# Supplementary material for: Identification of X-chromosomal genes that drive sex differences in embryonic stem cells through a hierarchical CRISPR screening approach
Source: Genome Biol. 2021 Apr 16;22:110. doi: 10.1186/s13059-021-02321-2 (PMC8051100; doi:10.1186/s13059-021-02321-2)
Supplement: Supplementary file 2 — Additional file 2: Table S1. GeCKOx sgRNA library. [file 13059_2021_2321_MOESM2_ESM.xlsx]

## Sheet: GECKOx sgRNA library
sgRNA	Gene	Sequence
sgRNA_1_1110012L19Rik	1110012L19Rik	TGGAAAGGACGAAACACCGTCAAGACTCTTGAGACACGTGTTTTAGAGCTAGAAATAGCAAGTTAAAATAAGGC
sgRNA_2_1110012L19Rik	1110012L19Rik	TGGAAAGGACGAAACACCGTGCCATCCACATTGCTCACAGTTTTAGAGCTAGAAATAGCAAGTTAAAATAAGGC
sgRNA_3_1110012L19Rik	1110012L19Rik	TGGAAAGGACGAAACACCGTCCAGAGACCTTAACTGCTGGTTTTAGAGCTAGAAATAGCAAGTTAAAATAAGGC
sgRNA_4_1110012L19Rik	1110012L19Rik	TGGAAAGGACGAAACACCGAGTTTCCCTGCCTATCCTTCGTTTTAGAGCTAGAAATAGCAAGTTAAAATAAGGC
sgRNA_5_1110012L19Rik	1110012L19Rik	TGGAAAGGACGAAACACCGTGCCCAGGACTTATTGACATGTTTTAGAGCTAGAAATAGCAAGTTAAAATAAGGC
sgRNA_6_1110012L19Rik	1110012L19Rik	TGGAAAGGACGAAACACCGATTTCTGAACGCTGCTCAACGTTTTAGAGCTAGAAATAGCAAGTTAAAATAAGGC
sgRNA_7_1600014K23Rik	1600014K23Rik	TGGAAAGGACGAAACACCGAATTGCCAATCAAGACCGCCGTTTTAGAGCTAGAAATAGCAAGTTAAAATAAGGC
sgRNA_8_1600014K23Rik	1600014K23Rik	TGGAAAGGACGAAACACCGACGCGCACTCCATCGCCATGGTTTTAGAGCTAGAAATAGCAAGTTAAAATAAGGC
sgRNA_9_1600014K23Rik	1600014K23Rik	TGGAAAGGACGAAACACCGCATGACCAACCTGCGCCGGTGTTTTAGAGCTAGAAATAGCAAGTTAAAATAAGGC
sgRNA_10_1600014K23Rik	1600014K23Rik	TGGAAAGGACGAAACACCGGGGCAGCGTTAGACTCCGACGTTTTAGAGCTAGAAATAGCAAGTTAAAATAAGGC
sgRNA_11_1600014K23Rik	1600014K23Rik	TGGAAAGGACGAAACACCGCTCCCTGCTGACCGAGCGCCGTTTTAGAGCTAGAAATAGCAAGTTAAAATAAGGC
sgRNA_12_1600014K23Rik	1600014K23Rik	TGGAAAGGACGAAACACCGGCTCTTCGACCAGCTCACCAGTTTTAGAGCTAGAAATAGCAAGTTAAAATAAGGC
sgRNA_13_1700010D01Rik	1700010D01Rik	TGGAAAGGACGAAACACCGTCTAATCTTCTTGCTACATTGTTTTAGAGCTAGAAATAGCAAGTTAAAATAAGGC
sgRNA_14_1700010D01Rik	1700010D01Rik	TGGAAAGGACGAAACACCGTGGTGAAAGCAACTAAGAAGGTTTTAGAGCTAGAAATAGCAAGTTAAAATAAGGC
sgRNA_15_1700010D01Rik	1700010D01Rik	TGGAAAGGACGAAACACCGAGAACAATATAGCACCTAAAGTTTTAGAGCTAGAAATAGCAAGTTAAAATAAGGC
sgRNA_16_1700010D01Rik	1700010D01Rik	TGGAAAGGACGAAACACCGAGGCAAATCTTCACTATCTTGTTTTAGAGCTAGAAATAGCAAGTTAAAATAAGGC
sgRNA_17_1700010D01Rik	1700010D01Rik	TGGAAAGGACGAAACACCGCAGATGCTGTGCCATCAACCGTTTTAGAGCTAGAAATAGCAAGTTAAAATAAGGC
sgRNA_18_1700010D01Rik	1700010D01Rik	TGGAAAGGACGAAACACCGCATGAAGAACAAGAAAACGCGTTTTAGAGCTAGAAATAGCAAGTTAAAATAAGGC
sgRNA_19_1700012L04Rik	1700012L04Rik	TGGAAAGGACGAAACACCGACCACCAGACGTACATCCTCGTTTTAGAGCTAGAAATAGCAAGTTAAAATAAGGC
sgRNA_20_1700012L04Rik	1700012L04Rik	TGGAAAGGACGAAACACCGTCATTCACTGATGTGCCACCGTTTTAGAGCTAGAAATAGCAAGTTAAAATAAGGC
sgRNA_21_1700012L04Rik	1700012L04Rik	TGGAAAGGACGAAACACCGAAAAGAACCCGCTCCCAGAGGTTTTAGAGCTAGAAATAGCAAGTTAAAATAAGGC
sgRNA_22_1700012L04Rik	1700012L04Rik	TGGAAAGGACGAAACACCGCAGGAAGCGCGTAACTCCAGGTTTTAGAGCTAGAAATAGCAAGTTAAAATAAGGC
sgRNA_23_1700012L04Rik	1700012L04Rik	TGGAAAGGACGAAACACCGTCATGGCCAAGAAAATGCAAGTTTTAGAGCTAGAAATAGCAAGTTAAAATAAGGC
sgRNA_24_1700012L04Rik	1700012L04Rik	TGGAAAGGACGAAACACCGAGTTACGCGCTTCCTGCCAGGTTTTAGAGCTAGAAATAGCAAGTTAAAATAAGGC
sgRNA_25_1700013H16Rik	1700013H16Rik	TGGAAAGGACGAAACACCGGTCTCTTAGCACTAAGAGCAGTTTTAGAGCTAGAAATAGCAAGTTAAAATAAGGC
sgRNA_26_1700013H16Rik	1700013H16Rik	TGGAAAGGACGAAACACCGGTTCAACATCTGATTCATGTGTTTTAGAGCTAGAAATAGCAAGTTAAAATAAGGC
sgRNA_27_1700013H16Rik	1700013H16Rik	TGGAAAGGACGAAACACCGTTGCAAATCTGTTTGAGCAAGTTTTAGAGCTAGAAATAGCAAGTTAAAATAAGGC
sgRNA_28_1700013H16Rik	1700013H16Rik	TGGAAAGGACGAAACACCGGCTTAATGAAGAGTCTGCTCGTTTTAGAGCTAGAAATAGCAAGTTAAAATAAGGC
sgRNA_29_1700013H16Rik	1700013H16Rik	TGGAAAGGACGAAACACCGGTAGAACTGTTTACAGATCCGTTTTAGAGCTAGAAATAGCAAGTTAAAATAAGGC
sgRNA_30_1700013H16Rik	1700013H16Rik	TGGAAAGGACGAAACACCGAACTCCCTCAAAAGACTGTCGTTTTAGAGCTAGAAATAGCAAGTTAAAATAAGGC
sgRNA_31_1700020N15Rik	1700020N15Rik	TGGAAAGGACGAAACACCGGCTGTCCAGCTCATAGCTTGGTTTTAGAGCTAGAAATAGCAAGTTAAAATAAGGC
sgRNA_32_1700020N15Rik	1700020N15Rik	TGGAAAGGACGAAACACCGGAAATTCAAATATAAAGTCAGTTTTAGAGCTAGAAATAGCAAGTTAAAATAAGGC
sgRNA_33_1700020N15Rik	1700020N15Rik	TGGAAAGGACGAAACACCGAAAGTTACAAGAATTTCACAGTTTTAGAGCTAGAAATAGCAAGTTAAAATAAGGC
sgRNA_34_1700020N15Rik	1700020N15Rik	TGGAAAGGACGAAACACCGTCTCATTCTTCTTCACAGCTGTTTTAGAGCTAGAAATAGCAAGTTAAAATAAGGC
sgRNA_35_1700020N15Rik	1700020N15Rik	TGGAAAGGACGAAACACCGCCCAAGAGCTCAGACTCCCTGTTTTAGAGCTAGAAATAGCAAGTTAAAATAAGGC
sgRNA_36_1700020N15Rik	1700020N15Rik	TGGAAAGGACGAAACACCGCAAGATCATACTGTACATCCGTTTTAGAGCTAGAAATAGCAAGTTAAAATAAGGC
sgRNA_37_1700031F05Rik	1700031F05Rik	TGGAAAGGACGAAACACCGCCTGGTTGAACGTGTTATTCGTTTTAGAGCTAGAAATAGCAAGTTAAAATAAGGC
sgRNA_38_1700031F05Rik	1700031F05Rik	TGGAAAGGACGAAACACCGCACTGCCGCCCCTGTCAAGCGTTTTAGAGCTAGAAATAGCAAGTTAAAATAAGGC
sgRNA_39_1700031F05Rik	1700031F05Rik	TGGAAAGGACGAAACACCGCAGGCTGGTCAAGGGGATACGTTTTAGAGCTAGAAATAGCAAGTTAAAATAAGGC
sgRNA_40_1700031F05Rik	1700031F05Rik	TGGAAAGGACGAAACACCGATACAGGACATATTGATGACGTTTTAGAGCTAGAAATAGCAAGTTAAAATAAGGC
sgRNA_41_1700031F05Rik	1700031F05Rik	TGGAAAGGACGAAACACCGGGGCCCAGTCGTCTCCACCCGTTTTAGAGCTAGAAATAGCAAGTTAAAATAAGGC
sgRNA_42_1700031F05Rik	1700031F05Rik	TGGAAAGGACGAAACACCGAGGACCTGTGCCAGCTTGACGTTTTAGAGCTAGAAATAGCAAGTTAAAATAAGGC
sgRNA_43_1700080O16Rik	1700080O16Rik	TGGAAAGGACGAAACACCGTGGATCCTCCCGACAACAGCGTTTTAGAGCTAGAAATAGCAAGTTAAAATAAGGC
sgRNA_44_1700080O16Rik	1700080O16Rik	TGGAAAGGACGAAACACCGTTTCGAGGCGTACCAAAGATGTTTTAGAGCTAGAAATAGCAAGTTAAAATAAGGC
sgRNA_45_1700080O16Rik	1700080O16Rik	TGGAAAGGACGAAACACCGGGGATCCTGTTTAACGATGCGTTTTAGAGCTAGAAATAGCAAGTTAAAATAAGGC
sgRNA_46_1700080O16Rik	1700080O16Rik	TGGAAAGGACGAAACACCGACGCCACAACTCCTGCTCGCGTTTTAGAGCTAGAAATAGCAAGTTAAAATAAGGC
sgRNA_47_1700080O16Rik	1700080O16Rik	TGGAAAGGACGAAACACCGCGGCCCCCACAGATACTCTCGTTTTAGAGCTAGAAATAGCAAGTTAAAATAAGGC
sgRNA_48_1700080O16Rik	1700080O16Rik	TGGAAAGGACGAAACACCGTTGACATTCCGGCTGTTGTCGTTTTAGAGCTAGAAATAGCAAGTTAAAATAAGGC
sgRNA_49_1810030O07Rik	1810030O07Rik	TGGAAAGGACGAAACACCGTCTGCGCATACCTGACACTGGTTTTAGAGCTAGAAATAGCAAGTTAAAATAAGGC
sgRNA_50_1810030O07Rik	1810030O07Rik	TGGAAAGGACGAAACACCGCTATAGGCCTTCATGCCCCGGTTTTAGAGCTAGAAATAGCAAGTTAAAATAAGGC
sgRNA_51_1810030O07Rik	1810030O07Rik	TGGAAAGGACGAAACACCGGCAATTCTATTTCAATTTCGGTTTTAGAGCTAGAAATAGCAAGTTAAAATAAGGC
sgRNA_52_1810030O07Rik	1810030O07Rik	TGGAAAGGACGAAACACCGGATCTGAAAATCTCGAAGCCGTTTTAGAGCTAGAAATAGCAAGTTAAAATAAGGC
sgRNA_53_1810030O07Rik	1810030O07Rik	TGGAAAGGACGAAACACCGACAGAAATGGAGACGTGCACGTTTTAGAGCTAGAAATAGCAAGTTAAAATAAGGC
sgRNA_54_1810030O07Rik	1810030O07Rik	TGGAAAGGACGAAACACCGCAACTCCTGTGATCACTTTGGTTTTAGAGCTAGAAATAGCAAGTTAAAATAAGGC
sgRNA_55_2010106E10Rik	2010106E10Rik	TGGAAAGGACGAAACACCGATAGCACTGGCCATAATCGTGTTTTAGAGCTAGAAATAGCAAGTTAAAATAAGGC
sgRNA_56_2010106E10Rik	2010106E10Rik	TGGAAAGGACGAAACACCGTCCTCAACCTAATCAAAGAGGTTTTAGAGCTAGAAATAGCAAGTTAAAATAAGGC
sgRNA_57_2010106E10Rik	2010106E10Rik	TGGAAAGGACGAAACACCGCATGCACAAACAATAGACTCGTTTTAGAGCTAGAAATAGCAAGTTAAAATAAGGC
sgRNA_58_2010106E10Rik	2010106E10Rik	TGGAAAGGACGAAACACCGGATTGCCACACCAACGATTAGTTTTAGAGCTAGAAATAGCAAGTTAAAATAAGGC
sgRNA_59_2010106E10Rik	2010106E10Rik	TGGAAAGGACGAAACACCGGCAATGTGCCATCAAAAACCGTTTTAGAGCTAGAAATAGCAAGTTAAAATAAGGC
sgRNA_60_2010106E10Rik	2010106E10Rik	TGGAAAGGACGAAACACCGCCTCAACATAATTCTGCATAGTTTTAGAGCTAGAAATAGCAAGTTAAAATAAGGC
sgRNA_61_2210013O21Rik	2210013O21Rik	TGGAAAGGACGAAACACCGCTCTATTTGACTGTGCCACTGTTTTAGAGCTAGAAATAGCAAGTTAAAATAAGGC
sgRNA_62_2210013O21Rik	2210013O21Rik	TGGAAAGGACGAAACACCGTAATGTAATACAGCAAAGACGTTTTAGAGCTAGAAATAGCAAGTTAAAATAAGGC
sgRNA_63_2210013O21Rik	2210013O21Rik	TGGAAAGGACGAAACACCGCCTTTAGCATCACAACTTCCGTTTTAGAGCTAGAAATAGCAAGTTAAAATAAGGC
sgRNA_64_2210013O21Rik	2210013O21Rik	TGGAAAGGACGAAACACCGCCGCGGTGGGATTATCCCGAGTTTTAGAGCTAGAAATAGCAAGTTAAAATAAGGC
sgRNA_65_2210013O21Rik	2210013O21Rik	TGGAAAGGACGAAACACCGGTGCAATGACAAGCTTCTGCGTTTTAGAGCTAGAAATAGCAAGTTAAAATAAGGC
sgRNA_66_2210013O21Rik	2210013O21Rik	TGGAAAGGACGAAACACCGTTGGGTTCCCGCGTATTTCCGTTTTAGAGCTAGAAATAGCAAGTTAAAATAAGGC
sgRNA_67_2610002M06Rik	2610002M06Rik	TGGAAAGGACGAAACACCGTACTACCCTTACGACACCACGTTTTAGAGCTAGAAATAGCAAGTTAAAATAAGGC
sgRNA_68_2610002M06Rik	2610002M06Rik	TGGAAAGGACGAAACACCGCTCTTACCTGTGGTGTCGTAGTTTTAGAGCTAGAAATAGCAAGTTAAAATAAGGC
sgRNA_69_2610002M06Rik	2610002M06Rik	TGGAAAGGACGAAACACCGAATCTATGGATGCTACATTGGTTTTAGAGCTAGAAATAGCAAGTTAAAATAAGGC
sgRNA_70_2610002M06Rik	2610002M06Rik	TGGAAAGGACGAAACACCGAGATTTAACTACACCTGCCAGTTTTAGAGCTAGAAATAGCAAGTTAAAATAAGGC
sgRNA_71_2610002M06Rik	2610002M06Rik	TGGAAAGGACGAAACACCGAGTTCAAACTGCAGTAACAAGTTTTAGAGCTAGAAATAGCAAGTTAAAATAAGGC
sgRNA_72_2610002M06Rik	2610002M06Rik	TGGAAAGGACGAAACACCGTTGCTGCAAAAGAACTTAATGTTTTAGAGCTAGAAATAGCAAGTTAAAATAAGGC
sgRNA_73_3830403N18Rik	3830403N18Rik	TGGAAAGGACGAAACACCGTCACATAAAAAGAAAACGCAGTTTTAGAGCTAGAAATAGCAAGTTAAAATAAGGC
sgRNA_74_3830403N18Rik	3830403N18Rik	TGGAAAGGACGAAACACCGATCTCCAGTACAAAATATTCGTTTTAGAGCTAGAAATAGCAAGTTAAAATAAGGC
sgRNA_75_3830403N18Rik	3830403N18Rik	TGGAAAGGACGAAACACCGGCAAATCCTGAAGAAGTAGTGTTTTAGAGCTAGAAATAGCAAGTTAAAATAAGGC
sgRNA_76_3830403N18Rik	3830403N18Rik	TGGAAAGGACGAAACACCGGTATCTCCAACTACTTCTTCGTTTTAGAGCTAGAAATAGCAAGTTAAAATAAGGC
sgRNA_77_3830403N18Rik	3830403N18Rik	TGGAAAGGACGAAACACCGCTTGTTCTTCATTGAATTTCGTTTTAGAGCTAGAAATAGCAAGTTAAAATAAGGC
sgRNA_78_3830403N18Rik	3830403N18Rik	TGGAAAGGACGAAACACCGTCCAAAGTTGTTCTAATTTCGTTTTAGAGCTAGAAATAGCAAGTTAAAATAAGGC
sgRNA_79_3830417A13Rik	3830417A13Rik	TGGAAAGGACGAAACACCGCGGGGCCCCTTTCTTCAGTTGTTTTAGAGCTAGAAATAGCAAGTTAAAATAAGGC
sgRNA_80_3830417A13Rik	3830417A13Rik	TGGAAAGGACGAAACACCGACCTATGACGGGATGCTACAGTTTTAGAGCTAGAAATAGCAAGTTAAAATAAGGC
sgRNA_81_3830417A13Rik	3830417A13Rik	TGGAAAGGACGAAACACCGTCCTGCTTGTTAAGTTTCGAGTTTTAGAGCTAGAAATAGCAAGTTAAAATAAGGC
sgRNA_82_3830417A13Rik	3830417A13Rik	TGGAAAGGACGAAACACCGTCCATGTAGCATCCCGTCATGTTTTAGAGCTAGAAATAGCAAGTTAAAATAAGGC
sgRNA_83_3830417A13Rik	3830417A13Rik	TGGAAAGGACGAAACACCGCATAAGCTCGTGCGCCCCACGTTTTAGAGCTAGAAATAGCAAGTTAAAATAAGGC
sgRNA_84_3830417A13Rik	3830417A13Rik	TGGAAAGGACGAAACACCGCTCGGGCCCAAACTGAAGAAGTTTTAGAGCTAGAAATAGCAAGTTAAAATAAGGC
sgRNA_85_4921511M17Rik	4921511M17Rik	TGGAAAGGACGAAACACCGATCAACTCATCGTTGATACTGTTTTAGAGCTAGAAATAGCAAGTTAAAATAAGGC
sgRNA_86_4921511M17Rik	4921511M17Rik	TGGAAAGGACGAAACACCGAACAAGCAAACATTTAACTGGTTTTAGAGCTAGAAATAGCAAGTTAAAATAAGGC
sgRNA_87_4921511M17Rik	4921511M17Rik	TGGAAAGGACGAAACACCGCTACAGATTTATCAATGAGAGTTTTAGAGCTAGAAATAGCAAGTTAAAATAAGGC
sgRNA_88_4921511M17Rik	4921511M17Rik	TGGAAAGGACGAAACACCGTCAAAATGGCCCATACTACCGTTTTAGAGCTAGAAATAGCAAGTTAAAATAAGGC
sgRNA_89_4921511M17Rik	4921511M17Rik	TGGAAAGGACGAAACACCGACACAGAAAACCAGAACCACGTTTTAGAGCTAGAAATAGCAAGTTAAAATAAGGC
sgRNA_90_4921511M17Rik	4921511M17Rik	TGGAAAGGACGAAACACCGTATCACTTCACGCATCTAGAGTTTTAGAGCTAGAAATAGCAAGTTAAAATAAGGC
sgRNA_91_4930402K13Rik	4930402K13Rik	TGGAAAGGACGAAACACCGGCTGAAGTTGCCCACCTCCGGTTTTAGAGCTAGAAATAGCAAGTTAAAATAAGGC
sgRNA_92_4930402K13Rik	4930402K13Rik	TGGAAAGGACGAAACACCGGCACTACTGCCAAGTCTATAGTTTTAGAGCTAGAAATAGCAAGTTAAAATAAGGC
sgRNA_93_4930402K13Rik	4930402K13Rik	TGGAAAGGACGAAACACCGACCAAGATCTAACCGGATGCGTTTTAGAGCTAGAAATAGCAAGTTAAAATAAGGC
sgRNA_94_4930402K13Rik	4930402K13Rik	TGGAAAGGACGAAACACCGGCAACACCGACACTATGGTAGTTTTAGAGCTAGAAATAGCAAGTTAAAATAAGGC
sgRNA_95_4930402K13Rik	4930402K13Rik	TGGAAAGGACGAAACACCGTTGCCCCATATGGTTCTACGGTTTTAGAGCTAGAAATAGCAAGTTAAAATAAGGC
sgRNA_96_4930402K13Rik	4930402K13Rik	TGGAAAGGACGAAACACCGTCCAGCATCCGGTTAGATCTGTTTTAGAGCTAGAAATAGCAAGTTAAAATAAGGC
sgRNA_97_4930415L06Rik	4930415L06Rik	TGGAAAGGACGAAACACCGAGTAAAAGTCTACGTCATGAGTTTTAGAGCTAGAAATAGCAAGTTAAAATAAGGC
sgRNA_98_4930415L06Rik	4930415L06Rik	TGGAAAGGACGAAACACCGAAATATGCGTACCACAGCTAGTTTTAGAGCTAGAAATAGCAAGTTAAAATAAGGC
sgRNA_99_4930415L06Rik	4930415L06Rik	TGGAAAGGACGAAACACCGCAAAATGACGTGGCCTAGCGGTTTTAGAGCTAGAAATAGCAAGTTAAAATAAGGC
sgRNA_100_4930415L06Rik	4930415L06Rik	TGGAAAGGACGAAACACCGCTTAGTCCGAGCTTATGCAAGTTTTAGAGCTAGAAATAGCAAGTTAAAATAAGGC
sgRNA_101_4930415L06Rik	4930415L06Rik	TGGAAAGGACGAAACACCGTTACAGACATATCGAAGATAGTTTTAGAGCTAGAAATAGCAAGTTAAAATAAGGC
sgRNA_102_4930415L06Rik	4930415L06Rik	TGGAAAGGACGAAACACCGGATAAGCAGTGGAAAAACGTGTTTTAGAGCTAGAAATAGCAAGTTAAAATAAGGC
sgRNA_103_4930453H23Rik	4930453H23Rik	TGGAAAGGACGAAACACCGCTGTATTATTATCACTCGGTGTTTTAGAGCTAGAAATAGCAAGTTAAAATAAGGC
sgRNA_104_4930453H23Rik	4930453H23Rik	TGGAAAGGACGAAACACCGTATATTCTCAGCCAATACAGGTTTTAGAGCTAGAAATAGCAAGTTAAAATAAGGC
sgRNA_105_4930453H23Rik	4930453H23Rik	TGGAAAGGACGAAACACCGATTGAAAAAGACCCATGAAGGTTTTAGAGCTAGAAATAGCAAGTTAAAATAAGGC
sgRNA_106_4930453H23Rik	4930453H23Rik	TGGAAAGGACGAAACACCGAATAGATTAGAATCACGATCGTTTTAGAGCTAGAAATAGCAAGTTAAAATAAGGC
sgRNA_107_4930453H23Rik	4930453H23Rik	TGGAAAGGACGAAACACCGGGCCGATTGATACCTTTCAGGTTTTAGAGCTAGAAATAGCAAGTTAAAATAAGGC
sgRNA_108_4930453H23Rik	4930453H23Rik	TGGAAAGGACGAAACACCGTGAAAATGTAGATGTCAACTGTTTTAGAGCTAGAAATAGCAAGTTAAAATAAGGC
sgRNA_109_4930480E11Rik	4930480E11Rik	TGGAAAGGACGAAACACCGTAGAAGACCACAATACAAGTGTTTTAGAGCTAGAAATAGCAAGTTAAAATAAGGC
sgRNA_110_4930480E11Rik	4930480E11Rik	TGGAAAGGACGAAACACCGTAGATATCATGGGGGATCAGGTTTTAGAGCTAGAAATAGCAAGTTAAAATAAGGC
sgRNA_111_4930480E11Rik	4930480E11Rik	TGGAAAGGACGAAACACCGGTGTACAATGAAATCCTTAAGTTTTAGAGCTAGAAATAGCAAGTTAAAATAAGGC
sgRNA_112_4930480E11Rik	4930480E11Rik	TGGAAAGGACGAAACACCGACCTGGGTAATCGAGGAAGCGTTTTAGAGCTAGAAATAGCAAGTTAAAATAAGGC
sgRNA_113_4930480E11Rik	4930480E11Rik	TGGAAAGGACGAAACACCGTCTGAGAATTCGTCATAAGTGTTTTAGAGCTAGAAATAGCAAGTTAAAATAAGGC
sgRNA_114_4930480E11Rik	4930480E11Rik	TGGAAAGGACGAAACACCGACCAGCTTCCTCGATTACCCGTTTTAGAGCTAGAAATAGCAAGTTAAAATAAGGC
sgRNA_115_4930502E18Rik	4930502E18Rik	TGGAAAGGACGAAACACCGGACCCCAGTACAAGTATTGTGTTTTAGAGCTAGAAATAGCAAGTTAAAATAAGGC
sgRNA_116_4930502E18Rik	4930502E18Rik	TGGAAAGGACGAAACACCGACAGATTTCAAACCTTATAAGTTTTAGAGCTAGAAATAGCAAGTTAAAATAAGGC
sgRNA_117_4930502E18Rik	4930502E18Rik	TGGAAAGGACGAAACACCGGCCAGTCTCAACGTCAGCACGTTTTAGAGCTAGAAATAGCAAGTTAAAATAAGGC
sgRNA_118_4930502E18Rik	4930502E18Rik	TGGAAAGGACGAAACACCGGTGACTGCGTTCAATCCACGGTTTTAGAGCTAGAAATAGCAAGTTAAAATAAGGC
sgRNA_119_4930502E18Rik	4930502E18Rik	TGGAAAGGACGAAACACCGTCTCTAGACATTGCTTGTAAGTTTTAGAGCTAGAAATAGCAAGTTAAAATAAGGC
sgRNA_120_4930502E18Rik	4930502E18Rik	TGGAAAGGACGAAACACCGGCATGCAATCCAACTATTTCGTTTTAGAGCTAGAAATAGCAAGTTAAAATAAGGC
sgRNA_121_4930513O06Rik	4930513O06Rik	TGGAAAGGACGAAACACCGTTGATCGTCGAATGCTGACAGTTTTAGAGCTAGAAATAGCAAGTTAAAATAAGGC
sgRNA_122_4930513O06Rik	4930513O06Rik	TGGAAAGGACGAAACACCGTCCCAATAAAGTTGAAAGTGGTTTTAGAGCTAGAAATAGCAAGTTAAAATAAGGC
sgRNA_123_4930513O06Rik	4930513O06Rik	TGGAAAGGACGAAACACCGAGAATACCTTGTAGAGTCCAGTTTTAGAGCTAGAAATAGCAAGTTAAAATAAGGC
sgRNA_124_4930513O06Rik	4930513O06Rik	TGGAAAGGACGAAACACCGTTAACCTTATTCTGATCTCTGTTTTAGAGCTAGAAATAGCAAGTTAAAATAAGGC
sgRNA_125_4930513O06Rik	4930513O06Rik	TGGAAAGGACGAAACACCGGCAAGACCTCACAGTGATAGGTTTTAGAGCTAGAAATAGCAAGTTAAAATAAGGC
sgRNA_126_4930513O06Rik	4930513O06Rik	TGGAAAGGACGAAACACCGCACAGGTGTGTTCATAGTTAGTTTTAGAGCTAGAAATAGCAAGTTAAAATAAGGC
sgRNA_127_4930519F16Rik	4930519F16Rik	TGGAAAGGACGAAACACCGATATGACCAGCCTTTCGTGCGTTTTAGAGCTAGAAATAGCAAGTTAAAATAAGGC
sgRNA_128_4930519F16Rik	4930519F16Rik	TGGAAAGGACGAAACACCGATTACCCAGCAGTCTTCCCGGTTTTAGAGCTAGAAATAGCAAGTTAAAATAAGGC
sgRNA_129_4930519F16Rik	4930519F16Rik	TGGAAAGGACGAAACACCGATTCTTGAAAAGCCTATCGAGTTTTAGAGCTAGAAATAGCAAGTTAAAATAAGGC
sgRNA_130_4930519F16Rik	4930519F16Rik	TGGAAAGGACGAAACACCGGGTATTTCATCCCCATCGATGTTTTAGAGCTAGAAATAGCAAGTTAAAATAAGGC
sgRNA_131_4930519F16Rik	4930519F16Rik	TGGAAAGGACGAAACACCGATAGTACCCTGGCAATTATCGTTTTAGAGCTAGAAATAGCAAGTTAAAATAAGGC
sgRNA_132_4930519F16Rik	4930519F16Rik	TGGAAAGGACGAAACACCGTGCCAGTTGAGTCGAAATGAGTTTTAGAGCTAGAAATAGCAAGTTAAAATAAGGC
sgRNA_133_4930524N10Rik	4930524N10Rik	TGGAAAGGACGAAACACCGCTTTGCAGCCTATTATCTTCGTTTTAGAGCTAGAAATAGCAAGTTAAAATAAGGC
sgRNA_134_4930524N10Rik	4930524N10Rik	TGGAAAGGACGAAACACCGATTGTCCAGGTCGAGTTTATGTTTTAGAGCTAGAAATAGCAAGTTAAAATAAGGC
sgRNA_135_4930524N10Rik	4930524N10Rik	TGGAAAGGACGAAACACCGTTCCAAACCCTGAAGATAATGTTTTAGAGCTAGAAATAGCAAGTTAAAATAAGGC
sgRNA_136_4930524N10Rik	4930524N10Rik	TGGAAAGGACGAAACACCGACAGCCCTATAAACTCGACCGTTTTAGAGCTAGAAATAGCAAGTTAAAATAAGGC
sgRNA_137_4930524N10Rik	4930524N10Rik	TGGAAAGGACGAAACACCGGCTATACCCTCAACACTAAAGTTTTAGAGCTAGAAATAGCAAGTTAAAATAAGGC
sgRNA_138_4930524N10Rik	4930524N10Rik	TGGAAAGGACGAAACACCGTGCCCAGCATGCTTCCAAAAGTTTTAGAGCTAGAAATAGCAAGTTAAAATAAGGC
sgRNA_139_4930550L24Rik	4930550L24Rik	TGGAAAGGACGAAACACCGAAGCACCAGGAGGCCGGTCTGTTTTAGAGCTAGAAATAGCAAGTTAAAATAAGGC
sgRNA_140_4930550L24Rik	4930550L24Rik	TGGAAAGGACGAAACACCGTTCCTTCACCGCTTTGTATAGTTTTAGAGCTAGAAATAGCAAGTTAAAATAAGGC
sgRNA_141_4930550L24Rik	4930550L24Rik	TGGAAAGGACGAAACACCGGTCCTTGACCTCACCTATGAGTTTTAGAGCTAGAAATAGCAAGTTAAAATAAGGC
sgRNA_142_4930550L24Rik	4930550L24Rik	TGGAAAGGACGAAACACCGCTTTGCTTGATGCAGACGCTGTTTTAGAGCTAGAAATAGCAAGTTAAAATAAGGC
sgRNA_143_4930550L24Rik	4930550L24Rik	TGGAAAGGACGAAACACCGATTGCTGATCCGCCCATCATGTTTTAGAGCTAGAAATAGCAAGTTAAAATAAGGC
sgRNA_144_4930550L24Rik	4930550L24Rik	TGGAAAGGACGAAACACCGCTTCCATGAAGATTATACCAGTTTTAGAGCTAGAAATAGCAAGTTAAAATAAGGC
sgRNA_145_4930557A04Rik	4930557A04Rik	TGGAAAGGACGAAACACCGATAGAGTCCTGTTATCTTATGTTTTAGAGCTAGAAATAGCAAGTTAAAATAAGGC
sgRNA_146_4930557A04Rik	4930557A04Rik	TGGAAAGGACGAAACACCGAGCATATCCGTAAACAAAACGTTTTAGAGCTAGAAATAGCAAGTTAAAATAAGGC
sgRNA_147_4930557A04Rik	4930557A04Rik	TGGAAAGGACGAAACACCGAGTTCATCGATGTTATCAGTGTTTTAGAGCTAGAAATAGCAAGTTAAAATAAGGC
sgRNA_148_4930557A04Rik	4930557A04Rik	TGGAAAGGACGAAACACCGATAGCGTTGCTCCCTCTTCAGTTTTAGAGCTAGAAATAGCAAGTTAAAATAAGGC
sgRNA_149_4930557A04Rik	4930557A04Rik	TGGAAAGGACGAAACACCGCTCTATGAGGCACCAAGACCGTTTTAGAGCTAGAAATAGCAAGTTAAAATAAGGC
sgRNA_150_4930557A04Rik	4930557A04Rik	TGGAAAGGACGAAACACCGCGTAGAAGAGTTCAGGCATTGTTTTAGAGCTAGAAATAGCAAGTTAAAATAAGGC
sgRNA_151_4930567H17Rik	4930567H17Rik	TGGAAAGGACGAAACACCGGCTTTCAGGATGTATCTGCAGTTTTAGAGCTAGAAATAGCAAGTTAAAATAAGGC
sgRNA_152_4930567H17Rik	4930567H17Rik	TGGAAAGGACGAAACACCGCTGCACAATCCAGAATAGACGTTTTAGAGCTAGAAATAGCAAGTTAAAATAAGGC
sgRNA_153_4930567H17Rik	4930567H17Rik	TGGAAAGGACGAAACACCGGGAGATGGAGGAGGAAGATGGTTTTAGAGCTAGAAATAGCAAGTTAAAATAAGGC
sgRNA_154_4930567H17Rik	4930567H17Rik	TGGAAAGGACGAAACACCGATGAGCGCACCAGCCACTCAGTTTTAGAGCTAGAAATAGCAAGTTAAAATAAGGC
sgRNA_155_4930567H17Rik	4930567H17Rik	TGGAAAGGACGAAACACCGAGATGAGGAGGAAGATGAGGGTTTTAGAGCTAGAAATAGCAAGTTAAAATAAGGC
sgRNA_156_4930567H17Rik	4930567H17Rik	TGGAAAGGACGAAACACCGTCTCAGGCAGTACCTCTCCCGTTTTAGAGCTAGAAATAGCAAGTTAAAATAAGGC
sgRNA_157_4930578C19Rik	4930578C19Rik	TGGAAAGGACGAAACACCGCCGCAGGTTTGACAACTCACGTTTTAGAGCTAGAAATAGCAAGTTAAAATAAGGC
sgRNA_158_4930578C19Rik	4930578C19Rik	TGGAAAGGACGAAACACCGAAGGATGCGCTCAATGCTGCGTTTTAGAGCTAGAAATAGCAAGTTAAAATAAGGC
sgRNA_159_4930578C19Rik	4930578C19Rik	TGGAAAGGACGAAACACCGCAGCATAGCGTCGAACCACAGTTTTAGAGCTAGAAATAGCAAGTTAAAATAAGGC
sgRNA_160_4930578C19Rik	4930578C19Rik	TGGAAAGGACGAAACACCGCGTTGACAGCCAGCGTGTAGGTTTTAGAGCTAGAAATAGCAAGTTAAAATAAGGC
sgRNA_161_4930578C19Rik	4930578C19Rik	TGGAAAGGACGAAACACCGATCCGAGATGCCAGTGCGCTGTTTTAGAGCTAGAAATAGCAAGTTAAAATAAGGC
sgRNA_162_4930578C19Rik	4930578C19Rik	TGGAAAGGACGAAACACCGGTCGATGATGCCTAGCGCACGTTTTAGAGCTAGAAATAGCAAGTTAAAATAAGGC
sgRNA_163_4930595M18Rik	4930595M18Rik	TGGAAAGGACGAAACACCGATTATATGTTTGCGACAAATGTTTTAGAGCTAGAAATAGCAAGTTAAAATAAGGC
sgRNA_164_4930595M18Rik	4930595M18Rik	TGGAAAGGACGAAACACCGTTGTCACTCGTACTAGAAACGTTTTAGAGCTAGAAATAGCAAGTTAAAATAAGGC
sgRNA_165_4930595M18Rik	4930595M18Rik	TGGAAAGGACGAAACACCGTGCTCAACCCGATTGTAGCTGTTTTAGAGCTAGAAATAGCAAGTTAAAATAAGGC
sgRNA_166_4930595M18Rik	4930595M18Rik	TGGAAAGGACGAAACACCGGTCTTTCGCATTCGCTCTGAGTTTTAGAGCTAGAAATAGCAAGTTAAAATAAGGC
sgRNA_167_4930595M18Rik	4930595M18Rik	TGGAAAGGACGAAACACCGTCATATACTGTCAATATTTCGTTTTAGAGCTAGAAATAGCAAGTTAAAATAAGGC
sgRNA_168_4930595M18Rik	4930595M18Rik	TGGAAAGGACGAAACACCGCTGACATCTATTCGAGTTGTGTTTTAGAGCTAGAAATAGCAAGTTAAAATAAGGC
sgRNA_169_4932411N23Rik	4932411N23Rik	TGGAAAGGACGAAACACCGCAAAGCAGTGTCGTGCTAAAGTTTTAGAGCTAGAAATAGCAAGTTAAAATAAGGC
sgRNA_170_4932411N23Rik	4932411N23Rik	TGGAAAGGACGAAACACCGGCAACAGTGGCTCAACGAGTGTTTTAGAGCTAGAAATAGCAAGTTAAAATAAGGC
sgRNA_171_4932411N23Rik	4932411N23Rik	TGGAAAGGACGAAACACCGCACCGGTCTTTGACCGAAGAGTTTTAGAGCTAGAAATAGCAAGTTAAAATAAGGC
sgRNA_172_4932411N23Rik	4932411N23Rik	TGGAAAGGACGAAACACCGCCTTACTTGTGAACCATGCTGTTTTAGAGCTAGAAATAGCAAGTTAAAATAAGGC
sgRNA_173_4932411N23Rik	4932411N23Rik	TGGAAAGGACGAAACACCGATAACAATAGGGGCCGCCATGTTTTAGAGCTAGAAATAGCAAGTTAAAATAAGGC
sgRNA_174_4932411N23Rik	4932411N23Rik	TGGAAAGGACGAAACACCGCCGATGAAAGTGAAATTCGCGTTTTAGAGCTAGAAATAGCAAGTTAAAATAAGGC
sgRNA_175_4932429P05Rik	4932429P05Rik	TGGAAAGGACGAAACACCGATCTCAACGAGATTCCAGATGTTTTAGAGCTAGAAATAGCAAGTTAAAATAAGGC
sgRNA_176_4932429P05Rik	4932429P05Rik	TGGAAAGGACGAAACACCGCAAATCTCTTGACAACCGTTGTTTTAGAGCTAGAAATAGCAAGTTAAAATAAGGC
sgRNA_177_4932429P05Rik	4932429P05Rik	TGGAAAGGACGAAACACCGGTGCCCTATCACAAACAACGGTTTTAGAGCTAGAAATAGCAAGTTAAAATAAGGC
sgRNA_178_4932429P05Rik	4932429P05Rik	TGGAAAGGACGAAACACCGCTTAGTCCGAGAGTATCTACGTTTTAGAGCTAGAAATAGCAAGTTAAAATAAGGC
sgRNA_179_4932429P05Rik	4932429P05Rik	TGGAAAGGACGAAACACCGCTGATTCTGACTGAACAATCGTTTTAGAGCTAGAAATAGCAAGTTAAAATAAGGC
sgRNA_180_4932429P05Rik	4932429P05Rik	TGGAAAGGACGAAACACCGCTGGAGCCGCTCAATGTATTGTTTTAGAGCTAGAAATAGCAAGTTAAAATAAGGC
sgRNA_181_4933402E13Rik	4933402E13Rik	TGGAAAGGACGAAACACCGCGCTCGACAAACCACGCATTGTTTTAGAGCTAGAAATAGCAAGTTAAAATAAGGC
sgRNA_182_4933402E13Rik	4933402E13Rik	TGGAAAGGACGAAACACCGATACGCTGAGTGACAGCGATGTTTTAGAGCTAGAAATAGCAAGTTAAAATAAGGC
sgRNA_183_4933402E13Rik	4933402E13Rik	TGGAAAGGACGAAACACCGAGAGGAAGATAACGTCGAGAGTTTTAGAGCTAGAAATAGCAAGTTAAAATAAGGC
sgRNA_184_4933402E13Rik	4933402E13Rik	TGGAAAGGACGAAACACCGTCATCGTCATCAGTTTCCGTGTTTTAGAGCTAGAAATAGCAAGTTAAAATAAGGC
sgRNA_185_4933402E13Rik	4933402E13Rik	TGGAAAGGACGAAACACCGAGCAACACAATGTCTCGCTAGTTTTAGAGCTAGAAATAGCAAGTTAAAATAAGGC
sgRNA_186_4933402E13Rik	4933402E13Rik	TGGAAAGGACGAAACACCGCAAATACAAGCCCAAATGCGGTTTTAGAGCTAGAAATAGCAAGTTAAAATAAGGC
sgRNA_187_4933403O08Rik	4933403O08Rik	TGGAAAGGACGAAACACCGTTTCAACGCTTAGAAGTTACGTTTTAGAGCTAGAAATAGCAAGTTAAAATAAGGC
sgRNA_188_4933403O08Rik	4933403O08Rik	TGGAAAGGACGAAACACCGAGCTTCTACTACGTTGCCTTGTTTTAGAGCTAGAAATAGCAAGTTAAAATAAGGC
sgRNA_189_4933403O08Rik	4933403O08Rik	TGGAAAGGACGAAACACCGGGCACCGCAATACTTGTTGCGTTTTAGAGCTAGAAATAGCAAGTTAAAATAAGGC
sgRNA_190_4933403O08Rik	4933403O08Rik	TGGAAAGGACGAAACACCGTCCTGGGCGACTGTATTCTGGTTTTAGAGCTAGAAATAGCAAGTTAAAATAAGGC
sgRNA_191_4933403O08Rik	4933403O08Rik	TGGAAAGGACGAAACACCGCTTATTGAGCTCTCAAAGATGTTTTAGAGCTAGAAATAGCAAGTTAAAATAAGGC
sgRNA_192_4933403O08Rik	4933403O08Rik	TGGAAAGGACGAAACACCGGATAATTCTGCACGTCCCAGGTTTTAGAGCTAGAAATAGCAAGTTAAAATAAGGC
sgRNA_193_4933416I08Rik	4933416I08Rik	TGGAAAGGACGAAACACCGTTGGGATACACCCCTATTCTGTTTTAGAGCTAGAAATAGCAAGTTAAAATAAGGC
sgRNA_194_4933416I08Rik	4933416I08Rik	TGGAAAGGACGAAACACCGTTCAGCACTGATGCTATAATGTTTTAGAGCTAGAAATAGCAAGTTAAAATAAGGC
sgRNA_195_4933416I08Rik	4933416I08Rik	TGGAAAGGACGAAACACCGACCTTGTCTCCAGCACGCAGGTTTTAGAGCTAGAAATAGCAAGTTAAAATAAGGC
sgRNA_196_4933416I08Rik	4933416I08Rik	TGGAAAGGACGAAACACCGAACAGATAAATCTTTGACCTGTTTTAGAGCTAGAAATAGCAAGTTAAAATAAGGC
sgRNA_197_4933416I08Rik	4933416I08Rik	TGGAAAGGACGAAACACCGACTTACTAATCATCGTCTTCGTTTTAGAGCTAGAAATAGCAAGTTAAAATAAGGC
sgRNA_198_4933416I08Rik	4933416I08Rik	TGGAAAGGACGAAACACCGGGTTTGTGTTTCCTCAGAAGGTTTTAGAGCTAGAAATAGCAAGTTAAAATAAGGC
sgRNA_199_4933436I01Rik	4933436I01Rik	TGGAAAGGACGAAACACCGTTGTTCGTGTAGTTGCAGAAGTTTTAGAGCTAGAAATAGCAAGTTAAAATAAGGC
sgRNA_200_4933436I01Rik	4933436I01Rik	TGGAAAGGACGAAACACCGCTATCAAGACAGACGTGAAAGTTTTAGAGCTAGAAATAGCAAGTTAAAATAAGGC
sgRNA_201_4933436I01Rik	4933436I01Rik	TGGAAAGGACGAAACACCGCAACTACACGAACAAGTAGCGTTTTAGAGCTAGAAATAGCAAGTTAAAATAAGGC
sgRNA_202_4933436I01Rik	4933436I01Rik	TGGAAAGGACGAAACACCGTGAACGAAACAAAATGCTGCGTTTTAGAGCTAGAAATAGCAAGTTAAAATAAGGC
sgRNA_203_4933436I01Rik	4933436I01Rik	TGGAAAGGACGAAACACCGCATTTGCATAAGTAGTGAACGTTTTAGAGCTAGAAATAGCAAGTTAAAATAAGGC
sgRNA_204_4933436I01Rik	4933436I01Rik	TGGAAAGGACGAAACACCGTTGCCAGAACCCCTAGATACGTTTTAGAGCTAGAAATAGCAAGTTAAAATAAGGC
sgRNA_205_5430402E10Rik	5430402E10Rik	TGGAAAGGACGAAACACCGTTACTTCGAAGTTGTAATGAGTTTTAGAGCTAGAAATAGCAAGTTAAAATAAGGC
sgRNA_206_5430402E10Rik	5430402E10Rik	TGGAAAGGACGAAACACCGGTGTCAGACACACACTGTTGGTTTTAGAGCTAGAAATAGCAAGTTAAAATAAGGC
sgRNA_207_5430402E10Rik	5430402E10Rik	TGGAAAGGACGAAACACCGCTATTTAGGTTAATGGGGACGTTTTAGAGCTAGAAATAGCAAGTTAAAATAAGGC
sgRNA_208_5430402E10Rik	5430402E10Rik	TGGAAAGGACGAAACACCGGAGAAAAACAAGAAGATGGGGTTTTAGAGCTAGAAATAGCAAGTTAAAATAAGGC
sgRNA_209_5430402E10Rik	5430402E10Rik	TGGAAAGGACGAAACACCGCATTAACGTTGTGAAAGAAAGTTTTAGAGCTAGAAATAGCAAGTTAAAATAAGGC
sgRNA_210_5430402E10Rik	5430402E10Rik	TGGAAAGGACGAAACACCGTATGCTCAAAATACGCTCTCGTTTTAGAGCTAGAAATAGCAAGTTAAAATAAGGC
sgRNA_211_5430427O19Rik	5430427O19Rik	TGGAAAGGACGAAACACCGTCCAGTAGGATGAGTACCGCGTTTTAGAGCTAGAAATAGCAAGTTAAAATAAGGC
sgRNA_212_5430427O19Rik	5430427O19Rik	TGGAAAGGACGAAACACCGTATGTGAGCTGCAAATCCTCGTTTTAGAGCTAGAAATAGCAAGTTAAAATAAGGC
sgRNA_213_5430427O19Rik	5430427O19Rik	TGGAAAGGACGAAACACCGTACAACGACTTACATATTGCGTTTTAGAGCTAGAAATAGCAAGTTAAAATAAGGC
sgRNA_214_5430427O19Rik	5430427O19Rik	TGGAAAGGACGAAACACCGATCTCAGTGGACTTACCTACGTTTTAGAGCTAGAAATAGCAAGTTAAAATAAGGC
sgRNA_215_5430427O19Rik	5430427O19Rik	TGGAAAGGACGAAACACCGTATTAGCCACCTGTTGCAGTGTTTTAGAGCTAGAAATAGCAAGTTAAAATAAGGC
sgRNA_216_5430427O19Rik	5430427O19Rik	TGGAAAGGACGAAACACCGTGCAGTGCTCAATGAGTACCGTTTTAGAGCTAGAAATAGCAAGTTAAAATAAGGC
sgRNA_217_6030498E09Rik	6030498E09Rik	TGGAAAGGACGAAACACCGCAGCCCTCACTCTTCGCCTCGTTTTAGAGCTAGAAATAGCAAGTTAAAATAAGGC
sgRNA_218_6030498E09Rik	6030498E09Rik	TGGAAAGGACGAAACACCGCCGTACCCAGACCCAGTCCAGTTTTAGAGCTAGAAATAGCAAGTTAAAATAAGGC
sgRNA_219_6030498E09Rik	6030498E09Rik	TGGAAAGGACGAAACACCGTCCCGCTTCTATACATCTAAGTTTTAGAGCTAGAAATAGCAAGTTAAAATAAGGC
sgRNA_220_6030498E09Rik	6030498E09Rik	TGGAAAGGACGAAACACCGGCAGATGAGATAGTGAAAGAGTTTTAGAGCTAGAAATAGCAAGTTAAAATAAGGC
sgRNA_221_6030498E09Rik	6030498E09Rik	TGGAAAGGACGAAACACCGGTAAATATGAGTGTGACAATGTTTTAGAGCTAGAAATAGCAAGTTAAAATAAGGC
sgRNA_222_6030498E09Rik	6030498E09Rik	TGGAAAGGACGAAACACCGAGCCATTAGATGTATAGAAGGTTTTAGAGCTAGAAATAGCAAGTTAAAATAAGGC
sgRNA_223_A630033H20Rik	A630033H20Rik	TGGAAAGGACGAAACACCGGAATCGTGCTTTGCTGATTTGTTTTAGAGCTAGAAATAGCAAGTTAAAATAAGGC
sgRNA_224_A630033H20Rik	A630033H20Rik	TGGAAAGGACGAAACACCGGTACTTTGGAAATTCGTCAGGTTTTAGAGCTAGAAATAGCAAGTTAAAATAAGGC
sgRNA_225_A630033H20Rik	A630033H20Rik	TGGAAAGGACGAAACACCGAGCTGCAGTTACCATGCCAAGTTTTAGAGCTAGAAATAGCAAGTTAAAATAAGGC
sgRNA_226_A630033H20Rik	A630033H20Rik	TGGAAAGGACGAAACACCGCCTTACAATGCAAACATGACGTTTTAGAGCTAGAAATAGCAAGTTAAAATAAGGC
sgRNA_227_A630033H20Rik	A630033H20Rik	TGGAAAGGACGAAACACCGGAATCTTCAGACTATCTCTCGTTTTAGAGCTAGAAATAGCAAGTTAAAATAAGGC
sgRNA_228_A630033H20Rik	A630033H20Rik	TGGAAAGGACGAAACACCGCCAGTCATGTTTGCATTGTAGTTTTAGAGCTAGAAATAGCAAGTTAAAATAAGGC
sgRNA_229_A830080D01Rik	A830080D01Rik	TGGAAAGGACGAAACACCGCTCGTGTGAATTCGTATCATGTTTTAGAGCTAGAAATAGCAAGTTAAAATAAGGC
sgRNA_230_A830080D01Rik	A830080D01Rik	TGGAAAGGACGAAACACCGTAAGCTCTCAGAGAGCGAGCGTTTTAGAGCTAGAAATAGCAAGTTAAAATAAGGC
sgRNA_231_A830080D01Rik	A830080D01Rik	TGGAAAGGACGAAACACCGCGATGATACGAATTCACACGGTTTTAGAGCTAGAAATAGCAAGTTAAAATAAGGC
sgRNA_232_A830080D01Rik	A830080D01Rik	TGGAAAGGACGAAACACCGCGTTCATTTAGAGTAATATCGTTTTAGAGCTAGAAATAGCAAGTTAAAATAAGGC
sgRNA_233_A830080D01Rik	A830080D01Rik	TGGAAAGGACGAAACACCGTGGAGCCTTGCAATGACAAAGTTTTAGAGCTAGAAATAGCAAGTTAAAATAAGGC
sgRNA_234_A830080D01Rik	A830080D01Rik	TGGAAAGGACGAAACACCGTCCTGAGCAAATTCTTCAGTGTTTTAGAGCTAGAAATAGCAAGTTAAAATAAGGC
sgRNA_235_AA414768	AA414768	TGGAAAGGACGAAACACCGCTGCTGACGAAGCGAACTGTGTTTTAGAGCTAGAAATAGCAAGTTAAAATAAGGC
sgRNA_236_AA414768	AA414768	TGGAAAGGACGAAACACCGTCAGAAGGCGACCATCGAAGGTTTTAGAGCTAGAAATAGCAAGTTAAAATAAGGC
sgRNA_237_AA414768	AA414768	TGGAAAGGACGAAACACCGTAACACATTTCACGGAATCAGTTTTAGAGCTAGAAATAGCAAGTTAAAATAAGGC
sgRNA_238_AA414768	AA414768	TGGAAAGGACGAAACACCGCATTTGAATGGTACCGTGTCGTTTTAGAGCTAGAAATAGCAAGTTAAAATAAGGC
sgRNA_239_AA414768	AA414768	TGGAAAGGACGAAACACCGACCCATCTTCGCCGCCGATAGTTTTAGAGCTAGAAATAGCAAGTTAAAATAAGGC
sgRNA_240_AA414768	AA414768	TGGAAAGGACGAAACACCGCCTAGCGTCCATCTTCGACCGTTTTAGAGCTAGAAATAGCAAGTTAAAATAAGGC
sgRNA_241_Abcb7	Abcb7	TGGAAAGGACGAAACACCGACAGTTACTAGATGCTACAAGTTTTAGAGCTAGAAATAGCAAGTTAAAATAAGGC
sgRNA_242_Abcb7	Abcb7	TGGAAAGGACGAAACACCGTCAGCATGTTTCCCGACATCGTTTTAGAGCTAGAAATAGCAAGTTAAAATAAGGC
sgRNA_243_Abcb7	Abcb7	TGGAAAGGACGAAACACCGTGTAGCATCTAGTAACTGTCGTTTTAGAGCTAGAAATAGCAAGTTAAAATAAGGC
sgRNA_244_Abcb7	Abcb7	TGGAAAGGACGAAACACCGTTGCACCACCCAAAAATCCCGTTTTAGAGCTAGAAATAGCAAGTTAAAATAAGGC
sgRNA_245_Abcb7	Abcb7	TGGAAAGGACGAAACACCGAGACAGCCTCAACCAGATGTGTTTTAGAGCTAGAAATAGCAAGTTAAAATAAGGC
sgRNA_246_Abcb7	Abcb7	TGGAAAGGACGAAACACCGGCAACTCTGGCTCGTAGATCGTTTTAGAGCTAGAAATAGCAAGTTAAAATAAGGC
sgRNA_247_Abcd1	Abcd1	TGGAAAGGACGAAACACCGGTTCCAGCATGACATACCATGTTTTAGAGCTAGAAATAGCAAGTTAAAATAAGGC
sgRNA_248_Abcd1	Abcd1	TGGAAAGGACGAAACACCGGAGGGGCCCCTGAAGATCCAGTTTTAGAGCTAGAAATAGCAAGTTAAAATAAGGC
sgRNA_249_Abcd1	Abcd1	TGGAAAGGACGAAACACCGTCTCTCTACAGGCCAAGTTGGTTTTAGAGCTAGAAATAGCAAGTTAAAATAAGGC
sgRNA_250_Abcd1	Abcd1	TGGAAAGGACGAAACACCGCTTGACCTACCCTGATGTTGGTTTTAGAGCTAGAAATAGCAAGTTAAAATAAGGC
sgRNA_251_Abcd1	Abcd1	TGGAAAGGACGAAACACCGCAGGGTGTACGAGATGTTCCGTTTTAGAGCTAGAAATAGCAAGTTAAAATAAGGC
sgRNA_252_Abcd1	Abcd1	TGGAAAGGACGAAACACCGTCATCCTGCTTGAGCGCCTAGTTTTAGAGCTAGAAATAGCAAGTTAAAATAAGGC
sgRNA_253_Ace2	Ace2	TGGAAAGGACGAAACACCGTGTGGTCCTGAAAAACGAGAGTTTTAGAGCTAGAAATAGCAAGTTAAAATAAGGC
sgRNA_254_Ace2	Ace2	TGGAAAGGACGAAACACCGAAAACAGATTATAACGACTAGTTTTAGAGCTAGAAATAGCAAGTTAAAATAAGGC
sgRNA_255_Ace2	Ace2	TGGAAAGGACGAAACACCGGAATGCTTATTACTTGAGCCGTTTTAGAGCTAGAAATAGCAAGTTAAAATAAGGC
sgRNA_256_Ace2	Ace2	TGGAAAGGACGAAACACCGTGTAGAACGTACCTTCGCAGGTTTTAGAGCTAGAAATAGCAAGTTAAAATAAGGC
sgRNA_257_Ace2	Ace2	TGGAAAGGACGAAACACCGTGTAGTTGACGCTTGATGATGTTTTAGAGCTAGAAATAGCAAGTTAAAATAAGGC
sgRNA_258_Ace2	Ace2	TGGAAAGGACGAAACACCGGATCATCAAGCGTCAACTACGTTTTAGAGCTAGAAATAGCAAGTTAAAATAAGGC
sgRNA_259_Acot9	Acot9	TGGAAAGGACGAAACACCGTAGTAGGCGTATCCACAGTCGTTTTAGAGCTAGAAATAGCAAGTTAAAATAAGGC
sgRNA_260_Acot9	Acot9	TGGAAAGGACGAAACACCGTGACTGTTCAAAATACAGTAGTTTTAGAGCTAGAAATAGCAAGTTAAAATAAGGC
sgRNA_261_Acot9	Acot9	TGGAAAGGACGAAACACCGCTTGCCTTGATGGATGTGTAGTTTTAGAGCTAGAAATAGCAAGTTAAAATAAGGC
sgRNA_262_Acot9	Acot9	TGGAAAGGACGAAACACCGTAGTACCTCCTAGGCTGTCAGTTTTAGAGCTAGAAATAGCAAGTTAAAATAAGGC
sgRNA_263_Acot9	Acot9	TGGAAAGGACGAAACACCGTTTCAGTTCGAGACAAGCTGGTTTTAGAGCTAGAAATAGCAAGTTAAAATAAGGC
sgRNA_264_Acot9	Acot9	TGGAAAGGACGAAACACCGGAACCCTTACACATCCATCAGTTTTAGAGCTAGAAATAGCAAGTTAAAATAAGGC
sgRNA_265_Acsl4	Acsl4	TGGAAAGGACGAAACACCGTTATCCAGAGTATCTGCTCCGTTTTAGAGCTAGAAATAGCAAGTTAAAATAAGGC
sgRNA_266_Acsl4	Acsl4	TGGAAAGGACGAAACACCGCTCAACACTAGTAATCAGATGTTTTAGAGCTAGAAATAGCAAGTTAAAATAAGGC
sgRNA_267_Acsl4	Acsl4	TGGAAAGGACGAAACACCGGATTACTAGTGTTGAGCTTCGTTTTAGAGCTAGAAATAGCAAGTTAAAATAAGGC
sgRNA_268_Acsl4	Acsl4	TGGAAAGGACGAAACACCGGACCATGCTGTAGCCAAATTGTTTTAGAGCTAGAAATAGCAAGTTAAAATAAGGC
sgRNA_269_Acsl4	Acsl4	TGGAAAGGACGAAACACCGCAATAGAGCAGAGTACCCTGGTTTTAGAGCTAGAAATAGCAAGTTAAAATAAGGC
sgRNA_270_Acsl4	Acsl4	TGGAAAGGACGAAACACCGTCACAGCATGCAATCAGTAGGTTTTAGAGCTAGAAATAGCAAGTTAAAATAAGGC
sgRNA_271_Actrt1	Actrt1	TGGAAAGGACGAAACACCGTATCTTTGCAACCACGCAGTGTTTTAGAGCTAGAAATAGCAAGTTAAAATAAGGC
sgRNA_272_Actrt1	Actrt1	TGGAAAGGACGAAACACCGTTCCGATTAGATCTTGCAGAGTTTTAGAGCTAGAAATAGCAAGTTAAAATAAGGC
sgRNA_273_Actrt1	Actrt1	TGGAAAGGACGAAACACCGCTACACTATCCTATTGAGCGGTTTTAGAGCTAGAAATAGCAAGTTAAAATAAGGC
sgRNA_274_Actrt1	Actrt1	TGGAAAGGACGAAACACCGAGCCGAATAACATCTGTCTGGTTTTAGAGCTAGAAATAGCAAGTTAAAATAAGGC
sgRNA_275_Actrt1	Actrt1	TGGAAAGGACGAAACACCGACAGAGTTGATGACATGACGGTTTTAGAGCTAGAAATAGCAAGTTAAAATAAGGC
sgRNA_276_Actrt1	Actrt1	TGGAAAGGACGAAACACCGGTTACCAGTCCACGCTCAATGTTTTAGAGCTAGAAATAGCAAGTTAAAATAAGGC
sgRNA_277_Aff2	Aff2	TGGAAAGGACGAAACACCGACCGTAGTGCACTTAAAAAAGTTTTAGAGCTAGAAATAGCAAGTTAAAATAAGGC
sgRNA_278_Aff2	Aff2	TGGAAAGGACGAAACACCGGAATCTCAGCATCTGACTCCGTTTTAGAGCTAGAAATAGCAAGTTAAAATAAGGC
sgRNA_279_Aff2	Aff2	TGGAAAGGACGAAACACCGTACATATTCAGCTACCTTGTGTTTTAGAGCTAGAAATAGCAAGTTAAAATAAGGC
sgRNA_280_Aff2	Aff2	TGGAAAGGACGAAACACCGCTAGTGTTATGACTATCTCGGTTTTAGAGCTAGAAATAGCAAGTTAAAATAAGGC
sgRNA_281_Aff2	Aff2	TGGAAAGGACGAAACACCGTTACTTTGTAAGGTAAATCCGTTTTAGAGCTAGAAATAGCAAGTTAAAATAAGGC
sgRNA_282_Aff2	Aff2	TGGAAAGGACGAAACACCGGAATTTACAGTGCAAGCACCGTTTTAGAGCTAGAAATAGCAAGTTAAAATAAGGC
sgRNA_283_Agtr2	Agtr2	TGGAAAGGACGAAACACCGGTCAGAACCATTGAATACTTGTTTTAGAGCTAGAAATAGCAAGTTAAAATAAGGC
sgRNA_284_Agtr2	Agtr2	TGGAAAGGACGAAACACCGGCTATTAATGATACCCATCCGTTTTAGAGCTAGAAATAGCAAGTTAAAATAAGGC
sgRNA_285_Agtr2	Agtr2	TGGAAAGGACGAAACACCGTTTGATAATCTCAACGCAACGTTTTAGAGCTAGAAATAGCAAGTTAAAATAAGGC
sgRNA_286_Agtr2	Agtr2	TGGAAAGGACGAAACACCGAGTTATAGCAGTCATTGACCGTTTTAGAGCTAGAAATAGCAAGTTAAAATAAGGC
sgRNA_287_Agtr2	Agtr2	TGGAAAGGACGAAACACCGGTACCTATCGACACTCATGCGTTTTAGAGCTAGAAATAGCAAGTTAAAATAAGGC
sgRNA_288_Agtr2	Agtr2	TGGAAAGGACGAAACACCGGTTGCGTTGAGATTATCAAAGTTTTAGAGCTAGAAATAGCAAGTTAAAATAAGGC
sgRNA_289_Aifm1	Aifm1	TGGAAAGGACGAAACACCGATCCCGAGCCCGGATGGATCGTTTTAGAGCTAGAAATAGCAAGTTAAAATAAGGC
sgRNA_290_Aifm1	Aifm1	TGGAAAGGACGAAACACCGATGGCTAGCTCTGGTTCATCGTTTTAGAGCTAGAAATAGCAAGTTAAAATAAGGC
sgRNA_291_Aifm1	Aifm1	TGGAAAGGACGAAACACCGGGTCGCATGTATGGCAGTTCGTTTTAGAGCTAGAAATAGCAAGTTAAAATAAGGC
sgRNA_292_Aifm1	Aifm1	TGGAAAGGACGAAACACCGTTGCAGCAGCCAGATCCATCGTTTTAGAGCTAGAAATAGCAAGTTAAAATAAGGC
sgRNA_293_Aifm1	Aifm1	TGGAAAGGACGAAACACCGTTGTTGATAAGCCCACAATAGTTTTAGAGCTAGAAATAGCAAGTTAAAATAAGGC
sgRNA_294_Aifm1	Aifm1	TGGAAAGGACGAAACACCGGGAGTCCTTACCGGAGGCAAGTTTTAGAGCTAGAAATAGCAAGTTAAAATAAGGC
sgRNA_295_Akap14	Akap14	TGGAAAGGACGAAACACCGCATGGGAGTTTCAAAACCGCGTTTTAGAGCTAGAAATAGCAAGTTAAAATAAGGC
sgRNA_296_Akap14	Akap14	TGGAAAGGACGAAACACCGACCCCATCAAGAACATCAAGGTTTTAGAGCTAGAAATAGCAAGTTAAAATAAGGC
sgRNA_297_Akap14	Akap14	TGGAAAGGACGAAACACCGATTGGCACTGACTCGTGCCAGTTTTAGAGCTAGAAATAGCAAGTTAAAATAAGGC
sgRNA_298_Akap14	Akap14	TGGAAAGGACGAAACACCGGGACTCCAACAAAATATGCTGTTTTAGAGCTAGAAATAGCAAGTTAAAATAAGGC
sgRNA_299_Akap14	Akap14	TGGAAAGGACGAAACACCGAAATTCGATTTCGAGAACAGGTTTTAGAGCTAGAAATAGCAAGTTAAAATAAGGC
sgRNA_300_Akap14	Akap14	TGGAAAGGACGAAACACCGCGGGGAATTCACACCAGAAAGTTTTAGAGCTAGAAATAGCAAGTTAAAATAAGGC
sgRNA_301_Akap17b	Akap17b	TGGAAAGGACGAAACACCGAAGGCTAAAATTACAGGAGCGTTTTAGAGCTAGAAATAGCAAGTTAAAATAAGGC
sgRNA_302_Akap17b	Akap17b	TGGAAAGGACGAAACACCGTGCCATCAATGCCGCCAAAAGTTTTAGAGCTAGAAATAGCAAGTTAAAATAAGGC
sgRNA_303_Akap17b	Akap17b	TGGAAAGGACGAAACACCGGGAGGCGGGTTGAAGCTCTTGTTTTAGAGCTAGAAATAGCAAGTTAAAATAAGGC
sgRNA_304_Akap17b	Akap17b	TGGAAAGGACGAAACACCGTAGAATGCTCTAGCCCGTTTGTTTTAGAGCTAGAAATAGCAAGTTAAAATAAGGC
sgRNA_305_Akap17b	Akap17b	TGGAAAGGACGAAACACCGGGAGGAGCGGAAGTACTTGCGTTTTAGAGCTAGAAATAGCAAGTTAAAATAAGGC
sgRNA_306_Akap17b	Akap17b	TGGAAAGGACGAAACACCGTGTGTGTTTGACAAGGCTTGGTTTTAGAGCTAGAAATAGCAAGTTAAAATAAGGC
sgRNA_307_Akap4	Akap4	TGGAAAGGACGAAACACCGCTACCTTGCACACGCCTCTGGTTTTAGAGCTAGAAATAGCAAGTTAAAATAAGGC
sgRNA_308_Akap4	Akap4	TGGAAAGGACGAAACACCGAGTGCACAATACGAAAAATGGTTTTAGAGCTAGAAATAGCAAGTTAAAATAAGGC
sgRNA_309_Akap4	Akap4	TGGAAAGGACGAAACACCGATTTAACTCGCCTTCTGACCGTTTTAGAGCTAGAAATAGCAAGTTAAAATAAGGC
sgRNA_310_Akap4	Akap4	TGGAAAGGACGAAACACCGAGATGTCTGACGATATTGACGTTTTAGAGCTAGAAATAGCAAGTTAAAATAAGGC
sgRNA_311_Akap4	Akap4	TGGAAAGGACGAAACACCGGGAGGCCATGCTAAAGCGTCGTTTTAGAGCTAGAAATAGCAAGTTAAAATAAGGC
sgRNA_312_Akap4	Akap4	TGGAAAGGACGAAACACCGAAAAGAGATTATCGTAATCAGTTTTAGAGCTAGAAATAGCAAGTTAAAATAAGGC
sgRNA_313_Alas2	Alas2	TGGAAAGGACGAAACACCGTCTATGGCCTGCAAGACACGGTTTTAGAGCTAGAAATAGCAAGTTAAAATAAGGC
sgRNA_314_Alas2	Alas2	TGGAAAGGACGAAACACCGTGTTCAAGACTGTGAATCGTGTTTTAGAGCTAGAAATAGCAAGTTAAAATAAGGC
sgRNA_315_Alas2	Alas2	TGGAAAGGACGAAACACCGGGCAGCGTCCAATACTAAATGTTTTAGAGCTAGAAATAGCAAGTTAAAATAAGGC
sgRNA_316_Alas2	Alas2	TGGAAAGGACGAAACACCGTACCAGTTCCTATTTAGTATGTTTTAGAGCTAGAAATAGCAAGTTAAAATAAGGC
sgRNA_317_Alas2	Alas2	TGGAAAGGACGAAACACCGCTGATTCAGAACAATATGACGTTTTAGAGCTAGAAATAGCAAGTTAAAATAAGGC
sgRNA_318_Alas2	Alas2	TGGAAAGGACGAAACACCGACTGCCCCTTCAGTCTGCTCGTTTTAGAGCTAGAAATAGCAAGTTAAAATAAGGC
sgRNA_319_Alg13	Alg13	TGGAAAGGACGAAACACCGGGTCGCTAACGACTGCGTTCGTTTTAGAGCTAGAAATAGCAAGTTAAAATAAGGC
sgRNA_320_Alg13	Alg13	TGGAAAGGACGAAACACCGGTTTCGACGAGCTCGTCGCAGTTTTAGAGCTAGAAATAGCAAGTTAAAATAAGGC
sgRNA_321_Alg13	Alg13	TGGAAAGGACGAAACACCGTCCATTGACTGTAACAGCCCGTTTTAGAGCTAGAAATAGCAAGTTAAAATAAGGC
sgRNA_322_Alg13	Alg13	TGGAAAGGACGAAACACCGGAACAATCATCAATTTGAATGTTTTAGAGCTAGAAATAGCAAGTTAAAATAAGGC
sgRNA_323_Alg13	Alg13	TGGAAAGGACGAAACACCGGGTTGTAACCCAGACTCTCGGTTTTAGAGCTAGAAATAGCAAGTTAAAATAAGGC
sgRNA_324_Alg13	Alg13	TGGAAAGGACGAAACACCGGATCTTGTCATTAGCCACGCGTTTTAGAGCTAGAAATAGCAAGTTAAAATAAGGC
sgRNA_325_Amelx	Amelx	TGGAAAGGACGAAACACCGTAGCTTAAGTTGATATAACCGTTTTAGAGCTAGAAATAGCAAGTTAAAATAAGGC
sgRNA_326_Amelx	Amelx	TGGAAAGGACGAAACACCGTTATATCAACTTAAGCTATGGTTTTAGAGCTAGAAATAGCAAGTTAAAATAAGGC
sgRNA_327_Amelx	Amelx	TGGAAAGGACGAAACACCGCCGGCTGCCTTATCATGCTCGTTTTAGAGCTAGAAATAGCAAGTTAAAATAAGGC
sgRNA_328_Amelx	Amelx	TGGAAAGGACGAAACACCGGTCGCTGGCCAAGCTTCCAGGTTTTAGAGCTAGAAATAGCAAGTTAAAATAAGGC
sgRNA_329_Amelx	Amelx	TGGAAAGGACGAAACACCGGCATAGCAAAAGCTGCTCCCGTTTTAGAGCTAGAAATAGCAAGTTAAAATAAGGC
sgRNA_330_Amelx	Amelx	TGGAAAGGACGAAACACCGTGGCCAGGAACTGGCATCATGTTTTAGAGCTAGAAATAGCAAGTTAAAATAAGGC
sgRNA_331_Amer1	Amer1	TGGAAAGGACGAAACACCGTTAGCAGTATCCGCCGTCACGTTTTAGAGCTAGAAATAGCAAGTTAAAATAAGGC
sgRNA_332_Amer1	Amer1	TGGAAAGGACGAAACACCGACTTCGCCGGGAGCAGCGTGGTTTTAGAGCTAGAAATAGCAAGTTAAAATAAGGC
sgRNA_333_Amer1	Amer1	TGGAAAGGACGAAACACCGGGAGTCCTAAGTATCGAGGGGTTTTAGAGCTAGAAATAGCAAGTTAAAATAAGGC
sgRNA_334_Amer1	Amer1	TGGAAAGGACGAAACACCGGCCTATCTCCAACGCTCCATGTTTTAGAGCTAGAAATAGCAAGTTAAAATAAGGC
sgRNA_335_Amer1	Amer1	TGGAAAGGACGAAACACCGGAAGGGTTCAGGCCGCACCCGTTTTAGAGCTAGAAATAGCAAGTTAAAATAAGGC
sgRNA_336_Amer1	Amer1	TGGAAAGGACGAAACACCGGACCAAGCGAAGTTCCTGCTGTTTTAGAGCTAGAAATAGCAAGTTAAAATAAGGC
sgRNA_337_Ammecr1	Ammecr1	TGGAAAGGACGAAACACCGGGTCGAGACAAAAGACTGCGGTTTTAGAGCTAGAAATAGCAAGTTAAAATAAGGC
sgRNA_338_Ammecr1	Ammecr1	TGGAAAGGACGAAACACCGTGAAGATGTTTGCGACTATTGTTTTAGAGCTAGAAATAGCAAGTTAAAATAAGGC
sgRNA_339_Ammecr1	Ammecr1	TGGAAAGGACGAAACACCGACAGCCCACTGTTTGTAACAGTTTTAGAGCTAGAAATAGCAAGTTAAAATAAGGC
sgRNA_340_Ammecr1	Ammecr1	TGGAAAGGACGAAACACCGCCAGTACCTGGTCAGCTTTAGTTTTAGAGCTAGAAATAGCAAGTTAAAATAAGGC
sgRNA_341_Ammecr1	Ammecr1	TGGAAAGGACGAAACACCGGACACCGAGCAGAAAAGCCTGTTTTAGAGCTAGAAATAGCAAGTTAAAATAAGGC
sgRNA_342_Ammecr1	Ammecr1	TGGAAAGGACGAAACACCGACGCACCGCCACCTACCTACGTTTTAGAGCTAGAAATAGCAAGTTAAAATAAGGC
sgRNA_343_Amot	Amot	TGGAAAGGACGAAACACCGACACATTGAAATCCGAGACCGTTTTAGAGCTAGAAATAGCAAGTTAAAATAAGGC
sgRNA_344_Amot	Amot	TGGAAAGGACGAAACACCGGGTCACCTTGGTTCGAGACCGTTTTAGAGCTAGAAATAGCAAGTTAAAATAAGGC
sgRNA_345_Amot	Amot	TGGAAAGGACGAAACACCGGGACCACTACCGTCACGCCCGTTTTAGAGCTAGAAATAGCAAGTTAAAATAAGGC
sgRNA_346_Amot	Amot	TGGAAAGGACGAAACACCGATTGAGCAATGCCCAGGCGAGTTTTAGAGCTAGAAATAGCAAGTTAAAATAAGGC
sgRNA_347_Amot	Amot	TGGAAAGGACGAAACACCGGAAGGAGTACGAGGGGTCCGGTTTTAGAGCTAGAAATAGCAAGTTAAAATAAGGC
sgRNA_348_Amot	Amot	TGGAAAGGACGAAACACCGCATAAGCCTCTGAGACCCGTGTTTTAGAGCTAGAAATAGCAAGTTAAAATAAGGC
sgRNA_349_Ap1s2	Ap1s2	TGGAAAGGACGAAACACCGCTTGGGTTTCCGTGCTAAAAGTTTTAGAGCTAGAAATAGCAAGTTAAAATAAGGC
sgRNA_350_Ap1s2	Ap1s2	TGGAAAGGACGAAACACCGTGTCCTTAAAGCAATTGAGCGTTTTAGAGCTAGAAATAGCAAGTTAAAATAAGGC
sgRNA_351_Ap1s2	Ap1s2	TGGAAAGGACGAAACACCGCAAGTAATTCCACGTAACGAGTTTTAGAGCTAGAAATAGCAAGTTAAAATAAGGC
sgRNA_352_Ap1s2	Ap1s2	TGGAAAGGACGAAACACCGTATCACAGCAAGAGTTTCATGTTTTAGAGCTAGAAATAGCAAGTTAAAATAAGGC
sgRNA_353_Ap1s2	Ap1s2	TGGAAAGGACGAAACACCGTCTGCAGTCGAAGCTTTCCCGTTTTAGAGCTAGAAATAGCAAGTTAAAATAAGGC
sgRNA_354_Ap1s2	Ap1s2	TGGAAAGGACGAAACACCGGGACAATGAACTGATTACCCGTTTTAGAGCTAGAAATAGCAAGTTAAAATAAGGC
sgRNA_355_Apex2	Apex2	TGGAAAGGACGAAACACCGAGCTTCAGCCGCAGCCGTAGGTTTTAGAGCTAGAAATAGCAAGTTAAAATAAGGC
sgRNA_356_Apex2	Apex2	TGGAAAGGACGAAACACCGATCTTGAAGGTCAGCCGCTCGTTTTAGAGCTAGAAATAGCAAGTTAAAATAAGGC
sgRNA_357_Apex2	Apex2	TGGAAAGGACGAAACACCGCAATGTGTACTGCCCTCACGGTTTTAGAGCTAGAAATAGCAAGTTAAAATAAGGC
sgRNA_358_Apex2	Apex2	TGGAAAGGACGAAACACCGCCACTGCGATGCAAGTAGTCGTTTTAGAGCTAGAAATAGCAAGTTAAAATAAGGC
sgRNA_359_Apex2	Apex2	TGGAAAGGACGAAACACCGTATAACCCTCAACAATAGCCGTTTTAGAGCTAGAAATAGCAAGTTAAAATAAGGC
sgRNA_360_Apex2	Apex2	TGGAAAGGACGAAACACCGCCAGACTACTTGCATCGCAGGTTTTAGAGCTAGAAATAGCAAGTTAAAATAAGGC
sgRNA_361_Apln	Apln	TGGAAAGGACGAAACACCGAATTTCGCAGACAGCGCCCCGTTTTAGAGCTAGAAATAGCAAGTTAAAATAAGGC
sgRNA_362_Apln	Apln	TGGAAAGGACGAAACACCGTGGTCCAGTCCTCGAAGTTCGTTTTAGAGCTAGAAATAGCAAGTTAAAATAAGGC
sgRNA_363_Apln	Apln	TGGAAAGGACGAAACACCGGGCCCTTATGGGAGAGCCGGGTTTTAGAGCTAGAAATAGCAAGTTAAAATAAGGC
sgRNA_364_Apln	Apln	TGGAAAGGACGAAACACCGCGAGTTGCAGCATGAATCTGGTTTTAGAGCTAGAAATAGCAAGTTAAAATAAGGC
sgRNA_365_Apln	Apln	TGGAAAGGACGAAACACCGAGAAGGAAGCATGCGCTACCGTTTTAGAGCTAGAAATAGCAAGTTAAAATAAGGC
sgRNA_366_Apln	Apln	TGGAAAGGACGAAACACCGACCTCCACAAACTGCAGTCAGTTTTAGAGCTAGAAATAGCAAGTTAAAATAAGGC
sgRNA_367_Apoo	Apoo	TGGAAAGGACGAAACACCGCACTTTGTCCAGTGGGGAGTGTTTTAGAGCTAGAAATAGCAAGTTAAAATAAGGC
sgRNA_368_Apoo	Apoo	TGGAAAGGACGAAACACCGTGCACCTACCTCTAGCAAAAGTTTTAGAGCTAGAAATAGCAAGTTAAAATAAGGC
sgRNA_369_Apoo	Apoo	TGGAAAGGACGAAACACCGTTCACTCTACTCAGTTCCTGGTTTTAGAGCTAGAAATAGCAAGTTAAAATAAGGC
sgRNA_370_Apoo	Apoo	TGGAAAGGACGAAACACCGTCAACTTACCTACTCCCCACGTTTTAGAGCTAGAAATAGCAAGTTAAAATAAGGC
sgRNA_371_Apoo	Apoo	TGGAAAGGACGAAACACCGACCTGACAGAAACTTGTATAGTTTTAGAGCTAGAAATAGCAAGTTAAAATAAGGC
sgRNA_372_Apoo	Apoo	TGGAAAGGACGAAACACCGAAGTTACATGAAGATCGATGGTTTTAGAGCTAGAAATAGCAAGTTAAAATAAGGC
sgRNA_373_Apool	Apool	TGGAAAGGACGAAACACCGACTACAACCGTGTATTATATGTTTTAGAGCTAGAAATAGCAAGTTAAAATAAGGC
sgRNA_374_Apool	Apool	TGGAAAGGACGAAACACCGAGTGATTACAGCTTCGGGACGTTTTAGAGCTAGAAATAGCAAGTTAAAATAAGGC
sgRNA_375_Apool	Apool	TGGAAAGGACGAAACACCGAAGTTGACAACCATACCTGCGTTTTAGAGCTAGAAATAGCAAGTTAAAATAAGGC
sgRNA_376_Apool	Apool	TGGAAAGGACGAAACACCGAGCTGTAATCACTCCCATTTGTTTTAGAGCTAGAAATAGCAAGTTAAAATAAGGC
sgRNA_377_Apool	Apool	TGGAAAGGACGAAACACCGGCACCAGCCAATATAATACAGTTTTAGAGCTAGAAATAGCAAGTTAAAATAAGGC
sgRNA_378_Apool	Apool	TGGAAAGGACGAAACACCGGATGCATATATCAGACCTGCGTTTTAGAGCTAGAAATAGCAAGTTAAAATAAGGC
sgRNA_379_Ar	Ar	TGGAAAGGACGAAACACCGAATACTGAATGACCGCCATCGTTTTAGAGCTAGAAATAGCAAGTTAAAATAAGGC
sgRNA_380_Ar	Ar	TGGAAAGGACGAAACACCGGGGTGGAAAGTAATAGTCGAGTTTTAGAGCTAGAAATAGCAAGTTAAAATAAGGC
sgRNA_381_Ar	Ar	TGGAAAGGACGAAACACCGAGGCTTCCGCAACTTGCATGGTTTTAGAGCTAGAAATAGCAAGTTAAAATAAGGC
sgRNA_382_Ar	Ar	TGGAAAGGACGAAACACCGGCCTATCTTTCTTAACGTCCGTTTTAGAGCTAGAAATAGCAAGTTAAAATAAGGC
sgRNA_383_Ar	Ar	TGGAAAGGACGAAACACCGATTGCCCATCTTGTCGTCTCGTTTTAGAGCTAGAAATAGCAAGTTAAAATAAGGC
sgRNA_384_Ar	Ar	TGGAAAGGACGAAACACCGTGTCCGGCACACACCACTCCGTTTTAGAGCTAGAAATAGCAAGTTAAAATAAGGC
sgRNA_385_Araf	Araf	TGGAAAGGACGAAACACCGCTGGGCTCACTGTCGGCGGTGTTTTAGAGCTAGAAATAGCAAGTTAAAATAAGGC
sgRNA_386_Araf	Araf	TGGAAAGGACGAAACACCGGAAGGTGCGGGGTCTCAACCGTTTTAGAGCTAGAAATAGCAAGTTAAAATAAGGC
sgRNA_387_Araf	Araf	TGGAAAGGACGAAACACCGACAGCCATTGCGCCTCTGGAGTTTTAGAGCTAGAAATAGCAAGTTAAAATAAGGC
sgRNA_388_Araf	Araf	TGGAAAGGACGAAACACCGACTCATGTCAACGCAGACGGGTTTTAGAGCTAGAAATAGCAAGTTAAAATAAGGC
sgRNA_389_Araf	Araf	TGGAAAGGACGAAACACCGGCCTAACAAGCAACGCACAGGTTTTAGAGCTAGAAATAGCAAGTTAAAATAAGGC
sgRNA_390_Araf	Araf	TGGAAAGGACGAAACACCGACAGTGCCAACTGCCCGAGAGTTTTAGAGCTAGAAATAGCAAGTTAAAATAAGGC
sgRNA_391_Arhgap36	Arhgap36	TGGAAAGGACGAAACACCGAATGTCTGGCCACGAGTTCGGTTTTAGAGCTAGAAATAGCAAGTTAAAATAAGGC
sgRNA_392_Arhgap36	Arhgap36	TGGAAAGGACGAAACACCGCCTAGAGAGTTCACTCGCCGGTTTTAGAGCTAGAAATAGCAAGTTAAAATAAGGC
sgRNA_393_Arhgap36	Arhgap36	TGGAAAGGACGAAACACCGTCCCAGCTTTCATCGCCTATGTTTTAGAGCTAGAAATAGCAAGTTAAAATAAGGC
sgRNA_394_Arhgap36	Arhgap36	TGGAAAGGACGAAACACCGTGCAGATAGCGCAGATGAACGTTTTAGAGCTAGAAATAGCAAGTTAAAATAAGGC
sgRNA_395_Arhgap36	Arhgap36	TGGAAAGGACGAAACACCGTCAGTTCACGCTGCTTGCGAGTTTTAGAGCTAGAAATAGCAAGTTAAAATAAGGC
sgRNA_396_Arhgap36	Arhgap36	TGGAAAGGACGAAACACCGGACTGCTTACCACGAACTCGGTTTTAGAGCTAGAAATAGCAAGTTAAAATAAGGC
sgRNA_397_Arhgap4	Arhgap4	TGGAAAGGACGAAACACCGCATCTTCGCTGATGTGACTTGTTTTAGAGCTAGAAATAGCAAGTTAAAATAAGGC
sgRNA_398_Arhgap4	Arhgap4	TGGAAAGGACGAAACACCGGGGCCCTGTCTCAACGGTGGGTTTTAGAGCTAGAAATAGCAAGTTAAAATAAGGC
sgRNA_399_Arhgap4	Arhgap4	TGGAAAGGACGAAACACCGCAACTTCCCGTGCGCCGCCAGTTTTAGAGCTAGAAATAGCAAGTTAAAATAAGGC
sgRNA_400_Arhgap4	Arhgap4	TGGAAAGGACGAAACACCGACTCCAGTTCTACCTCCGCCGTTTTAGAGCTAGAAATAGCAAGTTAAAATAAGGC
sgRNA_401_Arhgap4	Arhgap4	TGGAAAGGACGAAACACCGCCTTGGGCCATGGCGGCGCAGTTTTAGAGCTAGAAATAGCAAGTTAAAATAAGGC
sgRNA_402_Arhgap4	Arhgap4	TGGAAAGGACGAAACACCGGAACGCTTTACCAGCCGCAGGTTTTAGAGCTAGAAATAGCAAGTTAAAATAAGGC
sgRNA_403_Arhgap6	Arhgap6	TGGAAAGGACGAAACACCGCCTTGCAGAATTCATCCCACGTTTTAGAGCTAGAAATAGCAAGTTAAAATAAGGC
sgRNA_404_Arhgap6	Arhgap6	TGGAAAGGACGAAACACCGGCGGGCACGACTGCAGGAAGGTTTTAGAGCTAGAAATAGCAAGTTAAAATAAGGC
sgRNA_405_Arhgap6	Arhgap6	TGGAAAGGACGAAACACCGGTTGTCATCCAGATCAGTGAGTTTTAGAGCTAGAAATAGCAAGTTAAAATAAGGC
sgRNA_406_Arhgap6	Arhgap6	TGGAAAGGACGAAACACCGCTTCCAGGGCGCCATGTCCGGTTTTAGAGCTAGAAATAGCAAGTTAAAATAAGGC
sgRNA_407_Arhgap6	Arhgap6	TGGAAAGGACGAAACACCGCTGGTCGTAGCGTGCGCCTGGTTTTAGAGCTAGAAATAGCAAGTTAAAATAAGGC
sgRNA_408_Arhgap6	Arhgap6	TGGAAAGGACGAAACACCGTTCGGTGATGTAGACTCATTGTTTTAGAGCTAGAAATAGCAAGTTAAAATAAGGC
sgRNA_409_Arhgef6	Arhgef6	TGGAAAGGACGAAACACCGCAGCTCTCAGACAAACCCGCGTTTTAGAGCTAGAAATAGCAAGTTAAAATAAGGC
sgRNA_410_Arhgef6	Arhgef6	TGGAAAGGACGAAACACCGATCTTGCCTTTACTATCAACGTTTTAGAGCTAGAAATAGCAAGTTAAAATAAGGC
sgRNA_411_Arhgef6	Arhgef6	TGGAAAGGACGAAACACCGAGAAATTGGCCCCCGAATAGGTTTTAGAGCTAGAAATAGCAAGTTAAAATAAGGC
sgRNA_412_Arhgef6	Arhgef6	TGGAAAGGACGAAACACCGTATGTCACACGAGTTGAAGAGTTTTAGAGCTAGAAATAGCAAGTTAAAATAAGGC
sgRNA_413_Arhgef6	Arhgef6	TGGAAAGGACGAAACACCGGAAGAGTTGCACATCCTTTCGTTTTAGAGCTAGAAATAGCAAGTTAAAATAAGGC
sgRNA_414_Arhgef6	Arhgef6	TGGAAAGGACGAAACACCGATTGATGTTGTCGATGCAGTGTTTTAGAGCTAGAAATAGCAAGTTAAAATAAGGC
sgRNA_415_Arhgef9	Arhgef9	TGGAAAGGACGAAACACCGATCCCTCCTCATCGTCGATCGTTTTAGAGCTAGAAATAGCAAGTTAAAATAAGGC
sgRNA_416_Arhgef9	Arhgef9	TGGAAAGGACGAAACACCGTACAGAACCGGGACCAGATGGTTTTAGAGCTAGAAATAGCAAGTTAAAATAAGGC
sgRNA_417_Arhgef9	Arhgef9	TGGAAAGGACGAAACACCGATGATCGACATTGCTATTGAGTTTTAGAGCTAGAAATAGCAAGTTAAAATAAGGC
sgRNA_418_Arhgef9	Arhgef9	TGGAAAGGACGAAACACCGAGTATGGGATCACGTCACCAGTTTTAGAGCTAGAAATAGCAAGTTAAAATAAGGC
sgRNA_419_Arhgef9	Arhgef9	TGGAAAGGACGAAACACCGTAGGAGCTCGGCCAATTGTAGTTTTAGAGCTAGAAATAGCAAGTTAAAATAAGGC
sgRNA_420_Arhgef9	Arhgef9	TGGAAAGGACGAAACACCGATCTGGTCCCGGTTCTGTAGGTTTTAGAGCTAGAAATAGCAAGTTAAAATAAGGC
sgRNA_421_Arl13a	Arl13a	TGGAAAGGACGAAACACCGGCCACTCACCACGCGGCACAGTTTTAGAGCTAGAAATAGCAAGTTAAAATAAGGC
sgRNA_422_Arl13a	Arl13a	TGGAAAGGACGAAACACCGCCATAAAACGCATTCCAAAGGTTTTAGAGCTAGAAATAGCAAGTTAAAATAAGGC
sgRNA_423_Arl13a	Arl13a	TGGAAAGGACGAAACACCGTAGTGACATAGCACGCATCCGTTTTAGAGCTAGAAATAGCAAGTTAAAATAAGGC
sgRNA_424_Arl13a	Arl13a	TGGAAAGGACGAAACACCGCATCGCAGCCCTACAACTATGTTTTAGAGCTAGAAATAGCAAGTTAAAATAAGGC
sgRNA_425_Arl13a	Arl13a	TGGAAAGGACGAAACACCGGTATCTATCTATGACCTAACGTTTTAGAGCTAGAAATAGCAAGTTAAAATAAGGC
sgRNA_426_Arl13a	Arl13a	TGGAAAGGACGAAACACCGTGGCAAAAGTCGTCTCATAGGTTTTAGAGCTAGAAATAGCAAGTTAAAATAAGGC
sgRNA_427_Armcx1	Armcx1	TGGAAAGGACGAAACACCGTCAAAACGCCATCCGTGAGCGTTTTAGAGCTAGAAATAGCAAGTTAAAATAAGGC
sgRNA_428_Armcx1	Armcx1	TGGAAAGGACGAAACACCGTGAGTCCAAGCGGCAAACCAGTTTTAGAGCTAGAAATAGCAAGTTAAAATAAGGC
sgRNA_429_Armcx1	Armcx1	TGGAAAGGACGAAACACCGGCTGTACGATGGGTCGCACCGTTTTAGAGCTAGAAATAGCAAGTTAAAATAAGGC
sgRNA_430_Armcx1	Armcx1	TGGAAAGGACGAAACACCGGACTCCACCCAGCTCACGGAGTTTTAGAGCTAGAAATAGCAAGTTAAAATAAGGC
sgRNA_431_Armcx1	Armcx1	TGGAAAGGACGAAACACCGTCAAGTGTGTGACGATACCAGTTTTAGAGCTAGAAATAGCAAGTTAAAATAAGGC
sgRNA_432_Armcx1	Armcx1	TGGAAAGGACGAAACACCGCTGAACTTGCCCTTGCGTACGTTTTAGAGCTAGAAATAGCAAGTTAAAATAAGGC
sgRNA_433_Armcx2	Armcx2	TGGAAAGGACGAAACACCGGCTGGATTCACAATTGACCTGTTTTAGAGCTAGAAATAGCAAGTTAAAATAAGGC
sgRNA_434_Armcx2	Armcx2	TGGAAAGGACGAAACACCGAGGGGAGGTATCACCGTCCCGTTTTAGAGCTAGAAATAGCAAGTTAAAATAAGGC
sgRNA_435_Armcx2	Armcx2	TGGAAAGGACGAAACACCGCCCCATCATCAGTACTTCCCGTTTTAGAGCTAGAAATAGCAAGTTAAAATAAGGC
sgRNA_436_Armcx2	Armcx2	TGGAAAGGACGAAACACCGGCACTACTACCCCAGTAGATGTTTTAGAGCTAGAAATAGCAAGTTAAAATAAGGC
sgRNA_437_Armcx2	Armcx2	TGGAAAGGACGAAACACCGAACTAAATGATGACGGCACCGTTTTAGAGCTAGAAATAGCAAGTTAAAATAAGGC
sgRNA_438_Armcx2	Armcx2	TGGAAAGGACGAAACACCGCACCCCCCTGAGATAACAAGGTTTTAGAGCTAGAAATAGCAAGTTAAAATAAGGC
sgRNA_439_Armcx3	Armcx3	TGGAAAGGACGAAACACCGCTCGTTAGTAACAGTCATATGTTTTAGAGCTAGAAATAGCAAGTTAAAATAAGGC
sgRNA_440_Armcx3	Armcx3	TGGAAAGGACGAAACACCGCCAAGTTATTCCTGACTCTTGTTTTAGAGCTAGAAATAGCAAGTTAAAATAAGGC
sgRNA_441_Armcx3	Armcx3	TGGAAAGGACGAAACACCGCCTGGCTCTTGCCCTGGCTCGTTTTAGAGCTAGAAATAGCAAGTTAAAATAAGGC
sgRNA_442_Armcx3	Armcx3	TGGAAAGGACGAAACACCGCAGGGACCAGAGCCAGAGCCGTTTTAGAGCTAGAAATAGCAAGTTAAAATAAGGC
sgRNA_443_Armcx3	Armcx3	TGGAAAGGACGAAACACCGACGATTGCATGGGCTACGCCGTTTTAGAGCTAGAAATAGCAAGTTAAAATAAGGC
sgRNA_444_Armcx3	Armcx3	TGGAAAGGACGAAACACCGCTCGAAGAGCTGTACAGAAAGTTTTAGAGCTAGAAATAGCAAGTTAAAATAAGGC
sgRNA_445_Armcx4	Armcx4	TGGAAAGGACGAAACACCGTGATTACATGGGCCGTGTACGTTTTAGAGCTAGAAATAGCAAGTTAAAATAAGGC
sgRNA_446_Armcx4	Armcx4	TGGAAAGGACGAAACACCGGACTGGGGCGGCTAATGACAGTTTTAGAGCTAGAAATAGCAAGTTAAAATAAGGC
sgRNA_447_Armcx4	Armcx4	TGGAAAGGACGAAACACCGCACAGTCTCCGTCTCGATTCGTTTTAGAGCTAGAAATAGCAAGTTAAAATAAGGC
sgRNA_448_Armcx4	Armcx4	TGGAAAGGACGAAACACCGGTCTGGGGCAAGTACAATACGTTTTAGAGCTAGAAATAGCAAGTTAAAATAAGGC
sgRNA_449_Armcx4	Armcx4	TGGAAAGGACGAAACACCGATTTAGTACAGCCACTAGTCGTTTTAGAGCTAGAAATAGCAAGTTAAAATAAGGC
sgRNA_450_Armcx4	Armcx4	TGGAAAGGACGAAACACCGACTAGTGGCTGTACTAAATCGTTTTAGAGCTAGAAATAGCAAGTTAAAATAAGGC
sgRNA_451_Armcx5	Armcx5	TGGAAAGGACGAAACACCGTTCACTTCTTCGGGGGCATCGTTTTAGAGCTAGAAATAGCAAGTTAAAATAAGGC
sgRNA_452_Armcx5	Armcx5	TGGAAAGGACGAAACACCGACGAGCTTATCAAAGTCAACGTTTTAGAGCTAGAAATAGCAAGTTAAAATAAGGC
sgRNA_453_Armcx5	Armcx5	TGGAAAGGACGAAACACCGATCTCTCAAGGGCGCTGCCAGTTTTAGAGCTAGAAATAGCAAGTTAAAATAAGGC
sgRNA_454_Armcx5	Armcx5	TGGAAAGGACGAAACACCGAACCTTAATTGAAACTCCCCGTTTTAGAGCTAGAAATAGCAAGTTAAAATAAGGC
sgRNA_455_Armcx5	Armcx5	TGGAAAGGACGAAACACCGTCAGACCACTAAAGCCGTTAGTTTTAGAGCTAGAAATAGCAAGTTAAAATAAGGC
sgRNA_456_Armcx5	Armcx5	TGGAAAGGACGAAACACCGCAAGATATTGTTCACGATGTGTTTTAGAGCTAGAAATAGCAAGTTAAAATAAGGC
sgRNA_457_Armcx6	Armcx6	TGGAAAGGACGAAACACCGCTATAATCATGGGTCGGGCCGTTTTAGAGCTAGAAATAGCAAGTTAAAATAAGGC
sgRNA_458_Armcx6	Armcx6	TGGAAAGGACGAAACACCGCCCCAATATCAGTAAACATCGTTTTAGAGCTAGAAATAGCAAGTTAAAATAAGGC
sgRNA_459_Armcx6	Armcx6	TGGAAAGGACGAAACACCGCAGTTTGTACATGCAGTAACGTTTTAGAGCTAGAAATAGCAAGTTAAAATAAGGC
sgRNA_460_Armcx6	Armcx6	TGGAAAGGACGAAACACCGACCAGCTCCAATCATGAGTCGTTTTAGAGCTAGAAATAGCAAGTTAAAATAAGGC
sgRNA_461_Armcx6	Armcx6	TGGAAAGGACGAAACACCGAAGAAGTGAGGGGAACGAGCGTTTTAGAGCTAGAAATAGCAAGTTAAAATAAGGC
sgRNA_462_Armcx6	Armcx6	TGGAAAGGACGAAACACCGGGCCAGATGTTTACTGATATGTTTTAGAGCTAGAAATAGCAAGTTAAAATAAGGC
sgRNA_463_Arr3	Arr3	TGGAAAGGACGAAACACCGACGAGACTTCGTGGATGATGGTTTTAGAGCTAGAAATAGCAAGTTAAAATAAGGC
sgRNA_464_Arr3	Arr3	TGGAAAGGACGAAACACCGTTTAAGAAGACTAGCTCCAAGTTTTAGAGCTAGAAATAGCAAGTTAAAATAAGGC
sgRNA_465_Arr3	Arr3	TGGAAAGGACGAAACACCGGTTGACCCCGAGTACTTAGAGTTTTAGAGCTAGAAATAGCAAGTTAAAATAAGGC
sgRNA_466_Arr3	Arr3	TGGAAAGGACGAAACACCGGTCAGTACCTGAAGTGTAAAGTTTTAGAGCTAGAAATAGCAAGTTAAAATAAGGC
sgRNA_467_Arr3	Arr3	TGGAAAGGACGAAACACCGCGTGATGACTTGGATGTGATGTTTTAGAGCTAGAAATAGCAAGTTAAAATAAGGC
sgRNA_468_Arr3	Arr3	TGGAAAGGACGAAACACCGCCACGAAGTCTCGTTTCCCCGTTTTAGAGCTAGAAATAGCAAGTTAAAATAAGGC
sgRNA_469_Arx	Arx	TGGAAAGGACGAAACACCGAGCAAGTCGTACCGCGAGAAGTTTTAGAGCTAGAAATAGCAAGTTAAAATAAGGC
sgRNA_470_Arx	Arx	TGGAAAGGACGAAACACCGGCATCACCCTGCGCTTGATTGTTTTAGAGCTAGAAATAGCAAGTTAAAATAAGGC
sgRNA_471_Arx	Arx	TGGAAAGGACGAAACACCGTGACGCGCGTCTGTCTGCCGGTTTTAGAGCTAGAAATAGCAAGTTAAAATAAGGC
sgRNA_472_Arx	Arx	TGGAAAGGACGAAACACCGCGTCAAGCATAGCCGCGCTGGTTTTAGAGCTAGAAATAGCAAGTTAAAATAAGGC
sgRNA_473_Arx	Arx	TGGAAAGGACGAAACACCGGTCCAGGCCGAATCAAGCGCGTTTTAGAGCTAGAAATAGCAAGTTAAAATAAGGC
sgRNA_474_Arx	Arx	TGGAAAGGACGAAACACCGCGAAGGGCGCCCCGTTCTCGGTTTTAGAGCTAGAAATAGCAAGTTAAAATAAGGC
sgRNA_475_Arxes1	Arxes1	TGGAAAGGACGAAACACCGGCCCAGGTCGCTCTTCTTTCGTTTTAGAGCTAGAAATAGCAAGTTAAAATAAGGC
sgRNA_476_Arxes1	Arxes1	TGGAAAGGACGAAACACCGGAGAATTCTTCAAAAAGTCGGTTTTAGAGCTAGAAATAGCAAGTTAAAATAAGGC
sgRNA_477_Arxes1	Arxes1	TGGAAAGGACGAAACACCGCAAAAGCAACGCTGTGAACCGTTTTAGAGCTAGAAATAGCAAGTTAAAATAAGGC
sgRNA_478_Arxes1	Arxes1	TGGAAAGGACGAAACACCGCCTGGAGACGTGCAGGCGCAGTTTTAGAGCTAGAAATAGCAAGTTAAAATAAGGC
sgRNA_479_Arxes1	Arxes1	TGGAAAGGACGAAACACCGTGGGACAAGATCCTTCTGCGGTTTTAGAGCTAGAAATAGCAAGTTAAAATAAGGC
sgRNA_480_Arxes1	Arxes1	TGGAAAGGACGAAACACCGAGATGAACTCCCTGCTGTCCGTTTTAGAGCTAGAAATAGCAAGTTAAAATAAGGC
sgRNA_481_Arxes2	Arxes2	TGGAAAGGACGAAACACCGGAGAATTCTTCAAAAAGTCGGTTTTAGAGCTAGAAATAGCAAGTTAAAATAAGGC
sgRNA_482_Arxes2	Arxes2	TGGAAAGGACGAAACACCGTGGGACAAGATCCTTCTGCGGTTTTAGAGCTAGAAATAGCAAGTTAAAATAAGGC
sgRNA_483_Arxes2	Arxes2	TGGAAAGGACGAAACACCGCCTGGAGACGTGCAGGCGCAGTTTTAGAGCTAGAAATAGCAAGTTAAAATAAGGC
sgRNA_484_Arxes2	Arxes2	TGGAAAGGACGAAACACCGGCCCAGGTCGCTCTTCTTTCGTTTTAGAGCTAGAAATAGCAAGTTAAAATAAGGC
sgRNA_485_Arxes2	Arxes2	TGGAAAGGACGAAACACCGAGATGAACTCCCTGCTGTCCGTTTTAGAGCTAGAAATAGCAAGTTAAAATAAGGC
sgRNA_486_Arxes2	Arxes2	TGGAAAGGACGAAACACCGCAAAAGCAACGCTGTGAACCGTTTTAGAGCTAGAAATAGCAAGTTAAAATAAGGC
sgRNA_487_Asb11	Asb11	TGGAAAGGACGAAACACCGTACCTCGCTTCACTGCTTCGGTTTTAGAGCTAGAAATAGCAAGTTAAAATAAGGC
sgRNA_488_Asb11	Asb11	TGGAAAGGACGAAACACCGTCTTCACACAATCAACTCTCGTTTTAGAGCTAGAAATAGCAAGTTAAAATAAGGC
sgRNA_489_Asb11	Asb11	TGGAAAGGACGAAACACCGTGATCGATCCCCACTCCATGGTTTTAGAGCTAGAAATAGCAAGTTAAAATAAGGC
sgRNA_490_Asb11	Asb11	TGGAAAGGACGAAACACCGTAAGAGCCAGTAAGCGTCCCGTTTTAGAGCTAGAAATAGCAAGTTAAAATAAGGC
sgRNA_491_Asb11	Asb11	TGGAAAGGACGAAACACCGGCTGGGAACGCCTCTGTATGGTTTTAGAGCTAGAAATAGCAAGTTAAAATAAGGC
sgRNA_492_Asb11	Asb11	TGGAAAGGACGAAACACCGATCCACGAAGCAGTGAAGCGGTTTTAGAGCTAGAAATAGCAAGTTAAAATAAGGC
sgRNA_493_Asb12	Asb12	TGGAAAGGACGAAACACCGACCTGGAACACCCTTGCGTTGTTTTAGAGCTAGAAATAGCAAGTTAAAATAAGGC
sgRNA_494_Asb12	Asb12	TGGAAAGGACGAAACACCGTGGCTTGTGACTGGTTCGCCGTTTTAGAGCTAGAAATAGCAAGTTAAAATAAGGC
sgRNA_495_Asb12	Asb12	TGGAAAGGACGAAACACCGGGGATCTGCGGATAACTAAAGTTTTAGAGCTAGAAATAGCAAGTTAAAATAAGGC
sgRNA_496_Asb12	Asb12	TGGAAAGGACGAAACACCGGAACACGACTTAAAAGGCCCGTTTTAGAGCTAGAAATAGCAAGTTAAAATAAGGC
sgRNA_497_Asb12	Asb12	TGGAAAGGACGAAACACCGTGAACCGTTTATAACGTTCCGTTTTAGAGCTAGAAATAGCAAGTTAAAATAAGGC
sgRNA_498_Asb12	Asb12	TGGAAAGGACGAAACACCGGCTATATTTGACGCCCAGACGTTTTAGAGCTAGAAATAGCAAGTTAAAATAAGGC
sgRNA_499_Asb9	Asb9	TGGAAAGGACGAAACACCGCTCCATGAAGCATGCCTCAGGTTTTAGAGCTAGAAATAGCAAGTTAAAATAAGGC
sgRNA_500_Asb9	Asb9	TGGAAAGGACGAAACACCGGCTGATGTTATAGTCAATATGTTTTAGAGCTAGAAATAGCAAGTTAAAATAAGGC
sgRNA_501_Asb9	Asb9	TGGAAAGGACGAAACACCGCTAGAGCTACCTGGCTGATAGTTTTAGAGCTAGAAATAGCAAGTTAAAATAAGGC
sgRNA_502_Asb9	Asb9	TGGAAAGGACGAAACACCGATCCATGAGGCTGCTAAAAGGTTTTAGAGCTAGAAATAGCAAGTTAAAATAAGGC
sgRNA_503_Asb9	Asb9	TGGAAAGGACGAAACACCGATGCAGATGTAGTGTCTGACGTTTTAGAGCTAGAAATAGCAAGTTAAAATAAGGC
sgRNA_504_Asb9	Asb9	TGGAAAGGACGAAACACCGGTGAATCTGCTGCTACAGCAGTTTTAGAGCTAGAAATAGCAAGTTAAAATAAGGC
sgRNA_505_Asmt	Asmt	TGGAAAGGACGAAACACCGACAGGTAGGTGGTGCCCGCCGTTTTAGAGCTAGAAATAGCAAGTTAAAATAAGGC
sgRNA_506_Asmt	Asmt	TGGAAAGGACGAAACACCGGCGAGAGGTCGAAGGCCGTGGTTTTAGAGCTAGAAATAGCAAGTTAAAATAAGGC
sgRNA_507_Asmt	Asmt	TGGAAAGGACGAAACACCGGTCGTCCGCGTCGACGCCCAGTTTTAGAGCTAGAAATAGCAAGTTAAAATAAGGC
sgRNA_508_Asmt	Asmt	TGGAAAGGACGAAACACCGAAGGGCGGAGCCAGTACGCGGTTTTAGAGCTAGAAATAGCAAGTTAAAATAAGGC
sgRNA_509_Asmt	Asmt	TGGAAAGGACGAAACACCGGCTCCGCGTGTTCGACGCCGGTTTTAGAGCTAGAAATAGCAAGTTAAAATAAGGC
sgRNA_510_Asmt	Asmt	TGGAAAGGACGAAACACCGGGCACCTGGCGGACGGCGTGGTTTTAGAGCTAGAAATAGCAAGTTAAAATAAGGC
sgRNA_511_Atp11c	Atp11c	TGGAAAGGACGAAACACCGCCTCGGACGCGATGTTCCGCGTTTTAGAGCTAGAAATAGCAAGTTAAAATAAGGC
sgRNA_512_Atp11c	Atp11c	TGGAAAGGACGAAACACCGGTGTACTCACCAAACGGTTGGTTTTAGAGCTAGAAATAGCAAGTTAAAATAAGGC
sgRNA_513_Atp11c	Atp11c	TGGAAAGGACGAAACACCGAAGTCCACTGGTAACTGGGCGTTTTAGAGCTAGAAATAGCAAGTTAAAATAAGGC
sgRNA_514_Atp11c	Atp11c	TGGAAAGGACGAAACACCGCAAAATCTTTGCGCAATATAGTTTTAGAGCTAGAAATAGCAAGTTAAAATAAGGC
sgRNA_515_Atp11c	Atp11c	TGGAAAGGACGAAACACCGAACTGTTACAGCAATCAAGCGTTTTAGAGCTAGAAATAGCAAGTTAAAATAAGGC
sgRNA_516_Atp11c	Atp11c	TGGAAAGGACGAAACACCGGTTGGCAATCATCCCATTTCGTTTTAGAGCTAGAAATAGCAAGTTAAAATAAGGC
sgRNA_517_Atp1b4	Atp1b4	TGGAAAGGACGAAACACCGCATGCCGACCTTCACCGAGCGTTTTAGAGCTAGAAATAGCAAGTTAAAATAAGGC
sgRNA_518_Atp1b4	Atp1b4	TGGAAAGGACGAAACACCGCGTTACGTGATTAGCCTAAAGTTTTAGAGCTAGAAATAGCAAGTTAAAATAAGGC
sgRNA_519_Atp1b4	Atp1b4	TGGAAAGGACGAAACACCGGATCTGCAATTTCCGCCACCGTTTTAGAGCTAGAAATAGCAAGTTAAAATAAGGC
sgRNA_520_Atp1b4	Atp1b4	TGGAAAGGACGAAACACCGGCATCCTCCTCAAGATGAACGTTTTAGAGCTAGAAATAGCAAGTTAAAATAAGGC
sgRNA_521_Atp1b4	Atp1b4	TGGAAAGGACGAAACACCGGATGATGGTGCCTGGTCTAGGTTTTAGAGCTAGAAATAGCAAGTTAAAATAAGGC
sgRNA_522_Atp1b4	Atp1b4	TGGAAAGGACGAAACACCGGGTCGGCATGTAAGGACTGAGTTTTAGAGCTAGAAATAGCAAGTTAAAATAAGGC
sgRNA_523_Atp2b3	Atp2b3	TGGAAAGGACGAAACACCGGGGAGCTCTCATCGATCTTGGTTTTAGAGCTAGAAATAGCAAGTTAAAATAAGGC
sgRNA_524_Atp2b3	Atp2b3	TGGAAAGGACGAAACACCGCCTACCACCAGGGCCGCCACGTTTTAGAGCTAGAAATAGCAAGTTAAAATAAGGC
sgRNA_525_Atp2b3	Atp2b3	TGGAAAGGACGAAACACCGTCTTCAAAGCCGTATTGAGCGTTTTAGAGCTAGAAATAGCAAGTTAAAATAAGGC
sgRNA_526_Atp2b3	Atp2b3	TGGAAAGGACGAAACACCGGGTGGCTGCTATCGTCTCCCGTTTTAGAGCTAGAAATAGCAAGTTAAAATAAGGC
sgRNA_527_Atp2b3	Atp2b3	TGGAAAGGACGAAACACCGTGATGAGAGTCACGTCCTGCGTTTTAGAGCTAGAAATAGCAAGTTAAAATAAGGC
sgRNA_528_Atp2b3	Atp2b3	TGGAAAGGACGAAACACCGGGAGATCTTCTGCCTGCCGAGTTTTAGAGCTAGAAATAGCAAGTTAAAATAAGGC
sgRNA_529_Atp6ap1	Atp6ap1	TGGAAAGGACGAAACACCGCATTACGGGGACCCAGCTCCGTTTTAGAGCTAGAAATAGCAAGTTAAAATAAGGC
sgRNA_530_Atp6ap1	Atp6ap1	TGGAAAGGACGAAACACCGGGTAGAAAGCTGCATATCGCGTTTTAGAGCTAGAAATAGCAAGTTAAAATAAGGC
sgRNA_531_Atp6ap1	Atp6ap1	TGGAAAGGACGAAACACCGTGGGGCTAGCCCCTTGCATGGTTTTAGAGCTAGAAATAGCAAGTTAAAATAAGGC
sgRNA_532_Atp6ap1	Atp6ap1	TGGAAAGGACGAAACACCGCACACTCACCGTTACCTGTGGTTTTAGAGCTAGAAATAGCAAGTTAAAATAAGGC
sgRNA_533_Atp6ap1	Atp6ap1	TGGAAAGGACGAAACACCGATTGCATACCAGTCCACAGCGTTTTAGAGCTAGAAATAGCAAGTTAAAATAAGGC
sgRNA_534_Atp6ap1	Atp6ap1	TGGAAAGGACGAAACACCGACAGCATACGGTGGTGTGTTGTTTTAGAGCTAGAAATAGCAAGTTAAAATAAGGC
sgRNA_535_Atp6ap2	Atp6ap2	TGGAAAGGACGAAACACCGTTTAGCATATTAAGATCGCCGTTTTAGAGCTAGAAATAGCAAGTTAAAATAAGGC
sgRNA_536_Atp6ap2	Atp6ap2	TGGAAAGGACGAAACACCGACGGGCTACCATTATGGTGAGTTTTAGAGCTAGAAATAGCAAGTTAAAATAAGGC
sgRNA_537_Atp6ap2	Atp6ap2	TGGAAAGGACGAAACACCGTAGCCCGTGGCCGGTGGAATGTTTTAGAGCTAGAAATAGCAAGTTAAAATAAGGC
sgRNA_538_Atp6ap2	Atp6ap2	TGGAAAGGACGAAACACCGCTCCTTGCAGAGAGTGTATAGTTTTAGAGCTAGAAATAGCAAGTTAAAATAAGGC
sgRNA_539_Atp6ap2	Atp6ap2	TGGAAAGGACGAAACACCGACGTCTGGGATTCGATCTCCGTTTTAGAGCTAGAAATAGCAAGTTAAAATAAGGC
sgRNA_540_Atp6ap2	Atp6ap2	TGGAAAGGACGAAACACCGTTGTCACTTACCTCCTCGCTGTTTTAGAGCTAGAAATAGCAAGTTAAAATAAGGC
sgRNA_541_Atp7a	Atp7a	TGGAAAGGACGAAACACCGGCAGCCGAAGTACCTCAAATGTTTTAGAGCTAGAAATAGCAAGTTAAAATAAGGC
sgRNA_542_Atp7a	Atp7a	TGGAAAGGACGAAACACCGCAAGGTGTTCAGCGCATTAAGTTTTAGAGCTAGAAATAGCAAGTTAAAATAAGGC
sgRNA_543_Atp7a	Atp7a	TGGAAAGGACGAAACACCGAACACGGTATTGGTTAAGACGTTTTAGAGCTAGAAATAGCAAGTTAAAATAAGGC
sgRNA_544_Atp7a	Atp7a	TGGAAAGGACGAAACACCGCTTCAGGCGCTCAACATCAAGTTTTAGAGCTAGAAATAGCAAGTTAAAATAAGGC
sgRNA_545_Atp7a	Atp7a	TGGAAAGGACGAAACACCGGTTTGCTACACAAGAAGCACGTTTTAGAGCTAGAAATAGCAAGTTAAAATAAGGC
sgRNA_546_Atp7a	Atp7a	TGGAAAGGACGAAACACCGCGCAATTTAAGACGAGAAGAGTTTTAGAGCTAGAAATAGCAAGTTAAAATAAGGC
sgRNA_547_Atrx	Atrx	TGGAAAGGACGAAACACCGTGGACTTAATTCTGATATGAGTTTTAGAGCTAGAAATAGCAAGTTAAAATAAGGC
sgRNA_548_Atrx	Atrx	TGGAAAGGACGAAACACCGTTCATTTACATTCTCATCCGGTTTTAGAGCTAGAAATAGCAAGTTAAAATAAGGC
sgRNA_549_Atrx	Atrx	TGGAAAGGACGAAACACCGTGGAAACAAGTTGAGTACATGTTTTAGAGCTAGAAATAGCAAGTTAAAATAAGGC
sgRNA_550_Atrx	Atrx	TGGAAAGGACGAAACACCGCTTTGGTTCATGACAAGTCGGTTTTAGAGCTAGAAATAGCAAGTTAAAATAAGGC
sgRNA_551_Atrx	Atrx	TGGAAAGGACGAAACACCGCCTTGATGAACCTGAAGATCGTTTTAGAGCTAGAAATAGCAAGTTAAAATAAGGC
sgRNA_552_Atrx	Atrx	TGGAAAGGACGAAACACCGACTATGCAAAGCTTGCCAAAGTTTTAGAGCTAGAAATAGCAAGTTAAAATAAGGC
sgRNA_553_AU022751	AU022751	TGGAAAGGACGAAACACCGGCACTGCTCCTACGACCGAAGTTTTAGAGCTAGAAATAGCAAGTTAAAATAAGGC
sgRNA_554_AU022751	AU022751	TGGAAAGGACGAAACACCGCTCGCTTGCGGCCGGCTGCTGTTTTAGAGCTAGAAATAGCAAGTTAAAATAAGGC
sgRNA_555_AU022751	AU022751	TGGAAAGGACGAAACACCGCCGGAGCCTCGAAGCCGAAAGTTTTAGAGCTAGAAATAGCAAGTTAAAATAAGGC
sgRNA_556_AU022751	AU022751	TGGAAAGGACGAAACACCGCGTTCCGGAGTTGTACCTTTGTTTTAGAGCTAGAAATAGCAAGTTAAAATAAGGC
sgRNA_557_AU022751	AU022751	TGGAAAGGACGAAACACCGGACGCAGGCCGCCGCCATTTGTTTTAGAGCTAGAAATAGCAAGTTAAAATAAGGC
sgRNA_558_AU022751	AU022751	TGGAAAGGACGAAACACCGGCTTCGGGGCGAACCTCTTCGTTTTAGAGCTAGAAATAGCAAGTTAAAATAAGGC
sgRNA_559_AV320801	AV320801	TGGAAAGGACGAAACACCGCCTACAGGAGCCCTAAACTGGTTTTAGAGCTAGAAATAGCAAGTTAAAATAAGGC
sgRNA_560_AV320801	AV320801	TGGAAAGGACGAAACACCGTTGCCCTGAACTCAGCTACTGTTTTAGAGCTAGAAATAGCAAGTTAAAATAAGGC
sgRNA_561_AV320801	AV320801	TGGAAAGGACGAAACACCGCTTACCTAGTAGCTGAGTTCGTTTTAGAGCTAGAAATAGCAAGTTAAAATAAGGC
sgRNA_562_AV320801	AV320801	TGGAAAGGACGAAACACCGATGTCCACTATCAATTCCATGTTTTAGAGCTAGAAATAGCAAGTTAAAATAAGGC
sgRNA_563_AV320801	AV320801	TGGAAAGGACGAAACACCGAATGCCACCTCCCATAGCAAGTTTTAGAGCTAGAAATAGCAAGTTAAAATAAGGC
sgRNA_564_AV320801	AV320801	TGGAAAGGACGAAACACCGCAGAGTACTATCTGCTGATTGTTTTAGAGCTAGAAATAGCAAGTTAAAATAAGGC
sgRNA_565_Avpr2	Avpr2	TGGAAAGGACGAAACACCGAGGGGTTGGTACAGCTGTTAGTTTTAGAGCTAGAAATAGCAAGTTAAAATAAGGC
sgRNA_566_Avpr2	Avpr2	TGGAAAGGACGAAACACCGCTAATACGACGGGGTCGGCGGTTTTAGAGCTAGAAATAGCAAGTTAAAATAAGGC
sgRNA_567_Avpr2	Avpr2	TGGAAAGGACGAAACACCGTACCAGACGTGGTAGACACCGTTTTAGAGCTAGAAATAGCAAGTTAAAATAAGGC
sgRNA_568_Avpr2	Avpr2	TGGAAAGGACGAAACACCGCACGCCGACCCCGTCGTATTGTTTTAGAGCTAGAAATAGCAAGTTAAAATAAGGC
sgRNA_569_Avpr2	Avpr2	TGGAAAGGACGAAACACCGTTAACAGCTGTACCAACCCCGTTTTAGAGCTAGAAATAGCAAGTTAAAATAAGGC
sgRNA_570_Avpr2	Avpr2	TGGAAAGGACGAAACACCGATCCTGGTGTCTACCACGTCGTTTTAGAGCTAGAAATAGCAAGTTAAAATAAGGC
sgRNA_571_Awat1	Awat1	TGGAAAGGACGAAACACCGGGGCCACCTACCCATGTTGGGTTTTAGAGCTAGAAATAGCAAGTTAAAATAAGGC
sgRNA_572_Awat1	Awat1	TGGAAAGGACGAAACACCGCAGGTGGCAGGCGTTCAGACGTTTTAGAGCTAGAAATAGCAAGTTAAAATAAGGC
sgRNA_573_Awat1	Awat1	TGGAAAGGACGAAACACCGGTTGCAGATCCTGAAGACTAGTTTTAGAGCTAGAAATAGCAAGTTAAAATAAGGC
sgRNA_574_Awat1	Awat1	TGGAAAGGACGAAACACCGGCCTATTGTTCACACCCTTGGTTTTAGAGCTAGAAATAGCAAGTTAAAATAAGGC
sgRNA_575_Awat1	Awat1	TGGAAAGGACGAAACACCGTCTTCAAGATCCCCATTATTGTTTTAGAGCTAGAAATAGCAAGTTAAAATAAGGC
sgRNA_576_Awat1	Awat1	TGGAAAGGACGAAACACCGAAACCTCGTGGGCATTGTCGGTTTTAGAGCTAGAAATAGCAAGTTAAAATAAGGC
sgRNA_577_Awat2	Awat2	TGGAAAGGACGAAACACCGCTCATGGCCCATTCATGTTTGTTTTAGAGCTAGAAATAGCAAGTTAAAATAAGGC
sgRNA_578_Awat2	Awat2	TGGAAAGGACGAAACACCGGAGTGCAGATACAGCACGCCGTTTTAGAGCTAGAAATAGCAAGTTAAAATAAGGC
sgRNA_579_Awat2	Awat2	TGGAAAGGACGAAACACCGTGGGCCCTTACCTCGCTCAGGTTTTAGAGCTAGAAATAGCAAGTTAAAATAAGGC
sgRNA_580_Awat2	Awat2	TGGAAAGGACGAAACACCGGCTATCCTTACCCATGTTTAGTTTTAGAGCTAGAAATAGCAAGTTAAAATAAGGC
sgRNA_581_Awat2	Awat2	TGGAAAGGACGAAACACCGTAGCGACTACTTCCCACTCAGTTTTAGAGCTAGAAATAGCAAGTTAAAATAAGGC
sgRNA_582_Awat2	Awat2	TGGAAAGGACGAAACACCGGACTGGAAGACCCCTGAGCGGTTTTAGAGCTAGAAATAGCAAGTTAAAATAAGGC
sgRNA_583_BC023829	BC023829	TGGAAAGGACGAAACACCGTCGACATGACAGGTCACTAGGTTTTAGAGCTAGAAATAGCAAGTTAAAATAAGGC
sgRNA_584_BC023829	BC023829	TGGAAAGGACGAAACACCGCCGACCAAACGATGTAATAGGTTTTAGAGCTAGAAATAGCAAGTTAAAATAAGGC
sgRNA_585_BC023829	BC023829	TGGAAAGGACGAAACACCGCAATCACATCCATAGAGCGCGTTTTAGAGCTAGAAATAGCAAGTTAAAATAAGGC
sgRNA_586_BC023829	BC023829	TGGAAAGGACGAAACACCGATTAACTTCCACAACCATATGTTTTAGAGCTAGAAATAGCAAGTTAAAATAAGGC
sgRNA_587_BC023829	BC023829	TGGAAAGGACGAAACACCGCATCCAGTTTGTGAACCAGCGTTTTAGAGCTAGAAATAGCAAGTTAAAATAAGGC
sgRNA_588_BC023829	BC023829	TGGAAAGGACGAAACACCGGAATGATGCCATCCAAACGAGTTTTAGAGCTAGAAATAGCAAGTTAAAATAAGGC
sgRNA_589_Bcap31	Bcap31	TGGAAAGGACGAAACACCGGTGGAGTTGGTAGTGACCTAGTTTTAGAGCTAGAAATAGCAAGTTAAAATAAGGC
sgRNA_590_Bcap31	Bcap31	TGGAAAGGACGAAACACCGCCAGAACAATCCAGGTGCCAGTTTTAGAGCTAGAAATAGCAAGTTAAAATAAGGC
sgRNA_591_Bcap31	Bcap31	TGGAAAGGACGAAACACCGCTTTCCCTAGGGAGCTGCCGGTTTTAGAGCTAGAAATAGCAAGTTAAAATAAGGC
sgRNA_592_Bcap31	Bcap31	TGGAAAGGACGAAACACCGCATCGTCATCCTTGTACTGTGTTTTAGAGCTAGAAATAGCAAGTTAAAATAAGGC
sgRNA_593_Bcap31	Bcap31	TGGAAAGGACGAAACACCGCTGTCACATCATCGTATTTCGTTTTAGAGCTAGAAATAGCAAGTTAAAATAAGGC
sgRNA_594_Bcap31	Bcap31	TGGAAAGGACGAAACACCGTGGCAGCCTGCTTAGACGCCGTTTTAGAGCTAGAAATAGCAAGTTAAAATAAGGC
sgRNA_595_Bcor	Bcor	TGGAAAGGACGAAACACCGCGACGCTTCAAAAGCCAGGCGTTTTAGAGCTAGAAATAGCAAGTTAAAATAAGGC
sgRNA_596_Bcor	Bcor	TGGAAAGGACGAAACACCGGATGAGGCCGAATCCAACGAGTTTTAGAGCTAGAAATAGCAAGTTAAAATAAGGC
sgRNA_597_Bcor	Bcor	TGGAAAGGACGAAACACCGCTGTGAACGTTCCCATACAGGTTTTAGAGCTAGAAATAGCAAGTTAAAATAAGGC
sgRNA_598_Bcor	Bcor	TGGAAAGGACGAAACACCGGAAGCGTCGCCATCATTCACGTTTTAGAGCTAGAAATAGCAAGTTAAAATAAGGC
sgRNA_599_Bcor	Bcor	TGGAAAGGACGAAACACCGACAGCTGGATGAACAGCGAGGTTTTAGAGCTAGAAATAGCAAGTTAAAATAAGGC
sgRNA_600_Bcor	Bcor	TGGAAAGGACGAAACACCGCTTACGGGCTGCATACGAGCGTTTTAGAGCTAGAAATAGCAAGTTAAAATAAGGC
sgRNA_601_Bcorl1	Bcorl1	TGGAAAGGACGAAACACCGGTCCGAGTGCTCAGAACCACGTTTTAGAGCTAGAAATAGCAAGTTAAAATAAGGC
sgRNA_602_Bcorl1	Bcorl1	TGGAAAGGACGAAACACCGTACATCCCACCTCCGAGTTGGTTTTAGAGCTAGAAATAGCAAGTTAAAATAAGGC
sgRNA_603_Bcorl1	Bcorl1	TGGAAAGGACGAAACACCGACTCGGACACGCAGTCAGTCGTTTTAGAGCTAGAAATAGCAAGTTAAAATAAGGC
sgRNA_604_Bcorl1	Bcorl1	TGGAAAGGACGAAACACCGGCTGAAGCTCGGGCTAACGCGTTTTAGAGCTAGAAATAGCAAGTTAAAATAAGGC
sgRNA_605_Bcorl1	Bcorl1	TGGAAAGGACGAAACACCGTCCTGAATCTAAAGCCCCTCGTTTTAGAGCTAGAAATAGCAAGTTAAAATAAGGC
sgRNA_606_Bcorl1	Bcorl1	TGGAAAGGACGAAACACCGAAAACGAACAGATGGTCATGGTTTTAGAGCTAGAAATAGCAAGTTAAAATAAGGC
sgRNA_607_Bex1	Bex1	TGGAAAGGACGAAACACCGGTAATGGAGTCCAAAGATCAGTTTTAGAGCTAGAAATAGCAAGTTAAAATAAGGC
sgRNA_608_Bex1	Bex1	TGGAAAGGACGAAACACCGGGCAAAAACTGTGCACCTAGGTTTTAGAGCTAGAAATAGCAAGTTAAAATAAGGC
sgRNA_609_Bex1	Bex1	TGGAAAGGACGAAACACCGCACAGCTGGCTCCCTTCTGAGTTTTAGAGCTAGAAATAGCAAGTTAAAATAAGGC
sgRNA_610_Bex1	Bex1	TGGAAAGGACGAAACACCGAGCTGTGGCCCTGACCTCCGGTTTTAGAGCTAGAAATAGCAAGTTAAAATAAGGC
sgRNA_611_Bex1	Bex1	TGGAAAGGACGAAACACCGTCCCATCTATAGTGAGCGATGTTTTAGAGCTAGAAATAGCAAGTTAAAATAAGGC
sgRNA_612_Bex1	Bex1	TGGAAAGGACGAAACACCGAGCCCATCGCTCACTATAGAGTTTTAGAGCTAGAAATAGCAAGTTAAAATAAGGC
sgRNA_613_Bex2	Bex2	TGGAAAGGACGAAACACCGAGCCACAGGATGCTAGCAAAGTTTTAGAGCTAGAAATAGCAAGTTAAAATAAGGC
sgRNA_614_Bex2	Bex2	TGGAAAGGACGAAACACCGTTTCACGCCTTGTTCCACTTGTTTTAGAGCTAGAAATAGCAAGTTAAAATAAGGC
sgRNA_615_Bex2	Bex2	TGGAAAGGACGAAACACCGAGCCCATCGTGCACTACAGAGTTTTAGAGCTAGAAATAGCAAGTTAAAATAAGGC
sgRNA_616_Bex2	Bex2	TGGAAAGGACGAAACACCGGACTACTACGTGCCTAGAGGGTTTTAGAGCTAGAAATAGCAAGTTAAAATAAGGC
sgRNA_617_Bex2	Bex2	TGGAAAGGACGAAACACCGGTGGCCCTGCCTTTCGAAGCGTTTTAGAGCTAGAAATAGCAAGTTAAAATAAGGC
sgRNA_618_Bex2	Bex2	TGGAAAGGACGAAACACCGTCCCATCTGTAGTGCACGATGTTTTAGAGCTAGAAATAGCAAGTTAAAATAAGGC
sgRNA_619_Bex4	Bex4	TGGAAAGGACGAAACACCGCAAATTTAAACAAGTCATACGTTTTAGAGCTAGAAATAGCAAGTTAAAATAAGGC
sgRNA_620_Bex4	Bex4	TGGAAAGGACGAAACACCGAAAGACAAAAAAGACAAAAAGTTTTAGAGCTAGAAATAGCAAGTTAAAATAAGGC
sgRNA_621_Bex4	Bex4	TGGAAAGGACGAAACACCGCAAAAGTCGTAATGATTGTCGTTTTAGAGCTAGAAATAGCAAGTTAAAATAAGGC
sgRNA_622_Bex4	Bex4	TGGAAAGGACGAAACACCGATCTTAGATTTCAAGGTATGGTTTTAGAGCTAGAAATAGCAAGTTAAAATAAGGC
sgRNA_623_Bex4	Bex4	TGGAAAGGACGAAACACCGAGCAGCAGGTGAGGCCTTACGTTTTAGAGCTAGAAATAGCAAGTTAAAATAAGGC
sgRNA_624_Bex4	Bex4	TGGAAAGGACGAAACACCGGGGGTTCGGAAACGCCTGTAGTTTTAGAGCTAGAAATAGCAAGTTAAAATAAGGC
sgRNA_625_Bgn	Bgn	TGGAAAGGACGAAACACCGGGAGGCTTACGTAGAGGTGCGTTTTAGAGCTAGAAATAGCAAGTTAAAATAAGGC
sgRNA_626_Bgn	Bgn	TGGAAAGGACGAAACACCGTTCGATACTCCAAGCTGTACGTTTTAGAGCTAGAAATAGCAAGTTAAAATAAGGC
sgRNA_627_Bgn	Bgn	TGGAAAGGACGAAACACCGAGCCCGCTGAACACGCCCTTGTTTTAGAGCTAGAAATAGCAAGTTAAAATAAGGC
sgRNA_628_Bgn	Bgn	TGGAAAGGACGAAACACCGGGTCCAGGTGAAGTTCGTTCGTTTTAGAGCTAGAAATAGCAAGTTAAAATAAGGC
sgRNA_629_Bgn	Bgn	TGGAAAGGACGAAACACCGCTTTGCGGATACGGTTGTCAGTTTTAGAGCTAGAAATAGCAAGTTAAAATAAGGC
sgRNA_630_Bgn	Bgn	TGGAAAGGACGAAACACCGAGAGATGGGCGGGAATCCCCGTTTTAGAGCTAGAAATAGCAAGTTAAAATAAGGC
sgRNA_631_Bhlhb9	Bhlhb9	TGGAAAGGACGAAACACCGTGAACGAGTATTCTTAGTACGTTTTAGAGCTAGAAATAGCAAGTTAAAATAAGGC
sgRNA_632_Bhlhb9	Bhlhb9	TGGAAAGGACGAAACACCGGTGCTGAGGAGCCCGCACCTGTTTTAGAGCTAGAAATAGCAAGTTAAAATAAGGC
sgRNA_633_Bhlhb9	Bhlhb9	TGGAAAGGACGAAACACCGCCAGAACCAGTTATCACTACGTTTTAGAGCTAGAAATAGCAAGTTAAAATAAGGC
sgRNA_634_Bhlhb9	Bhlhb9	TGGAAAGGACGAAACACCGACTGGTCCGAGGTAACTATAGTTTTAGAGCTAGAAATAGCAAGTTAAAATAAGGC
sgRNA_635_Bhlhb9	Bhlhb9	TGGAAAGGACGAAACACCGCGGGCTCCTCAGCACGAGCCGTTTTAGAGCTAGAAATAGCAAGTTAAAATAAGGC
sgRNA_636_Bhlhb9	Bhlhb9	TGGAAAGGACGAAACACCGAGCCATATTCCGTGAAGTTAGTTTTAGAGCTAGAAATAGCAAGTTAAAATAAGGC
sgRNA_637_Bmp15	Bmp15	TGGAAAGGACGAAACACCGCTTGTACAAGATACTCCCGTGTTTTAGAGCTAGAAATAGCAAGTTAAAATAAGGC
sgRNA_638_Bmp15	Bmp15	TGGAAAGGACGAAACACCGTGTACTCGGGTATTACCCTAGTTTTAGAGCTAGAAATAGCAAGTTAAAATAAGGC
sgRNA_639_Bmp15	Bmp15	TGGAAAGGACGAAACACCGGCTCAAGTTATACCATCGTTGTTTTAGAGCTAGAAATAGCAAGTTAAAATAAGGC
sgRNA_640_Bmp15	Bmp15	TGGAAAGGACGAAACACCGATGAGACTCGTGAGTTCCGGGTTTTAGAGCTAGAAATAGCAAGTTAAAATAAGGC
sgRNA_641_Bmp15	Bmp15	TGGAAAGGACGAAACACCGCCGCACGATTGGAGCGAAAAGTTTTAGAGCTAGAAATAGCAAGTTAAAATAAGGC
sgRNA_642_Bmp15	Bmp15	TGGAAAGGACGAAACACCGGCAATGTAGGGTCGTCAGCAGTTTTAGAGCTAGAAATAGCAAGTTAAAATAAGGC
sgRNA_643_Bmx	Bmx	TGGAAAGGACGAAACACCGCACTGTGATACTTGATCAACGTTTTAGAGCTAGAAATAGCAAGTTAAAATAAGGC
sgRNA_644_Bmx	Bmx	TGGAAAGGACGAAACACCGCTGTTGATCAAGTATCACAGGTTTTAGAGCTAGAAATAGCAAGTTAAAATAAGGC
sgRNA_645_Bmx	Bmx	TGGAAAGGACGAAACACCGATGCAGATTGTGTATAAAGAGTTTTAGAGCTAGAAATAGCAAGTTAAAATAAGGC
sgRNA_646_Bmx	Bmx	TGGAAAGGACGAAACACCGAATGGGTACTGTCTCTCCACGTTTTAGAGCTAGAAATAGCAAGTTAAAATAAGGC
sgRNA_647_Bmx	Bmx	TGGAAAGGACGAAACACCGATGAAGAGAGCCGATGTCAGGTTTTAGAGCTAGAAATAGCAAGTTAAAATAAGGC
sgRNA_648_Bmx	Bmx	TGGAAAGGACGAAACACCGAGCCGCTCCTTGTAATTATTGTTTTAGAGCTAGAAATAGCAAGTTAAAATAAGGC
sgRNA_649_Brcc3	Brcc3	TGGAAAGGACGAAACACCGTACAGGTTGGCTGAACTAACGTTTTAGAGCTAGAAATAGCAAGTTAAAATAAGGC
sgRNA_650_Brcc3	Brcc3	TGGAAAGGACGAAACACCGTCCATTCTGTCATCATCTTGGTTTTAGAGCTAGAAATAGCAAGTTAAAATAAGGC
sgRNA_651_Brcc3	Brcc3	TGGAAAGGACGAAACACCGGTCCCATGAGAGTTGTTGGCGTTTTAGAGCTAGAAATAGCAAGTTAAAATAAGGC
sgRNA_652_Brcc3	Brcc3	TGGAAAGGACGAAACACCGTCTAGTTGAATGATGACATAGTTTTAGAGCTAGAAATAGCAAGTTAAAATAAGGC
sgRNA_653_Brcc3	Brcc3	TGGAAAGGACGAAACACCGGCCGCAAGATGATGACAGAAGTTTTAGAGCTAGAAATAGCAAGTTAAAATAAGGC
sgRNA_654_Brcc3	Brcc3	TGGAAAGGACGAAACACCGAATGCGCACAGTCCAAGAAAGTTTTAGAGCTAGAAATAGCAAGTTAAAATAAGGC
sgRNA_655_Brs3	Brs3	TGGAAAGGACGAAACACCGTGGCTCTGTTCGCACTCTGCGTTTTAGAGCTAGAAATAGCAAGTTAAAATAAGGC
sgRNA_656_Brs3	Brs3	TGGAAAGGACGAAACACCGTCCAACGATACTACACATAAGTTTTAGAGCTAGAAATAGCAAGTTAAAATAAGGC
sgRNA_657_Brs3	Brs3	TGGAAAGGACGAAACACCGATTAGTGTGACCCTGTTCAGGTTTTAGAGCTAGAAATAGCAAGTTAAAATAAGGC
sgRNA_658_Brs3	Brs3	TGGAAAGGACGAAACACCGTCCTTTATGTGTAGTATCGTGTTTTAGAGCTAGAAATAGCAAGTTAAAATAAGGC
sgRNA_659_Brs3	Brs3	TGGAAAGGACGAAACACCGACAAAGCCATGCCCGAAAGCGTTTTAGAGCTAGAAATAGCAAGTTAAAATAAGGC
sgRNA_660_Brs3	Brs3	TGGAAAGGACGAAACACCGGTTCCTCAGTCGGTATGTTCGTTTTAGAGCTAGAAATAGCAAGTTAAAATAAGGC
sgRNA_661_Brwd3	Brwd3	TGGAAAGGACGAAACACCGAGCTGTATTACCTGATCGCAGTTTTAGAGCTAGAAATAGCAAGTTAAAATAAGGC
sgRNA_662_Brwd3	Brwd3	TGGAAAGGACGAAACACCGTGATTCCGCGCCGCTTAGACGTTTTAGAGCTAGAAATAGCAAGTTAAAATAAGGC
sgRNA_663_Brwd3	Brwd3	TGGAAAGGACGAAACACCGGCAAGAGCTCGAAGAGCATCGTTTTAGAGCTAGAAATAGCAAGTTAAAATAAGGC
sgRNA_664_Brwd3	Brwd3	TGGAAAGGACGAAACACCGAGAGCACCGAAGAAGCTTCGGTTTTAGAGCTAGAAATAGCAAGTTAAAATAAGGC
sgRNA_665_Brwd3	Brwd3	TGGAAAGGACGAAACACCGCACCTGAGCGGATTTGTTACGTTTTAGAGCTAGAAATAGCAAGTTAAAATAAGGC
sgRNA_666_Brwd3	Brwd3	TGGAAAGGACGAAACACCGCCTAGTAATGTCTGTACCCCGTTTTAGAGCTAGAAATAGCAAGTTAAAATAAGGC
sgRNA_667_Btk	Btk	TGGAAAGGACGAAACACCGCTCTAGGTTGTATATGATGAGTTTTAGAGCTAGAAATAGCAAGTTAAAATAAGGC
sgRNA_668_Btk	Btk	TGGAAAGGACGAAACACCGAATCCGGTACAATAGTGACCGTTTTAGAGCTAGAAATAGCAAGTTAAAATAAGGC
sgRNA_669_Btk	Btk	TGGAAAGGACGAAACACCGCTGAAGAGCTGAGAAAGCGCGTTTTAGAGCTAGAAATAGCAAGTTAAAATAAGGC
sgRNA_670_Btk	Btk	TGGAAAGGACGAAACACCGGTACCAGGTCACTATTGTACGTTTTAGAGCTAGAAATAGCAAGTTAAAATAAGGC
sgRNA_671_Btk	Btk	TGGAAAGGACGAAACACCGCCCACCAGAAAGACAGATTCGTTTTAGAGCTAGAAATAGCAAGTTAAAATAAGGC
sgRNA_672_Btk	Btk	TGGAAAGGACGAAACACCGCTTACCGGAATCTGTCTTTCGTTTTAGAGCTAGAAATAGCAAGTTAAAATAAGGC
sgRNA_673_C1galt1c1	C1galt1c1	TGGAAAGGACGAAACACCGAATATGCTTATGATCAATACGTTTTAGAGCTAGAAATAGCAAGTTAAAATAAGGC
sgRNA_674_C1galt1c1	C1galt1c1	TGGAAAGGACGAAACACCGGTGTTTAATACCAAATCCGTGTTTTAGAGCTAGAAATAGCAAGTTAAAATAAGGC
sgRNA_675_C1galt1c1	C1galt1c1	TGGAAAGGACGAAACACCGGAAAATGCCGAAGATGCCGAGTTTTAGAGCTAGAAATAGCAAGTTAAAATAAGGC
sgRNA_676_C1galt1c1	C1galt1c1	TGGAAAGGACGAAACACCGGTGTACCGGCTTAGGGCATTGTTTTAGAGCTAGAAATAGCAAGTTAAAATAAGGC
sgRNA_677_C1galt1c1	C1galt1c1	TGGAAAGGACGAAACACCGTGTGCCTTGATCACTATGCTGTTTTAGAGCTAGAAATAGCAAGTTAAAATAAGGC
sgRNA_678_C1galt1c1	C1galt1c1	TGGAAAGGACGAAACACCGCGATATCTCGAAAATTTCAGGTTTTAGAGCTAGAAATAGCAAGTTAAAATAAGGC
sgRNA_679_C330007P06Rik	C330007P06Rik	TGGAAAGGACGAAACACCGAGGGCATTGAACGTCAGTACGTTTTAGAGCTAGAAATAGCAAGTTAAAATAAGGC
sgRNA_680_C330007P06Rik	C330007P06Rik	TGGAAAGGACGAAACACCGACAAAACTTGTGAGCATGTTGTTTTAGAGCTAGAAATAGCAAGTTAAAATAAGGC
sgRNA_681_C330007P06Rik	C330007P06Rik	TGGAAAGGACGAAACACCGATGATAATTACCTTCTTAGGGTTTTAGAGCTAGAAATAGCAAGTTAAAATAAGGC
sgRNA_682_C330007P06Rik	C330007P06Rik	TGGAAAGGACGAAACACCGAGTTAGAGAAATTGCCCATGGTTTTAGAGCTAGAAATAGCAAGTTAAAATAAGGC
sgRNA_683_C330007P06Rik	C330007P06Rik	TGGAAAGGACGAAACACCGTACTGACGTTCAATGCCCTCGTTTTAGAGCTAGAAATAGCAAGTTAAAATAAGGC
sgRNA_684_C330007P06Rik	C330007P06Rik	TGGAAAGGACGAAACACCGTCTAGGTTATGATGACCAAAGTTTTAGAGCTAGAAATAGCAAGTTAAAATAAGGC
sgRNA_685_C77370	C77370	TGGAAAGGACGAAACACCGCAGCAATAACTTTATCTTGTGTTTTAGAGCTAGAAATAGCAAGTTAAAATAAGGC
sgRNA_686_C77370	C77370	TGGAAAGGACGAAACACCGCCCAGGATCGTTGAGCACCGGTTTTAGAGCTAGAAATAGCAAGTTAAAATAAGGC
sgRNA_687_C77370	C77370	TGGAAAGGACGAAACACCGAATCAGATTGTTGTCTCCATGTTTTAGAGCTAGAAATAGCAAGTTAAAATAAGGC
sgRNA_688_C77370	C77370	TGGAAAGGACGAAACACCGACAAACATCAAATGTCTTTCGTTTTAGAGCTAGAAATAGCAAGTTAAAATAAGGC
sgRNA_689_C77370	C77370	TGGAAAGGACGAAACACCGATATGATGTTGACTCGCTAGGTTTTAGAGCTAGAAATAGCAAGTTAAAATAAGGC
sgRNA_690_C77370	C77370	TGGAAAGGACGAAACACCGTGAGTCTCTTCTTCAAACACGTTTTAGAGCTAGAAATAGCAAGTTAAAATAAGGC
sgRNA_691_Cacna1f	Cacna1f	TGGAAAGGACGAAACACCGGCCAGGAGGCTTCGATGTAAGTTTTAGAGCTAGAAATAGCAAGTTAAAATAAGGC
sgRNA_692_Cacna1f	Cacna1f	TGGAAAGGACGAAACACCGACTGATACCAGCGGGGCGTCGTTTTAGAGCTAGAAATAGCAAGTTAAAATAAGGC
sgRNA_693_Cacna1f	Cacna1f	TGGAAAGGACGAAACACCGGCTCGACTTCATCATCGTCGGTTTTAGAGCTAGAAATAGCAAGTTAAAATAAGGC
sgRNA_694_Cacna1f	Cacna1f	TGGAAAGGACGAAACACCGACCGACGAATGGGATTAGTAGTTTTAGAGCTAGAAATAGCAAGTTAAAATAAGGC
sgRNA_695_Cacna1f	Cacna1f	TGGAAAGGACGAAACACCGCCCAGCGCCTATATTCGCAAGTTTTAGAGCTAGAAATAGCAAGTTAAAATAAGGC
sgRNA_696_Cacna1f	Cacna1f	TGGAAAGGACGAAACACCGTTAGGGTGCTACGACCTCTAGTTTTAGAGCTAGAAATAGCAAGTTAAAATAAGGC
sgRNA_697_Capn6	Capn6	TGGAAAGGACGAAACACCGCTGTACAAAACGTTCACCAAGTTTTAGAGCTAGAAATAGCAAGTTAAAATAAGGC
sgRNA_698_Capn6	Capn6	TGGAAAGGACGAAACACCGTGCTGATGTTGCCCACAATCGTTTTAGAGCTAGAAATAGCAAGTTAAAATAAGGC
sgRNA_699_Capn6	Capn6	TGGAAAGGACGAAACACCGGCAGCAAATTAGACCTCCTTGTTTTAGAGCTAGAAATAGCAAGTTAAAATAAGGC
sgRNA_700_Capn6	Capn6	TGGAAAGGACGAAACACCGGAAGACCAGATCTCCGTTGAGTTTTAGAGCTAGAAATAGCAAGTTAAAATAAGGC
sgRNA_701_Capn6	Capn6	TGGAAAGGACGAAACACCGCCACAAGTCTTTCTCCGAGAGTTTTAGAGCTAGAAATAGCAAGTTAAAATAAGGC
sgRNA_702_Capn6	Capn6	TGGAAAGGACGAAACACCGGATATTCGCAAGCTCCGTCTGTTTTAGAGCTAGAAATAGCAAGTTAAAATAAGGC
sgRNA_703_Car5b	Car5b	TGGAAAGGACGAAACACCGGGTGATTGTCGATCACCCGCGTTTTAGAGCTAGAAATAGCAAGTTAAAATAAGGC
sgRNA_704_Car5b	Car5b	TGGAAAGGACGAAACACCGCAGTAAATGCTACCCAGCAGGTTTTAGAGCTAGAAATAGCAAGTTAAAATAAGGC
sgRNA_705_Car5b	Car5b	TGGAAAGGACGAAACACCGTTTGCCATCAATTAAGCACAGTTTTAGAGCTAGAAATAGCAAGTTAAAATAAGGC
sgRNA_706_Car5b	Car5b	TGGAAAGGACGAAACACCGTTGGGGCTCTGAGCACACCGGTTTTAGAGCTAGAAATAGCAAGTTAAAATAAGGC
sgRNA_707_Car5b	Car5b	TGGAAAGGACGAAACACCGAATCACCCATCAACATCCGAGTTTTAGAGCTAGAAATAGCAAGTTAAAATAAGGC
sgRNA_708_Car5b	Car5b	TGGAAAGGACGAAACACCGATTACCTTGTGCTTAATTGAGTTTTAGAGCTAGAAATAGCAAGTTAAAATAAGGC
sgRNA_709_Cask	Cask	TGGAAAGGACGAAACACCGTCCACACATTGTAGAGCTGTGTTTTAGAGCTAGAAATAGCAAGTTAAAATAAGGC
sgRNA_710_Cask	Cask	TGGAAAGGACGAAACACCGATCGTAAAGCGAGCTGATGCGTTTTAGAGCTAGAAATAGCAAGTTAAAATAAGGC
sgRNA_711_Cask	Cask	TGGAAAGGACGAAACACCGACATCGCCGTACAACACTGAGTTTTAGAGCTAGAAATAGCAAGTTAAAATAAGGC
sgRNA_712_Cask	Cask	TGGAAAGGACGAAACACCGTATACAGTGAAGCTGTAGCCGTTTTAGAGCTAGAAATAGCAAGTTAAAATAAGGC
sgRNA_713_Cask	Cask	TGGAAAGGACGAAACACCGCTCAGATGGGATGCTTTACAGTTTTAGAGCTAGAAATAGCAAGTTAAAATAAGGC
sgRNA_714_Cask	Cask	TGGAAAGGACGAAACACCGGGGGTCCCTTCAGTGTTGTAGTTTTAGAGCTAGAAATAGCAAGTTAAAATAAGGC
sgRNA_715_Ccdc120	Ccdc120	TGGAAAGGACGAAACACCGGGCCTCCGGCGGACCAACTGGTTTTAGAGCTAGAAATAGCAAGTTAAAATAAGGC
sgRNA_716_Ccdc120	Ccdc120	TGGAAAGGACGAAACACCGTACAGGTTGATGCACTTCGAGTTTTAGAGCTAGAAATAGCAAGTTAAAATAAGGC
sgRNA_717_Ccdc120	Ccdc120	TGGAAAGGACGAAACACCGCCTCTTGCAAGGCTCGCTGGGTTTTAGAGCTAGAAATAGCAAGTTAAAATAAGGC
sgRNA_718_Ccdc120	Ccdc120	TGGAAAGGACGAAACACCGGCCTGGTGAACGACCTCAGTGTTTTAGAGCTAGAAATAGCAAGTTAAAATAAGGC
sgRNA_719_Ccdc120	Ccdc120	TGGAAAGGACGAAACACCGCCGCCAGCGAGCCTTGCAAGGTTTTAGAGCTAGAAATAGCAAGTTAAAATAAGGC
sgRNA_720_Ccdc120	Ccdc120	TGGAAAGGACGAAACACCGGAAGTGCATCAACCTGTACCGTTTTAGAGCTAGAAATAGCAAGTTAAAATAAGGC
sgRNA_721_Ccdc160	Ccdc160	TGGAAAGGACGAAACACCGGAGTGTCTAACTTCTCCGTTGTTTTAGAGCTAGAAATAGCAAGTTAAAATAAGGC
sgRNA_722_Ccdc160	Ccdc160	TGGAAAGGACGAAACACCGGAAGGGAGAGCGCCTCCGCGGTTTTAGAGCTAGAAATAGCAAGTTAAAATAAGGC
sgRNA_723_Ccdc160	Ccdc160	TGGAAAGGACGAAACACCGCAAAGTCCCGTTCAATCTCCGTTTTAGAGCTAGAAATAGCAAGTTAAAATAAGGC
sgRNA_724_Ccdc160	Ccdc160	TGGAAAGGACGAAACACCGAAATCGTGCTCGTTTAAAAAGTTTTAGAGCTAGAAATAGCAAGTTAAAATAAGGC
sgRNA_725_Ccdc160	Ccdc160	TGGAAAGGACGAAACACCGTCATTTGGATGATGCAACGAGTTTTAGAGCTAGAAATAGCAAGTTAAAATAAGGC
sgRNA_726_Ccdc160	Ccdc160	TGGAAAGGACGAAACACCGAATCCTGCTGACCACTTTACGTTTTAGAGCTAGAAATAGCAAGTTAAAATAAGGC
sgRNA_727_Ccdc22	Ccdc22	TGGAAAGGACGAAACACCGACTACCCAGCGATGCCTCTGGTTTTAGAGCTAGAAATAGCAAGTTAAAATAAGGC
sgRNA_728_Ccdc22	Ccdc22	TGGAAAGGACGAAACACCGGGGCCAGCTGGTCCCGGATTGTTTTAGAGCTAGAAATAGCAAGTTAAAATAAGGC
sgRNA_729_Ccdc22	Ccdc22	TGGAAAGGACGAAACACCGCCTCCGCTGGAATTCAACTCGTTTTAGAGCTAGAAATAGCAAGTTAAAATAAGGC
sgRNA_730_Ccdc22	Ccdc22	TGGAAAGGACGAAACACCGCATGTCTGCCCGCTTCCGCCGTTTTAGAGCTAGAAATAGCAAGTTAAAATAAGGC
sgRNA_731_Ccdc22	Ccdc22	TGGAAAGGACGAAACACCGGAGCCAAATCCGGGACCAGCGTTTTAGAGCTAGAAATAGCAAGTTAAAATAAGGC
sgRNA_732_Ccdc22	Ccdc22	TGGAAAGGACGAAACACCGTCGAGTGATTAATCCTGATGGTTTTAGAGCTAGAAATAGCAAGTTAAAATAAGGC
sgRNA_733_Ccnb3	Ccnb3	TGGAAAGGACGAAACACCGTGAAGATCCAACCATCATTGGTTTTAGAGCTAGAAATAGCAAGTTAAAATAAGGC
sgRNA_734_Ccnb3	Ccnb3	TGGAAAGGACGAAACACCGCCAAAGAAGCATATCAGTCCGTTTTAGAGCTAGAAATAGCAAGTTAAAATAAGGC
sgRNA_735_Ccnb3	Ccnb3	TGGAAAGGACGAAACACCGTAGTCAATGTGTCCAGTCAAGTTTTAGAGCTAGAAATAGCAAGTTAAAATAAGGC
sgRNA_736_Ccnb3	Ccnb3	TGGAAAGGACGAAACACCGTGACAAGAACTTCTTCTCGCGTTTTAGAGCTAGAAATAGCAAGTTAAAATAAGGC
sgRNA_737_Ccnb3	Ccnb3	TGGAAAGGACGAAACACCGCTATATTGTCTTCCTTTGACGTTTTAGAGCTAGAAATAGCAAGTTAAAATAAGGC
sgRNA_738_Ccnb3	Ccnb3	TGGAAAGGACGAAACACCGGGAGAAGCCACTAACCTTGCGTTTTAGAGCTAGAAATAGCAAGTTAAAATAAGGC
sgRNA_739_Cd40lg	Cd40lg	TGGAAAGGACGAAACACCGCATCTCCTCACAGTTCAGCAGTTTTAGAGCTAGAAATAGCAAGTTAAAATAAGGC
sgRNA_740_Cd40lg	Cd40lg	TGGAAAGGACGAAACACCGACCGGATGCTGCATTACTGTGTTTTAGAGCTAGAAATAGCAAGTTAAAATAAGGC
sgRNA_741_Cd40lg	Cd40lg	TGGAAAGGACGAAACACCGAGTCAACGCCCATTCATCGTGTTTTAGAGCTAGAAATAGCAAGTTAAAATAAGGC
sgRNA_742_Cd40lg	Cd40lg	TGGAAAGGACGAAACACCGAGCCAGAGGCCGACGATGAAGTTTTAGAGCTAGAAATAGCAAGTTAAAATAAGGC
sgRNA_743_Cd40lg	Cd40lg	TGGAAAGGACGAAACACCGGCCAACAGTAATGCAGCATCGTTTTAGAGCTAGAAATAGCAAGTTAAAATAAGGC
sgRNA_744_Cd40lg	Cd40lg	TGGAAAGGACGAAACACCGGCAATTTGAAGACCTTGTCAGTTTTAGAGCTAGAAATAGCAAGTTAAAATAAGGC
sgRNA_745_Cd99l2	Cd99l2	TGGAAAGGACGAAACACCGGATGATCGAAATGATCTAGAGTTTTAGAGCTAGAAATAGCAAGTTAAAATAAGGC
sgRNA_746_Cd99l2	Cd99l2	TGGAAAGGACGAAACACCGGCTTGACTCACGCTTTACTGGTTTTAGAGCTAGAAATAGCAAGTTAAAATAAGGC
sgRNA_747_Cd99l2	Cd99l2	TGGAAAGGACGAAACACCGTTGCCACTACTACAACTAGAGTTTTAGAGCTAGAAATAGCAAGTTAAAATAAGGC
sgRNA_748_Cd99l2	Cd99l2	TGGAAAGGACGAAACACCGTAGATCATTTCGATCATCCAGTTTTAGAGCTAGAAATAGCAAGTTAAAATAAGGC
sgRNA_749_Cd99l2	Cd99l2	TGGAAAGGACGAAACACCGCCACCTTACCTCTCTGGACAGTTTTAGAGCTAGAAATAGCAAGTTAAAATAAGGC
sgRNA_750_Cd99l2	Cd99l2	TGGAAAGGACGAAACACCGTGGCCTTCTAGTTGTAGTAGGTTTTAGAGCTAGAAATAGCAAGTTAAAATAAGGC
sgRNA_751_Cdk16	Cdk16	TGGAAAGGACGAAACACCGTCAGGCAGCCGTATGTCAGCGTTTTAGAGCTAGAAATAGCAAGTTAAAATAAGGC
sgRNA_752_Cdk16	Cdk16	TGGAAAGGACGAAACACCGGGCACCCTGTACTGCTATCCGTTTTAGAGCTAGAAATAGCAAGTTAAAATAAGGC
sgRNA_753_Cdk16	Cdk16	TGGAAAGGACGAAACACCGACCTCAGTGGAGATCTTGCGGTTTTAGAGCTAGAAATAGCAAGTTAAAATAAGGC
sgRNA_754_Cdk16	Cdk16	TGGAAAGGACGAAACACCGACCTTCCCGGATAGCAGTACGTTTTAGAGCTAGAAATAGCAAGTTAAAATAAGGC
sgRNA_755_Cdk16	Cdk16	TGGAAAGGACGAAACACCGCACCCCAGAGATTGTGCACGGTTTTAGAGCTAGAAATAGCAAGTTAAAATAAGGC
sgRNA_756_Cdk16	Cdk16	TGGAAAGGACGAAACACCGTGTCACTACCAGCTGACATAGTTTTAGAGCTAGAAATAGCAAGTTAAAATAAGGC
sgRNA_757_Cdkl5	Cdkl5	TGGAAAGGACGAAACACCGAGTGGATAGCTTTGATTAGTGTTTTAGAGCTAGAAATAGCAAGTTAAAATAAGGC
sgRNA_758_Cdkl5	Cdkl5	TGGAAAGGACGAAACACCGTCTCAACATATTCAAACACCGTTTTAGAGCTAGAAATAGCAAGTTAAAATAAGGC
sgRNA_759_Cdkl5	Cdkl5	TGGAAAGGACGAAACACCGTCAGGAAACACATGAAATTGGTTTTAGAGCTAGAAATAGCAAGTTAAAATAAGGC
sgRNA_760_Cdkl5	Cdkl5	TGGAAAGGACGAAACACCGTGTGGACGATGTCGTTCTTGGTTTTAGAGCTAGAAATAGCAAGTTAAAATAAGGC
sgRNA_761_Cdkl5	Cdkl5	TGGAAAGGACGAAACACCGAATGCTTCGCACTCTCAAGCGTTTTAGAGCTAGAAATAGCAAGTTAAAATAAGGC
sgRNA_762_Cdkl5	Cdkl5	TGGAAAGGACGAAACACCGGCATTTAAGTACAACTCCATGTTTTAGAGCTAGAAATAGCAAGTTAAAATAAGGC
sgRNA_763_Cdr1	Cdr1	TGGAAAGGACGAAACACCGTTCGGGAAGACATGGATCTTGTTTTAGAGCTAGAAATAGCAAGTTAAAATAAGGC
sgRNA_764_Cdr1	Cdr1	TGGAAAGGACGAAACACCGTCCCGAAAATCCACGTCTTCGTTTTAGAGCTAGAAATAGCAAGTTAAAATAAGGC
sgRNA_765_Cdr1	Cdr1	TGGAAAGGACGAAACACCGAGTGGATCTTTGGGAAGACTGTTTTAGAGCTAGAAATAGCAAGTTAAAATAAGGC
sgRNA_766_Cdr1	Cdr1	TGGAAAGGACGAAACACCGTCTGGAAAGACACAGATTACGTTTTAGAGCTAGAAATAGCAAGTTAAAATAAGGC
sgRNA_767_Cdr1	Cdr1	TGGAAAGGACGAAACACCGGACTTGGATTATTTGGAAGAGTTTTAGAGCTAGAAATAGCAAGTTAAAATAAGGC
sgRNA_768_Cdr1	Cdr1	TGGAAAGGACGAAACACCGTCCTGAAAATCTAAGTCTTCGTTTTAGAGCTAGAAATAGCAAGTTAAAATAAGGC
sgRNA_769_Cdx4	Cdx4	TGGAAAGGACGAAACACCGTGAGGGTAACCCACGTAGTGGTTTTAGAGCTAGAAATAGCAAGTTAAAATAAGGC
sgRNA_770_Cdx4	Cdx4	TGGAAAGGACGAAACACCGACCGCCGTTGCTTGCACCGCGTTTTAGAGCTAGAAATAGCAAGTTAAAATAAGGC
sgRNA_771_Cdx4	Cdx4	TGGAAAGGACGAAACACCGATGACCTGCTGTATCTCGATGTTTTAGAGCTAGAAATAGCAAGTTAAAATAAGGC
sgRNA_772_Cdx4	Cdx4	TGGAAAGGACGAAACACCGTCAGCCAATCGAGATACAGCGTTTTAGAGCTAGAAATAGCAAGTTAAAATAAGGC
sgRNA_773_Cdx4	Cdx4	TGGAAAGGACGAAACACCGCTACACAGATCATCAACGGCGTTTTAGAGCTAGAAATAGCAAGTTAAAATAAGGC
sgRNA_774_Cdx4	Cdx4	TGGAAAGGACGAAACACCGGCAATAGATACATCACCATCGTTTTAGAGCTAGAAATAGCAAGTTAAAATAAGGC
sgRNA_775_Cenpi	Cenpi	TGGAAAGGACGAAACACCGCTCTGTGTTGACAAGTGTTCGTTTTAGAGCTAGAAATAGCAAGTTAAAATAAGGC
sgRNA_776_Cenpi	Cenpi	TGGAAAGGACGAAACACCGAGCTTCACTAAGTAAAGATAGTTTTAGAGCTAGAAATAGCAAGTTAAAATAAGGC
sgRNA_777_Cenpi	Cenpi	TGGAAAGGACGAAACACCGTTACTTAGTGAAGCTTTCTTGTTTTAGAGCTAGAAATAGCAAGTTAAAATAAGGC
sgRNA_778_Cenpi	Cenpi	TGGAAAGGACGAAACACCGTATAACAAATGGCAAACGTAGTTTTAGAGCTAGAAATAGCAAGTTAAAATAAGGC
sgRNA_779_Cenpi	Cenpi	TGGAAAGGACGAAACACCGTGTTATATTTACTGACCAAAGTTTTAGAGCTAGAAATAGCAAGTTAAAATAAGGC
sgRNA_780_Cenpi	Cenpi	TGGAAAGGACGAAACACCGCCGTGCTTAAAGCAGTATCCGTTTTAGAGCTAGAAATAGCAAGTTAAAATAAGGC
sgRNA_781_Cetn2	Cetn2	TGGAAAGGACGAAACACCGATTCAAGAATCTTAAGCGCGGTTTTAGAGCTAGAAATAGCAAGTTAAAATAAGGC
sgRNA_782_Cetn2	Cetn2	TGGAAAGGACGAAACACCGCGAACAACTTGAAAGCTTTCGTTTTAGAGCTAGAAATAGCAAGTTAAAATAAGGC
sgRNA_783_Cetn2	Cetn2	TGGAAAGGACGAAACACCGGGTTGTCTTCTTAAAATTAGGTTTTAGAGCTAGAAATAGCAAGTTAAAATAAGGC
sgRNA_784_Cetn2	Cetn2	TGGAAAGGACGAAACACCGATTGATGAAGCTGATCGAGAGTTTTAGAGCTAGAAATAGCAAGTTAAAATAAGGC
sgRNA_785_Cetn2	Cetn2	TGGAAAGGACGAAACACCGTTTCATTGTAGGTGGCAATGGTTTTAGAGCTAGAAATAGCAAGTTAAAATAAGGC
sgRNA_786_Cetn2	Cetn2	TGGAAAGGACGAAACACCGTTTGATCTCTTTGATGCTGAGTTTTAGAGCTAGAAATAGCAAGTTAAAATAAGGC
sgRNA_787_Cfp	Cfp	TGGAAAGGACGAAACACCGAGGACCAGCCTATGAGCATAGTTTTAGAGCTAGAAATAGCAAGTTAAAATAAGGC
sgRNA_788_Cfp	Cfp	TGGAAAGGACGAAACACCGCACAGCGCCTGTGTCGCAGCGTTTTAGAGCTAGAAATAGCAAGTTAAAATAAGGC
sgRNA_789_Cfp	Cfp	TGGAAAGGACGAAACACCGGCATGATGGTGGCCTCTGTCGTTTTAGAGCTAGAAATAGCAAGTTAAAATAAGGC
sgRNA_790_Cfp	Cfp	TGGAAAGGACGAAACACCGGATTATCACATACTCGTTGAGTTTTAGAGCTAGAAATAGCAAGTTAAAATAAGGC
sgRNA_791_Cfp	Cfp	TGGAAAGGACGAAACACCGGCTGCGACACAGGCGCTGTGGTTTTAGAGCTAGAAATAGCAAGTTAAAATAAGGC
sgRNA_792_Cfp	Cfp	TGGAAAGGACGAAACACCGAGTGGCCTACCACCTTGCCCGTTTTAGAGCTAGAAATAGCAAGTTAAAATAAGGC
sgRNA_793_Chic1	Chic1	TGGAAAGGACGAAACACCGCGATTCAGAAGTTACTAGAAGTTTTAGAGCTAGAAATAGCAAGTTAAAATAAGGC
sgRNA_794_Chic1	Chic1	TGGAAAGGACGAAACACCGGAATTTCCGTCAGTTCTGACGTTTTAGAGCTAGAAATAGCAAGTTAAAATAAGGC
sgRNA_795_Chic1	Chic1	TGGAAAGGACGAAACACCGAGCAGCCATTTCACATTGACGTTTTAGAGCTAGAAATAGCAAGTTAAAATAAGGC
sgRNA_796_Chic1	Chic1	TGGAAAGGACGAAACACCGTAACTTCTGAATCGATCTTCGTTTTAGAGCTAGAAATAGCAAGTTAAAATAAGGC
sgRNA_797_Chic1	Chic1	TGGAAAGGACGAAACACCGCTCTCCCTGTCAATGTGAAAGTTTTAGAGCTAGAAATAGCAAGTTAAAATAAGGC
sgRNA_798_Chic1	Chic1	TGGAAAGGACGAAACACCGATGTGAAACTAGCAATATGAGTTTTAGAGCTAGAAATAGCAAGTTAAAATAAGGC
sgRNA_799_Chm	Chm	TGGAAAGGACGAAACACCGTGAACATGCAGCTGCAATGAGTTTTAGAGCTAGAAATAGCAAGTTAAAATAAGGC
sgRNA_800_Chm	Chm	TGGAAAGGACGAAACACCGAGCTATTCTTCTTAGTAGCAGTTTTAGAGCTAGAAATAGCAAGTTAAAATAAGGC
sgRNA_801_Chm	Chm	TGGAAAGGACGAAACACCGTGCTTCAGTGATGTCCGCACGTTTTAGAGCTAGAAATAGCAAGTTAAAATAAGGC
sgRNA_802_Chm	Chm	TGGAAAGGACGAAACACCGTTCACAGCTCCTCGTGCTTAGTTTTAGAGCTAGAAATAGCAAGTTAAAATAAGGC
sgRNA_803_Chm	Chm	TGGAAAGGACGAAACACCGCAGTCCTGAAAAGCTGAAACGTTTTAGAGCTAGAAATAGCAAGTTAAAATAAGGC
sgRNA_804_Chm	Chm	TGGAAAGGACGAAACACCGGTCCTGGCTAAAGGAATACCGTTTTAGAGCTAGAAATAGCAAGTTAAAATAAGGC
sgRNA_805_Chrdl1	Chrdl1	TGGAAAGGACGAAACACCGTGAGAAATGGCATCCCTACCGTTTTAGAGCTAGAAATAGCAAGTTAAAATAAGGC
sgRNA_806_Chrdl1	Chrdl1	TGGAAAGGACGAAACACCGGAAGACTTGGACATCTGACTGTTTTAGAGCTAGAAATAGCAAGTTAAAATAAGGC
sgRNA_807_Chrdl1	Chrdl1	TGGAAAGGACGAAACACCGAGCAAGTCATGCGAATACAAGTTTTAGAGCTAGAAATAGCAAGTTAAAATAAGGC
sgRNA_808_Chrdl1	Chrdl1	TGGAAAGGACGAAACACCGAACTGGATTACCTGGGCAGCGTTTTAGAGCTAGAAATAGCAAGTTAAAATAAGGC
sgRNA_809_Chrdl1	Chrdl1	TGGAAAGGACGAAACACCGATTGTATTCGCATGACTTGCGTTTTAGAGCTAGAAATAGCAAGTTAAAATAAGGC
sgRNA_810_Chrdl1	Chrdl1	TGGAAAGGACGAAACACCGACACAGTAAACCAGTCCATAGTTTTAGAGCTAGAAATAGCAAGTTAAAATAAGGC
sgRNA_811_Chst7	Chst7	TGGAAAGGACGAAACACCGCGCGAGTTGTGCACGGCCCGGTTTTAGAGCTAGAAATAGCAAGTTAAAATAAGGC
sgRNA_812_Chst7	Chst7	TGGAAAGGACGAAACACCGAACGCGACAGGAAGACCGTCGTTTTAGAGCTAGAAATAGCAAGTTAAAATAAGGC
sgRNA_813_Chst7	Chst7	TGGAAAGGACGAAACACCGCGCGGACGTGGGACTCGTCGGTTTTAGAGCTAGAAATAGCAAGTTAAAATAAGGC
sgRNA_814_Chst7	Chst7	TGGAAAGGACGAAACACCGACTTGCGGCACTCGGCCTCCGTTTTAGAGCTAGAAATAGCAAGTTAAAATAAGGC
sgRNA_815_Chst7	Chst7	TGGAAAGGACGAAACACCGGTCCCACGTCCGCGCGTGCCGTTTTAGAGCTAGAAATAGCAAGTTAAAATAAGGC
sgRNA_816_Chst7	Chst7	TGGAAAGGACGAAACACCGCCGCGTCATATTGAATGCGAGTTTTAGAGCTAGAAATAGCAAGTTAAAATAAGGC
sgRNA_817_Cited1	Cited1	TGGAAAGGACGAAACACCGAAGCTTAATAGCCAGTACCAGTTTTAGAGCTAGAAATAGCAAGTTAAAATAAGGC
sgRNA_818_Cited1	Cited1	TGGAAAGGACGAAACACCGGTCACCGCCCCTCTGGTAGTGTTTTAGAGCTAGAAATAGCAAGTTAAAATAAGGC
sgRNA_819_Cited1	Cited1	TGGAAAGGACGAAACACCGTCTGGATCGACATCTCCAATGTTTTAGAGCTAGAAATAGCAAGTTAAAATAAGGC
sgRNA_820_Cited1	Cited1	TGGAAAGGACGAAACACCGCTGAAATGCCAACTATGTCGGTTTTAGAGCTAGAAATAGCAAGTTAAAATAAGGC
sgRNA_821_Cited1	Cited1	TGGAAAGGACGAAACACCGTGTCGATCCAGAGGAGCTAGGTTTTAGAGCTAGAAATAGCAAGTTAAAATAAGGC
sgRNA_822_Cited1	Cited1	TGGAAAGGACGAAACACCGCCTGCACTTGATGTCAAGGGGTTTTAGAGCTAGAAATAGCAAGTTAAAATAAGGC
sgRNA_823_Clcn5	Clcn5	TGGAAAGGACGAAACACCGATTACTTCATGTACGTCCTCGTTTTAGAGCTAGAAATAGCAAGTTAAAATAAGGC
sgRNA_824_Clcn5	Clcn5	TGGAAAGGACGAAACACCGAGGAGCCAATCCCTGGTGTAGTTTTAGAGCTAGAAATAGCAAGTTAAAATAAGGC
sgRNA_825_Clcn5	Clcn5	TGGAAAGGACGAAACACCGAGTGAGCAGAGATGTCTATCGTTTTAGAGCTAGAAATAGCAAGTTAAAATAAGGC
sgRNA_826_Clcn5	Clcn5	TGGAAAGGACGAAACACCGATCGCTCACACTGTGAATTAGTTTTAGAGCTAGAAATAGCAAGTTAAAATAAGGC
sgRNA_827_Clcn5	Clcn5	TGGAAAGGACGAAACACCGTTACCTCTCGGTGCCTATCTGTTTTAGAGCTAGAAATAGCAAGTTAAAATAAGGC
sgRNA_828_Clcn5	Clcn5	TGGAAAGGACGAAACACCGAGTGTGAGCGATGCTTTCTCGTTTTAGAGCTAGAAATAGCAAGTTAAAATAAGGC
sgRNA_829_Cldn2	Cldn2	TGGAAAGGACGAAACACCGGGGTACTGTAGATATCGCACGTTTTAGAGCTAGAAATAGCAAGTTAAAATAAGGC
sgRNA_830_Cldn2	Cldn2	TGGAAAGGACGAAACACCGGCCAACCGCCGTCACAATGCGTTTTAGAGCTAGAAATAGCAAGTTAAAATAAGGC
sgRNA_831_Cldn2	Cldn2	TGGAAAGGACGAAACACCGATAGGAACTCGTTCGCCAGTGTTTTAGAGCTAGAAATAGCAAGTTAAAATAAGGC
sgRNA_832_Cldn2	Cldn2	TGGAAAGGACGAAACACCGGCGGCGAGTAGAAGTCCCGAGTTTTAGAGCTAGAAATAGCAAGTTAAAATAAGGC
sgRNA_833_Cldn2	Cldn2	TGGAAAGGACGAAACACCGACGATTGCCCTGGGGCGAGCGTTTTAGAGCTAGAAATAGCAAGTTAAAATAAGGC
sgRNA_834_Cldn2	Cldn2	TGGAAAGGACGAAACACCGTCGGGACTTCTACTCGCCGCGTTTTAGAGCTAGAAATAGCAAGTTAAAATAAGGC
sgRNA_835_Cnga2	Cnga2	TGGAAAGGACGAAACACCGTCCCTCTAGGATTGTCCGCCGTTTTAGAGCTAGAAATAGCAAGTTAAAATAAGGC
sgRNA_836_Cnga2	Cnga2	TGGAAAGGACGAAACACCGCTGGAGACTGGTATTACCGTGTTTTAGAGCTAGAAATAGCAAGTTAAAATAAGGC
sgRNA_837_Cnga2	Cnga2	TGGAAAGGACGAAACACCGCCATGCCTGTTCTTTACAACGTTTTAGAGCTAGAAATAGCAAGTTAAAATAAGGC
sgRNA_838_Cnga2	Cnga2	TGGAAAGGACGAAACACCGCAGAGATGGATACTCCACGCGTTTTAGAGCTAGAAATAGCAAGTTAAAATAAGGC
sgRNA_839_Cnga2	Cnga2	TGGAAAGGACGAAACACCGCTGTGCGCAGCCGAATGATGGTTTTAGAGCTAGAAATAGCAAGTTAAAATAAGGC
sgRNA_840_Cnga2	Cnga2	TGGAAAGGACGAAACACCGTCCTTCCTAGAGCGTTTCCGGTTTTAGAGCTAGAAATAGCAAGTTAAAATAAGGC
sgRNA_841_Cnksr2	Cnksr2	TGGAAAGGACGAAACACCGAATCTACAAAACTTCATAACGTTTTAGAGCTAGAAATAGCAAGTTAAAATAAGGC
sgRNA_842_Cnksr2	Cnksr2	TGGAAAGGACGAAACACCGAGAAGGAGCGGCCATTATGAGTTTTAGAGCTAGAAATAGCAAGTTAAAATAAGGC
sgRNA_843_Cnksr2	Cnksr2	TGGAAAGGACGAAACACCGATTAACAACAATTGTGCAACGTTTTAGAGCTAGAAATAGCAAGTTAAAATAAGGC
sgRNA_844_Cnksr2	Cnksr2	TGGAAAGGACGAAACACCGGATGTGTAATGCGTAGCAGCGTTTTAGAGCTAGAAATAGCAAGTTAAAATAAGGC
sgRNA_845_Cnksr2	Cnksr2	TGGAAAGGACGAAACACCGTAACGTCATACAGCTCTGCTGTTTTAGAGCTAGAAATAGCAAGTTAAAATAAGGC
sgRNA_846_Cnksr2	Cnksr2	TGGAAAGGACGAAACACCGGCTGCTACGCATTACACATCGTTTTAGAGCTAGAAATAGCAAGTTAAAATAAGGC
sgRNA_847_Col4a5	Col4a5	TGGAAAGGACGAAACACCGATTTCCTATAGGCCTGCCATGTTTTAGAGCTAGAAATAGCAAGTTAAAATAAGGC
sgRNA_848_Col4a5	Col4a5	TGGAAAGGACGAAACACCGCCTGGATGACCTTCTAAACCGTTTTAGAGCTAGAAATAGCAAGTTAAAATAAGGC
sgRNA_849_Col4a5	Col4a5	TGGAAAGGACGAAACACCGGGATCAAAATGTGACTGCAGGTTTTAGAGCTAGAAATAGCAAGTTAAAATAAGGC
sgRNA_850_Col4a5	Col4a5	TGGAAAGGACGAAACACCGCAGGGTGATGATGGAATTCCGTTTTAGAGCTAGAAATAGCAAGTTAAAATAAGGC
sgRNA_851_Col4a5	Col4a5	TGGAAAGGACGAAACACCGACCATACTTACAGGAAGACCGTTTTAGAGCTAGAAATAGCAAGTTAAAATAAGGC
sgRNA_852_Col4a5	Col4a5	TGGAAAGGACGAAACACCGTTTAATTGCAGGGAGAACGGGTTTTAGAGCTAGAAATAGCAAGTTAAAATAAGGC
sgRNA_853_Col4a6	Col4a6	TGGAAAGGACGAAACACCGTGTGGGAGCCGAGATTGCCAGTTTTAGAGCTAGAAATAGCAAGTTAAAATAAGGC
sgRNA_854_Col4a6	Col4a6	TGGAAAGGACGAAACACCGCTTATGCTTGACCAAAGAACGTTTTAGAGCTAGAAATAGCAAGTTAAAATAAGGC
sgRNA_855_Col4a6	Col4a6	TGGAAAGGACGAAACACCGCCACTGATGCCAACAAAGCCGTTTTAGAGCTAGAAATAGCAAGTTAAAATAAGGC
sgRNA_856_Col4a6	Col4a6	TGGAAAGGACGAAACACCGTGTTGGCATCAGTGGTATTCGTTTTAGAGCTAGAAATAGCAAGTTAAAATAAGGC
sgRNA_857_Col4a6	Col4a6	TGGAAAGGACGAAACACCGACCAGTAAACCCTTCCGGACGTTTTAGAGCTAGAAATAGCAAGTTAAAATAAGGC
sgRNA_858_Col4a6	Col4a6	TGGAAAGGACGAAACACCGTAGGGGCACCCTGGACCAATGTTTTAGAGCTAGAAATAGCAAGTTAAAATAAGGC
sgRNA_859_Cox7b	Cox7b	TGGAAAGGACGAAACACCGAACTAGGTGCCCTCTTCTGGGTTTTAGAGCTAGAAATAGCAAGTTAAAATAAGGC
sgRNA_860_Cox7b	Cox7b	TGGAAAGGACGAAACACCGTTACAGACAGCCACACAAATGTTTTAGAGCTAGAAATAGCAAGTTAAAATAAGGC
sgRNA_861_Cox7b	Cox7b	TGGAAAGGACGAAACACCGAACGCACTAAGCCGTCTCCAGTTTTAGAGCTAGAAATAGCAAGTTAAAATAAGGC
sgRNA_862_Cox7b	Cox7b	TGGAAAGGACGAAACACCGCCATTCTATTCCAATTTGTGGTTTTAGAGCTAGAAATAGCAAGTTAAAATAAGGC
sgRNA_863_Cox7b	Cox7b	TGGAAAGGACGAAACACCGCAAGGCAGAGCCACCAGAAGGTTTTAGAGCTAGAAATAGCAAGTTAAAATAAGGC
sgRNA_864_Cox7b	Cox7b	TGGAAAGGACGAAACACCGTAGCATTCCCATATTTGTCAGTTTTAGAGCTAGAAATAGCAAGTTAAAATAAGGC
sgRNA_865_Cpxcr1	Cpxcr1	TGGAAAGGACGAAACACCGCGAAACACCAAATGCCTGTGGTTTTAGAGCTAGAAATAGCAAGTTAAAATAAGGC
sgRNA_866_Cpxcr1	Cpxcr1	TGGAAAGGACGAAACACCGTTACTACTAATGAGATAAGTGTTTTAGAGCTAGAAATAGCAAGTTAAAATAAGGC
sgRNA_867_Cpxcr1	Cpxcr1	TGGAAAGGACGAAACACCGATTCTACATAATATTAACCTGTTTTAGAGCTAGAAATAGCAAGTTAAAATAAGGC
sgRNA_868_Cpxcr1	Cpxcr1	TGGAAAGGACGAAACACCGCTAAAAAGTTGACCATTCCAGTTTTAGAGCTAGAAATAGCAAGTTAAAATAAGGC
sgRNA_869_Cpxcr1	Cpxcr1	TGGAAAGGACGAAACACCGGGAAACTAATCTATCCGGCAGTTTTAGAGCTAGAAATAGCAAGTTAAAATAAGGC
sgRNA_870_Cpxcr1	Cpxcr1	TGGAAAGGACGAAACACCGGACTCGCCACCTAAGAAAACGTTTTAGAGCTAGAAATAGCAAGTTAAAATAAGGC
sgRNA_871_Cstf2	Cstf2	TGGAAAGGACGAAACACCGCCTGTCATAGAGTCACCTTAGTTTTAGAGCTAGAAATAGCAAGTTAAAATAAGGC
sgRNA_872_Cstf2	Cstf2	TGGAAAGGACGAAACACCGTGTGGATCCTGAGATTGCGCGTTTTAGAGCTAGAAATAGCAAGTTAAAATAAGGC
sgRNA_873_Cstf2	Cstf2	TGGAAAGGACGAAACACCGTCTGCAGATTGGTATACGATGTTTTAGAGCTAGAAATAGCAAGTTAAAATAAGGC
sgRNA_874_Cstf2	Cstf2	TGGAAAGGACGAAACACCGGGGCTGATGCTTTCTCCATAGTTTTAGAGCTAGAAATAGCAAGTTAAAATAAGGC
sgRNA_875_Cstf2	Cstf2	TGGAAAGGACGAAACACCGGCACTCACCAGCGCAATCTCGTTTTAGAGCTAGAAATAGCAAGTTAAAATAAGGC
sgRNA_876_Cstf2	Cstf2	TGGAAAGGACGAAACACCGACGCCCATTCAAGTTCCGCAGTTTTAGAGCTAGAAATAGCAAGTTAAAATAAGGC
sgRNA_877_Ctag2	Ctag2	TGGAAAGGACGAAACACCGTGAGCAGGCACCAATTATCCGTTTTAGAGCTAGAAATAGCAAGTTAAAATAAGGC
sgRNA_878_Ctag2	Ctag2	TGGAAAGGACGAAACACCGTTGGTCAAGAAAGGCATTGAGTTTTAGAGCTAGAAATAGCAAGTTAAAATAAGGC
sgRNA_879_Ctag2	Ctag2	TGGAAAGGACGAAACACCGCATCCCACGCCCAGTGTTTAGTTTTAGAGCTAGAAATAGCAAGTTAAAATAAGGC
sgRNA_880_Ctag2	Ctag2	TGGAAAGGACGAAACACCGGCAAGCTCACATCGTACTGAGTTTTAGAGCTAGAAATAGCAAGTTAAAATAAGGC
sgRNA_881_Ctag2	Ctag2	TGGAAAGGACGAAACACCGAAACATTGCATGCAGAACCCGTTTTAGAGCTAGAAATAGCAAGTTAAAATAAGGC
sgRNA_882_Ctag2	Ctag2	TGGAAAGGACGAAACACCGGTTCCGTAACAGTGCCGTTCGTTTTAGAGCTAGAAATAGCAAGTTAAAATAAGGC
sgRNA_883_Ctps2	Ctps2	TGGAAAGGACGAAACACCGTTGCCTCAATAACACATATCGTTTTAGAGCTAGAAATAGCAAGTTAAAATAAGGC
sgRNA_884_Ctps2	Ctps2	TGGAAAGGACGAAACACCGTACCTGGGGAAAACTGTTCAGTTTTAGAGCTAGAAATAGCAAGTTAAAATAAGGC
sgRNA_885_Ctps2	Ctps2	TGGAAAGGACGAAACACCGCCCGCCAATGAAGTATATCCGTTTTAGAGCTAGAAATAGCAAGTTAAAATAAGGC
sgRNA_886_Ctps2	Ctps2	TGGAAAGGACGAAACACCGTCCCCAGATATGTGTTATTGGTTTTAGAGCTAGAAATAGCAAGTTAAAATAAGGC
sgRNA_887_Ctps2	Ctps2	TGGAAAGGACGAAACACCGGAGAATAGTCCCAATGCTGCGTTTTAGAGCTAGAAATAGCAAGTTAAAATAAGGC
sgRNA_888_Ctps2	Ctps2	TGGAAAGGACGAAACACCGAGCATGTGATCAACAAAGAGGTTTTAGAGCTAGAAATAGCAAGTTAAAATAAGGC
sgRNA_889_Cul4b	Cul4b	TGGAAAGGACGAAACACCGAGTGCACCATGCAAACGGCCGTTTTAGAGCTAGAAATAGCAAGTTAAAATAAGGC
sgRNA_890_Cul4b	Cul4b	TGGAAAGGACGAAACACCGCCTCCAATCAAGAGCGCCGAGTTTTAGAGCTAGAAATAGCAAGTTAAAATAAGGC
sgRNA_891_Cul4b	Cul4b	TGGAAAGGACGAAACACCGTGAAGGGGACGCCGAATCTCGTTTTAGAGCTAGAAATAGCAAGTTAAAATAAGGC
sgRNA_892_Cul4b	Cul4b	TGGAAAGGACGAAACACCGTAAATTACCAGAAAACTATAGTTTTAGAGCTAGAAATAGCAAGTTAAAATAAGGC
sgRNA_893_Cul4b	Cul4b	TGGAAAGGACGAAACACCGTCGCTCTTACCGGAAGTGCCGTTTTAGAGCTAGAAATAGCAAGTTAAAATAAGGC
sgRNA_894_Cul4b	Cul4b	TGGAAAGGACGAAACACCGCAATTTAGAAGAACTCTACCGTTTTAGAGCTAGAAATAGCAAGTTAAAATAAGGC
sgRNA_895_Cxcr3	Cxcr3	TGGAAAGGACGAAACACCGATTGAGGCGCTGATCGTAGTGTTTTAGAGCTAGAAATAGCAAGTTAAAATAAGGC
sgRNA_896_Cxcr3	Cxcr3	TGGAAAGGACGAAACACCGTCATAGCTCGAAAACGCCTCGTTTTAGAGCTAGAAATAGCAAGTTAAAATAAGGC
sgRNA_897_Cxcr3	Cxcr3	TGGAAAGGACGAAACACCGAGAACTTACCTCAAGGTACAGTTTTAGAGCTAGAAATAGCAAGTTAAAATAAGGC
sgRNA_898_Cxcr3	Cxcr3	TGGAAAGGACGAAACACCGCAGCCAAGCCATGTACCTTGGTTTTAGAGCTAGAAATAGCAAGTTAAAATAAGGC
sgRNA_899_Cxcr3	Cxcr3	TGGAAAGGACGAAACACCGAGCACCTCTCCCTACGATTAGTTTTAGAGCTAGAAATAGCAAGTTAAAATAAGGC
sgRNA_900_Cxcr3	Cxcr3	TGGAAAGGACGAAACACCGACGCCACCCAGATCTACCGCGTTTTAGAGCTAGAAATAGCAAGTTAAAATAAGGC
sgRNA_901_Cxx1a	Cxx1a	TGGAAAGGACGAAACACCGGTTCGGGTGGGAGGAGGATGGTTTTAGAGCTAGAAATAGCAAGTTAAAATAAGGC
sgRNA_902_Cxx1a	Cxx1a	TGGAAAGGACGAAACACCGCGCAGCGTCATGGAAGGCCAGTTTTAGAGCTAGAAATAGCAAGTTAAAATAAGGC
sgRNA_903_Cxx1a	Cxx1a	TGGAAAGGACGAAACACCGCCTGTTGTGCCTGAGCATGTGTTTTAGAGCTAGAAATAGCAAGTTAAAATAAGGC
sgRNA_904_Cxx1a	Cxx1a	TGGAAAGGACGAAACACCGCTTCCTGAATGAGATGAAGCGTTTTAGAGCTAGAAATAGCAAGTTAAAATAAGGC
sgRNA_905_Cxx1a	Cxx1a	TGGAAAGGACGAAACACCGACACCCGCTTCATCTCATTCGTTTTAGAGCTAGAAATAGCAAGTTAAAATAAGGC
sgRNA_906_Cxx1a	Cxx1a	TGGAAAGGACGAAACACCGTCGGCCTCTTTACCTTGCCTGTTTTAGAGCTAGAAATAGCAAGTTAAAATAAGGC
sgRNA_907_Cxx1b	Cxx1b	TGGAAAGGACGAAACACCGTCGGCCTCTTTACCTTGCCTGTTTTAGAGCTAGAAATAGCAAGTTAAAATAAGGC
sgRNA_908_Cxx1b	Cxx1b	TGGAAAGGACGAAACACCGCGCAGCGTCATGGAAGGCCAGTTTTAGAGCTAGAAATAGCAAGTTAAAATAAGGC
sgRNA_909_Cxx1b	Cxx1b	TGGAAAGGACGAAACACCGGTTCGGGTGGGAGGAGGATGGTTTTAGAGCTAGAAATAGCAAGTTAAAATAAGGC
sgRNA_910_Cxx1b	Cxx1b	TGGAAAGGACGAAACACCGCTTCCTGAATGAGATGAAGCGTTTTAGAGCTAGAAATAGCAAGTTAAAATAAGGC
sgRNA_911_Cxx1b	Cxx1b	TGGAAAGGACGAAACACCGACACCCGCTTCATCTCATTCGTTTTAGAGCTAGAAATAGCAAGTTAAAATAAGGC
sgRNA_912_Cxx1b	Cxx1b	TGGAAAGGACGAAACACCGCCTGTTGTGCCTGAGCATGTGTTTTAGAGCTAGAAATAGCAAGTTAAAATAAGGC
sgRNA_913_Cxx1c	Cxx1c	TGGAAAGGACGAAACACCGGCCGGAGTAATTGTTGAGCAGTTTTAGAGCTAGAAATAGCAAGTTAAAATAAGGC
sgRNA_914_Cxx1c	Cxx1c	TGGAAAGGACGAAACACCGCTTCGACACCGACAAACGCAGTTTTAGAGCTAGAAATAGCAAGTTAAAATAAGGC
sgRNA_915_Cxx1c	Cxx1c	TGGAAAGGACGAAACACCGACCTCGCCGCCATGGACCGCGTTTTAGAGCTAGAAATAGCAAGTTAAAATAAGGC
sgRNA_916_Cxx1c	Cxx1c	TGGAAAGGACGAAACACCGCTTGCGTTTGTCGGTGTCGAGTTTTAGAGCTAGAAATAGCAAGTTAAAATAAGGC
sgRNA_917_Cxx1c	Cxx1c	TGGAAAGGACGAAACACCGCCGAGCTGCGTAAAGGCCGTGTTTTAGAGCTAGAAATAGCAAGTTAAAATAAGGC
sgRNA_918_Cxx1c	Cxx1c	TGGAAAGGACGAAACACCGCCATAATCAACTTAATCCGGGTTTTAGAGCTAGAAATAGCAAGTTAAAATAAGGC
sgRNA_919_Cybb	Cybb	TGGAAAGGACGAAACACCGCACATCTCTTCAACGTTGAGGTTTTAGAGCTAGAAATAGCAAGTTAAAATAAGGC
sgRNA_920_Cybb	Cybb	TGGAAAGGACGAAACACCGTCATCCAAGCTACCATCTTAGTTTTAGAGCTAGAAATAGCAAGTTAAAATAAGGC
sgRNA_921_Cybb	Cybb	TGGAAAGGACGAAACACCGCATATAGTCAGCACTGGCTCGTTTTAGAGCTAGAAATAGCAAGTTAAAATAAGGC
sgRNA_922_Cybb	Cybb	TGGAAAGGACGAAACACCGCCAGAGTCGGGATTTCTGACGTTTTAGAGCTAGAAATAGCAAGTTAAAATAAGGC
sgRNA_923_Cybb	Cybb	TGGAAAGGACGAAACACCGGATTTCGACACACTGGCAGCGTTTTAGAGCTAGAAATAGCAAGTTAAAATAAGGC
sgRNA_924_Cybb	Cybb	TGGAAAGGACGAAACACCGATCCAAAGTGTTGCTCGACAGTTTTAGAGCTAGAAATAGCAAGTTAAAATAAGGC
sgRNA_925_Cylc1	Cylc1	TGGAAAGGACGAAACACCGAATGTAATCATCATATGTTGGTTTTAGAGCTAGAAATAGCAAGTTAAAATAAGGC
sgRNA_926_Cylc1	Cylc1	TGGAAAGGACGAAACACCGGACTCTACTGGTAGTGGATCGTTTTAGAGCTAGAAATAGCAAGTTAAAATAAGGC
sgRNA_927_Cylc1	Cylc1	TGGAAAGGACGAAACACCGAAACTTCAAGTTCTTCCTGTGTTTTAGAGCTAGAAATAGCAAGTTAAAATAAGGC
sgRNA_928_Cylc1	Cylc1	TGGAAAGGACGAAACACCGTCCGAATCTGAAGATTCGTCGTTTTAGAGCTAGAAATAGCAAGTTAAAATAAGGC
sgRNA_929_Cylc1	Cylc1	TGGAAAGGACGAAACACCGCCAGATAAAAAGAAGAGATCGTTTTAGAGCTAGAAATAGCAAGTTAAAATAAGGC
sgRNA_930_Cylc1	Cylc1	TGGAAAGGACGAAACACCGACTGCAACTTCTAATTCTGAGTTTTAGAGCTAGAAATAGCAAGTTAAAATAAGGC
sgRNA_931_Cypt1	Cypt1	TGGAAAGGACGAAACACCGCACTGGTCTAGCGCAGCAGCGTTTTAGAGCTAGAAATAGCAAGTTAAAATAAGGC
sgRNA_932_Cypt1	Cypt1	TGGAAAGGACGAAACACCGACAATTGACGCGGAGCCAACGTTTTAGAGCTAGAAATAGCAAGTTAAAATAAGGC
sgRNA_933_Cypt1	Cypt1	TGGAAAGGACGAAACACCGGACAGTGACCCATTTCCGAAGTTTTAGAGCTAGAAATAGCAAGTTAAAATAAGGC
sgRNA_934_Cypt1	Cypt1	TGGAAAGGACGAAACACCGTCCAAAGCCATGGTCGGTTCGTTTTAGAGCTAGAAATAGCAAGTTAAAATAAGGC
sgRNA_935_Cypt1	Cypt1	TGGAAAGGACGAAACACCGCTTCTCAAGCTTCGAAATTTGTTTTAGAGCTAGAAATAGCAAGTTAAAATAAGGC
sgRNA_936_Cypt1	Cypt1	TGGAAAGGACGAAACACCGGATCGAACCGGAACCGACCAGTTTTAGAGCTAGAAATAGCAAGTTAAAATAAGGC
sgRNA_937_Cypt14	Cypt14	TGGAAAGGACGAAACACCGATCCAAGCCAAAGAAATGTAGTTTTAGAGCTAGAAATAGCAAGTTAAAATAAGGC
sgRNA_938_Cypt14	Cypt14	TGGAAAGGACGAAACACCGGTTACTTCAGATAACAGGAAGTTTTAGAGCTAGAAATAGCAAGTTAAAATAAGGC
sgRNA_939_Cypt14	Cypt14	TGGAAAGGACGAAACACCGGTTGCTCGTGCATAGGCAGTGTTTTAGAGCTAGAAATAGCAAGTTAAAATAAGGC
sgRNA_940_Cypt14	Cypt14	TGGAAAGGACGAAACACCGAGCCTTACATTTCTTTGGCTGTTTTAGAGCTAGAAATAGCAAGTTAAAATAAGGC
sgRNA_941_Cypt14	Cypt14	TGGAAAGGACGAAACACCGGCTTTATGCTGCAAAAGTTGGTTTTAGAGCTAGAAATAGCAAGTTAAAATAAGGC
sgRNA_942_Cypt14	Cypt14	TGGAAAGGACGAAACACCGTCAACTGGCATCAAAAGTGAGTTTTAGAGCTAGAAATAGCAAGTTAAAATAAGGC
sgRNA_943_Cypt15	Cypt15	TGGAAAGGACGAAACACCGATGCTACAAATGTTGTGATGGTTTTAGAGCTAGAAATAGCAAGTTAAAATAAGGC
sgRNA_944_Cypt15	Cypt15	TGGAAAGGACGAAACACCGGAGCACCAGTATGGCACATGGTTTTAGAGCTAGAAATAGCAAGTTAAAATAAGGC
sgRNA_945_Cypt15	Cypt15	TGGAAAGGACGAAACACCGCTAAGCCTACTGCCTATGCAGTTTTAGAGCTAGAAATAGCAAGTTAAAATAAGGC
sgRNA_946_Cypt15	Cypt15	TGGAAAGGACGAAACACCGTCGACTGGCATCAAAAGTGAGTTTTAGAGCTAGAAATAGCAAGTTAAAATAAGGC
sgRNA_947_Cypt15	Cypt15	TGGAAAGGACGAAACACCGCTCATTCACTTACTGGTAGGGTTTTAGAGCTAGAAATAGCAAGTTAAAATAAGGC
sgRNA_948_Cypt15	Cypt15	TGGAAAGGACGAAACACCGGTTGCCCGTGCATAGGCAGTGTTTTAGAGCTAGAAATAGCAAGTTAAAATAAGGC
sgRNA_949_Cypt2	Cypt2	TGGAAAGGACGAAACACCGGAGCTCCGCTATGGCTCGGGGTTTTAGAGCTAGAAATAGCAAGTTAAAATAAGGC
sgRNA_950_Cypt2	Cypt2	TGGAAAGGACGAAACACCGTCGATTGATGCAGAGCCACCGTTTTAGAGCTAGAAATAGCAAGTTAAAATAAGGC
sgRNA_951_Cypt2	Cypt2	TGGAAAGGACGAAACACCGCCAACTAAAGCTCATCGAACGTTTTAGAGCTAGAAATAGCAAGTTAAAATAAGGC
sgRNA_952_Cypt2	Cypt2	TGGAAAGGACGAAACACCGTTTATTCGTTCTCGTTCCTGGTTTTAGAGCTAGAAATAGCAAGTTAAAATAAGGC
sgRNA_953_Cypt2	Cypt2	TGGAAAGGACGAAACACCGCCAGTTCGATGAGCTTTAGTGTTTTAGAGCTAGAAATAGCAAGTTAAAATAAGGC
sgRNA_954_Cypt2	Cypt2	TGGAAAGGACGAAACACCGAAGCTGGCCAAGTCTACATTGTTTTAGAGCTAGAAATAGCAAGTTAAAATAAGGC
sgRNA_955_Cypt3	Cypt3	TGGAAAGGACGAAACACCGAATGTAATTCTGCTACGAGAGTTTTAGAGCTAGAAATAGCAAGTTAAAATAAGGC
sgRNA_956_Cypt3	Cypt3	TGGAAAGGACGAAACACCGACCATGCATTGACAGTGACCGTTTTAGAGCTAGAAATAGCAAGTTAAAATAAGGC
sgRNA_957_Cypt3	Cypt3	TGGAAAGGACGAAACACCGCTGCCGCAGCTCTAGACCCGGTTTTAGAGCTAGAAATAGCAAGTTAAAATAAGGC
sgRNA_958_Cypt3	Cypt3	TGGAAAGGACGAAACACCGTCCAAAGCCATAGTCGGTTCGTTTTAGAGCTAGAAATAGCAAGTTAAAATAAGGC
sgRNA_959_Cypt3	Cypt3	TGGAAAGGACGAAACACCGACCTGGTCACTGTCAATGCAGTTTTAGAGCTAGAAATAGCAAGTTAAAATAAGGC
sgRNA_960_Cypt3	Cypt3	TGGAAAGGACGAAACACCGCTGAAAAAGAGAACGAATTAGTTTTAGAGCTAGAAATAGCAAGTTAAAATAAGGC
sgRNA_961_Cypt7	Cypt7	TGGAAAGGACGAAACACCGTTTGGACCCGTTCGGGGTCTGTTTTAGAGCTAGAAATAGCAAGTTAAAATAAGGC
sgRNA_962_Cypt7	Cypt7	TGGAAAGGACGAAACACCGGCCAGTTCCTAGACCCCGAAGTTTTAGAGCTAGAAATAGCAAGTTAAAATAAGGC
sgRNA_963_Cypt7	Cypt7	TGGAAAGGACGAAACACCGCTTCTCAAGCTTCGAAATTTGTTTTAGAGCTAGAAATAGCAAGTTAAAATAAGGC
sgRNA_964_Cypt7	Cypt7	TGGAAAGGACGAAACACCGCTGCTGCTGCGCTAGACCAGGTTTTAGAGCTAGAAATAGCAAGTTAAAATAAGGC
sgRNA_965_Cypt7	Cypt7	TGGAAAGGACGAAACACCGGACAGTGACCCATTTCCGAAGTTTTAGAGCTAGAAATAGCAAGTTAAAATAAGGC
sgRNA_966_Cypt7	Cypt7	TGGAAAGGACGAAACACCGACAATTGACGCGGAGCCAACGTTTTAGAGCTAGAAATAGCAAGTTAAAATAAGGC
sgRNA_967_Cypt8	Cypt8	TGGAAAGGACGAAACACCGCTGCTGCTGCGCTAGACCAGGTTTTAGAGCTAGAAATAGCAAGTTAAAATAAGGC
sgRNA_968_Cypt8	Cypt8	TGGAAAGGACGAAACACCGGACAGTGACCCATTTCCGAAGTTTTAGAGCTAGAAATAGCAAGTTAAAATAAGGC
sgRNA_969_Cypt8	Cypt8	TGGAAAGGACGAAACACCGTTTGGACCCGTTCGGGGTCTGTTTTAGAGCTAGAAATAGCAAGTTAAAATAAGGC
sgRNA_970_Cypt8	Cypt8	TGGAAAGGACGAAACACCGGCCAGTTCCTAGACCCCGAAGTTTTAGAGCTAGAAATAGCAAGTTAAAATAAGGC
sgRNA_971_Cypt8	Cypt8	TGGAAAGGACGAAACACCGCTTCTCAAGCTTCGAAATTTGTTTTAGAGCTAGAAATAGCAAGTTAAAATAAGGC
sgRNA_972_Cypt8	Cypt8	TGGAAAGGACGAAACACCGACAATTGACGCGGAGCCAACGTTTTAGAGCTAGAAATAGCAAGTTAAAATAAGGC
sgRNA_973_Cysltr1	Cysltr1	TGGAAAGGACGAAACACCGATTGCAGAAATGTACCTCCAGTTTTAGAGCTAGAAATAGCAAGTTAAAATAAGGC
sgRNA_974_Cysltr1	Cysltr1	TGGAAAGGACGAAACACCGAAAGCCAGGTTCGTTTGCATGTTTTAGAGCTAGAAATAGCAAGTTAAAATAAGGC
sgRNA_975_Cysltr1	Cysltr1	TGGAAAGGACGAAACACCGATAGTTCGTTGAATATGATAGTTTTAGAGCTAGAAATAGCAAGTTAAAATAAGGC
sgRNA_976_Cysltr1	Cysltr1	TGGAAAGGACGAAACACCGTCCAGTCCAGAACATTAATTGTTTTAGAGCTAGAAATAGCAAGTTAAAATAAGGC
sgRNA_977_Cysltr1	Cysltr1	TGGAAAGGACGAAACACCGAATTCCAATGCAAACGAACCGTTTTAGAGCTAGAAATAGCAAGTTAAAATAAGGC
sgRNA_978_Cysltr1	Cysltr1	TGGAAAGGACGAAACACCGCCTATAGCCTTCCTACGACTGTTTTAGAGCTAGAAATAGCAAGTTAAAATAAGGC
sgRNA_979_D330045A20Rik	D330045A20Rik	TGGAAAGGACGAAACACCGAAATCAAAACTGCGATACTAGTTTTAGAGCTAGAAATAGCAAGTTAAAATAAGGC
sgRNA_980_D330045A20Rik	D330045A20Rik	TGGAAAGGACGAAACACCGGCATGGTGTCAGTGATTCTGGTTTTAGAGCTAGAAATAGCAAGTTAAAATAAGGC
sgRNA_981_D330045A20Rik	D330045A20Rik	TGGAAAGGACGAAACACCGTAATTAACCGATTCATCACAGTTTTAGAGCTAGAAATAGCAAGTTAAAATAAGGC
sgRNA_982_D330045A20Rik	D330045A20Rik	TGGAAAGGACGAAACACCGCCGTTGCACCCTCCCTACAAGTTTTAGAGCTAGAAATAGCAAGTTAAAATAAGGC
sgRNA_983_D330045A20Rik	D330045A20Rik	TGGAAAGGACGAAACACCGGGGTCAGGCTGGATTCTTAAGTTTTAGAGCTAGAAATAGCAAGTTAAAATAAGGC
sgRNA_984_D330045A20Rik	D330045A20Rik	TGGAAAGGACGAAACACCGATGATAACTATGTTAGTTGGGTTTTAGAGCTAGAAATAGCAAGTTAAAATAAGGC
sgRNA_985_Dach2	Dach2	TGGAAAGGACGAAACACCGACTCACCTGTCGTAGAATTAGTTTTAGAGCTAGAAATAGCAAGTTAAAATAAGGC
sgRNA_986_Dach2	Dach2	TGGAAAGGACGAAACACCGTCACCGATTGCACCAACGCCGTTTTAGAGCTAGAAATAGCAAGTTAAAATAAGGC
sgRNA_987_Dach2	Dach2	TGGAAAGGACGAAACACCGCGTCCCGGGGGGTTTATTCCGTTTTAGAGCTAGAAATAGCAAGTTAAAATAAGGC
sgRNA_988_Dach2	Dach2	TGGAAAGGACGAAACACCGGATGACCTTAATTCTACGACGTTTTAGAGCTAGAAATAGCAAGTTAAAATAAGGC
sgRNA_989_Dach2	Dach2	TGGAAAGGACGAAACACCGTATACGTACGATTGCTTAGCGTTTTAGAGCTAGAAATAGCAAGTTAAAATAAGGC
sgRNA_990_Dach2	Dach2	TGGAAAGGACGAAACACCGCAGGCCCCCTAAGCGTTCTTGTTTTAGAGCTAGAAATAGCAAGTTAAAATAAGGC
sgRNA_991_Dcaf12l1	Dcaf12l1	TGGAAAGGACGAAACACCGCTACCTGAAGGGCCGAGCGCGTTTTAGAGCTAGAAATAGCAAGTTAAAATAAGGC
sgRNA_992_Dcaf12l1	Dcaf12l1	TGGAAAGGACGAAACACCGCATGGTGGGCGGCGAGCGGTGTTTTAGAGCTAGAAATAGCAAGTTAAAATAAGGC
sgRNA_993_Dcaf12l1	Dcaf12l1	TGGAAAGGACGAAACACCGGCAGCGCCGATGGCGACAGCGTTTTAGAGCTAGAAATAGCAAGTTAAAATAAGGC
sgRNA_994_Dcaf12l1	Dcaf12l1	TGGAAAGGACGAAACACCGCCCTCGAAGCCAGCGAGCCCGTTTTAGAGCTAGAAATAGCAAGTTAAAATAAGGC
sgRNA_995_Dcaf12l1	Dcaf12l1	TGGAAAGGACGAAACACCGGAAAGCCGCCGAGGTCGATCGTTTTAGAGCTAGAAATAGCAAGTTAAAATAAGGC
sgRNA_996_Dcaf12l1	Dcaf12l1	TGGAAAGGACGAAACACCGGCATTCCTCTGATGCGCGACGTTTTAGAGCTAGAAATAGCAAGTTAAAATAAGGC
sgRNA_997_Dcaf12l2	Dcaf12l2	TGGAAAGGACGAAACACCGGGACGAATGTGTGAATACCGGTTTTAGAGCTAGAAATAGCAAGTTAAAATAAGGC
sgRNA_998_Dcaf12l2	Dcaf12l2	TGGAAAGGACGAAACACCGAGCGCCCTGCTCGACCTCCGGTTTTAGAGCTAGAAATAGCAAGTTAAAATAAGGC
sgRNA_999_Dcaf12l2	Dcaf12l2	TGGAAAGGACGAAACACCGGCTGGGACTTCTTCGTTGCCGTTTTAGAGCTAGAAATAGCAAGTTAAAATAAGGC
sgRNA_1000_Dcaf12l2	Dcaf12l2	TGGAAAGGACGAAACACCGGCAGCAATGGCCCATCCGCTGTTTTAGAGCTAGAAATAGCAAGTTAAAATAAGGC
sgRNA_1001_Dcaf12l2	Dcaf12l2	TGGAAAGGACGAAACACCGCGCCTGGATGAGTGATACCGGTTTTAGAGCTAGAAATAGCAAGTTAAAATAAGGC
sgRNA_1002_Dcaf12l2	Dcaf12l2	TGGAAAGGACGAAACACCGTGCGAGTGATCCGGCCAGTCGTTTTAGAGCTAGAAATAGCAAGTTAAAATAAGGC
sgRNA_1003_Dcx	Dcx	TGGAAAGGACGAAACACCGAGAAATCATCTTGAGCATAGGTTTTAGAGCTAGAAATAGCAAGTTAAAATAAGGC
sgRNA_1004_Dcx	Dcx	TGGAAAGGACGAAACACCGCTTGTGACCATCATTCGCAGGTTTTAGAGCTAGAAATAGCAAGTTAAAATAAGGC
sgRNA_1005_Dcx	Dcx	TGGAAAGGACGAAACACCGTTGCTGCGGCGCATTGGGCCGTTTTAGAGCTAGAAATAGCAAGTTAAAATAAGGC
sgRNA_1006_Dcx	Dcx	TGGAAAGGACGAAACACCGGCGGTAGAAACGTACCTTCTGTTTTAGAGCTAGAAATAGCAAGTTAAAATAAGGC
sgRNA_1007_Dcx	Dcx	TGGAAAGGACGAAACACCGCAATGGGGACCGTTACTTCAGTTTTAGAGCTAGAAATAGCAAGTTAAAATAAGGC
sgRNA_1008_Dcx	Dcx	TGGAAAGGACGAAACACCGCTTCACCCCGCTGCGAATGAGTTTTAGAGCTAGAAATAGCAAGTTAAAATAAGGC
sgRNA_1009_Ddx26b	Ddx26b	TGGAAAGGACGAAACACCGTACTGCTAGCGTTCAAGAAGGTTTTAGAGCTAGAAATAGCAAGTTAAAATAAGGC
sgRNA_1010_Ddx26b	Ddx26b	TGGAAAGGACGAAACACCGTGGACTGACTACTCTTGGTCGTTTTAGAGCTAGAAATAGCAAGTTAAAATAAGGC
sgRNA_1011_Ddx26b	Ddx26b	TGGAAAGGACGAAACACCGCCTGTTTACCTTGATGCAGTGTTTTAGAGCTAGAAATAGCAAGTTAAAATAAGGC
sgRNA_1012_Ddx26b	Ddx26b	TGGAAAGGACGAAACACCGACCCAGCCAGCCGCGGAGACGTTTTAGAGCTAGAAATAGCAAGTTAAAATAAGGC
sgRNA_1013_Ddx26b	Ddx26b	TGGAAAGGACGAAACACCGCTCCAGGCAAACGCAACACCGTTTTAGAGCTAGAAATAGCAAGTTAAAATAAGGC
sgRNA_1014_Ddx26b	Ddx26b	TGGAAAGGACGAAACACCGGCCCTGGTGTTGCGTTTGCCGTTTTAGAGCTAGAAATAGCAAGTTAAAATAAGGC
sgRNA_1015_Ddx3x	Ddx3x	TGGAAAGGACGAAACACCGGTTATATCCCACCTCATTTAGTTTTAGAGCTAGAAATAGCAAGTTAAAATAAGGC
sgRNA_1016_Ddx3x	Ddx3x	TGGAAAGGACGAAACACCGAGATCGTGGAAGTGGATCAAGTTTTAGAGCTAGAAATAGCAAGTTAAAATAAGGC
sgRNA_1017_Ddx3x	Ddx3x	TGGAAAGGACGAAACACCGTCTGATTATCTGAAGAGTTCGTTTTAGAGCTAGAAATAGCAAGTTAAAATAAGGC
sgRNA_1018_Ddx3x	Ddx3x	TGGAAAGGACGAAACACCGTACTGTTCCAATCGTTCACTGTTTTAGAGCTAGAAATAGCAAGTTAAAATAAGGC
sgRNA_1019_Ddx3x	Ddx3x	TGGAAAGGACGAAACACCGATACTCAGGTTTGATGATCGGTTTTAGAGCTAGAAATAGCAAGTTAAAATAAGGC
sgRNA_1020_Ddx3x	Ddx3x	TGGAAAGGACGAAACACCGAGAGGGAAGTCTAGCTTCTTGTTTTAGAGCTAGAAATAGCAAGTTAAAATAAGGC
sgRNA_1021_Dgat2l6	Dgat2l6	TGGAAAGGACGAAACACCGTCCTGCTGTTCACTACCTTAGTTTTAGAGCTAGAAATAGCAAGTTAAAATAAGGC
sgRNA_1022_Dgat2l6	Dgat2l6	TGGAAAGGACGAAACACCGGCCATAAGGTAGTGAACAGCGTTTTAGAGCTAGAAATAGCAAGTTAAAATAAGGC
sgRNA_1023_Dgat2l6	Dgat2l6	TGGAAAGGACGAAACACCGGCGAGACTATCTGATGTCCTGTTTTAGAGCTAGAAATAGCAAGTTAAAATAAGGC
sgRNA_1024_Dgat2l6	Dgat2l6	TGGAAAGGACGAAACACCGATCTACCTCAAAAAACGCCAGTTTTAGAGCTAGAAATAGCAAGTTAAAATAAGGC
sgRNA_1025_Dgat2l6	Dgat2l6	TGGAAAGGACGAAACACCGGAATCGCTCTTGAGCCGCCCGTTTTAGAGCTAGAAATAGCAAGTTAAAATAAGGC
sgRNA_1026_Dgat2l6	Dgat2l6	TGGAAAGGACGAAACACCGATCAGATAGTCTCGCACAAAGTTTTAGAGCTAGAAATAGCAAGTTAAAATAAGGC
sgRNA_1027_Dgkk	Dgkk	TGGAAAGGACGAAACACCGCCTGACGGATTTCTCCTTGTGTTTTAGAGCTAGAAATAGCAAGTTAAAATAAGGC
sgRNA_1028_Dgkk	Dgkk	TGGAAAGGACGAAACACCGTTCTTCCATGTCTTGCCGAGGTTTTAGAGCTAGAAATAGCAAGTTAAAATAAGGC
sgRNA_1029_Dgkk	Dgkk	TGGAAAGGACGAAACACCGTAGAAGAAGGTCATCAGTCAGTTTTAGAGCTAGAAATAGCAAGTTAAAATAAGGC
sgRNA_1030_Dgkk	Dgkk	TGGAAAGGACGAAACACCGGCTACTTACTATTTCATCAGGTTTTAGAGCTAGAAATAGCAAGTTAAAATAAGGC
sgRNA_1031_Dgkk	Dgkk	TGGAAAGGACGAAACACCGCGAGATGCCGTCACCTGTGAGTTTTAGAGCTAGAAATAGCAAGTTAAAATAAGGC
sgRNA_1032_Dgkk	Dgkk	TGGAAAGGACGAAACACCGGGTATTCCAGTAGTAATCCCGTTTTAGAGCTAGAAATAGCAAGTTAAAATAAGGC
sgRNA_1033_Diap2	Diap2	TGGAAAGGACGAAACACCGTATGTTCATGAATTACGATCGTTTTAGAGCTAGAAATAGCAAGTTAAAATAAGGC
sgRNA_1034_Diap2	Diap2	TGGAAAGGACGAAACACCGTATTGATTATCAAACTGCAGGTTTTAGAGCTAGAAATAGCAAGTTAAAATAAGGC
sgRNA_1035_Diap2	Diap2	TGGAAAGGACGAAACACCGGAAAGCTCCTTTGCGAAAGAGTTTTAGAGCTAGAAATAGCAAGTTAAAATAAGGC
sgRNA_1036_Diap2	Diap2	TGGAAAGGACGAAACACCGTCATCATGTACTATCAGAGCGTTTTAGAGCTAGAAATAGCAAGTTAAAATAAGGC
sgRNA_1037_Diap2	Diap2	TGGAAAGGACGAAACACCGCTTTAACCAGCCATCCTGTCGTTTTAGAGCTAGAAATAGCAAGTTAAAATAAGGC
sgRNA_1038_Diap2	Diap2	TGGAAAGGACGAAACACCGCTAAAATCCTTCTTTCGCAAGTTTTAGAGCTAGAAATAGCAAGTTAAAATAAGGC
sgRNA_1039_Dkc1	Dkc1	TGGAAAGGACGAAACACCGAATTGAGCCACTTTAGATTCGTTTTAGAGCTAGAAATAGCAAGTTAAAATAAGGC
sgRNA_1040_Dkc1	Dkc1	TGGAAAGGACGAAACACCGAAAACATACCTTTAGTAACAGTTTTAGAGCTAGAAATAGCAAGTTAAAATAAGGC
sgRNA_1041_Dkc1	Dkc1	TGGAAAGGACGAAACACCGCACTATACACCTCTTCCTTGGTTTTAGAGCTAGAAATAGCAAGTTAAAATAAGGC
sgRNA_1042_Dkc1	Dkc1	TGGAAAGGACGAAACACCGCATTGAACGAGCCACTCGTTGTTTTAGAGCTAGAAATAGCAAGTTAAAATAAGGC
sgRNA_1043_Dkc1	Dkc1	TGGAAAGGACGAAACACCGTCTCTACCCGAAGTATTCGTGTTTTAGAGCTAGAAATAGCAAGTTAAAATAAGGC
sgRNA_1044_Dkc1	Dkc1	TGGAAAGGACGAAACACCGGCAACATCATCTTCTTGTAAGTTTTAGAGCTAGAAATAGCAAGTTAAAATAAGGC
sgRNA_1045_Dlg3	Dlg3	TGGAAAGGACGAAACACCGGGGCCCTGTTTGATTATGATGTTTTAGAGCTAGAAATAGCAAGTTAAAATAAGGC
sgRNA_1046_Dlg3	Dlg3	TGGAAAGGACGAAACACCGTCTTACCTTCAGGTCTATACGTTTTAGAGCTAGAAATAGCAAGTTAAAATAAGGC
sgRNA_1047_Dlg3	Dlg3	TGGAAAGGACGAAACACCGCTCTCCGAACCAGTGAGAAGGTTTTAGAGCTAGAAATAGCAAGTTAAAATAAGGC
sgRNA_1048_Dlg3	Dlg3	TGGAAAGGACGAAACACCGAAGGGGAGACCGGATCTTATGTTTTAGAGCTAGAAATAGCAAGTTAAAATAAGGC
sgRNA_1049_Dlg3	Dlg3	TGGAAAGGACGAAACACCGTTTGTCTCACCGATAAGATCGTTTTAGAGCTAGAAATAGCAAGTTAAAATAAGGC
sgRNA_1050_Dlg3	Dlg3	TGGAAAGGACGAAACACCGTCATTTGTTCCCGCAAGTCAGTTTTAGAGCTAGAAATAGCAAGTTAAAATAAGGC
sgRNA_1051_Dmd	Dmd	TGGAAAGGACGAAACACCGTGCCCTGAACAATGTCAACAGTTTTAGAGCTAGAAATAGCAAGTTAAAATAAGGC
sgRNA_1052_Dmd	Dmd	TGGAAAGGACGAAACACCGCAGGTTGATTTAGTGAATATGTTTTAGAGCTAGAAATAGCAAGTTAAAATAAGGC
sgRNA_1053_Dmd	Dmd	TGGAAAGGACGAAACACCGTTTGGAATATAATCCTCCACGTTTTAGAGCTAGAAATAGCAAGTTAAAATAAGGC
sgRNA_1054_Dmd	Dmd	TGGAAAGGACGAAACACCGGTGCCTTGTTGACATTGTTCGTTTTAGAGCTAGAAATAGCAAGTTAAAATAAGGC
sgRNA_1055_Dmd	Dmd	TGGAAAGGACGAAACACCGAAAACGCCTCCTAGACCTCTGTTTTAGAGCTAGAAATAGCAAGTTAAAATAAGGC
sgRNA_1056_Dmd	Dmd	TGGAAAGGACGAAACACCGAGGCCTTACAGGGCAAAAACGTTTTAGAGCTAGAAATAGCAAGTTAAAATAAGGC
sgRNA_1057_Dmrtc1a	Dmrtc1a	TGGAAAGGACGAAACACCGCTACATACCTGGCATGCCACGTTTTAGAGCTAGAAATAGCAAGTTAAAATAAGGC
sgRNA_1058_Dmrtc1a	Dmrtc1a	TGGAAAGGACGAAACACCGGAGGTCCCATGGGGCTCCCCGTTTTAGAGCTAGAAATAGCAAGTTAAAATAAGGC
sgRNA_1059_Dmrtc1a	Dmrtc1a	TGGAAAGGACGAAACACCGCCCTATGCTACTGCAACCACGTTTTAGAGCTAGAAATAGCAAGTTAAAATAAGGC
sgRNA_1060_Dmrtc1a	Dmrtc1a	TGGAAAGGACGAAACACCGTTGCAGTAGCATAGGGTCAGGTTTTAGAGCTAGAAATAGCAAGTTAAAATAAGGC
sgRNA_1061_Dmrtc1a	Dmrtc1a	TGGAAAGGACGAAACACCGCCTGGGTTGCTGTGTCAACCGTTTTAGAGCTAGAAATAGCAAGTTAAAATAAGGC
sgRNA_1062_Dmrtc1a	Dmrtc1a	TGGAAAGGACGAAACACCGCCAGGTTGACACAGCAACCCGTTTTAGAGCTAGAAATAGCAAGTTAAAATAAGGC
sgRNA_1063_Dmrtc1b	Dmrtc1b	TGGAAAGGACGAAACACCGTCCTCTTCTACTGCAGCCACGTTTTAGAGCTAGAAATAGCAAGTTAAAATAAGGC
sgRNA_1064_Dmrtc1b	Dmrtc1b	TGGAAAGGACGAAACACCGTCTTACCTCCCGTGGGGTTTGTTTTAGAGCTAGAAATAGCAAGTTAAAATAAGGC
sgRNA_1065_Dmrtc1b	Dmrtc1b	TGGAAAGGACGAAACACCGCTATGCACAAGCATGAGACCGTTTTAGAGCTAGAAATAGCAAGTTAAAATAAGGC
sgRNA_1066_Dmrtc1b	Dmrtc1b	TGGAAAGGACGAAACACCGTCTTTATCACTCCTTGATCCGTTTTAGAGCTAGAAATAGCAAGTTAAAATAAGGC
sgRNA_1067_Dmrtc1b	Dmrtc1b	TGGAAAGGACGAAACACCGCTCCTGCAGGGAAGTTCCCAGTTTTAGAGCTAGAAATAGCAAGTTAAAATAAGGC
sgRNA_1068_Dmrtc1b	Dmrtc1b	TGGAAAGGACGAAACACCGTGCAGTGAGTGCCCCAAAAAGTTTTAGAGCTAGAAATAGCAAGTTAAAATAAGGC
sgRNA_1069_Dmrtc1c1	Dmrtc1c1	TGGAAAGGACGAAACACCGACCTCCTGGGGGCTTGCTTGGTTTTAGAGCTAGAAATAGCAAGTTAAAATAAGGC
sgRNA_1070_Dmrtc1c1	Dmrtc1c1	TGGAAAGGACGAAACACCGTGCTCTCAGCCTAAGAACCAGTTTTAGAGCTAGAAATAGCAAGTTAAAATAAGGC
sgRNA_1071_Dmrtc1c1	Dmrtc1c1	TGGAAAGGACGAAACACCGCCTGCCTCAAGCAAGCCCCCGTTTTAGAGCTAGAAATAGCAAGTTAAAATAAGGC
sgRNA_1072_Dmrtc1c1	Dmrtc1c1	TGGAAAGGACGAAACACCGCTATTGAAGGGACCACGGCGGTTTTAGAGCTAGAAATAGCAAGTTAAAATAAGGC
sgRNA_1073_Dmrtc1c1	Dmrtc1c1	TGGAAAGGACGAAACACCGTTTCCAACCTGACTTGGGTCGTTTTAGAGCTAGAAATAGCAAGTTAAAATAAGGC
sgRNA_1074_Dmrtc1c1	Dmrtc1c1	TGGAAAGGACGAAACACCGCTCACGGCGACCTCTTCCTTGTTTTAGAGCTAGAAATAGCAAGTTAAAATAAGGC
sgRNA_1075_Dmrtc1c2	Dmrtc1c2	TGGAAAGGACGAAACACCGCTATTGAAGGGACCACGGCGGTTTTAGAGCTAGAAATAGCAAGTTAAAATAAGGC
sgRNA_1076_Dmrtc1c2	Dmrtc1c2	TGGAAAGGACGAAACACCGTGCTCTCAGCCTAAGAACCAGTTTTAGAGCTAGAAATAGCAAGTTAAAATAAGGC
sgRNA_1077_Dmrtc1c2	Dmrtc1c2	TGGAAAGGACGAAACACCGTTTCCAACCTGACTTGGGTCGTTTTAGAGCTAGAAATAGCAAGTTAAAATAAGGC
sgRNA_1078_Dmrtc1c2	Dmrtc1c2	TGGAAAGGACGAAACACCGCTCACGGCGACCTCTTCCTTGTTTTAGAGCTAGAAATAGCAAGTTAAAATAAGGC
sgRNA_1079_Dmrtc1c2	Dmrtc1c2	TGGAAAGGACGAAACACCGCCTGCCTCAAGCAAGCCCCCGTTTTAGAGCTAGAAATAGCAAGTTAAAATAAGGC
sgRNA_1080_Dmrtc1c2	Dmrtc1c2	TGGAAAGGACGAAACACCGACCTCCTGGGGGCTTGCTTGGTTTTAGAGCTAGAAATAGCAAGTTAAAATAAGGC
sgRNA_1081_Dnase1l1	Dnase1l1	TGGAAAGGACGAAACACCGCCTAGCCCGATGTGATATCAGTTTTAGAGCTAGAAATAGCAAGTTAAAATAAGGC
sgRNA_1082_Dnase1l1	Dnase1l1	TGGAAAGGACGAAACACCGTATCATCTGTGTCGTTGTATGTTTTAGAGCTAGAAATAGCAAGTTAAAATAAGGC
sgRNA_1083_Dnase1l1	Dnase1l1	TGGAAAGGACGAAACACCGTCCCAGGTCTGACAAGACACGTTTTAGAGCTAGAAATAGCAAGTTAAAATAAGGC
sgRNA_1084_Dnase1l1	Dnase1l1	TGGAAAGGACGAAACACCGCTACCTCATTCTGCCAGCGCGTTTTAGAGCTAGAAATAGCAAGTTAAAATAAGGC
sgRNA_1085_Dnase1l1	Dnase1l1	TGGAAAGGACGAAACACCGGAAGCACCATGATATCACATGTTTTAGAGCTAGAAATAGCAAGTTAAAATAAGGC
sgRNA_1086_Dnase1l1	Dnase1l1	TGGAAAGGACGAAACACCGCTACCAGCGCTGGCAGAATGGTTTTAGAGCTAGAAATAGCAAGTTAAAATAAGGC
sgRNA_1087_Dock11	Dock11	TGGAAAGGACGAAACACCGGGGACTTTCGGATGTTGCCAGTTTTAGAGCTAGAAATAGCAAGTTAAAATAAGGC
sgRNA_1088_Dock11	Dock11	TGGAAAGGACGAAACACCGGGCCAAGTTAGTTGAACCCCGTTTTAGAGCTAGAAATAGCAAGTTAAAATAAGGC
sgRNA_1089_Dock11	Dock11	TGGAAAGGACGAAACACCGAGTGCAGTCTACTGTACCAGGTTTTAGAGCTAGAAATAGCAAGTTAAAATAAGGC
sgRNA_1090_Dock11	Dock11	TGGAAAGGACGAAACACCGTCAATCTCAAACACATGATTGTTTTAGAGCTAGAAATAGCAAGTTAAAATAAGGC
sgRNA_1091_Dock11	Dock11	TGGAAAGGACGAAACACCGTTAAGACCTACAGCACAGATGTTTTAGAGCTAGAAATAGCAAGTTAAAATAAGGC
sgRNA_1092_Dock11	Dock11	TGGAAAGGACGAAACACCGTGAAGATTGCGAGAAAGATGGTTTTAGAGCTAGAAATAGCAAGTTAAAATAAGGC
sgRNA_1093_Drp2	Drp2	TGGAAAGGACGAAACACCGGCTTCCATACAAAGCGACTAGTTTTAGAGCTAGAAATAGCAAGTTAAAATAAGGC
sgRNA_1094_Drp2	Drp2	TGGAAAGGACGAAACACCGAAAACCTTAGTCGCTTTGTAGTTTTAGAGCTAGAAATAGCAAGTTAAAATAAGGC
sgRNA_1095_Drp2	Drp2	TGGAAAGGACGAAACACCGACAGTCCCGTTCAAGAGCTTGTTTTAGAGCTAGAAATAGCAAGTTAAAATAAGGC
sgRNA_1096_Drp2	Drp2	TGGAAAGGACGAAACACCGCTCTGTGCTTGAATCCGCCCGTTTTAGAGCTAGAAATAGCAAGTTAAAATAAGGC
sgRNA_1097_Drp2	Drp2	TGGAAAGGACGAAACACCGTACGTGCAGCGCTCGCCTAGGTTTTAGAGCTAGAAATAGCAAGTTAAAATAAGGC
sgRNA_1098_Drp2	Drp2	TGGAAAGGACGAAACACCGCGCTCCGAGAGATTATTGACGTTTTAGAGCTAGAAATAGCAAGTTAAAATAAGGC
sgRNA_1099_Dusp21	Dusp21	TGGAAAGGACGAAACACCGACGAGTTCAAGCTGTTTAGTGTTTTAGAGCTAGAAATAGCAAGTTAAAATAAGGC
sgRNA_1100_Dusp21	Dusp21	TGGAAAGGACGAAACACCGACGCTGTTGCACTGTGCCGCGTTTTAGAGCTAGAAATAGCAAGTTAAAATAAGGC
sgRNA_1101_Dusp21	Dusp21	TGGAAAGGACGAAACACCGGAATTAGGAGCATCGCTCACGTTTTAGAGCTAGAAATAGCAAGTTAAAATAAGGC
sgRNA_1102_Dusp21	Dusp21	TGGAAAGGACGAAACACCGTCCGTCTCAAGCTACCCAACGTTTTAGAGCTAGAAATAGCAAGTTAAAATAAGGC
sgRNA_1103_Dusp21	Dusp21	TGGAAAGGACGAAACACCGTGGGGTCGAAAAAGTCATAGGTTTTAGAGCTAGAAATAGCAAGTTAAAATAAGGC
sgRNA_1104_Dusp21	Dusp21	TGGAAAGGACGAAACACCGCGCATGATCTACTCTCCTATGTTTTAGAGCTAGAAATAGCAAGTTAAAATAAGGC
sgRNA_1105_Dusp9	Dusp9	TGGAAAGGACGAAACACCGACTCAACGATGCCTACGACTGTTTTAGAGCTAGAAATAGCAAGTTAAAATAAGGC
sgRNA_1106_Dusp9	Dusp9	TGGAAAGGACGAAACACCGTGCTCGAGATTCAGCCAATTGTTTTAGAGCTAGAAATAGCAAGTTAAAATAAGGC
sgRNA_1107_Dusp9	Dusp9	TGGAAAGGACGAAACACCGGACCGTGACACCTTGAGCTGGTTTTAGAGCTAGAAATAGCAAGTTAAAATAAGGC
sgRNA_1108_Dusp9	Dusp9	TGGAAAGGACGAAACACCGCCGACATGCTCCCCCTCCGCGTTTTAGAGCTAGAAATAGCAAGTTAAAATAAGGC
sgRNA_1109_Dusp9	Dusp9	TGGAAAGGACGAAACACCGTCGGTGCGGTCGCTCTTGCCGTTTTAGAGCTAGAAATAGCAAGTTAAAATAAGGC
sgRNA_1110_Dusp9	Dusp9	TGGAAAGGACGAAACACCGCTTCCGCTTGACCAAGTCGTGTTTTAGAGCTAGAAATAGCAAGTTAAAATAAGGC
sgRNA_1111_DXBay18	DXBay18	TGGAAAGGACGAAACACCGGACGATCCCTTCTAAGGAGTGTTTTAGAGCTAGAAATAGCAAGTTAAAATAAGGC
sgRNA_1112_DXBay18	DXBay18	TGGAAAGGACGAAACACCGGAGGGAACCAGCTTGTTTCAGTTTTAGAGCTAGAAATAGCAAGTTAAAATAAGGC
sgRNA_1113_DXBay18	DXBay18	TGGAAAGGACGAAACACCGTCTGCAGAGTATGTACTCTGGTTTTAGAGCTAGAAATAGCAAGTTAAAATAAGGC
sgRNA_1114_DXBay18	DXBay18	TGGAAAGGACGAAACACCGTTGGGGTCCCCGGGCCAGGAGTTTTAGAGCTAGAAATAGCAAGTTAAAATAAGGC
sgRNA_1115_DXBay18	DXBay18	TGGAAAGGACGAAACACCGAGCCAGGCACATCCAAGCTCGTTTTAGAGCTAGAAATAGCAAGTTAAAATAAGGC
sgRNA_1116_DXBay18	DXBay18	TGGAAAGGACGAAACACCGGACCCCAAAGCCAGACTCAAGTTTTAGAGCTAGAAATAGCAAGTTAAAATAAGGC
sgRNA_1117_Dynlt3	Dynlt3	TGGAAAGGACGAAACACCGAGATGTTGTATCCCAAAAACGTTTTAGAGCTAGAAATAGCAAGTTAAAATAAGGC
sgRNA_1118_Dynlt3	Dynlt3	TGGAAAGGACGAAACACCGAGCCCATAATATAGTCAAAGGTTTTAGAGCTAGAAATAGCAAGTTAAAATAAGGC
sgRNA_1119_Dynlt3	Dynlt3	TGGAAAGGACGAAACACCGCAGGAACCTGTACCATCAGAGTTTTAGAGCTAGAAATAGCAAGTTAAAATAAGGC
sgRNA_1120_Dynlt3	Dynlt3	TGGAAAGGACGAAACACCGCCACTATGCTTGCAGTCCATGTTTTAGAGCTAGAAATAGCAAGTTAAAATAAGGC
sgRNA_1121_Dynlt3	Dynlt3	TGGAAAGGACGAAACACCGGGGAAAGCTTACAAGTACATGTTTTAGAGCTAGAAATAGCAAGTTAAAATAAGGC
sgRNA_1122_Dynlt3	Dynlt3	TGGAAAGGACGAAACACCGGTTCTCCCATCTGATGGTACGTTTTAGAGCTAGAAATAGCAAGTTAAAATAAGGC
sgRNA_1123_Ebp	Ebp	TGGAAAGGACGAAACACCGACAGCACATCCCCGTATATCGTTTTAGAGCTAGAAATAGCAAGTTAAAATAAGGC
sgRNA_1124_Ebp	Ebp	TGGAAAGGACGAAACACCGTAGGCCACCCCGTTTATTTCGTTTTAGAGCTAGAAATAGCAAGTTAAAATAAGGC
sgRNA_1125_Ebp	Ebp	TGGAAAGGACGAAACACCGCCTCCCGACTTCGCATATCCGTTTTAGAGCTAGAAATAGCAAGTTAAAATAAGGC
sgRNA_1126_Ebp	Ebp	TGGAAAGGACGAAACACCGCGGGTGCAAGGGGACCGTATGTTTTAGAGCTAGAAATAGCAAGTTAAAATAAGGC
sgRNA_1127_Ebp	Ebp	TGGAAAGGACGAAACACCGTGACAGCTTCGTCGTCTGTAGTTTTAGAGCTAGAAATAGCAAGTTAAAATAAGGC
sgRNA_1128_Ebp	Ebp	TGGAAAGGACGAAACACCGGAAAGGCAATCACTACCCATGTTTTAGAGCTAGAAATAGCAAGTTAAAATAAGGC
sgRNA_1129_Eda	Eda	TGGAAAGGACGAAACACCGGCAGGTGCTGCTGATAAAACGTTTTAGAGCTAGAAATAGCAAGTTAAAATAAGGC
sgRNA_1130_Eda	Eda	TGGAAAGGACGAAACACCGCCTGGGGGGCCGTTGGGCCCGTTTTAGAGCTAGAAATAGCAAGTTAAAATAAGGC
sgRNA_1131_Eda	Eda	TGGAAAGGACGAAACACCGTCCGAATTGCGGCGGGAACGGTTTTAGAGCTAGAAATAGCAAGTTAAAATAAGGC
sgRNA_1132_Eda	Eda	TGGAAAGGACGAAACACCGCGCAATAAGAGAAGCAAAAGGTTTTAGAGCTAGAAATAGCAAGTTAAAATAAGGC
sgRNA_1133_Eda	Eda	TGGAAAGGACGAAACACCGTTCCCTTCGCCCGCCCGAGCGTTTTAGAGCTAGAAATAGCAAGTTAAAATAAGGC
sgRNA_1134_Eda	Eda	TGGAAAGGACGAAACACCGCCTGGGCCCAACGGCCCCCCGTTTTAGAGCTAGAAATAGCAAGTTAAAATAAGGC
sgRNA_1135_Eda2r	Eda2r	TGGAAAGGACGAAACACCGCTACCTTCACTAAGCTCAACGTTTTAGAGCTAGAAATAGCAAGTTAAAATAAGGC
sgRNA_1136_Eda2r	Eda2r	TGGAAAGGACGAAACACCGCCCGAAAGTATAAAAGCACTGTTTTAGAGCTAGAAATAGCAAGTTAAAATAAGGC
sgRNA_1137_Eda2r	Eda2r	TGGAAAGGACGAAACACCGAGGAGATTCGTTGCAATATGGTTTTAGAGCTAGAAATAGCAAGTTAAAATAAGGC
sgRNA_1138_Eda2r	Eda2r	TGGAAAGGACGAAACACCGGGCCCCCAATGCGTGTCTTTGTTTTAGAGCTAGAAATAGCAAGTTAAAATAAGGC
sgRNA_1139_Eda2r	Eda2r	TGGAAAGGACGAAACACCGTTCTACCGAAAGACACGCATGTTTTAGAGCTAGAAATAGCAAGTTAAAATAAGGC
sgRNA_1140_Eda2r	Eda2r	TGGAAAGGACGAAACACCGTGGAGCTGCAGTCATCATCCGTTTTAGAGCTAGAAATAGCAAGTTAAAATAAGGC
sgRNA_1141_Efhc2	Efhc2	TGGAAAGGACGAAACACCGATGGAACCGATGCACCATCCGTTTTAGAGCTAGAAATAGCAAGTTAAAATAAGGC
sgRNA_1142_Efhc2	Efhc2	TGGAAAGGACGAAACACCGTCGATCCCTACATGAAGATGGTTTTAGAGCTAGAAATAGCAAGTTAAAATAAGGC
sgRNA_1143_Efhc2	Efhc2	TGGAAAGGACGAAACACCGAGCAGATCTCCACCTACTCCGTTTTAGAGCTAGAAATAGCAAGTTAAAATAAGGC
sgRNA_1144_Efhc2	Efhc2	TGGAAAGGACGAAACACCGTGGGAAGCTTACCCCGCCGAGTTTTAGAGCTAGAAATAGCAAGTTAAAATAAGGC
sgRNA_1145_Efhc2	Efhc2	TGGAAAGGACGAAACACCGAGTCCACTATTTATCACTTCGTTTTAGAGCTAGAAATAGCAAGTTAAAATAAGGC
sgRNA_1146_Efhc2	Efhc2	TGGAAAGGACGAAACACCGAAACGATTCATCCAGTATGAGTTTTAGAGCTAGAAATAGCAAGTTAAAATAAGGC
sgRNA_1147_Efnb1	Efnb1	TGGAAAGGACGAAACACCGGTACAGCTTGTAGTACTCGTGTTTTAGAGCTAGAAATAGCAAGTTAAAATAAGGC
sgRNA_1148_Efnb1	Efnb1	TGGAAAGGACGAAACACCGTTGTTCGCAGCCGTCGGCGCGTTTTAGAGCTAGAAATAGCAAGTTAAAATAAGGC
sgRNA_1149_Efnb1	Efnb1	TGGAAAGGACGAAACACCGCACATGTAATGTAGTAATCGGTTTTAGAGCTAGAAATAGCAAGTTAAAATAAGGC
sgRNA_1150_Efnb1	Efnb1	TGGAAAGGACGAAACACCGTTTCCTACAGCAACGTCCAAGTTTTAGAGCTAGAAATAGCAAGTTAAAATAAGGC
sgRNA_1151_Efnb1	Efnb1	TGGAAAGGACGAAACACCGCCGGCTGGTAGTCAACTGCTGTTTTAGAGCTAGAAATAGCAAGTTAAAATAAGGC
sgRNA_1152_Efnb1	Efnb1	TGGAAAGGACGAAACACCGCCCGGCGAACATCTACTACAGTTTTAGAGCTAGAAATAGCAAGTTAAAATAAGGC
sgRNA_1153_Egfl6	Egfl6	TGGAAAGGACGAAACACCGGTTTAGTCTGGCACACGTCCGTTTTAGAGCTAGAAATAGCAAGTTAAAATAAGGC
sgRNA_1154_Egfl6	Egfl6	TGGAAAGGACGAAACACCGGGTGTACTGACCTTGAGTGCGTTTTAGAGCTAGAAATAGCAAGTTAAAATAAGGC
sgRNA_1155_Egfl6	Egfl6	TGGAAAGGACGAAACACCGACACTCACCGAACTTGCACCGTTTTAGAGCTAGAAATAGCAAGTTAAAATAAGGC
sgRNA_1156_Egfl6	Egfl6	TGGAAAGGACGAAACACCGCTGTGTCTTCACAGCCGTACGTTTTAGAGCTAGAAATAGCAAGTTAAAATAAGGC
sgRNA_1157_Egfl6	Egfl6	TGGAAAGGACGAAACACCGAACAACAAGGGAGTATGCGAGTTTTAGAGCTAGAAATAGCAAGTTAAAATAAGGC
sgRNA_1158_Egfl6	Egfl6	TGGAAAGGACGAAACACCGGTTCCATACTGACAGACCCCGTTTTAGAGCTAGAAATAGCAAGTTAAAATAAGGC
sgRNA_1159_Eif1ax	Eif1ax	TGGAAAGGACGAAACACCGAAGAGACTGTGCCACATCAGGTTTTAGAGCTAGAAATAGCAAGTTAAAATAAGGC
sgRNA_1160_Eif1ax	Eif1ax	TGGAAAGGACGAAACACCGATGCTCTGGAAGCTCGCCATGTTTTAGAGCTAGAAATAGCAAGTTAAAATAAGGC
sgRNA_1161_Eif1ax	Eif1ax	TGGAAAGGACGAAACACCGCCCCACCAATATGATATCTGGTTTTAGAGCTAGAAATAGCAAGTTAAAATAAGGC
sgRNA_1162_Eif1ax	Eif1ax	TGGAAAGGACGAAACACCGAAATACCTCAGATATCATATGTTTTAGAGCTAGAAATAGCAAGTTAAAATAAGGC
sgRNA_1163_Eif1ax	Eif1ax	TGGAAAGGACGAAACACCGTATGGCGAGCTTCCAGAGCAGTTTTAGAGCTAGAAATAGCAAGTTAAAATAAGGC
sgRNA_1164_Eif1ax	Eif1ax	TGGAAAGGACGAAACACCGAAAGCGAGAGCTTGTGTTCAGTTTTAGAGCTAGAAATAGCAAGTTAAAATAAGGC
sgRNA_1165_Eif2s3x	Eif2s3x	TGGAAAGGACGAAACACCGACAATTGGTCACGTAGCTCAGTTTTAGAGCTAGAAATAGCAAGTTAAAATAAGGC
sgRNA_1166_Eif2s3x	Eif2s3x	TGGAAAGGACGAAACACCGGATGCGGCCCTTCTGTTGATGTTTTAGAGCTAGAAATAGCAAGTTAAAATAAGGC
sgRNA_1167_Eif2s3x	Eif2s3x	TGGAAAGGACGAAACACCGGCTTGGATATGCTAATGCTAGTTTTAGAGCTAGAAATAGCAAGTTAAAATAAGGC
sgRNA_1168_Eif2s3x	Eif2s3x	TGGAAAGGACGAAACACCGATGACTTACCTATCAACAGAGTTTTAGAGCTAGAAATAGCAAGTTAAAATAAGGC
sgRNA_1169_Eif2s3x	Eif2s3x	TGGAAAGGACGAAACACCGAGACAAGCTACAATTAATATGTTTTAGAGCTAGAAATAGCAAGTTAAAATAAGGC
sgRNA_1170_Eif2s3x	Eif2s3x	TGGAAAGGACGAAACACCGCTGATAACTTCATGTGAAAGGTTTTAGAGCTAGAAATAGCAAGTTAAAATAAGGC
sgRNA_1171_Elf4	Elf4	TGGAAAGGACGAAACACCGCTGACCCTAGCATGCCTATAGTTTTAGAGCTAGAAATAGCAAGTTAAAATAAGGC
sgRNA_1172_Elf4	Elf4	TGGAAAGGACGAAACACCGTTCTTCCGTATAGGCATGCTGTTTTAGAGCTAGAAATAGCAAGTTAAAATAAGGC
sgRNA_1173_Elf4	Elf4	TGGAAAGGACGAAACACCGGATCTGGATGAGGTCCACAAGTTTTAGAGCTAGAAATAGCAAGTTAAAATAAGGC
sgRNA_1174_Elf4	Elf4	TGGAAAGGACGAAACACCGTGGGAGTTGCCACATTGAATGTTTTAGAGCTAGAAATAGCAAGTTAAAATAAGGC
sgRNA_1175_Elf4	Elf4	TGGAAAGGACGAAACACCGAGTGGATGACACGTTATTTGGTTTTAGAGCTAGAAATAGCAAGTTAAAATAAGGC
sgRNA_1176_Elf4	Elf4	TGGAAAGGACGAAACACCGGGGGACCTGTTCCACGATCAGTTTTAGAGCTAGAAATAGCAAGTTAAAATAAGGC
sgRNA_1177_Elk1	Elk1	TGGAAAGGACGAAACACCGTGCCCCCTAGCATCCATTTCGTTTTAGAGCTAGAAATAGCAAGTTAAAATAAGGC
sgRNA_1178_Elk1	Elk1	TGGAAAGGACGAAACACCGCCGAGCGCATGTATTCATTCGTTTTAGAGCTAGAAATAGCAAGTTAAAATAAGGC
sgRNA_1179_Elk1	Elk1	TGGAAAGGACGAAACACCGAGCAGGGATGGCGTTAGCGCGTTTTAGAGCTAGAAATAGCAAGTTAAAATAAGGC
sgRNA_1180_Elk1	Elk1	TGGAAAGGACGAAACACCGACCCCCGTGGTGCTCTCCCCGTTTTAGAGCTAGAAATAGCAAGTTAAAATAAGGC
sgRNA_1181_Elk1	Elk1	TGGAAAGGACGAAACACCGTGTAACCTCGGCCATAGCCAGTTTTAGAGCTAGAAATAGCAAGTTAAAATAAGGC
sgRNA_1182_Elk1	Elk1	TGGAAAGGACGAAACACCGGGCACTCACCAAGGTATGTGGTTTTAGAGCTAGAAATAGCAAGTTAAAATAAGGC
sgRNA_1183_Emd	Emd	TGGAAAGGACGAAACACCGTATTTGACCACCAAGACATAGTTTTAGAGCTAGAAATAGCAAGTTAAAATAAGGC
sgRNA_1184_Emd	Emd	TGGAAAGGACGAAACACCGGTCCAAGAGCTTCCGCCAGCGTTTTAGAGCTAGAAATAGCAAGTTAAAATAAGGC
sgRNA_1185_Emd	Emd	TGGAAAGGACGAAACACCGTCGAGTACGAGACCCAGAGAGTTTTAGAGCTAGAAATAGCAAGTTAAAATAAGGC
sgRNA_1186_Emd	Emd	TGGAAAGGACGAAACACCGAGACTTGGATTCAGCCGCCGGTTTTAGAGCTAGAAATAGCAAGTTAAAATAAGGC
sgRNA_1187_Emd	Emd	TGGAAAGGACGAAACACCGGGGGTAAGAGTCTCCTTCTCGTTTTAGAGCTAGAAATAGCAAGTTAAAATAAGGC
sgRNA_1188_Emd	Emd	TGGAAAGGACGAAACACCGACCCTTGCTCTGGTAAAGTAGTTTTAGAGCTAGAAATAGCAAGTTAAAATAAGGC
sgRNA_1189_Enox2	Enox2	TGGAAAGGACGAAACACCGCAACAGCCATGTCCGCCGCCGTTTTAGAGCTAGAAATAGCAAGTTAAAATAAGGC
sgRNA_1190_Enox2	Enox2	TGGAAAGGACGAAACACCGACCGATTCCTCCAGATATGCGTTTTAGAGCTAGAAATAGCAAGTTAAAATAAGGC
sgRNA_1191_Enox2	Enox2	TGGAAAGGACGAAACACCGTACTAGAGCCCAGACGAATTGTTTTAGAGCTAGAAATAGCAAGTTAAAATAAGGC
sgRNA_1192_Enox2	Enox2	TGGAAAGGACGAAACACCGCACCACCTGCAACACGAGAAGTTTTAGAGCTAGAAATAGCAAGTTAAAATAAGGC
sgRNA_1193_Enox2	Enox2	TGGAAAGGACGAAACACCGTCAGACTTCGATCCTGCCCTGTTTTAGAGCTAGAAATAGCAAGTTAAAATAAGGC
sgRNA_1194_Enox2	Enox2	TGGAAAGGACGAAACACCGCATATAAGTCATCCCGAGCCGTTTTAGAGCTAGAAATAGCAAGTTAAAATAAGGC
sgRNA_1195_Eras	Eras	TGGAAAGGACGAAACACCGCATCTGGGCAGGATATTCACGTTTTAGAGCTAGAAATAGCAAGTTAAAATAAGGC
sgRNA_1196_Eras	Eras	TGGAAAGGACGAAACACCGCCACTATCCAAGATTCCTACGTTTTAGAGCTAGAAATAGCAAGTTAAAATAAGGC
sgRNA_1197_Eras	Eras	TGGAAAGGACGAAACACCGCATGGTCTTTCACGAAGCATGTTTTAGAGCTAGAAATAGCAAGTTAAAATAAGGC
sgRNA_1198_Eras	Eras	TGGAAAGGACGAAACACCGCTCCACACCTTGCCGCGTCTGTTTTAGAGCTAGAAATAGCAAGTTAAAATAAGGC
sgRNA_1199_Eras	Eras	TGGAAAGGACGAAACACCGTCTTGACGACCCCTCGTCTCGTTTTAGAGCTAGAAATAGCAAGTTAAAATAAGGC
sgRNA_1200_Eras	Eras	TGGAAAGGACGAAACACCGTTGTTGCCCACTAGTACCAGGTTTTAGAGCTAGAAATAGCAAGTTAAAATAAGGC
sgRNA_1201_Ercc6l	Ercc6l	TGGAAAGGACGAAACACCGAAGGACGTATTCACTTCACCGTTTTAGAGCTAGAAATAGCAAGTTAAAATAAGGC
sgRNA_1202_Ercc6l	Ercc6l	TGGAAAGGACGAAACACCGTGGGCCAAATTTAGATCTACGTTTTAGAGCTAGAAATAGCAAGTTAAAATAAGGC
sgRNA_1203_Ercc6l	Ercc6l	TGGAAAGGACGAAACACCGTCTCCACTTCCGCTAAGCCTGTTTTAGAGCTAGAAATAGCAAGTTAAAATAAGGC
sgRNA_1204_Ercc6l	Ercc6l	TGGAAAGGACGAAACACCGTATGAGAGTCTTGTAGCTCGGTTTTAGAGCTAGAAATAGCAAGTTAAAATAAGGC
sgRNA_1205_Ercc6l	Ercc6l	TGGAAAGGACGAAACACCGTGAACCTCCTAGCGCACTGCGTTTTAGAGCTAGAAATAGCAAGTTAAAATAAGGC
sgRNA_1206_Ercc6l	Ercc6l	TGGAAAGGACGAAACACCGAACATACCTCAGGTAACTCTGTTTTAGAGCTAGAAATAGCAAGTTAAAATAAGGC
sgRNA_1207_Esx1	Esx1	TGGAAAGGACGAAACACCGAGTGGAGCTTGCCCGACGCCGTTTTAGAGCTAGAAATAGCAAGTTAAAATAAGGC
sgRNA_1208_Esx1	Esx1	TGGAAAGGACGAAACACCGGGTGGAGGCATTCTGAATCCGTTTTAGAGCTAGAAATAGCAAGTTAAAATAAGGC
sgRNA_1209_Esx1	Esx1	TGGAAAGGACGAAACACCGTGCGGCGAAGACTGAGCAACGTTTTAGAGCTAGAAATAGCAAGTTAAAATAAGGC
sgRNA_1210_Esx1	Esx1	TGGAAAGGACGAAACACCGGTTCGAATCCCTCGGGTTCCGTTTTAGAGCTAGAAATAGCAAGTTAAAATAAGGC
sgRNA_1211_Esx1	Esx1	TGGAAAGGACGAAACACCGTAGCTTGAGCTCAACGCTTTGTTTTAGAGCTAGAAATAGCAAGTTAAAATAAGGC
sgRNA_1212_Esx1	Esx1	TGGAAAGGACGAAACACCGCCAAGTGGAGACGACTTCGGGTTTTAGAGCTAGAAATAGCAAGTTAAAATAAGGC
sgRNA_1213_F8	F8	TGGAAAGGACGAAACACCGAGCGAAGAGTGCTATTTGCAGTTTTAGAGCTAGAAATAGCAAGTTAAAATAAGGC
sgRNA_1214_F8	F8	TGGAAAGGACGAAACACCGGTTTGCTAGGTCCTACCATTGTTTTAGAGCTAGAAATAGCAAGTTAAAATAAGGC
sgRNA_1215_F8	F8	TGGAAAGGACGAAACACCGGCCATCAGAAGATACTACCTGTTTTAGAGCTAGAAATAGCAAGTTAAAATAAGGC
sgRNA_1216_F8	F8	TGGAAAGGACGAAACACCGACCCTCAGAAGCTTTCCAGTGTTTTAGAGCTAGAAATAGCAAGTTAAAATAAGGC
sgRNA_1217_F8	F8	TGGAAAGGACGAAACACCGATACTAGCAGAGCTCCAATGGTTTTAGAGCTAGAAATAGCAAGTTAAAATAAGGC
sgRNA_1218_F8	F8	TGGAAAGGACGAAACACCGTTACTCATATATGTCTCATGGTTTTAGAGCTAGAAATAGCAAGTTAAAATAAGGC
sgRNA_1219_F8a	F8a	TGGAAAGGACGAAACACCGGCGCGACTACACAGGCGCCCGTTTTAGAGCTAGAAATAGCAAGTTAAAATAAGGC
sgRNA_1220_F8a	F8a	TGGAAAGGACGAAACACCGGTGCGCTTGCACCTCGAGCTGTTTTAGAGCTAGAAATAGCAAGTTAAAATAAGGC
sgRNA_1221_F8a	F8a	TGGAAAGGACGAAACACCGGCATGCGTGTAAATAGCGCCGTTTTAGAGCTAGAAATAGCAAGTTAAAATAAGGC
sgRNA_1222_F8a	F8a	TGGAAAGGACGAAACACCGTGTAGTCGCGCGCCAACAGCGTTTTAGAGCTAGAAATAGCAAGTTAAAATAAGGC
sgRNA_1223_F8a	F8a	TGGAAAGGACGAAACACCGGGGACTTCTTGGCACGCTATGTTTTAGAGCTAGAAATAGCAAGTTAAAATAAGGC
sgRNA_1224_F8a	F8a	TGGAAAGGACGAAACACCGGTGCGACGCGCGCCAACGCTGTTTTAGAGCTAGAAATAGCAAGTTAAAATAAGGC
sgRNA_1225_F9	F9	TGGAAAGGACGAAACACCGGAACAAATTACCTTGTTATCGTTTTAGAGCTAGAAATAGCAAGTTAAAATAAGGC
sgRNA_1226_F9	F9	TGGAAAGGACGAAACACCGCAGAAGTCCTGTGAACCAACGTTTTAGAGCTAGAAATAGCAAGTTAAAATAAGGC
sgRNA_1227_F9	F9	TGGAAAGGACGAAACACCGATATTAGTTCCTATGAATGCGTTTTAGAGCTAGAAATAGCAAGTTAAAATAAGGC
sgRNA_1228_F9	F9	TGGAAAGGACGAAACACCGCGTCCAAAGAGATATAATTCGTTTTAGAGCTAGAAATAGCAAGTTAAAATAAGGC
sgRNA_1229_F9	F9	TGGAAAGGACGAAACACCGAAACTAGAAGAGTTTGTTCGGTTTTAGAGCTAGAAATAGCAAGTTAAAATAAGGC
sgRNA_1230_F9	F9	TGGAAAGGACGAAACACCGGCCAAGTTGGATTTGAAGGAGTTTTAGAGCTAGAAATAGCAAGTTAAAATAAGGC
sgRNA_1231_Fam120c	Fam120c	TGGAAAGGACGAAACACCGTCCAGCTCAGCTTCAGCGCAGTTTTAGAGCTAGAAATAGCAAGTTAAAATAAGGC
sgRNA_1232_Fam120c	Fam120c	TGGAAAGGACGAAACACCGCCCTTGTGACGTCGTGATCAGTTTTAGAGCTAGAAATAGCAAGTTAAAATAAGGC
sgRNA_1233_Fam120c	Fam120c	TGGAAAGGACGAAACACCGATTACCTTAAGTGATGCAAGGTTTTAGAGCTAGAAATAGCAAGTTAAAATAAGGC
sgRNA_1234_Fam120c	Fam120c	TGGAAAGGACGAAACACCGACATCCTCTTGCATCACTTAGTTTTAGAGCTAGAAATAGCAAGTTAAAATAAGGC
sgRNA_1235_Fam120c	Fam120c	TGGAAAGGACGAAACACCGCTAGGTCCGAGCTCATCAGCGTTTTAGAGCTAGAAATAGCAAGTTAAAATAAGGC
sgRNA_1236_Fam120c	Fam120c	TGGAAAGGACGAAACACCGGAGCCTTGAAGACCACCATTGTTTTAGAGCTAGAAATAGCAAGTTAAAATAAGGC
sgRNA_1237_Fam122b	Fam122b	TGGAAAGGACGAAACACCGGAGCACTGTTGGACCGTCTCGTTTTAGAGCTAGAAATAGCAAGTTAAAATAAGGC
sgRNA_1238_Fam122b	Fam122b	TGGAAAGGACGAAACACCGATCCTTATAGGAAGAAGGCCGTTTTAGAGCTAGAAATAGCAAGTTAAAATAAGGC
sgRNA_1239_Fam122b	Fam122b	TGGAAAGGACGAAACACCGTGATACTTACCAAGCTATGAGTTTTAGAGCTAGAAATAGCAAGTTAAAATAAGGC
sgRNA_1240_Fam122b	Fam122b	TGGAAAGGACGAAACACCGGAGCCATATCCACTTAGAACGTTTTAGAGCTAGAAATAGCAAGTTAAAATAAGGC
sgRNA_1241_Fam122b	Fam122b	TGGAAAGGACGAAACACCGTCAGGCTTTCGTCCCATGACGTTTTAGAGCTAGAAATAGCAAGTTAAAATAAGGC
sgRNA_1242_Fam122b	Fam122b	TGGAAAGGACGAAACACCGGATGCAGATAAGCCAGTCATGTTTTAGAGCTAGAAATAGCAAGTTAAAATAAGGC
sgRNA_1243_Fam122c	Fam122c	TGGAAAGGACGAAACACCGATACTGCAATGCAGATAAGTGTTTTAGAGCTAGAAATAGCAAGTTAAAATAAGGC
sgRNA_1244_Fam122c	Fam122c	TGGAAAGGACGAAACACCGTCCCCCTTTCTGAATCAGCAGTTTTAGAGCTAGAAATAGCAAGTTAAAATAAGGC
sgRNA_1245_Fam122c	Fam122c	TGGAAAGGACGAAACACCGGCAGTCGTACATCTGCCAACGTTTTAGAGCTAGAAATAGCAAGTTAAAATAAGGC
sgRNA_1246_Fam122c	Fam122c	TGGAAAGGACGAAACACCGTACGGAACAATGTCTAAATCGTTTTAGAGCTAGAAATAGCAAGTTAAAATAAGGC
sgRNA_1247_Fam122c	Fam122c	TGGAAAGGACGAAACACCGGGTTGGCAGATGTACGACTGGTTTTAGAGCTAGAAATAGCAAGTTAAAATAAGGC
sgRNA_1248_Fam122c	Fam122c	TGGAAAGGACGAAACACCGCAATCCATGCTGATTCAGAAGTTTTAGAGCTAGAAATAGCAAGTTAAAATAAGGC
sgRNA_1249_Fam199x	Fam199x	TGGAAAGGACGAAACACCGAGGTGGAACCTCACTTCGTGGTTTTAGAGCTAGAAATAGCAAGTTAAAATAAGGC
sgRNA_1250_Fam199x	Fam199x	TGGAAAGGACGAAACACCGCCCTTGTAGGCCGCTGACGAGTTTTAGAGCTAGAAATAGCAAGTTAAAATAAGGC
sgRNA_1251_Fam199x	Fam199x	TGGAAAGGACGAAACACCGCCTCATCTATCAGCACGTACGTTTTAGAGCTAGAAATAGCAAGTTAAAATAAGGC
sgRNA_1252_Fam199x	Fam199x	TGGAAAGGACGAAACACCGCAAGGTGAACTTGGAATACTGTTTTAGAGCTAGAAATAGCAAGTTAAAATAAGGC
sgRNA_1253_Fam199x	Fam199x	TGGAAAGGACGAAACACCGGCCTTCGTCAGCGGCCTACAGTTTTAGAGCTAGAAATAGCAAGTTAAAATAAGGC
sgRNA_1254_Fam199x	Fam199x	TGGAAAGGACGAAACACCGTGCGATGACAAATGATGAGCGTTTTAGAGCTAGAAATAGCAAGTTAAAATAAGGC
sgRNA_1255_Fam3a	Fam3a	TGGAAAGGACGAAACACCGCGCTGACTATTCGAAAGCTCGTTTTAGAGCTAGAAATAGCAAGTTAAAATAAGGC
sgRNA_1256_Fam3a	Fam3a	TGGAAAGGACGAAACACCGTGAGACCCATAATGATGATTGTTTTAGAGCTAGAAATAGCAAGTTAAAATAAGGC
sgRNA_1257_Fam3a	Fam3a	TGGAAAGGACGAAACACCGCCGTGGCCTGAACATCGCCCGTTTTAGAGCTAGAAATAGCAAGTTAAAATAAGGC
sgRNA_1258_Fam3a	Fam3a	TGGAAAGGACGAAACACCGTGCAGGCCCCCTGCGCATCGGTTTTAGAGCTAGAAATAGCAAGTTAAAATAAGGC
sgRNA_1259_Fam3a	Fam3a	TGGAAAGGACGAAACACCGCGGGCCCAAGATCTGCCTCGGTTTTAGAGCTAGAAATAGCAAGTTAAAATAAGGC
sgRNA_1260_Fam3a	Fam3a	TGGAAAGGACGAAACACCGGGTGGACTCACCATTCACCAGTTTTAGAGCTAGAAATAGCAAGTTAAAATAAGGC
sgRNA_1261_Fam46d	Fam46d	TGGAAAGGACGAAACACCGAAATTGCCCCTTCCATGAATGTTTTAGAGCTAGAAATAGCAAGTTAAAATAAGGC
sgRNA_1262_Fam46d	Fam46d	TGGAAAGGACGAAACACCGAGATGAGACTCCAGCGATCAGTTTTAGAGCTAGAAATAGCAAGTTAAAATAAGGC
sgRNA_1263_Fam46d	Fam46d	TGGAAAGGACGAAACACCGCCCAGATGCTACATAATAACGTTTTAGAGCTAGAAATAGCAAGTTAAAATAAGGC
sgRNA_1264_Fam46d	Fam46d	TGGAAAGGACGAAACACCGGCAAGTTACGTTGTCTGTACGTTTTAGAGCTAGAAATAGCAAGTTAAAATAAGGC
sgRNA_1265_Fam46d	Fam46d	TGGAAAGGACGAAACACCGTTTGCAATAACCATGATCGCGTTTTAGAGCTAGAAATAGCAAGTTAAAATAAGGC
sgRNA_1266_Fam46d	Fam46d	TGGAAAGGACGAAACACCGTACATACTCGCAAGCCATAAGTTTTAGAGCTAGAAATAGCAAGTTAAAATAAGGC
sgRNA_1267_Fam47c	Fam47c	TGGAAAGGACGAAACACCGCTACAGTATGCCGGCCATCCGTTTTAGAGCTAGAAATAGCAAGTTAAAATAAGGC
sgRNA_1268_Fam47c	Fam47c	TGGAAAGGACGAAACACCGTCTAAGAGCTCAATATCGCTGTTTTAGAGCTAGAAATAGCAAGTTAAAATAAGGC
sgRNA_1269_Fam47c	Fam47c	TGGAAAGGACGAAACACCGGCCATGGAATCGCCCCCGGCGTTTTAGAGCTAGAAATAGCAAGTTAAAATAAGGC
sgRNA_1270_Fam47c	Fam47c	TGGAAAGGACGAAACACCGAAAACTGACCCAGCGTCCTTGTTTTAGAGCTAGAAATAGCAAGTTAAAATAAGGC
sgRNA_1271_Fam47c	Fam47c	TGGAAAGGACGAAACACCGATACTGTATTTACGTGACCCGTTTTAGAGCTAGAAATAGCAAGTTAAAATAAGGC
sgRNA_1272_Fam47c	Fam47c	TGGAAAGGACGAAACACCGCGAATGATCATACCTTCACTGTTTTAGAGCTAGAAATAGCAAGTTAAAATAAGGC
sgRNA_1273_Fam50a	Fam50a	TGGAAAGGACGAAACACCGCAGGCTGGAGATCTTCCGCTGTTTTAGAGCTAGAAATAGCAAGTTAAAATAAGGC
sgRNA_1274_Fam50a	Fam50a	TGGAAAGGACGAAACACCGAAGAAGCTTGTGTCCACATCGTTTTAGAGCTAGAAATAGCAAGTTAAAATAAGGC
sgRNA_1275_Fam50a	Fam50a	TGGAAAGGACGAAACACCGAGAGCTCAAGTCCAGTACTGGTTTTAGAGCTAGAAATAGCAAGTTAAAATAAGGC
sgRNA_1276_Fam50a	Fam50a	TGGAAAGGACGAAACACCGGGAAGAGATGGCTATGTACGGTTTTAGAGCTAGAAATAGCAAGTTAAAATAAGGC
sgRNA_1277_Fam50a	Fam50a	TGGAAAGGACGAAACACCGGTCCTGCTCACCCACAGTACGTTTTAGAGCTAGAAATAGCAAGTTAAAATAAGGC
sgRNA_1278_Fam50a	Fam50a	TGGAAAGGACGAAACACCGACACAAGCTTCTTGCCTGACGTTTTAGAGCTAGAAATAGCAAGTTAAAATAAGGC
sgRNA_1279_Fancb	Fancb	TGGAAAGGACGAAACACCGCGCAAAAGTCACATCTTTGAGTTTTAGAGCTAGAAATAGCAAGTTAAAATAAGGC
sgRNA_1280_Fancb	Fancb	TGGAAAGGACGAAACACCGGTACTGGTGAATGACTTTGCGTTTTAGAGCTAGAAATAGCAAGTTAAAATAAGGC
sgRNA_1281_Fancb	Fancb	TGGAAAGGACGAAACACCGTCTTTCAGGTTGTTGCTAAGGTTTTAGAGCTAGAAATAGCAAGTTAAAATAAGGC
sgRNA_1282_Fancb	Fancb	TGGAAAGGACGAAACACCGCTAAGTCATCATCTAGTACAGTTTTAGAGCTAGAAATAGCAAGTTAAAATAAGGC
sgRNA_1283_Fancb	Fancb	TGGAAAGGACGAAACACCGTGAAGACCCTTTGGCTGAAGGTTTTAGAGCTAGAAATAGCAAGTTAAAATAAGGC
sgRNA_1284_Fancb	Fancb	TGGAAAGGACGAAACACCGCTGTCATTAGACCAAACCACGTTTTAGAGCTAGAAATAGCAAGTTAAAATAAGGC
sgRNA_1285_Fgd1	Fgd1	TGGAAAGGACGAAACACCGCTGGATCTGAGCGAAGCCGTGTTTTAGAGCTAGAAATAGCAAGTTAAAATAAGGC
sgRNA_1286_Fgd1	Fgd1	TGGAAAGGACGAAACACCGTGGGGGTCGGCCAAAGCTACGTTTTAGAGCTAGAAATAGCAAGTTAAAATAAGGC
sgRNA_1287_Fgd1	Fgd1	TGGAAAGGACGAAACACCGAGAAATTCCAGTGCCCCCGAGTTTTAGAGCTAGAAATAGCAAGTTAAAATAAGGC
sgRNA_1288_Fgd1	Fgd1	TGGAAAGGACGAAACACCGCAACGGCTTCGCTCAGATCCGTTTTAGAGCTAGAAATAGCAAGTTAAAATAAGGC
sgRNA_1289_Fgd1	Fgd1	TGGAAAGGACGAAACACCGAGCTCTGGGGACGAGTCCCTGTTTTAGAGCTAGAAATAGCAAGTTAAAATAAGGC
sgRNA_1290_Fgd1	Fgd1	TGGAAAGGACGAAACACCGCATAGGCCTTCTCAGTTTGCGTTTTAGAGCTAGAAATAGCAAGTTAAAATAAGGC
sgRNA_1291_Fgf13	Fgf13	TGGAAAGGACGAAACACCGATCTACCGTCAGCAGCAATCGTTTTAGAGCTAGAAATAGCAAGTTAAAATAAGGC
sgRNA_1292_Fgf13	Fgf13	TGGAAAGGACGAAACACCGGCCTTGTCGGCTGTATAGTTGTTTTAGAGCTAGAAATAGCAAGTTAAAATAAGGC
sgRNA_1293_Fgf13	Fgf13	TGGAAAGGACGAAACACCGACCAAACTATACAGCCGACAGTTTTAGAGCTAGAAATAGCAAGTTAAAATAAGGC
sgRNA_1294_Fgf13	Fgf13	TGGAAAGGACGAAACACCGGCCATCTCTGCACGATCTCAGTTTTAGAGCTAGAAATAGCAAGTTAAAATAAGGC
sgRNA_1295_Fgf13	Fgf13	TGGAAAGGACGAAACACCGCTGGCTACGTTGATTCGTTGGTTTTAGAGCTAGAAATAGCAAGTTAAAATAAGGC
sgRNA_1296_Fgf13	Fgf13	TGGAAAGGACGAAACACCGCGAGGGATACTTGTACACCTGTTTTAGAGCTAGAAATAGCAAGTTAAAATAAGGC
sgRNA_1297_Fgf16	Fgf16	TGGAAAGGACGAAACACCGAGTAGAGCTGGCGGCGCCGCGTTTTAGAGCTAGAAATAGCAAGTTAAAATAAGGC
sgRNA_1298_Fgf16	Fgf16	TGGAAAGGACGAAACACCGCGAGCGCCTGGGCCAGATCGGTTTTAGAGCTAGAAATAGCAAGTTAAAATAAGGC
sgRNA_1299_Fgf16	Fgf16	TGGAAAGGACGAAACACCGCTGTGGGGCTGATCAGCATCGTTTTAGAGCTAGAAATAGCAAGTTAAAATAAGGC
sgRNA_1300_Fgf16	Fgf16	TGGAAAGGACGAAACACCGCCAGAGATCTCTTCCGCTATGTTTTAGAGCTAGAAATAGCAAGTTAAAATAAGGC
sgRNA_1301_Fgf16	Fgf16	TGGAAAGGACGAAACACCGAATGAGCGAGGAGAGCTCTAGTTTTAGAGCTAGAAATAGCAAGTTAAAATAAGGC
sgRNA_1302_Fgf16	Fgf16	TGGAAAGGACGAAACACCGCACAGGTCCATTACCTATAGGTTTTAGAGCTAGAAATAGCAAGTTAAAATAAGGC
sgRNA_1303_Fhl1	Fhl1	TGGAAAGGACGAAACACCGACAGTCGAACTTCTCCGACAGTTTTAGAGCTAGAAATAGCAAGTTAAAATAAGGC
sgRNA_1304_Fhl1	Fhl1	TGGAAAGGACGAAACACCGTGTGCAACAAGTGCGCTACTGTTTTAGAGCTAGAAATAGCAAGTTAAAATAAGGC
sgRNA_1305_Fhl1	Fhl1	TGGAAAGGACGAAACACCGGTTCTGCGCCAACACCTGCGGTTTTAGAGCTAGAAATAGCAAGTTAAAATAAGGC
sgRNA_1306_Fhl1	Fhl1	TGGAAAGGACGAAACACCGCACAAAGCACTCGGCATGCCGTTTTAGAGCTAGAAATAGCAAGTTAAAATAAGGC
sgRNA_1307_Fhl1	Fhl1	TGGAAAGGACGAAACACCGGTTGCACTTCACGCAATGTTGTTTTAGAGCTAGAAATAGCAAGTTAAAATAAGGC
sgRNA_1308_Fhl1	Fhl1	TGGAAAGGACGAAACACCGTGCATTATAAGAATCGCTACGTTTTAGAGCTAGAAATAGCAAGTTAAAATAAGGC
sgRNA_1309_Figf	Figf	TGGAAAGGACGAAACACCGGCAAGCACTTACAACCCGTAGTTTTAGAGCTAGAAATAGCAAGTTAAAATAAGGC
sgRNA_1310_Figf	Figf	TGGAAAGGACGAAACACCGTGGAGGCTGCTGCAACGAAGGTTTTAGAGCTAGAAATAGCAAGTTAAAATAAGGC
sgRNA_1311_Figf	Figf	TGGAAAGGACGAAACACCGGCTGCAAATCGCGCACTCTGGTTTTAGAGCTAGAAATAGCAAGTTAAAATAAGGC
sgRNA_1312_Figf	Figf	TGGAAAGGACGAAACACCGGATCCGAGCAGCTTCTAGTTGTTTTAGAGCTAGAAATAGCAAGTTAAAATAAGGC
sgRNA_1313_Figf	Figf	TGGAAAGGACGAAACACCGTTATCCCACAGCATGTCAATGTTTTAGAGCTAGAAATAGCAAGTTAAAATAAGGC
sgRNA_1314_Figf	Figf	TGGAAAGGACGAAACACCGCGTAGAAGTCGCCAGTGAGCGTTTTAGAGCTAGAAATAGCAAGTTAAAATAAGGC
sgRNA_1315_Flna	Flna	TGGAAAGGACGAAACACCGCTGCCAGTCTCGACTGAAGTGTTTTAGAGCTAGAAATAGCAAGTTAAAATAAGGC
sgRNA_1316_Flna	Flna	TGGAAAGGACGAAACACCGGGGAGAAGTGCTTGTATATGGTTTTAGAGCTAGAAATAGCAAGTTAAAATAAGGC
sgRNA_1317_Flna	Flna	TGGAAAGGACGAAACACCGTTACCAACTTCAGTCGAGACGTTTTAGAGCTAGAAATAGCAAGTTAAAATAAGGC
sgRNA_1318_Flna	Flna	TGGAAAGGACGAAACACCGAACAGAATGCTCATCTACATGTTTTAGAGCTAGAAATAGCAAGTTAAAATAAGGC
sgRNA_1319_Flna	Flna	TGGAAAGGACGAAACACCGCTGACAGGCATCGAGCCTACGTTTTAGAGCTAGAAATAGCAAGTTAAAATAAGGC
sgRNA_1320_Flna	Flna	TGGAAAGGACGAAACACCGTTGTAGGCCTATGTCCTGACGTTTTAGAGCTAGAAATAGCAAGTTAAAATAAGGC
sgRNA_1321_Fmr1	Fmr1	TGGAAAGGACGAAACACCGGGGAATCTCACATCATGGAAGTTTTAGAGCTAGAAATAGCAAGTTAAAATAAGGC
sgRNA_1322_Fmr1	Fmr1	TGGAAAGGACGAAACACCGTACATTTGTCGTAAATCTTCGTTTTAGAGCTAGAAATAGCAAGTTAAAATAAGGC
sgRNA_1323_Fmr1	Fmr1	TGGAAAGGACGAAACACCGAGCTAAAGTGAGGATGATAAGTTTTAGAGCTAGAAATAGCAAGTTAAAATAAGGC
sgRNA_1324_Fmr1	Fmr1	TGGAAAGGACGAAACACCGTACTTTCCATAAGATCAAGCGTTTTAGAGCTAGAAATAGCAAGTTAAAATAAGGC
sgRNA_1325_Fmr1	Fmr1	TGGAAAGGACGAAACACCGTTAGCTAACCACCAACAGCAGTTTTAGAGCTAGAAATAGCAAGTTAAAATAAGGC
sgRNA_1326_Fmr1	Fmr1	TGGAAAGGACGAAACACCGGTGAGATTCCCACCACCTGTGTTTTAGAGCTAGAAATAGCAAGTTAAAATAAGGC
sgRNA_1327_Fmr1nb	Fmr1nb	TGGAAAGGACGAAACACCGCTAGAATGCTGATCGCAGCAGTTTTAGAGCTAGAAATAGCAAGTTAAAATAAGGC
sgRNA_1328_Fmr1nb	Fmr1nb	TGGAAAGGACGAAACACCGAACACCCGTAGCACCTGTGTGTTTTAGAGCTAGAAATAGCAAGTTAAAATAAGGC
sgRNA_1329_Fmr1nb	Fmr1nb	TGGAAAGGACGAAACACCGGGCCTCCGAGTGCCGACCAGGTTTTAGAGCTAGAAATAGCAAGTTAAAATAAGGC
sgRNA_1330_Fmr1nb	Fmr1nb	TGGAAAGGACGAAACACCGCCAACATGCCTTCGGATCGAGTTTTAGAGCTAGAAATAGCAAGTTAAAATAAGGC
sgRNA_1331_Fmr1nb	Fmr1nb	TGGAAAGGACGAAACACCGCTTTAAGGAAGAGGATGAACGTTTTAGAGCTAGAAATAGCAAGTTAAAATAAGGC
sgRNA_1332_Fmr1nb	Fmr1nb	TGGAAAGGACGAAACACCGTCTGACGCCTTCCTTCCTTTGTTTTAGAGCTAGAAATAGCAAGTTAAAATAAGGC
sgRNA_1333_Fnd3c2	Fnd3c2	TGGAAAGGACGAAACACCGTCTGTGTTCTGCACCTCTCAGTTTTAGAGCTAGAAATAGCAAGTTAAAATAAGGC
sgRNA_1334_Fnd3c2	Fnd3c2	TGGAAAGGACGAAACACCGTTCAGAGTAACAACCATGAGGTTTTAGAGCTAGAAATAGCAAGTTAAAATAAGGC
sgRNA_1335_Fnd3c2	Fnd3c2	TGGAAAGGACGAAACACCGTTAGAACACAATACAGAGAAGTTTTAGAGCTAGAAATAGCAAGTTAAAATAAGGC
sgRNA_1336_Fnd3c2	Fnd3c2	TGGAAAGGACGAAACACCGCCCGATCTGCTACTGTTTCAGTTTTAGAGCTAGAAATAGCAAGTTAAAATAAGGC
sgRNA_1337_Fnd3c2	Fnd3c2	TGGAAAGGACGAAACACCGACAAGATCTACAACCTAGCAGTTTTAGAGCTAGAAATAGCAAGTTAAAATAAGGC
sgRNA_1338_Fnd3c2	Fnd3c2	TGGAAAGGACGAAACACCGTAATTCTATGTCATTTGAATGTTTTAGAGCTAGAAATAGCAAGTTAAAATAAGGC
sgRNA_1339_Fndc3c1	Fndc3c1	TGGAAAGGACGAAACACCGGTATTTGTTCAAGTTAACCCGTTTTAGAGCTAGAAATAGCAAGTTAAAATAAGGC
sgRNA_1340_Fndc3c1	Fndc3c1	TGGAAAGGACGAAACACCGATTGGTGGCAAATTGCCAGTGTTTTAGAGCTAGAAATAGCAAGTTAAAATAAGGC
sgRNA_1341_Fndc3c1	Fndc3c1	TGGAAAGGACGAAACACCGAATAGAAATGTTGCCGCTGGGTTTTAGAGCTAGAAATAGCAAGTTAAAATAAGGC
sgRNA_1342_Fndc3c1	Fndc3c1	TGGAAAGGACGAAACACCGGTACCTCTGATAGCACCAACGTTTTAGAGCTAGAAATAGCAAGTTAAAATAAGGC
sgRNA_1343_Fndc3c1	Fndc3c1	TGGAAAGGACGAAACACCGGAGCAATGGTGCTGCTACAAGTTTTAGAGCTAGAAATAGCAAGTTAAAATAAGGC
sgRNA_1344_Fndc3c1	Fndc3c1	TGGAAAGGACGAAACACCGCATCATCAGCCTTTATGGTAGTTTTAGAGCTAGAAATAGCAAGTTAAAATAAGGC
sgRNA_1345_Foxo4	Foxo4	TGGAAAGGACGAAACACCGTCCACCTCGGACGGTTCGTGGTTTTAGAGCTAGAAATAGCAAGTTAAAATAAGGC
sgRNA_1346_Foxo4	Foxo4	TGGAAAGGACGAAACACCGCCTGTGTCCTACGCCGCTAGGTTTTAGAGCTAGAAATAGCAAGTTAAAATAAGGC
sgRNA_1347_Foxo4	Foxo4	TGGAAAGGACGAAACACCGGCCGTCCGCGATCCTGCACCGTTTTAGAGCTAGAAATAGCAAGTTAAAATAAGGC
sgRNA_1348_Foxo4	Foxo4	TGGAAAGGACGAAACACCGCACTCGCCCAGATCTACGAAGTTTTAGAGCTAGAAATAGCAAGTTAAAATAAGGC
sgRNA_1349_Foxo4	Foxo4	TGGAAAGGACGAAACACCGGCCACACGAACCGTCCGAGGGTTTTAGAGCTAGAAATAGCAAGTTAAAATAAGGC
sgRNA_1350_Foxo4	Foxo4	TGGAAAGGACGAAACACCGTGTTATCCATGTCGCACTCCGTTTTAGAGCTAGAAATAGCAAGTTAAAATAAGGC
sgRNA_1351_Foxp3	Foxp3	TGGAAAGGACGAAACACCGGGACCTAGTCGGGCCCCAGAGTTTTAGAGCTAGAAATAGCAAGTTAAAATAAGGC
sgRNA_1352_Foxp3	Foxp3	TGGAAAGGACGAAACACCGGCACCGTCTGGGGCCCGACTGTTTTAGAGCTAGAAATAGCAAGTTAAAATAAGGC
sgRNA_1353_Foxp3	Foxp3	TGGAAAGGACGAAACACCGCCTGGACACCCATTCCAGACGTTTTAGAGCTAGAAATAGCAAGTTAAAATAAGGC
sgRNA_1354_Foxp3	Foxp3	TGGAAAGGACGAAACACCGTGTGCTCCAAGTGCGTCCACGTTTTAGAGCTAGAAATAGCAAGTTAAAATAAGGC
sgRNA_1355_Foxp3	Foxp3	TGGAAAGGACGAAACACCGTCGAAGACCTTCTCACAACCGTTTTAGAGCTAGAAATAGCAAGTTAAAATAAGGC
sgRNA_1356_Foxp3	Foxp3	TGGAAAGGACGAAACACCGGGTTGTCCAGTGGACGCACTGTTTTAGAGCTAGAAATAGCAAGTTAAAATAAGGC
sgRNA_1357_Foxr2	Foxr2	TGGAAAGGACGAAACACCGCCCACCGGGAGAAGGAGTCCGTTTTAGAGCTAGAAATAGCAAGTTAAAATAAGGC
sgRNA_1358_Foxr2	Foxr2	TGGAAAGGACGAAACACCGGATGCTCTCCCTTCGAGCATGTTTTAGAGCTAGAAATAGCAAGTTAAAATAAGGC
sgRNA_1359_Foxr2	Foxr2	TGGAAAGGACGAAACACCGCTGTAGTTGAGTGGAGGGCGGTTTTAGAGCTAGAAATAGCAAGTTAAAATAAGGC
sgRNA_1360_Foxr2	Foxr2	TGGAAAGGACGAAACACCGTGTGTGCCCCATCAACAGCAGTTTTAGAGCTAGAAATAGCAAGTTAAAATAAGGC
sgRNA_1361_Foxr2	Foxr2	TGGAAAGGACGAAACACCGTCAGGAGGACACCCGTGTCTGTTTTAGAGCTAGAAATAGCAAGTTAAAATAAGGC
sgRNA_1362_Foxr2	Foxr2	TGGAAAGGACGAAACACCGTCTGGTGCTGTCCGAAAATAGTTTTAGAGCTAGAAATAGCAAGTTAAAATAAGGC
sgRNA_1363_Frmd7	Frmd7	TGGAAAGGACGAAACACCGCACTTACATTATTTCCAGAAGTTTTAGAGCTAGAAATAGCAAGTTAAAATAAGGC
sgRNA_1364_Frmd7	Frmd7	TGGAAAGGACGAAACACCGCCATCTCAATCTTGCTGAAAGTTTTAGAGCTAGAAATAGCAAGTTAAAATAAGGC
sgRNA_1365_Frmd7	Frmd7	TGGAAAGGACGAAACACCGGCTGTGCAGTTGTCACTGCAGTTTTAGAGCTAGAAATAGCAAGTTAAAATAAGGC
sgRNA_1366_Frmd7	Frmd7	TGGAAAGGACGAAACACCGATCTTCGGGAAGAACTCACAGTTTTAGAGCTAGAAATAGCAAGTTAAAATAAGGC
sgRNA_1367_Frmd7	Frmd7	TGGAAAGGACGAAACACCGGAGTTCTTCCCGAAGATGTCGTTTTAGAGCTAGAAATAGCAAGTTAAAATAAGGC
sgRNA_1368_Frmd7	Frmd7	TGGAAAGGACGAAACACCGTGACAACTGCACAGCTTTAAGTTTTAGAGCTAGAAATAGCAAGTTAAAATAAGGC
sgRNA_1369_Frmpd3	Frmpd3	TGGAAAGGACGAAACACCGGCTCTTGTGCTTGAGTATACGTTTTAGAGCTAGAAATAGCAAGTTAAAATAAGGC
sgRNA_1370_Frmpd3	Frmpd3	TGGAAAGGACGAAACACCGGGATGTGATGGCGACTCTACGTTTTAGAGCTAGAAATAGCAAGTTAAAATAAGGC
sgRNA_1371_Frmpd3	Frmpd3	TGGAAAGGACGAAACACCGTATAAGTACTCGAAAGCAGCGTTTTAGAGCTAGAAATAGCAAGTTAAAATAAGGC
sgRNA_1372_Frmpd3	Frmpd3	TGGAAAGGACGAAACACCGCATGTACCTTAACAGTGGTCGTTTTAGAGCTAGAAATAGCAAGTTAAAATAAGGC
sgRNA_1373_Frmpd3	Frmpd3	TGGAAAGGACGAAACACCGCCTCATCCCCAACGTCCTGAGTTTTAGAGCTAGAAATAGCAAGTTAAAATAAGGC
sgRNA_1374_Frmpd3	Frmpd3	TGGAAAGGACGAAACACCGTTTCGAGTACTTATACATCCGTTTTAGAGCTAGAAATAGCAAGTTAAAATAAGGC
sgRNA_1375_Frmpd4	Frmpd4	TGGAAAGGACGAAACACCGAGGTCGATGACTCTCTCTCTGTTTTAGAGCTAGAAATAGCAAGTTAAAATAAGGC
sgRNA_1376_Frmpd4	Frmpd4	TGGAAAGGACGAAACACCGAAGAGAGAGAGTCATCGACCGTTTTAGAGCTAGAAATAGCAAGTTAAAATAAGGC
sgRNA_1377_Frmpd4	Frmpd4	TGGAAAGGACGAAACACCGCAATCCCATTTGATGACCCTGTTTTAGAGCTAGAAATAGCAAGTTAAAATAAGGC
sgRNA_1378_Frmpd4	Frmpd4	TGGAAAGGACGAAACACCGAGGTGGCCAGCCCGAAGACTGTTTTAGAGCTAGAAATAGCAAGTTAAAATAAGGC
sgRNA_1379_Frmpd4	Frmpd4	TGGAAAGGACGAAACACCGGTTACTGACCGAACGACCACGTTTTAGAGCTAGAAATAGCAAGTTAAAATAAGGC
sgRNA_1380_Frmpd4	Frmpd4	TGGAAAGGACGAAACACCGTGAAGTAGTCACGTCCATCTGTTTTAGAGCTAGAAATAGCAAGTTAAAATAAGGC
sgRNA_1381_Fthl17	Fthl17	TGGAAAGGACGAAACACCGGAATGCAGCAGAACTATGACGTTTTAGAGCTAGAAATAGCAAGTTAAAATAAGGC
sgRNA_1382_Fthl17	Fthl17	TGGAAAGGACGAAACACCGAGAAACGCTTGAAGTTCTCCGTTTTAGAGCTAGAAATAGCAAGTTAAAATAAGGC
sgRNA_1383_Fthl17	Fthl17	TGGAAAGGACGAAACACCGTGAACATCTCTGCACTGGTCGTTTTAGAGCTAGAAATAGCAAGTTAAAATAAGGC
sgRNA_1384_Fthl17	Fthl17	TGGAAAGGACGAAACACCGCCTGACCAACCTGCGCCAGAGTTTTAGAGCTAGAAATAGCAAGTTAAAATAAGGC
sgRNA_1385_Fthl17	Fthl17	TGGAAAGGACGAAACACCGACAGGCTGAGCTTGTCAAAGGTTTTAGAGCTAGAAATAGCAAGTTAAAATAAGGC
sgRNA_1386_Fthl17	Fthl17	TGGAAAGGACGAAACACCGTGCCATCGACATGTACTCGTGTTTTAGAGCTAGAAATAGCAAGTTAAAATAAGGC
sgRNA_1387_Ftsj1	Ftsj1	TGGAAAGGACGAAACACCGGAGCCCCGTCACACACTACTGTTTTAGAGCTAGAAATAGCAAGTTAAAATAAGGC
sgRNA_1388_Ftsj1	Ftsj1	TGGAAAGGACGAAACACCGGCCAGGTGTGATACAGATACGTTTTAGAGCTAGAAATAGCAAGTTAAAATAAGGC
sgRNA_1389_Ftsj1	Ftsj1	TGGAAAGGACGAAACACCGAGCCATAGCCTGTAAGTCCAGTTTTAGAGCTAGAAATAGCAAGTTAAAATAAGGC
sgRNA_1390_Ftsj1	Ftsj1	TGGAAAGGACGAAACACCGGCTGACCTAGTAGTGTGTGAGTTTTAGAGCTAGAAATAGCAAGTTAAAATAAGGC
sgRNA_1391_Ftsj1	Ftsj1	TGGAAAGGACGAAACACCGGCATGTACTCATCCACATCAGTTTTAGAGCTAGAAATAGCAAGTTAAAATAAGGC
sgRNA_1392_Ftsj1	Ftsj1	TGGAAAGGACGAAACACCGAGTCACTGGTCTCCATGATGGTTTTAGAGCTAGAAATAGCAAGTTAAAATAAGGC
sgRNA_1393_Fundc1	Fundc1	TGGAAAGGACGAAACACCGAAACTTGCTGCAACTGCAGTGTTTTAGAGCTAGAAATAGCAAGTTAAAATAAGGC
sgRNA_1394_Fundc1	Fundc1	TGGAAAGGACGAAACACCGAAAGCCTCCCACGAAGCCGCGTTTTAGAGCTAGAAATAGCAAGTTAAAATAAGGC
sgRNA_1395_Fundc1	Fundc1	TGGAAAGGACGAAACACCGCTGTACATAGCCACTGTGACGTTTTAGAGCTAGAAATAGCAAGTTAAAATAAGGC
sgRNA_1396_Fundc1	Fundc1	TGGAAAGGACGAAACACCGCAGAACATTGTGATATCCAGGTTTTAGAGCTAGAAATAGCAAGTTAAAATAAGGC
sgRNA_1397_Fundc1	Fundc1	TGGAAAGGACGAAACACCGCAAATACTCGATTCCACCAGGTTTTAGAGCTAGAAATAGCAAGTTAAAATAAGGC
sgRNA_1398_Fundc1	Fundc1	TGGAAAGGACGAAACACCGTGACGAATCATACGAAGTGTGTTTTAGAGCTAGAAATAGCAAGTTAAAATAAGGC
sgRNA_1399_Fundc2	Fundc2	TGGAAAGGACGAAACACCGTAACACCCCCAATTACCAGCGTTTTAGAGCTAGAAATAGCAAGTTAAAATAAGGC
sgRNA_1400_Fundc2	Fundc2	TGGAAAGGACGAAACACCGAAATTGGCTGCAACAGCTGTGTTTTAGAGCTAGAAATAGCAAGTTAAAATAAGGC
sgRNA_1401_Fundc2	Fundc2	TGGAAAGGACGAAACACCGCAACTTTGATGTATCCAGTAGTTTTAGAGCTAGAAATAGCAAGTTAAAATAAGGC
sgRNA_1402_Fundc2	Fundc2	TGGAAAGGACGAAACACCGTTGTAGCTGGCAAACCATACGTTTTAGAGCTAGAAATAGCAAGTTAAAATAAGGC
sgRNA_1403_Fundc2	Fundc2	TGGAAAGGACGAAACACCGCACTGGTTTCGTATTCCAGAGTTTTAGAGCTAGAAATAGCAAGTTAAAATAAGGC
sgRNA_1404_Fundc2	Fundc2	TGGAAAGGACGAAACACCGCCAAACAGCTTACGCCACCAGTTTTAGAGCTAGAAATAGCAAGTTAAAATAAGGC
sgRNA_1405_G6pdx	G6pdx	TGGAAAGGACGAAACACCGGCCCGTAATTCCTATGTAGCGTTTTAGAGCTAGAAATAGCAAGTTAAAATAAGGC
sgRNA_1406_G6pdx	G6pdx	TGGAAAGGACGAAACACCGGTCTTACGTCTGACTCATGCGTTTTAGAGCTAGAAATAGCAAGTTAAAATAAGGC
sgRNA_1407_G6pdx	G6pdx	TGGAAAGGACGAAACACCGCCCACAATGAAGGTATCTTCGTTTTAGAGCTAGAAATAGCAAGTTAAAATAAGGC
sgRNA_1408_G6pdx	G6pdx	TGGAAAGGACGAAACACCGGATGTGGTTCGACAGTTGATGTTTTAGAGCTAGAAATAGCAAGTTAAAATAAGGC
sgRNA_1409_G6pdx	G6pdx	TGGAAAGGACGAAACACCGACCTGAAGATACCTTCATTGGTTTTAGAGCTAGAAATAGCAAGTTAAAATAAGGC
sgRNA_1410_G6pdx	G6pdx	TGGAAAGGACGAAACACCGAGGCTGGAACCGCATCATCGGTTTTAGAGCTAGAAATAGCAAGTTAAAATAAGGC
sgRNA_1411_Gab3	Gab3	TGGAAAGGACGAAACACCGCAAGATCAGCCCTTGTTGACGTTTTAGAGCTAGAAATAGCAAGTTAAAATAAGGC
sgRNA_1412_Gab3	Gab3	TGGAAAGGACGAAACACCGCGCAGGCTTGGCGCAAACGCGTTTTAGAGCTAGAAATAGCAAGTTAAAATAAGGC
sgRNA_1413_Gab3	Gab3	TGGAAAGGACGAAACACCGTTCCCACCAGATGTGATAGCGTTTTAGAGCTAGAAATAGCAAGTTAAAATAAGGC
sgRNA_1414_Gab3	Gab3	TGGAAAGGACGAAACACCGCAGAAACTCTGACTCACGTCGTTTTAGAGCTAGAAATAGCAAGTTAAAATAAGGC
sgRNA_1415_Gab3	Gab3	TGGAAAGGACGAAACACCGATCCTGTCCAACTGTGAGACGTTTTAGAGCTAGAAATAGCAAGTTAAAATAAGGC
sgRNA_1416_Gab3	Gab3	TGGAAAGGACGAAACACCGCTCAGGCGGGGCCGCATGAGGTTTTAGAGCTAGAAATAGCAAGTTAAAATAAGGC
sgRNA_1417_Gabra3	Gabra3	TGGAAAGGACGAAACACCGTCTCTTACCTCATTGTATAGGTTTTAGAGCTAGAAATAGCAAGTTAAAATAAGGC
sgRNA_1418_Gabra3	Gabra3	TGGAAAGGACGAAACACCGCACTATCTTCACTAGAATCTGTTTTAGAGCTAGAAATAGCAAGTTAAAATAAGGC
sgRNA_1419_Gabra3	Gabra3	TGGAAAGGACGAAACACCGGGACCCTCCTCTATACAATGGTTTTAGAGCTAGAAATAGCAAGTTAAAATAAGGC
sgRNA_1420_Gabra3	Gabra3	TGGAAAGGACGAAACACCGATATTATCTGTACTATCGTCGTTTTAGAGCTAGAAATAGCAAGTTAAAATAAGGC
sgRNA_1421_Gabra3	Gabra3	TGGAAAGGACGAAACACCGGACATCTATGTGACCAGTTTGTTTTAGAGCTAGAAATAGCAAGTTAAAATAAGGC
sgRNA_1422_Gabra3	Gabra3	TGGAAAGGACGAAACACCGCGCTGAATGCCCCATGCATTGTTTTAGAGCTAGAAATAGCAAGTTAAAATAAGGC
sgRNA_1423_Gabre	Gabre	TGGAAAGGACGAAACACCGACGAAGACGCTCATCATACCGTTTTAGAGCTAGAAATAGCAAGTTAAAATAAGGC
sgRNA_1424_Gabre	Gabre	TGGAAAGGACGAAACACCGTATGACCATAAACTGCGCCCGTTTTAGAGCTAGAAATAGCAAGTTAAAATAAGGC
sgRNA_1425_Gabre	Gabre	TGGAAAGGACGAAACACCGCCATTGGAAAATTGAGCATGGTTTTAGAGCTAGAAATAGCAAGTTAAAATAAGGC
sgRNA_1426_Gabre	Gabre	TGGAAAGGACGAAACACCGACTTCAACAGTGACCACAGTGTTTTAGAGCTAGAAATAGCAAGTTAAAATAAGGC
sgRNA_1427_Gabre	Gabre	TGGAAAGGACGAAACACCGATTAACTCACCTCCAATGCCGTTTTAGAGCTAGAAATAGCAAGTTAAAATAAGGC
sgRNA_1428_Gabre	Gabre	TGGAAAGGACGAAACACCGCCACGTTGCCATGCAGAATAGTTTTAGAGCTAGAAATAGCAAGTTAAAATAAGGC
sgRNA_1429_Gabrq	Gabrq	TGGAAAGGACGAAACACCGGGACAAACAATCCTGCAAGCGTTTTAGAGCTAGAAATAGCAAGTTAAAATAAGGC
sgRNA_1430_Gabrq	Gabrq	TGGAAAGGACGAAACACCGTTCTGAGATCTGTTCAATACGTTTTAGAGCTAGAAATAGCAAGTTAAAATAAGGC
sgRNA_1431_Gabrq	Gabrq	TGGAAAGGACGAAACACCGTATGGCTTACCTCCAAAATTGTTTTAGAGCTAGAAATAGCAAGTTAAAATAAGGC
sgRNA_1432_Gabrq	Gabrq	TGGAAAGGACGAAACACCGGTCCGACTTAGACCAAATTTGTTTTAGAGCTAGAAATAGCAAGTTAAAATAAGGC
sgRNA_1433_Gabrq	Gabrq	TGGAAAGGACGAAACACCGCCATATCGCACTGTCCCATCGTTTTAGAGCTAGAAATAGCAAGTTAAAATAAGGC
sgRNA_1434_Gabrq	Gabrq	TGGAAAGGACGAAACACCGTCTCATGCATCCGATAATCCGTTTTAGAGCTAGAAATAGCAAGTTAAAATAAGGC
sgRNA_1435_Gata1	Gata1	TGGAAAGGACGAAACACCGGAGGAATGCCAGCGGAGATCGTTTTAGAGCTAGAAATAGCAAGTTAAAATAAGGC
sgRNA_1436_Gata1	Gata1	TGGAAAGGACGAAACACCGAATCCAGACGAGGAACCGCAGTTTTAGAGCTAGAAATAGCAAGTTAAAATAAGGC
sgRNA_1437_Gata1	Gata1	TGGAAAGGACGAAACACCGGTAGAGTGCCGTCTTGCCATGTTTTAGAGCTAGAAATAGCAAGTTAAAATAAGGC
sgRNA_1438_Gata1	Gata1	TGGAAAGGACGAAACACCGGGGGCTCACCTTATGCTAGCGTTTTAGAGCTAGAAATAGCAAGTTAAAATAAGGC
sgRNA_1439_Gata1	Gata1	TGGAAAGGACGAAACACCGGTTGTAGGCGATCCCAGCAGGTTTTAGAGCTAGAAATAGCAAGTTAAAATAAGGC
sgRNA_1440_Gata1	Gata1	TGGAAAGGACGAAACACCGATTGCATACCGGATCTCCGCGTTTTAGAGCTAGAAATAGCAAGTTAAAATAAGGC
sgRNA_1441_Gdi1	Gdi1	TGGAAAGGACGAAACACCGCCCCGGCCCATTGATTCAGGGTTTTAGAGCTAGAAATAGCAAGTTAAAATAAGGC
sgRNA_1442_Gdi1	Gdi1	TGGAAAGGACGAAACACCGCCGGTAGACATCACGCATGCGTTTTAGAGCTAGAAATAGCAAGTTAAAATAAGGC
sgRNA_1443_Gdi1	Gdi1	TGGAAAGGACGAAACACCGGGCCCCCTGAATCAATGGGCGTTTTAGAGCTAGAAATAGCAAGTTAAAATAAGGC
sgRNA_1444_Gdi1	Gdi1	TGGAAAGGACGAAACACCGTACAGAAGTGACTCGATATCGTTTTAGAGCTAGAAATAGCAAGTTAAAATAAGGC
sgRNA_1445_Gdi1	Gdi1	TGGAAAGGACGAAACACCGATGGACCGAAACCCCTACTAGTTTTAGAGCTAGAAATAGCAAGTTAAAATAAGGC
sgRNA_1446_Gdi1	Gdi1	TGGAAAGGACGAAACACCGCCAGCATGCGTGATGTCTACGTTTTAGAGCTAGAAATAGCAAGTTAAAATAAGGC
sgRNA_1447_Gdpd2	Gdpd2	TGGAAAGGACGAAACACCGACAGATTCCTGTTCCGCCATGTTTTAGAGCTAGAAATAGCAAGTTAAAATAAGGC
sgRNA_1448_Gdpd2	Gdpd2	TGGAAAGGACGAAACACCGTGGTGGGCCTGGATATCCAAGTTTTAGAGCTAGAAATAGCAAGTTAAAATAAGGC
sgRNA_1449_Gdpd2	Gdpd2	TGGAAAGGACGAAACACCGGCCCGATGTACAGCCATCCCGTTTTAGAGCTAGAAATAGCAAGTTAAAATAAGGC
sgRNA_1450_Gdpd2	Gdpd2	TGGAAAGGACGAAACACCGTATGCCACTCCTGCCGCCATGTTTTAGAGCTAGAAATAGCAAGTTAAAATAAGGC
sgRNA_1451_Gdpd2	Gdpd2	TGGAAAGGACGAAACACCGAGACGACCAGCAGGACTATCGTTTTAGAGCTAGAAATAGCAAGTTAAAATAAGGC
sgRNA_1452_Gdpd2	Gdpd2	TGGAAAGGACGAAACACCGCTTTGCAGTGCGACTGTATCGTTTTAGAGCTAGAAATAGCAAGTTAAAATAAGGC
sgRNA_1453_Gemin8	Gemin8	TGGAAAGGACGAAACACCGCCCAGGGCGACAGCAGCAGCGTTTTAGAGCTAGAAATAGCAAGTTAAAATAAGGC
sgRNA_1454_Gemin8	Gemin8	TGGAAAGGACGAAACACCGCCACTCTGTAGGCCTCCAACGTTTTAGAGCTAGAAATAGCAAGTTAAAATAAGGC
sgRNA_1455_Gemin8	Gemin8	TGGAAAGGACGAAACACCGGCGTAATAGCAGTAGAACCCGTTTTAGAGCTAGAAATAGCAAGTTAAAATAAGGC
sgRNA_1456_Gemin8	Gemin8	TGGAAAGGACGAAACACCGACTCCTGCTGCGCCATGTGCGTTTTAGAGCTAGAAATAGCAAGTTAAAATAAGGC
sgRNA_1457_Gemin8	Gemin8	TGGAAAGGACGAAACACCGAACCCCCATCTGAGAAGCCCGTTTTAGAGCTAGAAATAGCAAGTTAAAATAAGGC
sgRNA_1458_Gemin8	Gemin8	TGGAAAGGACGAAACACCGGTTCTACTGCTATTACGCAGGTTTTAGAGCTAGAAATAGCAAGTTAAAATAAGGC
sgRNA_1459_Gja6	Gja6	TGGAAAGGACGAAACACCGAGGAAGCAGTCCACCCGACGGTTTTAGAGCTAGAAATAGCAAGTTAAAATAAGGC
sgRNA_1460_Gja6	Gja6	TGGAAAGGACGAAACACCGCCGACTCGATAGCAGTGCCCGTTTTAGAGCTAGAAATAGCAAGTTAAAATAAGGC
sgRNA_1461_Gja6	Gja6	TGGAAAGGACGAAACACCGGCACTGCTATCGAGTCGGCTGTTTTAGAGCTAGAAATAGCAAGTTAAAATAAGGC
sgRNA_1462_Gja6	Gja6	TGGAAAGGACGAAACACCGAGCAGTCTCCTTGCCCACGTGTTTTAGAGCTAGAAATAGCAAGTTAAAATAAGGC
sgRNA_1463_Gja6	Gja6	TGGAAAGGACGAAACACCGGCACAGATACGAAAATGACCGTTTTAGAGCTAGAAATAGCAAGTTAAAATAAGGC
sgRNA_1464_Gja6	Gja6	TGGAAAGGACGAAACACCGCGCCTGCTCACTAGAATCTAGTTTTAGAGCTAGAAATAGCAAGTTAAAATAAGGC
sgRNA_1465_Gjb1	Gjb1	TGGAAAGGACGAAACACCGGTCTTTATGCTCGCAGCCTCGTTTTAGAGCTAGAAATAGCAAGTTAAAATAAGGC
sgRNA_1466_Gjb1	Gjb1	TGGAAAGGACGAAACACCGACACTTGACCAGCCGCACCAGTTTTAGAGCTAGAAATAGCAAGTTAAAATAAGGC
sgRNA_1467_Gjb1	Gjb1	TGGAAAGGACGAAACACCGGGCCGAAGCCCGAGCCCTTGGTTTTAGAGCTAGAAATAGCAAGTTAAAATAAGGC
sgRNA_1468_Gjb1	Gjb1	TGGAAAGGACGAAACACCGCATCTGCATTATCCTCAACGGTTTTAGAGCTAGAAATAGCAAGTTAAAATAAGGC
sgRNA_1469_Gjb1	Gjb1	TGGAAAGGACGAAACACCGCCGATTCACGCCACTGAGCAGTTTTAGAGCTAGAAATAGCAAGTTAAAATAAGGC
sgRNA_1470_Gjb1	Gjb1	TGGAAAGGACGAAACACCGCCTTGCTCAGTGGCGTGAATGTTTTAGAGCTAGAAATAGCAAGTTAAAATAAGGC
sgRNA_1471_Gla	Gla	TGGAAAGGACGAAACACCGCGACTTCAACAATCTCCTTCGTTTTAGAGCTAGAAATAGCAAGTTAAAATAAGGC
sgRNA_1472_Gla	Gla	TGGAAAGGACGAAACACCGACTCCCGGGGAAACCTGCACGTTTTAGAGCTAGAAATAGCAAGTTAAAATAAGGC
sgRNA_1473_Gla	Gla	TGGAAAGGACGAAACACCGTGTCTGCGCATCAATGTCATGTTTTAGAGCTAGAAATAGCAAGTTAAAATAAGGC
sgRNA_1474_Gla	Gla	TGGAAAGGACGAAACACCGGCATTGTATACTCCTGTGAGGTTTTAGAGCTAGAAATAGCAAGTTAAAATAAGGC
sgRNA_1475_Gla	Gla	TGGAAAGGACGAAACACCGCTAAACTCACGTAATTTGCGGTTTTAGAGCTAGAAATAGCAAGTTAAAATAAGGC
sgRNA_1476_Gla	Gla	TGGAAAGGACGAAACACCGGATCCCCAACGCTTTCCTAGGTTTTAGAGCTAGAAATAGCAAGTTAAAATAAGGC
sgRNA_1477_Glod5	Glod5	TGGAAAGGACGAAACACCGATCCATCTACTTCCGAGATCGTTTTAGAGCTAGAAATAGCAAGTTAAAATAAGGC
sgRNA_1478_Glod5	Glod5	TGGAAAGGACGAAACACCGGGAGGTGATCGAGCGCCTAAGTTTTAGAGCTAGAAATAGCAAGTTAAAATAAGGC
sgRNA_1479_Glod5	Glod5	TGGAAAGGACGAAACACCGCGGAAGTAGATGGATAGAATGTTTTAGAGCTAGAAATAGCAAGTTAAAATAAGGC
sgRNA_1480_Glod5	Glod5	TGGAAAGGACGAAACACCGCCAAAAATTTAACTTACACGGTTTTAGAGCTAGAAATAGCAAGTTAAAATAAGGC
sgRNA_1481_Glod5	Glod5	TGGAAAGGACGAAACACCGCATGGAGGTCACTACTTTCAGTTTTAGAGCTAGAAATAGCAAGTTAAAATAAGGC
sgRNA_1482_Glod5	Glod5	TGGAAAGGACGAAACACCGTGATCCAACATCTGAAAGTCGTTTTAGAGCTAGAAATAGCAAGTTAAAATAAGGC
sgRNA_1483_Glra2	Glra2	TGGAAAGGACGAAACACCGCCGCAACAACTTGTTGTCAGGTTTTAGAGCTAGAAATAGCAAGTTAAAATAAGGC
sgRNA_1484_Glra2	Glra2	TGGAAAGGACGAAACACCGACTCTCCAGCTGCATTGTACGTTTTAGAGCTAGAAATAGCAAGTTAAAATAAGGC
sgRNA_1485_Glra2	Glra2	TGGAAAGGACGAAACACCGCCTCAATGTTGGATTCGATTGTTTTAGAGCTAGAAATAGCAAGTTAAAATAAGGC
sgRNA_1486_Glra2	Glra2	TGGAAAGGACGAAACACCGTCTGCAAAGACCATGACTCCGTTTTAGAGCTAGAAATAGCAAGTTAAAATAAGGC
sgRNA_1487_Glra2	Glra2	TGGAAAGGACGAAACACCGATATTGCAAGTAACGTTTACGTTTTAGAGCTAGAAATAGCAAGTTAAAATAAGGC
sgRNA_1488_Glra2	Glra2	TGGAAAGGACGAAACACCGAAATTAATGGGAAGAACATCGTTTTAGAGCTAGAAATAGCAAGTTAAAATAAGGC
sgRNA_1489_Glra4	Glra4	TGGAAAGGACGAAACACCGTACCATGGTGGTCTCAGTGAGTTTTAGAGCTAGAAATAGCAAGTTAAAATAAGGC
sgRNA_1490_Glra4	Glra4	TGGAAAGGACGAAACACCGAAGCTTGTCCAAGAAATCAGGTTTTAGAGCTAGAAATAGCAAGTTAAAATAAGGC
sgRNA_1491_Glra4	Glra4	TGGAAAGGACGAAACACCGCATCCATGCTCGACTCTATCGTTTTAGAGCTAGAAATAGCAAGTTAAAATAAGGC
sgRNA_1492_Glra4	Glra4	TGGAAAGGACGAAACACCGGCGCAGTAACTTGTTGTCTGGTTTTAGAGCTAGAAATAGCAAGTTAAAATAAGGC
sgRNA_1493_Glra4	Glra4	TGGAAAGGACGAAACACCGAAGCTTATGGGACGAACATCGTTTTAGAGCTAGAAATAGCAAGTTAAAATAAGGC
sgRNA_1494_Glra4	Glra4	TGGAAAGGACGAAACACCGCTCCGTCACTGAGACCACCAGTTTTAGAGCTAGAAATAGCAAGTTAAAATAAGGC
sgRNA_1495_Gm10057	Gm10057	TGGAAAGGACGAAACACCGTATCACTTCACGCATCTAGAGTTTTAGAGCTAGAAATAGCAAGTTAAAATAAGGC
sgRNA_1496_Gm10057	Gm10057	TGGAAAGGACGAAACACCGAACAAGCAAACATTTAACTGGTTTTAGAGCTAGAAATAGCAAGTTAAAATAAGGC
sgRNA_1497_Gm10057	Gm10057	TGGAAAGGACGAAACACCGATCAACTCATCGTTGATACTGTTTTAGAGCTAGAAATAGCAAGTTAAAATAAGGC
sgRNA_1498_Gm10057	Gm10057	TGGAAAGGACGAAACACCGTCAAAATGGCCCATACTACCGTTTTAGAGCTAGAAATAGCAAGTTAAAATAAGGC
sgRNA_1499_Gm10057	Gm10057	TGGAAAGGACGAAACACCGACACAGAAAACCAGAACCACGTTTTAGAGCTAGAAATAGCAAGTTAAAATAAGGC
sgRNA_1500_Gm10057	Gm10057	TGGAAAGGACGAAACACCGCTACAGATTTATCAATGAGAGTTTTAGAGCTAGAAATAGCAAGTTAAAATAAGGC
sgRNA_1501_Gm10058	Gm10058	TGGAAAGGACGAAACACCGTCTTCATCTGCTTCTACGTGGTTTTAGAGCTAGAAATAGCAAGTTAAAATAAGGC
sgRNA_1502_Gm10058	Gm10058	TGGAAAGGACGAAACACCGAGAAAACGTAAGTTTCTCAGGTTTTAGAGCTAGAAATAGCAAGTTAAAATAAGGC
sgRNA_1503_Gm10058	Gm10058	TGGAAAGGACGAAACACCGATAGTAAAGAGGCCAGCATTGTTTTAGAGCTAGAAATAGCAAGTTAAAATAAGGC
sgRNA_1504_Gm10058	Gm10058	TGGAAAGGACGAAACACCGAGATGAACAAGACAGTATGTGTTTTAGAGCTAGAAATAGCAAGTTAAAATAAGGC
sgRNA_1505_Gm10058	Gm10058	TGGAAAGGACGAAACACCGAATCCAGTAACTCATGATGAGTTTTAGAGCTAGAAATAGCAAGTTAAAATAAGGC
sgRNA_1506_Gm10058	Gm10058	TGGAAAGGACGAAACACCGACGTTCTGTAGAGACACCAAGTTTTAGAGCTAGAAATAGCAAGTTAAAATAAGGC
sgRNA_1507_Gm10096	Gm10096	TGGAAAGGACGAAACACCGAGAAAACGTAAGTTTCTCAGGTTTTAGAGCTAGAAATAGCAAGTTAAAATAAGGC
sgRNA_1508_Gm10096	Gm10096	TGGAAAGGACGAAACACCGAATCCAGTAACTCATGATGAGTTTTAGAGCTAGAAATAGCAAGTTAAAATAAGGC
sgRNA_1509_Gm10096	Gm10096	TGGAAAGGACGAAACACCGTCTTCATCTGCTTCTACGTGGTTTTAGAGCTAGAAATAGCAAGTTAAAATAAGGC
sgRNA_1510_Gm10096	Gm10096	TGGAAAGGACGAAACACCGACGTTCTGTAGAGACACCAAGTTTTAGAGCTAGAAATAGCAAGTTAAAATAAGGC
sgRNA_1511_Gm10096	Gm10096	TGGAAAGGACGAAACACCGAGATGAACAAGACAGTATGTGTTTTAGAGCTAGAAATAGCAAGTTAAAATAAGGC
sgRNA_1512_Gm10096	Gm10096	TGGAAAGGACGAAACACCGATAGTAAAGAGGCCAGCATTGTTTTAGAGCTAGAAATAGCAAGTTAAAATAAGGC
sgRNA_1513_Gm10147	Gm10147	TGGAAAGGACGAAACACCGTCTTCATCTGCTTCTACGTGGTTTTAGAGCTAGAAATAGCAAGTTAAAATAAGGC
sgRNA_1514_Gm10147	Gm10147	TGGAAAGGACGAAACACCGAGATGAACAAGACAGTATGTGTTTTAGAGCTAGAAATAGCAAGTTAAAATAAGGC
sgRNA_1515_Gm10147	Gm10147	TGGAAAGGACGAAACACCGAATCCAGTAACTCATGATGAGTTTTAGAGCTAGAAATAGCAAGTTAAAATAAGGC
sgRNA_1516_Gm10147	Gm10147	TGGAAAGGACGAAACACCGATAGTAAAGAGGCCAGCATTGTTTTAGAGCTAGAAATAGCAAGTTAAAATAAGGC
sgRNA_1517_Gm10147	Gm10147	TGGAAAGGACGAAACACCGACGTTCTGTAGAGACACCAAGTTTTAGAGCTAGAAATAGCAAGTTAAAATAAGGC
sgRNA_1518_Gm10147	Gm10147	TGGAAAGGACGAAACACCGAGAAAACGTAAGTTTCTCAGGTTTTAGAGCTAGAAATAGCAAGTTAAAATAAGGC
sgRNA_1519_Gm10230	Gm10230	TGGAAAGGACGAAACACCGAGATGAACAAGACAGTATGTGTTTTAGAGCTAGAAATAGCAAGTTAAAATAAGGC
sgRNA_1520_Gm10230	Gm10230	TGGAAAGGACGAAACACCGAATCCAGTAACTCATGATGAGTTTTAGAGCTAGAAATAGCAAGTTAAAATAAGGC
sgRNA_1521_Gm10230	Gm10230	TGGAAAGGACGAAACACCGATAGTAAAGAGGCCAGCATTGTTTTAGAGCTAGAAATAGCAAGTTAAAATAAGGC
sgRNA_1522_Gm10230	Gm10230	TGGAAAGGACGAAACACCGTCTTCATCTGCTTCTACGTGGTTTTAGAGCTAGAAATAGCAAGTTAAAATAAGGC
sgRNA_1523_Gm10230	Gm10230	TGGAAAGGACGAAACACCGACGTTCTGTAGAGACACCAAGTTTTAGAGCTAGAAATAGCAAGTTAAAATAAGGC
sgRNA_1524_Gm10230	Gm10230	TGGAAAGGACGAAACACCGAGAAAACGTAAGTTTCTCAGGTTTTAGAGCTAGAAATAGCAAGTTAAAATAAGGC
sgRNA_1525_Gm10439	Gm10439	TGGAAAGGACGAAACACCGTGTTATCAGATCTCCATGATGTTTTAGAGCTAGAAATAGCAAGTTAAAATAAGGC
sgRNA_1526_Gm10439	Gm10439	TGGAAAGGACGAAACACCGTGTACTTTACCTCTCCCTCGGTTTTAGAGCTAGAAATAGCAAGTTAAAATAAGGC
sgRNA_1527_Gm10439	Gm10439	TGGAAAGGACGAAACACCGTCACTTACCAGATGAAGTAGGTTTTAGAGCTAGAAATAGCAAGTTAAAATAAGGC
sgRNA_1528_Gm10439	Gm10439	TGGAAAGGACGAAACACCGGAAGATCACGTAGTCGATTCGTTTTAGAGCTAGAAATAGCAAGTTAAAATAAGGC
sgRNA_1529_Gm10439	Gm10439	TGGAAAGGACGAAACACCGTTCTGAAGAAGAATACAATGGTTTTAGAGCTAGAAATAGCAAGTTAAAATAAGGC
sgRNA_1530_Gm10439	Gm10439	TGGAAAGGACGAAACACCGGATTGTCTGCAATAAGAGAAGTTTTAGAGCTAGAAATAGCAAGTTAAAATAAGGC
sgRNA_1531_Gm10486	Gm10486	TGGAAAGGACGAAACACCGGTATCTCCAACTACTTCTTCGTTTTAGAGCTAGAAATAGCAAGTTAAAATAAGGC
sgRNA_1532_Gm10486	Gm10486	TGGAAAGGACGAAACACCGACGTTCTGTAGAGACACCAAGTTTTAGAGCTAGAAATAGCAAGTTAAAATAAGGC
sgRNA_1533_Gm10486	Gm10486	TGGAAAGGACGAAACACCGTCTTCATCTGCTTCTACGTGGTTTTAGAGCTAGAAATAGCAAGTTAAAATAAGGC
sgRNA_1534_Gm10486	Gm10486	TGGAAAGGACGAAACACCGATAGTAAAGAGGCCAGCATTGTTTTAGAGCTAGAAATAGCAAGTTAAAATAAGGC
sgRNA_1535_Gm10486	Gm10486	TGGAAAGGACGAAACACCGAGAAAACGTAAGTTTCTCAGGTTTTAGAGCTAGAAATAGCAAGTTAAAATAAGGC
sgRNA_1536_Gm10486	Gm10486	TGGAAAGGACGAAACACCGAGATGAACAAGACAGTATGTGTTTTAGAGCTAGAAATAGCAAGTTAAAATAAGGC
sgRNA_1537_Gm10487	Gm10487	TGGAAAGGACGAAACACCGAATCCAGTAACTCATGATGAGTTTTAGAGCTAGAAATAGCAAGTTAAAATAAGGC
sgRNA_1538_Gm10487	Gm10487	TGGAAAGGACGAAACACCGAGATGAACAAGACAGTATGTGTTTTAGAGCTAGAAATAGCAAGTTAAAATAAGGC
sgRNA_1539_Gm10487	Gm10487	TGGAAAGGACGAAACACCGATAGTAAAGAGGCCAGCATTGTTTTAGAGCTAGAAATAGCAAGTTAAAATAAGGC
sgRNA_1540_Gm10487	Gm10487	TGGAAAGGACGAAACACCGACGTTCTGTAGAGACACCAAGTTTTAGAGCTAGAAATAGCAAGTTAAAATAAGGC
sgRNA_1541_Gm10487	Gm10487	TGGAAAGGACGAAACACCGAGAAAACGTAAGTTTCTCAGGTTTTAGAGCTAGAAATAGCAAGTTAAAATAAGGC
sgRNA_1542_Gm10487	Gm10487	TGGAAAGGACGAAACACCGTCTTCATCTGCTTCTACGTGGTTTTAGAGCTAGAAATAGCAAGTTAAAATAAGGC
sgRNA_1543_Gm10488	Gm10488	TGGAAAGGACGAAACACCGAGATGAACAAGACAGTATGTGTTTTAGAGCTAGAAATAGCAAGTTAAAATAAGGC
sgRNA_1544_Gm10488	Gm10488	TGGAAAGGACGAAACACCGTCTTCATCTGCTTCTACGTGGTTTTAGAGCTAGAAATAGCAAGTTAAAATAAGGC
sgRNA_1545_Gm10488	Gm10488	TGGAAAGGACGAAACACCGATAGTAAAGAGGCCAGCATTGTTTTAGAGCTAGAAATAGCAAGTTAAAATAAGGC
sgRNA_1546_Gm10488	Gm10488	TGGAAAGGACGAAACACCGAGAAAACGTAAGTTTCTCAGGTTTTAGAGCTAGAAATAGCAAGTTAAAATAAGGC
sgRNA_1547_Gm10488	Gm10488	TGGAAAGGACGAAACACCGGTATCTCCAACTACTTCTTCGTTTTAGAGCTAGAAATAGCAAGTTAAAATAAGGC
sgRNA_1548_Gm10488	Gm10488	TGGAAAGGACGAAACACCGACGTTCTGTAGAGACACCAAGTTTTAGAGCTAGAAATAGCAAGTTAAAATAAGGC
sgRNA_1549_Gm10921	Gm10921	TGGAAAGGACGAAACACCGATCTTGTTCAAGAATAGTTGGTTTTAGAGCTAGAAATAGCAAGTTAAAATAAGGC
sgRNA_1550_Gm10921	Gm10921	TGGAAAGGACGAAACACCGCAACCACTGTTGTTTGTAAAGTTTTAGAGCTAGAAATAGCAAGTTAAAATAAGGC
sgRNA_1551_Gm10921	Gm10921	TGGAAAGGACGAAACACCGTGTTATCAACATATGCCATGGTTTTAGAGCTAGAAATAGCAAGTTAAAATAAGGC
sgRNA_1552_Gm10921	Gm10921	TGGAAAGGACGAAACACCGAAATCTGATCATTAAGAATGGTTTTAGAGCTAGAAATAGCAAGTTAAAATAAGGC
sgRNA_1553_Gm10921	Gm10921	TGGAAAGGACGAAACACCGGGATTTGTCAATAACACCTCGTTTTAGAGCTAGAAATAGCAAGTTAAAATAAGGC
sgRNA_1554_Gm10921	Gm10921	TGGAAAGGACGAAACACCGTGGCAGCAGCATGCCTGCTTGTTTTAGAGCTAGAAATAGCAAGTTAAAATAAGGC
sgRNA_1555_Gm10922	Gm10922	TGGAAAGGACGAAACACCGTGTTATCAACATATGCCATGGTTTTAGAGCTAGAAATAGCAAGTTAAAATAAGGC
sgRNA_1556_Gm10922	Gm10922	TGGAAAGGACGAAACACCGATCTTGTTCAAGAATAGTTGGTTTTAGAGCTAGAAATAGCAAGTTAAAATAAGGC
sgRNA_1557_Gm10922	Gm10922	TGGAAAGGACGAAACACCGCAACCACTGTTGTTTGTAAAGTTTTAGAGCTAGAAATAGCAAGTTAAAATAAGGC
sgRNA_1558_Gm10922	Gm10922	TGGAAAGGACGAAACACCGGGATTTGTCAATAACACCTCGTTTTAGAGCTAGAAATAGCAAGTTAAAATAAGGC
sgRNA_1559_Gm10922	Gm10922	TGGAAAGGACGAAACACCGAAATCTGATCATTAAGAATGGTTTTAGAGCTAGAAATAGCAAGTTAAAATAAGGC
sgRNA_1560_Gm10922	Gm10922	TGGAAAGGACGAAACACCGACTTGGAGAGAATCACACCAGTTTTAGAGCTAGAAATAGCAAGTTAAAATAAGGC
sgRNA_1561_Gm1140	Gm1140	TGGAAAGGACGAAACACCGCCCACTGTTGAAACAAAGACGTTTTAGAGCTAGAAATAGCAAGTTAAAATAAGGC
sgRNA_1562_Gm1140	Gm1140	TGGAAAGGACGAAACACCGTAGGGAATCTGTTCAGAAGAGTTTTAGAGCTAGAAATAGCAAGTTAAAATAAGGC
sgRNA_1563_Gm1140	Gm1140	TGGAAAGGACGAAACACCGCAATATAGCAGAGCAGCCCGGTTTTAGAGCTAGAAATAGCAAGTTAAAATAAGGC
sgRNA_1564_Gm1140	Gm1140	TGGAAAGGACGAAACACCGTCCAGTCTTTGTTTCAACAGGTTTTAGAGCTAGAAATAGCAAGTTAAAATAAGGC
sgRNA_1565_Gm1140	Gm1140	TGGAAAGGACGAAACACCGAACTTGTCAGCATTTATAAAGTTTTAGAGCTAGAAATAGCAAGTTAAAATAAGGC
sgRNA_1566_Gm1140	Gm1140	TGGAAAGGACGAAACACCGATCACTGATCTCGATCACCAGTTTTAGAGCTAGAAATAGCAAGTTAAAATAAGGC
sgRNA_1567_Gm14345	Gm14345	TGGAAAGGACGAAACACCGGGATTTGTCAATAACACCTCGTTTTAGAGCTAGAAATAGCAAGTTAAAATAAGGC
sgRNA_1568_Gm14345	Gm14345	TGGAAAGGACGAAACACCGAAATCTGATCATTAAGAATGGTTTTAGAGCTAGAAATAGCAAGTTAAAATAAGGC
sgRNA_1569_Gm14345	Gm14345	TGGAAAGGACGAAACACCGCAACCACTGTTGTTTGTAAAGTTTTAGAGCTAGAAATAGCAAGTTAAAATAAGGC
sgRNA_1570_Gm14345	Gm14345	TGGAAAGGACGAAACACCGATCTTGTTCAAGAATAGTTGGTTTTAGAGCTAGAAATAGCAAGTTAAAATAAGGC
sgRNA_1571_Gm14345	Gm14345	TGGAAAGGACGAAACACCGTGTTATCAACATATGCCATGGTTTTAGAGCTAGAAATAGCAAGTTAAAATAAGGC
sgRNA_1572_Gm14345	Gm14345	TGGAAAGGACGAAACACCGACTTGGAGAGAATCACACCAGTTTTAGAGCTAGAAATAGCAAGTTAAAATAAGGC
sgRNA_1573_Gm14346	Gm14346	TGGAAAGGACGAAACACCGGGATTTGTCAATAACACCTCGTTTTAGAGCTAGAAATAGCAAGTTAAAATAAGGC
sgRNA_1574_Gm14346	Gm14346	TGGAAAGGACGAAACACCGAAATCTGATCATTAAGAATGGTTTTAGAGCTAGAAATAGCAAGTTAAAATAAGGC
sgRNA_1575_Gm14346	Gm14346	TGGAAAGGACGAAACACCGCAACCACTGTTGTTTGTAAAGTTTTAGAGCTAGAAATAGCAAGTTAAAATAAGGC
sgRNA_1576_Gm14346	Gm14346	TGGAAAGGACGAAACACCGTGTTATCAACATATGCCATGGTTTTAGAGCTAGAAATAGCAAGTTAAAATAAGGC
sgRNA_1577_Gm14346	Gm14346	TGGAAAGGACGAAACACCGATCTTGTTCAAGAATAGTTGGTTTTAGAGCTAGAAATAGCAAGTTAAAATAAGGC
sgRNA_1578_Gm14346	Gm14346	TGGAAAGGACGAAACACCGACTTGGAGAGAATCACACCAGTTTTAGAGCTAGAAATAGCAAGTTAAAATAAGGC
sgRNA_1579_Gm14347	Gm14347	TGGAAAGGACGAAACACCGATCTTGTTCAAGAATAGTTGGTTTTAGAGCTAGAAATAGCAAGTTAAAATAAGGC
sgRNA_1580_Gm14347	Gm14347	TGGAAAGGACGAAACACCGACTTGGAGAGAATCACACCAGTTTTAGAGCTAGAAATAGCAAGTTAAAATAAGGC
sgRNA_1581_Gm14347	Gm14347	TGGAAAGGACGAAACACCGTGTTATCAACATATGCCATGGTTTTAGAGCTAGAAATAGCAAGTTAAAATAAGGC
sgRNA_1582_Gm14347	Gm14347	TGGAAAGGACGAAACACCGCAACCACTGTTGTTTGTAAAGTTTTAGAGCTAGAAATAGCAAGTTAAAATAAGGC
sgRNA_1583_Gm14347	Gm14347	TGGAAAGGACGAAACACCGAAATCTGATCATTAAGAATGGTTTTAGAGCTAGAAATAGCAAGTTAAAATAAGGC
sgRNA_1584_Gm14347	Gm14347	TGGAAAGGACGAAACACCGGGATTTGTCAATAACACCTCGTTTTAGAGCTAGAAATAGCAAGTTAAAATAAGGC
sgRNA_1585_Gm14351	Gm14351	TGGAAAGGACGAAACACCGTGTTATCAACATATGCCATGGTTTTAGAGCTAGAAATAGCAAGTTAAAATAAGGC
sgRNA_1586_Gm14351	Gm14351	TGGAAAGGACGAAACACCGGGATTTGTCAATAACACCTCGTTTTAGAGCTAGAAATAGCAAGTTAAAATAAGGC
sgRNA_1587_Gm14351	Gm14351	TGGAAAGGACGAAACACCGATCTTGTTCAAGAATAGTTGGTTTTAGAGCTAGAAATAGCAAGTTAAAATAAGGC
sgRNA_1588_Gm14351	Gm14351	TGGAAAGGACGAAACACCGAAATCTGATCATTAAGAATGGTTTTAGAGCTAGAAATAGCAAGTTAAAATAAGGC
sgRNA_1589_Gm14351	Gm14351	TGGAAAGGACGAAACACCGCAACCACTGTTGTTTGTAAAGTTTTAGAGCTAGAAATAGCAAGTTAAAATAAGGC
sgRNA_1590_Gm14351	Gm14351	TGGAAAGGACGAAACACCGACTTGGAGAGAATCACACCAGTTTTAGAGCTAGAAATAGCAAGTTAAAATAAGGC
sgRNA_1591_Gm14374	Gm14374	TGGAAAGGACGAAACACCGGGATTTGTCAATAACACCTCGTTTTAGAGCTAGAAATAGCAAGTTAAAATAAGGC
sgRNA_1592_Gm14374	Gm14374	TGGAAAGGACGAAACACCGAAATCTGATCATTAAGAATGGTTTTAGAGCTAGAAATAGCAAGTTAAAATAAGGC
sgRNA_1593_Gm14374	Gm14374	TGGAAAGGACGAAACACCGCAACCACTGTTGTTTGTAAAGTTTTAGAGCTAGAAATAGCAAGTTAAAATAAGGC
sgRNA_1594_Gm14374	Gm14374	TGGAAAGGACGAAACACCGACTTGGAGAGAATCACACCAGTTTTAGAGCTAGAAATAGCAAGTTAAAATAAGGC
sgRNA_1595_Gm14374	Gm14374	TGGAAAGGACGAAACACCGTGTTATCAACATATGCCATGGTTTTAGAGCTAGAAATAGCAAGTTAAAATAAGGC
sgRNA_1596_Gm14374	Gm14374	TGGAAAGGACGAAACACCGATCTTGTTCAAGAATAGTTGGTTTTAGAGCTAGAAATAGCAAGTTAAAATAAGGC
sgRNA_1597_Gm14458	Gm14458	TGGAAAGGACGAAACACCGTGAACATCTCTGCACTGGTCGTTTTAGAGCTAGAAATAGCAAGTTAAAATAAGGC
sgRNA_1598_Gm14458	Gm14458	TGGAAAGGACGAAACACCGTGCCATCGACATGTACTCGTGTTTTAGAGCTAGAAATAGCAAGTTAAAATAAGGC
sgRNA_1599_Gm14458	Gm14458	TGGAAAGGACGAAACACCGGAATGCAGCAGAACTATGACGTTTTAGAGCTAGAAATAGCAAGTTAAAATAAGGC
sgRNA_1600_Gm14458	Gm14458	TGGAAAGGACGAAACACCGCCTGACCAACCTGCGCCAGAGTTTTAGAGCTAGAAATAGCAAGTTAAAATAAGGC
sgRNA_1601_Gm14458	Gm14458	TGGAAAGGACGAAACACCGAGAAACGCTTGAAGTTCTCCGTTTTAGAGCTAGAAATAGCAAGTTAAAATAAGGC
sgRNA_1602_Gm14458	Gm14458	TGGAAAGGACGAAACACCGACAGGCTGAGCTTGTCAAAGGTTTTAGAGCTAGAAATAGCAAGTTAAAATAAGGC
sgRNA_1603_Gm14459	Gm14459	TGGAAAGGACGAAACACCGGAGTATGATTCCAACTTGGCGTTTTAGAGCTAGAAATAGCAAGTTAAAATAAGGC
sgRNA_1604_Gm14459	Gm14459	TGGAAAGGACGAAACACCGGGATCAGGACAAGCAATGCCGTTTTAGAGCTAGAAATAGCAAGTTAAAATAAGGC
sgRNA_1605_Gm14459	Gm14459	TGGAAAGGACGAAACACCGTACATCAGAATGACTGACCTGTTTTAGAGCTAGAAATAGCAAGTTAAAATAAGGC
sgRNA_1606_Gm14459	Gm14459	TGGAAAGGACGAAACACCGCATACTTCTCTGATGAAGAGGTTTTAGAGCTAGAAATAGCAAGTTAAAATAAGGC
sgRNA_1607_Gm14459	Gm14459	TGGAAAGGACGAAACACCGATTGAAGTTCATGACAGTAAGTTTTAGAGCTAGAAATAGCAAGTTAAAATAAGGC
sgRNA_1608_Gm14459	Gm14459	TGGAAAGGACGAAACACCGTCTGTAGATGAATGCTTTGAGTTTTAGAGCTAGAAATAGCAAGTTAAAATAAGGC
sgRNA_1609_Gm14474	Gm14474	TGGAAAGGACGAAACACCGAAAAGAACCCGCTCCCAGAGGTTTTAGAGCTAGAAATAGCAAGTTAAAATAAGGC
sgRNA_1610_Gm14474	Gm14474	TGGAAAGGACGAAACACCGAGCTATGCGCTTCCTGCCAGGTTTTAGAGCTAGAAATAGCAAGTTAAAATAAGGC
sgRNA_1611_Gm14474	Gm14474	TGGAAAGGACGAAACACCGTCATGGCCAAGAAAATGCAAGTTTTAGAGCTAGAAATAGCAAGTTAAAATAAGGC
sgRNA_1612_Gm14474	Gm14474	TGGAAAGGACGAAACACCGTCATTCACTGATGTGCCACCGTTTTAGAGCTAGAAATAGCAAGTTAAAATAAGGC
sgRNA_1613_Gm14474	Gm14474	TGGAAAGGACGAAACACCGTGTAGATCGTTTCCTACGAGGTTTTAGAGCTAGAAATAGCAAGTTAAAATAAGGC
sgRNA_1614_Gm14474	Gm14474	TGGAAAGGACGAAACACCGACCACCAGATGTACATCCTCGTTTTAGAGCTAGAAATAGCAAGTTAAAATAAGGC
sgRNA_1615_Gm14475	Gm14475	TGGAAAGGACGAAACACCGTCATTCACTGATGTGCCACCGTTTTAGAGCTAGAAATAGCAAGTTAAAATAAGGC
sgRNA_1616_Gm14475	Gm14475	TGGAAAGGACGAAACACCGTGTAGATCGTTTCCTACGAGGTTTTAGAGCTAGAAATAGCAAGTTAAAATAAGGC
sgRNA_1617_Gm14475	Gm14475	TGGAAAGGACGAAACACCGTCATGGCCAAGAAAATGCAAGTTTTAGAGCTAGAAATAGCAAGTTAAAATAAGGC
sgRNA_1618_Gm14475	Gm14475	TGGAAAGGACGAAACACCGAGCTATGCGCTTCCTGCCAGGTTTTAGAGCTAGAAATAGCAAGTTAAAATAAGGC
sgRNA_1619_Gm14475	Gm14475	TGGAAAGGACGAAACACCGACCACCAGACGTACATCCTCGTTTTAGAGCTAGAAATAGCAAGTTAAAATAAGGC
sgRNA_1620_Gm14475	Gm14475	TGGAAAGGACGAAACACCGAAAAGAACCCGCTCCCAGAGGTTTTAGAGCTAGAAATAGCAAGTTAAAATAAGGC
sgRNA_1621_Gm14476	Gm14476	TGGAAAGGACGAAACACCGACCACCAGACGTACATCCTCGTTTTAGAGCTAGAAATAGCAAGTTAAAATAAGGC
sgRNA_1622_Gm14476	Gm14476	TGGAAAGGACGAAACACCGTCATTCACTGATGTGCCACCGTTTTAGAGCTAGAAATAGCAAGTTAAAATAAGGC
sgRNA_1623_Gm14476	Gm14476	TGGAAAGGACGAAACACCGTGTAGATCGTTTCCTACGAGGTTTTAGAGCTAGAAATAGCAAGTTAAAATAAGGC
sgRNA_1624_Gm14476	Gm14476	TGGAAAGGACGAAACACCGAAAAGAACCCGCTCCCAGAGGTTTTAGAGCTAGAAATAGCAAGTTAAAATAAGGC
sgRNA_1625_Gm14476	Gm14476	TGGAAAGGACGAAACACCGAGCTATGCGCTTCCTGCCAGGTTTTAGAGCTAGAAATAGCAAGTTAAAATAAGGC
sgRNA_1626_Gm14476	Gm14476	TGGAAAGGACGAAACACCGTCATGGCCAAGAAAATGCAAGTTTTAGAGCTAGAAATAGCAAGTTAAAATAAGGC
sgRNA_1627_Gm14477	Gm14477	TGGAAAGGACGAAACACCGAGCTATGCGCTTCCTGCCAGGTTTTAGAGCTAGAAATAGCAAGTTAAAATAAGGC
sgRNA_1628_Gm14477	Gm14477	TGGAAAGGACGAAACACCGAAAAGAACCCGCTCCCAGAGGTTTTAGAGCTAGAAATAGCAAGTTAAAATAAGGC
sgRNA_1629_Gm14477	Gm14477	TGGAAAGGACGAAACACCGTGTAGATCGTTTCCTACGAGGTTTTAGAGCTAGAAATAGCAAGTTAAAATAAGGC
sgRNA_1630_Gm14477	Gm14477	TGGAAAGGACGAAACACCGTCATGGCCAAGAAAATGCAAGTTTTAGAGCTAGAAATAGCAAGTTAAAATAAGGC
sgRNA_1631_Gm14477	Gm14477	TGGAAAGGACGAAACACCGTCATTCACTGATGTGCCACCGTTTTAGAGCTAGAAATAGCAAGTTAAAATAAGGC
sgRNA_1632_Gm14477	Gm14477	TGGAAAGGACGAAACACCGACCACCAGACGTACATCCTCGTTTTAGAGCTAGAAATAGCAAGTTAAAATAAGGC
sgRNA_1633_Gm14478	Gm14478	TGGAAAGGACGAAACACCGTGTAGATCGTTTCCTACGAGGTTTTAGAGCTAGAAATAGCAAGTTAAAATAAGGC
sgRNA_1634_Gm14478	Gm14478	TGGAAAGGACGAAACACCGTCATTCACTGATGTGCCACCGTTTTAGAGCTAGAAATAGCAAGTTAAAATAAGGC
sgRNA_1635_Gm14478	Gm14478	TGGAAAGGACGAAACACCGAGCTATGCGCTTCCTGCCAGGTTTTAGAGCTAGAAATAGCAAGTTAAAATAAGGC
sgRNA_1636_Gm14478	Gm14478	TGGAAAGGACGAAACACCGAAAAGAACCCGCTCCCAGAGGTTTTAGAGCTAGAAATAGCAAGTTAAAATAAGGC
sgRNA_1637_Gm14478	Gm14478	TGGAAAGGACGAAACACCGTCATGGCCAAGAAAATGCAAGTTTTAGAGCTAGAAATAGCAAGTTAAAATAAGGC
sgRNA_1638_Gm14478	Gm14478	TGGAAAGGACGAAACACCGACCACCAGACGTACATCCTCGTTTTAGAGCTAGAAATAGCAAGTTAAAATAAGGC
sgRNA_1639_Gm14479	Gm14479	TGGAAAGGACGAAACACCGTGTAGATCGTTTCCTACGAGGTTTTAGAGCTAGAAATAGCAAGTTAAAATAAGGC
sgRNA_1640_Gm14479	Gm14479	TGGAAAGGACGAAACACCGAAAAGAACCCGCTCCCAGAGGTTTTAGAGCTAGAAATAGCAAGTTAAAATAAGGC
sgRNA_1641_Gm14479	Gm14479	TGGAAAGGACGAAACACCGTCATTCACTGATGTGCCACCGTTTTAGAGCTAGAAATAGCAAGTTAAAATAAGGC
sgRNA_1642_Gm14479	Gm14479	TGGAAAGGACGAAACACCGTCATGGCCAAGAAAATGCAAGTTTTAGAGCTAGAAATAGCAAGTTAAAATAAGGC
sgRNA_1643_Gm14479	Gm14479	TGGAAAGGACGAAACACCGAGCTATGCGCTTCCTGCCAGGTTTTAGAGCTAGAAATAGCAAGTTAAAATAAGGC
sgRNA_1644_Gm14479	Gm14479	TGGAAAGGACGAAACACCGACCACCAGACGTACATCCTCGTTTTAGAGCTAGAAATAGCAAGTTAAAATAAGGC
sgRNA_1645_Gm14482	Gm14482	TGGAAAGGACGAAACACCGACCACCAGACGTACATCCTCGTTTTAGAGCTAGAAATAGCAAGTTAAAATAAGGC
sgRNA_1646_Gm14482	Gm14482	TGGAAAGGACGAAACACCGTGTAGATCGTTTCCTACGAGGTTTTAGAGCTAGAAATAGCAAGTTAAAATAAGGC
sgRNA_1647_Gm14482	Gm14482	TGGAAAGGACGAAACACCGTCATTCACTGATGTGCCACCGTTTTAGAGCTAGAAATAGCAAGTTAAAATAAGGC
sgRNA_1648_Gm14482	Gm14482	TGGAAAGGACGAAACACCGAGCTATGCGCTTCCTGCCAGGTTTTAGAGCTAGAAATAGCAAGTTAAAATAAGGC
sgRNA_1649_Gm14482	Gm14482	TGGAAAGGACGAAACACCGAAAAGAACCCGCTCCCAGAGGTTTTAGAGCTAGAAATAGCAAGTTAAAATAAGGC
sgRNA_1650_Gm14482	Gm14482	TGGAAAGGACGAAACACCGTCATGGCCAAGAAAATGCAAGTTTTAGAGCTAGAAATAGCAAGTTAAAATAAGGC
sgRNA_1651_Gm14483	Gm14483	TGGAAAGGACGAAACACCGAAAAGAACCCGCTCCCAGAGGTTTTAGAGCTAGAAATAGCAAGTTAAAATAAGGC
sgRNA_1652_Gm14483	Gm14483	TGGAAAGGACGAAACACCGTCATTCACTGATGTGCCACCGTTTTAGAGCTAGAAATAGCAAGTTAAAATAAGGC
sgRNA_1653_Gm14483	Gm14483	TGGAAAGGACGAAACACCGACCACCAGACGTACATCCTCGTTTTAGAGCTAGAAATAGCAAGTTAAAATAAGGC
sgRNA_1654_Gm14483	Gm14483	TGGAAAGGACGAAACACCGTCATGGCCAAGAAAATGCAAGTTTTAGAGCTAGAAATAGCAAGTTAAAATAAGGC
sgRNA_1655_Gm14483	Gm14483	TGGAAAGGACGAAACACCGTGTAGATCGTTTCCTACGAGGTTTTAGAGCTAGAAATAGCAAGTTAAAATAAGGC
sgRNA_1656_Gm14483	Gm14483	TGGAAAGGACGAAACACCGAGCTATGCGCTTCCTGCCAGGTTTTAGAGCTAGAAATAGCAAGTTAAAATAAGGC
sgRNA_1657_Gm14484	Gm14484	TGGAAAGGACGAAACACCGACCACCAGACGTACATCCTCGTTTTAGAGCTAGAAATAGCAAGTTAAAATAAGGC
sgRNA_1658_Gm14484	Gm14484	TGGAAAGGACGAAACACCGTGTAGATCGTTTCCTACGAGGTTTTAGAGCTAGAAATAGCAAGTTAAAATAAGGC
sgRNA_1659_Gm14484	Gm14484	TGGAAAGGACGAAACACCGTCATTCACTGATGTGCCACCGTTTTAGAGCTAGAAATAGCAAGTTAAAATAAGGC
sgRNA_1660_Gm14484	Gm14484	TGGAAAGGACGAAACACCGAAAAGAACCCGCTCCCAGAGGTTTTAGAGCTAGAAATAGCAAGTTAAAATAAGGC
sgRNA_1661_Gm14484	Gm14484	TGGAAAGGACGAAACACCGAGCTATGCGCTTCCTGCCAGGTTTTAGAGCTAGAAATAGCAAGTTAAAATAAGGC
sgRNA_1662_Gm14484	Gm14484	TGGAAAGGACGAAACACCGTCATGGCCAAGAAAATGCAAGTTTTAGAGCTAGAAATAGCAAGTTAAAATAAGGC
sgRNA_1663_Gm14499	Gm14499	TGGAAAGGACGAAACACCGGGTGGGCAGGAACAGCCATTGTTTTAGAGCTAGAAATAGCAAGTTAAAATAAGGC
sgRNA_1664_Gm14499	Gm14499	TGGAAAGGACGAAACACCGTCAAAACCAACATGAACATCGTTTTAGAGCTAGAAATAGCAAGTTAAAATAAGGC
sgRNA_1665_Gm14499	Gm14499	TGGAAAGGACGAAACACCGTCATCTCCTTCAAAATGTCTGTTTTAGAGCTAGAAATAGCAAGTTAAAATAAGGC
sgRNA_1666_Gm14499	Gm14499	TGGAAAGGACGAAACACCGCATCAGAAACCGAAAATGAGGTTTTAGAGCTAGAAATAGCAAGTTAAAATAAGGC
sgRNA_1667_Gm14499	Gm14499	TGGAAAGGACGAAACACCGCTACTTTGACCGTGATGACGGTTTTAGAGCTAGAAATAGCAAGTTAAAATAAGGC
sgRNA_1668_Gm14499	Gm14499	TGGAAAGGACGAAACACCGCCTGACCAACCTGCGCCAGAGTTTTAGAGCTAGAAATAGCAAGTTAAAATAAGGC
sgRNA_1669_Gm14501	Gm14501	TGGAAAGGACGAAACACCGTGTAGATCGTTTCCTACGAGGTTTTAGAGCTAGAAATAGCAAGTTAAAATAAGGC
sgRNA_1670_Gm14501	Gm14501	TGGAAAGGACGAAACACCGAAAAGAACCCGCTCCCAGAGGTTTTAGAGCTAGAAATAGCAAGTTAAAATAAGGC
sgRNA_1671_Gm14501	Gm14501	TGGAAAGGACGAAACACCGACCACCAGACGTACATCCTCGTTTTAGAGCTAGAAATAGCAAGTTAAAATAAGGC
sgRNA_1672_Gm14501	Gm14501	TGGAAAGGACGAAACACCGTCATGGCCAAGAAAATGCAAGTTTTAGAGCTAGAAATAGCAAGTTAAAATAAGGC
sgRNA_1673_Gm14501	Gm14501	TGGAAAGGACGAAACACCGTCATTCACTGATGTGCCACCGTTTTAGAGCTAGAAATAGCAAGTTAAAATAAGGC
sgRNA_1674_Gm14501	Gm14501	TGGAAAGGACGAAACACCGAGCTATGCGCTTCCTGCCAGGTTTTAGAGCTAGAAATAGCAAGTTAAAATAAGGC
sgRNA_1675_Gm14511	Gm14511	TGGAAAGGACGAAACACCGCCTGACCAACCTGCGCCAGAGTTTTAGAGCTAGAAATAGCAAGTTAAAATAAGGC
sgRNA_1676_Gm14511	Gm14511	TGGAAAGGACGAAACACCGACAAGCTGAGCTTGTCAAAGGTTTTAGAGCTAGAAATAGCAAGTTAAAATAAGGC
sgRNA_1677_Gm14511	Gm14511	TGGAAAGGACGAAACACCGGCAAAACTGCCTAGATCAGCGTTTTAGAGCTAGAAATAGCAAGTTAAAATAAGGC
sgRNA_1678_Gm14511	Gm14511	TGGAAAGGACGAAACACCGAGAAACGCTTGAAGTTCTCCGTTTTAGAGCTAGAAATAGCAAGTTAAAATAAGGC
sgRNA_1679_Gm14511	Gm14511	TGGAAAGGACGAAACACCGTGAACATCTCTGCACTGGTCGTTTTAGAGCTAGAAATAGCAAGTTAAAATAAGGC
sgRNA_1680_Gm14511	Gm14511	TGGAAAGGACGAAACACCGCCGAAGCGCCCTCTCGAGTGGTTTTAGAGCTAGAAATAGCAAGTTAAAATAAGGC
sgRNA_1681_Gm14525	Gm14525	TGGAAAGGACGAAACACCGAATCCAGTAACTCATGATGAGTTTTAGAGCTAGAAATAGCAAGTTAAAATAAGGC
sgRNA_1682_Gm14525	Gm14525	TGGAAAGGACGAAACACCGAGATGAACAAGACAGTATGTGTTTTAGAGCTAGAAATAGCAAGTTAAAATAAGGC
sgRNA_1683_Gm14525	Gm14525	TGGAAAGGACGAAACACCGTCTTCATCTGCTTCTACGTGGTTTTAGAGCTAGAAATAGCAAGTTAAAATAAGGC
sgRNA_1684_Gm14525	Gm14525	TGGAAAGGACGAAACACCGATAGTAAAGAGGCCAGCATTGTTTTAGAGCTAGAAATAGCAAGTTAAAATAAGGC
sgRNA_1685_Gm14525	Gm14525	TGGAAAGGACGAAACACCGAGAAAATGTAAGTTTCTCAGGTTTTAGAGCTAGAAATAGCAAGTTAAAATAAGGC
sgRNA_1686_Gm14525	Gm14525	TGGAAAGGACGAAACACCGACGTTCTGTAGAGACACCAAGTTTTAGAGCTAGAAATAGCAAGTTAAAATAAGGC
sgRNA_1687_Gm14625	Gm14625	TGGAAAGGACGAAACACCGGTATCTCCAACTATTTCTTCGTTTTAGAGCTAGAAATAGCAAGTTAAAATAAGGC
sgRNA_1688_Gm14625	Gm14625	TGGAAAGGACGAAACACCGGAAATTCCTGAAGAAATAGTGTTTTAGAGCTAGAAATAGCAAGTTAAAATAAGGC
sgRNA_1689_Gm14625	Gm14625	TGGAAAGGACGAAACACCGAGTAATAAGTAACCGTCCTTGTTTTAGAGCTAGAAATAGCAAGTTAAAATAAGGC
sgRNA_1690_Gm14625	Gm14625	TGGAAAGGACGAAACACCGTAGAGACACCAATAGAAAACGTTTTAGAGCTAGAAATAGCAAGTTAAAATAAGGC
sgRNA_1691_Gm14625	Gm14625	TGGAAAGGACGAAACACCGAGAAAACGTAAGTTTCTCAGGTTTTAGAGCTAGAAATAGCAAGTTAAAATAAGGC
sgRNA_1692_Gm14625	Gm14625	TGGAAAGGACGAAACACCGCTGAGTGCTTAAGAGAAAAAGTTTTAGAGCTAGAAATAGCAAGTTAAAATAAGGC
sgRNA_1693_Gm14632	Gm14632	TGGAAAGGACGAAACACCGGTATCTCCAACTACTTCTTCGTTTTAGAGCTAGAAATAGCAAGTTAAAATAAGGC
sgRNA_1694_Gm14632	Gm14632	TGGAAAGGACGAAACACCGTCTTCATCTGCTTCTACGTGGTTTTAGAGCTAGAAATAGCAAGTTAAAATAAGGC
sgRNA_1695_Gm14632	Gm14632	TGGAAAGGACGAAACACCGATAGTAAAGAGGCCAGCATTGTTTTAGAGCTAGAAATAGCAAGTTAAAATAAGGC
sgRNA_1696_Gm14632	Gm14632	TGGAAAGGACGAAACACCGACGTTCTGTAGAGACACCAAGTTTTAGAGCTAGAAATAGCAAGTTAAAATAAGGC
sgRNA_1697_Gm14632	Gm14632	TGGAAAGGACGAAACACCGAGAAAACGTAAGTTTCTCAGGTTTTAGAGCTAGAAATAGCAAGTTAAAATAAGGC
sgRNA_1698_Gm14632	Gm14632	TGGAAAGGACGAAACACCGAGATGAACAAGACAGTATGTGTTTTAGAGCTAGAAATAGCAAGTTAAAATAAGGC
sgRNA_1699_Gm14685	Gm14685	TGGAAAGGACGAAACACCGAGCCAGGTACATCCAAGCTCGTTTTAGAGCTAGAAATAGCAAGTTAAAATAAGGC
sgRNA_1700_Gm14685	Gm14685	TGGAAAGGACGAAACACCGGACGATCCCTTCTAAGGAGTGTTTTAGAGCTAGAAATAGCAAGTTAAAATAAGGC
sgRNA_1701_Gm14685	Gm14685	TGGAAAGGACGAAACACCGGAGGGAACCAGCTTGTTTCAGTTTTAGAGCTAGAAATAGCAAGTTAAAATAAGGC
sgRNA_1702_Gm14685	Gm14685	TGGAAAGGACGAAACACCGGTACCTGGCTTTCTCTTCCCGTTTTAGAGCTAGAAATAGCAAGTTAAAATAAGGC
sgRNA_1703_Gm14685	Gm14685	TGGAAAGGACGAAACACCGGGCCACTTCTTGCAAATGTCGTTTTAGAGCTAGAAATAGCAAGTTAAAATAAGGC
sgRNA_1704_Gm14685	Gm14685	TGGAAAGGACGAAACACCGTCTGCAGAGTATGTACTCTGGTTTTAGAGCTAGAAATAGCAAGTTAAAATAAGGC
sgRNA_1705_Gm14692	Gm14692	TGGAAAGGACGAAACACCGAACTTGTCAGCATTTATAAAGTTTTAGAGCTAGAAATAGCAAGTTAAAATAAGGC
sgRNA_1706_Gm14692	Gm14692	TGGAAAGGACGAAACACCGTCCAGTCTTTGTTTCAACAGGTTTTAGAGCTAGAAATAGCAAGTTAAAATAAGGC
sgRNA_1707_Gm14692	Gm14692	TGGAAAGGACGAAACACCGCAATATAGCAGAGCAGCCCGGTTTTAGAGCTAGAAATAGCAAGTTAAAATAAGGC
sgRNA_1708_Gm14692	Gm14692	TGGAAAGGACGAAACACCGCCCACTGTTGAAACAAAGACGTTTTAGAGCTAGAAATAGCAAGTTAAAATAAGGC
sgRNA_1709_Gm14692	Gm14692	TGGAAAGGACGAAACACCGATCACTGATCTCGATCACCAGTTTTAGAGCTAGAAATAGCAAGTTAAAATAAGGC
sgRNA_1710_Gm14692	Gm14692	TGGAAAGGACGAAACACCGTAGGGAATCTGTTCAGAAGAGTTTTAGAGCTAGAAATAGCAAGTTAAAATAAGGC
sgRNA_1711_Gm14725	Gm14725	TGGAAAGGACGAAACACCGGGTTTATGTGTAGCCTGAGTGTTTTAGAGCTAGAAATAGCAAGTTAAAATAAGGC
sgRNA_1712_Gm14725	Gm14725	TGGAAAGGACGAAACACCGCACTCATGTTACCTTAGATAGTTTTAGAGCTAGAAATAGCAAGTTAAAATAAGGC
sgRNA_1713_Gm14725	Gm14725	TGGAAAGGACGAAACACCGGCGTTCAGGATGTATCTGCAGTTTTAGAGCTAGAAATAGCAAGTTAAAATAAGGC
sgRNA_1714_Gm14725	Gm14725	TGGAAAGGACGAAACACCGAGATGAGGATGAGGAAGATGGTTTTAGAGCTAGAAATAGCAAGTTAAAATAAGGC
sgRNA_1715_Gm14725	Gm14725	TGGAAAGGACGAAACACCGAGATCTTAATTTACTGCCACGTTTTAGAGCTAGAAATAGCAAGTTAAAATAAGGC
sgRNA_1716_Gm14725	Gm14725	TGGAAAGGACGAAACACCGAACAACTGTCTTAGAAAGTCGTTTTAGAGCTAGAAATAGCAAGTTAAAATAAGGC
sgRNA_1717_Gm14743	Gm14743	TGGAAAGGACGAAACACCGATTGACAAGATAGAGACGAGGTTTTAGAGCTAGAAATAGCAAGTTAAAATAAGGC
sgRNA_1718_Gm14743	Gm14743	TGGAAAGGACGAAACACCGTGCTCATTGACCACAGTCACGTTTTAGAGCTAGAAATAGCAAGTTAAAATAAGGC
sgRNA_1719_Gm14743	Gm14743	TGGAAAGGACGAAACACCGCTTCATGTGCGAGTTCTTTAGTTTTAGAGCTAGAAATAGCAAGTTAAAATAAGGC
sgRNA_1720_Gm14743	Gm14743	TGGAAAGGACGAAACACCGTTGCTTATACCCAGTGACTGGTTTTAGAGCTAGAAATAGCAAGTTAAAATAAGGC
sgRNA_1721_Gm14743	Gm14743	TGGAAAGGACGAAACACCGTTTCACGAACAAAGAGCTCCGTTTTAGAGCTAGAAATAGCAAGTTAAAATAAGGC
sgRNA_1722_Gm14743	Gm14743	TGGAAAGGACGAAACACCGCTTAAAGAACTCGCACATGAGTTTTAGAGCTAGAAATAGCAAGTTAAAATAAGGC
sgRNA_1723_Gm14744	Gm14744	TGGAAAGGACGAAACACCGGTGTCAGACACACACTGTTGGTTTTAGAGCTAGAAATAGCAAGTTAAAATAAGGC
sgRNA_1724_Gm14744	Gm14744	TGGAAAGGACGAAACACCGTACCTGTGGGCGCCAAGTGCGTTTTAGAGCTAGAAATAGCAAGTTAAAATAAGGC
sgRNA_1725_Gm14744	Gm14744	TGGAAAGGACGAAACACCGATCCAGCACTTGGCGCCCACGTTTTAGAGCTAGAAATAGCAAGTTAAAATAAGGC
sgRNA_1726_Gm14744	Gm14744	TGGAAAGGACGAAACACCGGAGAAAAACAAGAAGATGGGGTTTTAGAGCTAGAAATAGCAAGTTAAAATAAGGC
sgRNA_1727_Gm14744	Gm14744	TGGAAAGGACGAAACACCGCCTTTACATAGCTGCGGACAGTTTTAGAGCTAGAAATAGCAAGTTAAAATAAGGC
sgRNA_1728_Gm14744	Gm14744	TGGAAAGGACGAAACACCGCCTTGTCCGCAGCTATGTAAGTTTTAGAGCTAGAAATAGCAAGTTAAAATAAGGC
sgRNA_1729_Gm14781	Gm14781	TGGAAAGGACGAAACACCGAGGACAAACCCTTCCTTTGTGTTTTAGAGCTAGAAATAGCAAGTTAAAATAAGGC
sgRNA_1730_Gm14781	Gm14781	TGGAAAGGACGAAACACCGGGCAGGGGTTTACCAAAAACGTTTTAGAGCTAGAAATAGCAAGTTAAAATAAGGC
sgRNA_1731_Gm14781	Gm14781	TGGAAAGGACGAAACACCGAATGTCTTCCTCAGAAGCAGGTTTTAGAGCTAGAAATAGCAAGTTAAAATAAGGC
sgRNA_1732_Gm14781	Gm14781	TGGAAAGGACGAAACACCGATTGAGGTTTCATAACCTTCGTTTTAGAGCTAGAAATAGCAAGTTAAAATAAGGC
sgRNA_1733_Gm14781	Gm14781	TGGAAAGGACGAAACACCGTAAATAAAATGCTTCCTCCCGTTTTAGAGCTAGAAATAGCAAGTTAAAATAAGGC
sgRNA_1734_Gm14781	Gm14781	TGGAAAGGACGAAACACCGTCCTCAAAAAGATGAGTCTCGTTTTAGAGCTAGAAATAGCAAGTTAAAATAAGGC
sgRNA_1735_Gm14819	Gm14819	TGGAAAGGACGAAACACCGAGAAAACGTAAGTTTCTCAGGTTTTAGAGCTAGAAATAGCAAGTTAAAATAAGGC
sgRNA_1736_Gm14819	Gm14819	TGGAAAGGACGAAACACCGATAGTAAAGAGGCCAGCATTGTTTTAGAGCTAGAAATAGCAAGTTAAAATAAGGC
sgRNA_1737_Gm14819	Gm14819	TGGAAAGGACGAAACACCGAGATGAACAAGACAGTATGTGTTTTAGAGCTAGAAATAGCAAGTTAAAATAAGGC
sgRNA_1738_Gm14819	Gm14819	TGGAAAGGACGAAACACCGACGTTCTGTAGAGACACCAAGTTTTAGAGCTAGAAATAGCAAGTTAAAATAAGGC
sgRNA_1739_Gm14819	Gm14819	TGGAAAGGACGAAACACCGGTATCTCCAACTACTTCTTCGTTTTAGAGCTAGAAATAGCAAGTTAAAATAAGGC
sgRNA_1740_Gm14819	Gm14819	TGGAAAGGACGAAACACCGTCTTCATCTGCTTCTACGTGGTTTTAGAGCTAGAAATAGCAAGTTAAAATAAGGC
sgRNA_1741_Gm14920	Gm14920	TGGAAAGGACGAAACACCGGCTAGTAGCTAGCGATGAGCGTTTTAGAGCTAGAAATAGCAAGTTAAAATAAGGC
sgRNA_1742_Gm14920	Gm14920	TGGAAAGGACGAAACACCGTGAGGGAGATTAGCCGTGCCGTTTTAGAGCTAGAAATAGCAAGTTAAAATAAGGC
sgRNA_1743_Gm14920	Gm14920	TGGAAAGGACGAAACACCGAGGCCACCATGCCAAGGAACGTTTTAGAGCTAGAAATAGCAAGTTAAAATAAGGC
sgRNA_1744_Gm14920	Gm14920	TGGAAAGGACGAAACACCGCCGCAAGCTCCAGCAACCTGGTTTTAGAGCTAGAAATAGCAAGTTAAAATAAGGC
sgRNA_1745_Gm14920	Gm14920	TGGAAAGGACGAAACACCGTGCAAAGATCAGCTCAGCTCGTTTTAGAGCTAGAAATAGCAAGTTAAAATAAGGC
sgRNA_1746_Gm14920	Gm14920	TGGAAAGGACGAAACACCGTGATATGGTGCCCATCTTCCGTTTTAGAGCTAGAAATAGCAAGTTAAAATAAGGC
sgRNA_1747_Gm15023	Gm15023	TGGAAAGGACGAAACACCGAAAATATAGGTTCATTATGAGTTTTAGAGCTAGAAATAGCAAGTTAAAATAAGGC
sgRNA_1748_Gm15023	Gm15023	TGGAAAGGACGAAACACCGAATGCCACCTCCCATAGCAAGTTTTAGAGCTAGAAATAGCAAGTTAAAATAAGGC
sgRNA_1749_Gm15023	Gm15023	TGGAAAGGACGAAACACCGCAGAGTACTATCTGCTGATTGTTTTAGAGCTAGAAATAGCAAGTTAAAATAAGGC
sgRNA_1750_Gm15023	Gm15023	TGGAAAGGACGAAACACCGCTTACCTAGTAGCTGAGTTCGTTTTAGAGCTAGAAATAGCAAGTTAAAATAAGGC
sgRNA_1751_Gm15023	Gm15023	TGGAAAGGACGAAACACCGCCTACAGGAGCCCTAAACTGGTTTTAGAGCTAGAAATAGCAAGTTAAAATAAGGC
sgRNA_1752_Gm15023	Gm15023	TGGAAAGGACGAAACACCGGAGTCGTATGAACCACCTGAGTTTTAGAGCTAGAAATAGCAAGTTAAAATAAGGC
sgRNA_1753_Gm15080	Gm15080	TGGAAAGGACGAAACACCGCCTCTCCCTCGCAGATGTCCGTTTTAGAGCTAGAAATAGCAAGTTAAAATAAGGC
sgRNA_1754_Gm15080	Gm15080	TGGAAAGGACGAAACACCGCAGGACACAGACGTGACAGTGTTTTAGAGCTAGAAATAGCAAGTTAAAATAAGGC
sgRNA_1755_Gm15080	Gm15080	TGGAAAGGACGAAACACCGTTCTGAAGAAGAATACAATGGTTTTAGAGCTAGAAATAGCAAGTTAAAATAAGGC
sgRNA_1756_Gm15080	Gm15080	TGGAAAGGACGAAACACCGTGTTTCTACCTGTCAATTTCGTTTTAGAGCTAGAAATAGCAAGTTAAAATAAGGC
sgRNA_1757_Gm15080	Gm15080	TGGAAAGGACGAAACACCGCACATCAAAATCATGCAGTTGTTTTAGAGCTAGAAATAGCAAGTTAAAATAAGGC
sgRNA_1758_Gm15080	Gm15080	TGGAAAGGACGAAACACCGTCACTTACCAGATGAAGTAGGTTTTAGAGCTAGAAATAGCAAGTTAAAATAAGGC
sgRNA_1759_Gm15085	Gm15085	TGGAAAGGACGAAACACCGTCACTTACCAGATGAAGTAGGTTTTAGAGCTAGAAATAGCAAGTTAAAATAAGGC
sgRNA_1760_Gm15085	Gm15085	TGGAAAGGACGAAACACCGTGTTTCTACCTGTCAATTTCGTTTTAGAGCTAGAAATAGCAAGTTAAAATAAGGC
sgRNA_1761_Gm15085	Gm15085	TGGAAAGGACGAAACACCGCAGGACACAGACGTGACAGTGTTTTAGAGCTAGAAATAGCAAGTTAAAATAAGGC
sgRNA_1762_Gm15085	Gm15085	TGGAAAGGACGAAACACCGTGTACTTTACCTCTCCCTCGGTTTTAGAGCTAGAAATAGCAAGTTAAAATAAGGC
sgRNA_1763_Gm15085	Gm15085	TGGAAAGGACGAAACACCGTTCTGAAGAAGAATACAATGGTTTTAGAGCTAGAAATAGCAAGTTAAAATAAGGC
sgRNA_1764_Gm15085	Gm15085	TGGAAAGGACGAAACACCGTCAACCTAGAAAGTCTAACAGTTTTAGAGCTAGAAATAGCAAGTTAAAATAAGGC
sgRNA_1765_Gm15091	Gm15091	TGGAAAGGACGAAACACCGCGGAACAACCAGTCAAAAAGGTTTTAGAGCTAGAAATAGCAAGTTAAAATAAGGC
sgRNA_1766_Gm15091	Gm15091	TGGAAAGGACGAAACACCGACGGAAAAATGCCTGCCCTCGTTTTAGAGCTAGAAATAGCAAGTTAAAATAAGGC
sgRNA_1767_Gm15091	Gm15091	TGGAAAGGACGAAACACCGTGTTTCTACCTGACAATTTCGTTTTAGAGCTAGAAATAGCAAGTTAAAATAAGGC
sgRNA_1768_Gm15091	Gm15091	TGGAAAGGACGAAACACCGTTCTGAAAAAGAATACAATGGTTTTAGAGCTAGAAATAGCAAGTTAAAATAAGGC
sgRNA_1769_Gm15091	Gm15091	TGGAAAGGACGAAACACCGTCACTTACCAGATGAAGTAGGTTTTAGAGCTAGAAATAGCAAGTTAAAATAAGGC
sgRNA_1770_Gm15091	Gm15091	TGGAAAGGACGAAACACCGCAGGACACAGACGTGACAGTGTTTTAGAGCTAGAAATAGCAAGTTAAAATAAGGC
sgRNA_1771_Gm15093	Gm15093	TGGAAAGGACGAAACACCGTCAACCTAGAAAGTCTAACAGTTTTAGAGCTAGAAATAGCAAGTTAAAATAAGGC
sgRNA_1772_Gm15093	Gm15093	TGGAAAGGACGAAACACCGTGTACTTTACCTCTCCCTCGGTTTTAGAGCTAGAAATAGCAAGTTAAAATAAGGC
sgRNA_1773_Gm15093	Gm15093	TGGAAAGGACGAAACACCGTTCTGAAGAAGAATACAATGGTTTTAGAGCTAGAAATAGCAAGTTAAAATAAGGC
sgRNA_1774_Gm15093	Gm15093	TGGAAAGGACGAAACACCGTCACTTACCAGATGAAGTAGGTTTTAGAGCTAGAAATAGCAAGTTAAAATAAGGC
sgRNA_1775_Gm15093	Gm15093	TGGAAAGGACGAAACACCGCAGGACACAGACGTGACAGTGTTTTAGAGCTAGAAATAGCAAGTTAAAATAAGGC
sgRNA_1776_Gm15093	Gm15093	TGGAAAGGACGAAACACCGTGTTTCTACCTGTCAATTTCGTTTTAGAGCTAGAAATAGCAAGTTAAAATAAGGC
sgRNA_1777_Gm15097	Gm15097	TGGAAAGGACGAAACACCGTGTACTTTACCTCTCCCTCGGTTTTAGAGCTAGAAATAGCAAGTTAAAATAAGGC
sgRNA_1778_Gm15097	Gm15097	TGGAAAGGACGAAACACCGAAATCGATTACGTGATCTTCGTTTTAGAGCTAGAAATAGCAAGTTAAAATAAGGC
sgRNA_1779_Gm15097	Gm15097	TGGAAAGGACGAAACACCGGAAGATCACGTAATCGATTTGTTTTAGAGCTAGAAATAGCAAGTTAAAATAAGGC
sgRNA_1780_Gm15097	Gm15097	TGGAAAGGACGAAACACCGCAGGACACAGACGTGACAGTGTTTTAGAGCTAGAAATAGCAAGTTAAAATAAGGC
sgRNA_1781_Gm15097	Gm15097	TGGAAAGGACGAAACACCGTTCTGAAGAAGAATACAATGGTTTTAGAGCTAGAAATAGCAAGTTAAAATAAGGC
sgRNA_1782_Gm15097	Gm15097	TGGAAAGGACGAAACACCGTCACTTACCAGATGAAGTAGGTTTTAGAGCTAGAAATAGCAAGTTAAAATAAGGC
sgRNA_1783_Gm15104	Gm15104	TGGAAAGGACGAAACACCGATATGGTGTCTTGCACAAGAGTTTTAGAGCTAGAAATAGCAAGTTAAAATAAGGC
sgRNA_1784_Gm15104	Gm15104	TGGAAAGGACGAAACACCGAGAACAAAATGCAGTGGCCAGTTTTAGAGCTAGAAATAGCAAGTTAAAATAAGGC
sgRNA_1785_Gm15104	Gm15104	TGGAAAGGACGAAACACCGTCAAGAAAAAGAAATGCGTTGTTTTAGAGCTAGAAATAGCAAGTTAAAATAAGGC
sgRNA_1786_Gm15104	Gm15104	TGGAAAGGACGAAACACCGTTGACTCATCTGTATCTCGTGTTTTAGAGCTAGAAATAGCAAGTTAAAATAAGGC
sgRNA_1787_Gm15104	Gm15104	TGGAAAGGACGAAACACCGTGCCGCCACTGCCAGATGTGGTTTTAGAGCTAGAAATAGCAAGTTAAAATAAGGC
sgRNA_1788_Gm15104	Gm15104	TGGAAAGGACGAAACACCGGTTACCCCATAAAGCTGACAGTTTTAGAGCTAGAAATAGCAAGTTAAAATAAGGC
sgRNA_1789_Gm15107	Gm15107	TGGAAAGGACGAAACACCGCAGGACACAGACGTGACAGTGTTTTAGAGCTAGAAATAGCAAGTTAAAATAAGGC
sgRNA_1790_Gm15107	Gm15107	TGGAAAGGACGAAACACCGTCAACCTAGAAAGTCTAACAGTTTTAGAGCTAGAAATAGCAAGTTAAAATAAGGC
sgRNA_1791_Gm15107	Gm15107	TGGAAAGGACGAAACACCGTGTACTTTACCTCTCCCTCGGTTTTAGAGCTAGAAATAGCAAGTTAAAATAAGGC
sgRNA_1792_Gm15107	Gm15107	TGGAAAGGACGAAACACCGTGTTTCTACCTGTCAATTTCGTTTTAGAGCTAGAAATAGCAAGTTAAAATAAGGC
sgRNA_1793_Gm15107	Gm15107	TGGAAAGGACGAAACACCGTTCTGAAGAAGAATACAATGGTTTTAGAGCTAGAAATAGCAAGTTAAAATAAGGC
sgRNA_1794_Gm15107	Gm15107	TGGAAAGGACGAAACACCGTCACTTACCAGATGAAGTAGGTTTTAGAGCTAGAAATAGCAAGTTAAAATAAGGC
sgRNA_1795_Gm15114	Gm15114	TGGAAAGGACGAAACACCGGTTTAAGATCTCTCCATGACGTTTTAGAGCTAGAAATAGCAAGTTAAAATAAGGC
sgRNA_1796_Gm15114	Gm15114	TGGAAAGGACGAAACACCGCAGGACACAGACGTGACAGTGTTTTAGAGCTAGAAATAGCAAGTTAAAATAAGGC
sgRNA_1797_Gm15114	Gm15114	TGGAAAGGACGAAACACCGTCACTTACCAGATGAAGTAGGTTTTAGAGCTAGAAATAGCAAGTTAAAATAAGGC
sgRNA_1798_Gm15114	Gm15114	TGGAAAGGACGAAACACCGTGTACTTTACCTCTCCCTCGGTTTTAGAGCTAGAAATAGCAAGTTAAAATAAGGC
sgRNA_1799_Gm15114	Gm15114	TGGAAAGGACGAAACACCGTTCTGAAGAAGAATACAATGGTTTTAGAGCTAGAAATAGCAAGTTAAAATAAGGC
sgRNA_1800_Gm15114	Gm15114	TGGAAAGGACGAAACACCGGATCTTAAACAGTCATGGAGGTTTTAGAGCTAGAAATAGCAAGTTAAAATAAGGC
sgRNA_1801_Gm15127	Gm15127	TGGAAAGGACGAAACACCGTGTACTTTACCTCTCCCTCGGTTTTAGAGCTAGAAATAGCAAGTTAAAATAAGGC
sgRNA_1802_Gm15127	Gm15127	TGGAAAGGACGAAACACCGTGTCATGACCTCTTTGTGACGTTTTAGAGCTAGAAATAGCAAGTTAAAATAAGGC
sgRNA_1803_Gm15127	Gm15127	TGGAAAGGACGAAACACCGTCACTTACCAGATGAAGTAGGTTTTAGAGCTAGAAATAGCAAGTTAAAATAAGGC
sgRNA_1804_Gm15127	Gm15127	TGGAAAGGACGAAACACCGTTCTGAAGAAGAATACAATGGTTTTAGAGCTAGAAATAGCAAGTTAAAATAAGGC
sgRNA_1805_Gm15127	Gm15127	TGGAAAGGACGAAACACCGCAGGACACAGACGTGACAGTGTTTTAGAGCTAGAAATAGCAAGTTAAAATAAGGC
sgRNA_1806_Gm15127	Gm15127	TGGAAAGGACGAAACACCGCGGAACAACCAGTCACAAAGGTTTTAGAGCTAGAAATAGCAAGTTAAAATAAGGC
sgRNA_1807_Gm15140	Gm15140	TGGAAAGGACGAAACACCGAACAAGCAAACATTTAACTGGTTTTAGAGCTAGAAATAGCAAGTTAAAATAAGGC
sgRNA_1808_Gm15140	Gm15140	TGGAAAGGACGAAACACCGACACAGAAAACCAGAACCACGTTTTAGAGCTAGAAATAGCAAGTTAAAATAAGGC
sgRNA_1809_Gm15140	Gm15140	TGGAAAGGACGAAACACCGTATCACTTCACGCATCTAGAGTTTTAGAGCTAGAAATAGCAAGTTAAAATAAGGC
sgRNA_1810_Gm15140	Gm15140	TGGAAAGGACGAAACACCGCTACAGATTTATCAATGAGAGTTTTAGAGCTAGAAATAGCAAGTTAAAATAAGGC
sgRNA_1811_Gm15140	Gm15140	TGGAAAGGACGAAACACCGTGACAGCAATGTTGTGCAGTGTTTTAGAGCTAGAAATAGCAAGTTAAAATAAGGC
sgRNA_1812_Gm15140	Gm15140	TGGAAAGGACGAAACACCGATCAACTCATCGTTGATACTGTTTTAGAGCTAGAAATAGCAAGTTAAAATAAGGC
sgRNA_1813_Gm16404	Gm16404	TGGAAAGGACGAAACACCGAGTAATAAGTAACCGTCCTTGTTTTAGAGCTAGAAATAGCAAGTTAAAATAAGGC
sgRNA_1814_Gm16404	Gm16404	TGGAAAGGACGAAACACCGGTATCTCCAACTATTTCTTCGTTTTAGAGCTAGAAATAGCAAGTTAAAATAAGGC
sgRNA_1815_Gm16404	Gm16404	TGGAAAGGACGAAACACCGGAAATTCCTGAAGAAATAGTGTTTTAGAGCTAGAAATAGCAAGTTAAAATAAGGC
sgRNA_1816_Gm16404	Gm16404	TGGAAAGGACGAAACACCGTAGAGACACCAATAGAAAACGTTTTAGAGCTAGAAATAGCAAGTTAAAATAAGGC
sgRNA_1817_Gm16404	Gm16404	TGGAAAGGACGAAACACCGCTGAGTGCTTAAGAGAAAAAGTTTTAGAGCTAGAAATAGCAAGTTAAAATAAGGC
sgRNA_1818_Gm16404	Gm16404	TGGAAAGGACGAAACACCGAGAAAACGTAAGTTTCTCAGGTTTTAGAGCTAGAAATAGCAAGTTAAAATAAGGC
sgRNA_1819_Gm16405	Gm16405	TGGAAAGGACGAAACACCGGAAATTCCTGAAGAAATCGTGTTTTAGAGCTAGAAATAGCAAGTTAAAATAAGGC
sgRNA_1820_Gm16405	Gm16405	TGGAAAGGACGAAACACCGTACATTTCAGAAGTTTGATAGTTTTAGAGCTAGAAATAGCAAGTTAAAATAAGGC
sgRNA_1821_Gm16405	Gm16405	TGGAAAGGACGAAACACCGTAGAGACACCAATAGAAAACGTTTTAGAGCTAGAAATAGCAAGTTAAAATAAGGC
sgRNA_1822_Gm16405	Gm16405	TGGAAAGGACGAAACACCGAGAAAACGTAAGTTTCTCAGGTTTTAGAGCTAGAAATAGCAAGTTAAAATAAGGC
sgRNA_1823_Gm16405	Gm16405	TGGAAAGGACGAAACACCGCTTGTTGTTCATTGAAATTCGTTTTAGAGCTAGAAATAGCAAGTTAAAATAAGGC
sgRNA_1824_Gm16405	Gm16405	TGGAAAGGACGAAACACCGGTATCTCCAACGATTTCTTCGTTTTAGAGCTAGAAATAGCAAGTTAAAATAAGGC
sgRNA_1825_Gm16430	Gm16430	TGGAAAGGACGAAACACCGAGAAAACGTAAGTTTCTCAGGTTTTAGAGCTAGAAATAGCAAGTTAAAATAAGGC
sgRNA_1826_Gm16430	Gm16430	TGGAAAGGACGAAACACCGTAGAGACACCAATAGAAAACGTTTTAGAGCTAGAAATAGCAAGTTAAAATAAGGC
sgRNA_1827_Gm16430	Gm16430	TGGAAAGGACGAAACACCGCTTGTTGTTCATTGAAATTCGTTTTAGAGCTAGAAATAGCAAGTTAAAATAAGGC
sgRNA_1828_Gm16430	Gm16430	TGGAAAGGACGAAACACCGTACATTTCAGAAGTTTGATAGTTTTAGAGCTAGAAATAGCAAGTTAAAATAAGGC
sgRNA_1829_Gm16430	Gm16430	TGGAAAGGACGAAACACCGGAAATTCCTGAAGAAATCGTGTTTTAGAGCTAGAAATAGCAAGTTAAAATAAGGC
sgRNA_1830_Gm16430	Gm16430	TGGAAAGGACGAAACACCGGTATCTCCAACGATTTCTTCGTTTTAGAGCTAGAAATAGCAAGTTAAAATAAGGC
sgRNA_1831_Gm16445	Gm16445	TGGAAAGGACGAAACACCGTGAAAGCTAATAAGCTGCTAGTTTTAGAGCTAGAAATAGCAAGTTAAAATAAGGC
sgRNA_1832_Gm16445	Gm16445	TGGAAAGGACGAAACACCGTTAATGTGAGTCTCTAACACGTTTTAGAGCTAGAAATAGCAAGTTAAAATAAGGC
sgRNA_1833_Gm16445	Gm16445	TGGAAAGGACGAAACACCGAACTCGTCGTTGATACTCTGGTTTTAGAGCTAGAAATAGCAAGTTAAAATAAGGC
sgRNA_1834_Gm16445	Gm16445	TGGAAAGGACGAAACACCGGCACTTCAATGAAAAGATAAGTTTTAGAGCTAGAAATAGCAAGTTAAAATAAGGC
sgRNA_1835_Gm16445	Gm16445	TGGAAAGGACGAAACACCGTAAAGGTGATTCAACTCCTTGTTTTAGAGCTAGAAATAGCAAGTTAAAATAAGGC
sgRNA_1836_Gm16445	Gm16445	TGGAAAGGACGAAACACCGGTTGTGCAATTTGTGTCCTTGTTTTAGAGCTAGAAATAGCAAGTTAAAATAAGGC
sgRNA_1837_Gm1993	Gm1993	TGGAAAGGACGAAACACCGAGATGAACAAGACAGTATGTGTTTTAGAGCTAGAAATAGCAAGTTAAAATAAGGC
sgRNA_1838_Gm1993	Gm1993	TGGAAAGGACGAAACACCGAATCCAGTAACTCATGATGAGTTTTAGAGCTAGAAATAGCAAGTTAAAATAAGGC
sgRNA_1839_Gm1993	Gm1993	TGGAAAGGACGAAACACCGTCTTCATCTGCTTCTACGTGGTTTTAGAGCTAGAAATAGCAAGTTAAAATAAGGC
sgRNA_1840_Gm1993	Gm1993	TGGAAAGGACGAAACACCGTAAGTGGTGATCAGCAAGTTGTTTTAGAGCTAGAAATAGCAAGTTAAAATAAGGC
sgRNA_1841_Gm1993	Gm1993	TGGAAAGGACGAAACACCGAGAAAACGTAAGTTTCTCAGGTTTTAGAGCTAGAAATAGCAAGTTAAAATAAGGC
sgRNA_1842_Gm1993	Gm1993	TGGAAAGGACGAAACACCGATAGTAAAGAGGCCAGCATTGTTTTAGAGCTAGAAATAGCAAGTTAAAATAAGGC
sgRNA_1843_Gm2012	Gm2012	TGGAAAGGACGAAACACCGAGATGAACAAGACAGTATGTGTTTTAGAGCTAGAAATAGCAAGTTAAAATAAGGC
sgRNA_1844_Gm2012	Gm2012	TGGAAAGGACGAAACACCGATAGTAAAGAGGCCAGCATTGTTTTAGAGCTAGAAATAGCAAGTTAAAATAAGGC
sgRNA_1845_Gm2012	Gm2012	TGGAAAGGACGAAACACCGACGTAAGTTTCTCAGAAAAAGTTTTAGAGCTAGAAATAGCAAGTTAAAATAAGGC
sgRNA_1846_Gm2012	Gm2012	TGGAAAGGACGAAACACCGACGTTCTGTAGAGACACCAAGTTTTAGAGCTAGAAATAGCAAGTTAAAATAAGGC
sgRNA_1847_Gm2012	Gm2012	TGGAAAGGACGAAACACCGAATCCAGTAACTCATGATGAGTTTTAGAGCTAGAAATAGCAAGTTAAAATAAGGC
sgRNA_1848_Gm2012	Gm2012	TGGAAAGGACGAAACACCGTCTTCATCTGCTTCTACGTGGTTTTAGAGCTAGAAATAGCAAGTTAAAATAAGGC
sgRNA_1849_Gm2030	Gm2030	TGGAAAGGACGAAACACCGATAGTAAAGAGGCCAGCATTGTTTTAGAGCTAGAAATAGCAAGTTAAAATAAGGC
sgRNA_1850_Gm2030	Gm2030	TGGAAAGGACGAAACACCGAATCCAGTAACTCATGATGAGTTTTAGAGCTAGAAATAGCAAGTTAAAATAAGGC
sgRNA_1851_Gm2030	Gm2030	TGGAAAGGACGAAACACCGTCTTCACCTGCTTCTACGTGGTTTTAGAGCTAGAAATAGCAAGTTAAAATAAGGC
sgRNA_1852_Gm2030	Gm2030	TGGAAAGGACGAAACACCGAGATGAACAAGACAGCATGTGTTTTAGAGCTAGAAATAGCAAGTTAAAATAAGGC
sgRNA_1853_Gm2030	Gm2030	TGGAAAGGACGAAACACCGAGAAAACATAAGTTTCTCAGGTTTTAGAGCTAGAAATAGCAAGTTAAAATAAGGC
sgRNA_1854_Gm2030	Gm2030	TGGAAAGGACGAAACACCGACGTTCTGTAGAGACACCAAGTTTTAGAGCTAGAAATAGCAAGTTAAAATAAGGC
sgRNA_1855_Gm21637	Gm21637	TGGAAAGGACGAAACACCGAGCATGGCTCTAAGGAAGAGGTTTTAGAGCTAGAAATAGCAAGTTAAAATAAGGC
sgRNA_1856_Gm21637	Gm21637	TGGAAAGGACGAAACACCGCCTGAGCCAAGCGCCTATCTGTTTTAGAGCTAGAAATAGCAAGTTAAAATAAGGC
sgRNA_1857_Gm21637	Gm21637	TGGAAAGGACGAAACACCGCCAAGTGAGTGACATGTATGGTTTTAGAGCTAGAAATAGCAAGTTAAAATAAGGC
sgRNA_1858_Gm21637	Gm21637	TGGAAAGGACGAAACACCGAAAGCTGGAATCAGTGACTCGTTTTAGAGCTAGAAATAGCAAGTTAAAATAAGGC
sgRNA_1859_Gm21637	Gm21637	TGGAAAGGACGAAACACCGAAGCTGACCAAGAAAAGAGCGTTTTAGAGCTAGAAATAGCAAGTTAAAATAAGGC
sgRNA_1860_Gm21637	Gm21637	TGGAAAGGACGAAACACCGATTAACTTCTTTGCCCACTAGTTTTAGAGCTAGAAATAGCAAGTTAAAATAAGGC
sgRNA_1861_Gm21950	Gm21950	TGGAAAGGACGAAACACCGATTTCATTACAATTTGCTCCGTTTTAGAGCTAGAAATAGCAAGTTAAAATAAGGC
sgRNA_1862_Gm21950	Gm21950	TGGAAAGGACGAAACACCGTACTTTACTAACATTCTCAAGTTTTAGAGCTAGAAATAGCAAGTTAAAATAAGGC
sgRNA_1863_Gm21950	Gm21950	TGGAAAGGACGAAACACCGCCTCACCTTTGAATATAACCGTTTTAGAGCTAGAAATAGCAAGTTAAAATAAGGC
sgRNA_1864_Gm21950	Gm21950	TGGAAAGGACGAAACACCGCGAGTAATTCAGAAGTGTGAGTTTTAGAGCTAGAAATAGCAAGTTAAAATAAGGC
sgRNA_1865_Gm21950	Gm21950	TGGAAAGGACGAAACACCGCTTTACGCGTGACCTTTACCGTTTTAGAGCTAGAAATAGCAAGTTAAAATAAGGC
sgRNA_1866_Gm21950	Gm21950	TGGAAAGGACGAAACACCGCAACCACTGTTGTTTGTAAAGTTTTAGAGCTAGAAATAGCAAGTTAAAATAAGGC
sgRNA_1867_Gm21951	Gm21951	TGGAAAGGACGAAACACCGATCTTGTTCAAGAATAGTTGGTTTTAGAGCTAGAAATAGCAAGTTAAAATAAGGC
sgRNA_1868_Gm21951	Gm21951	TGGAAAGGACGAAACACCGAAATCTGATCATTAAGAATGGTTTTAGAGCTAGAAATAGCAAGTTAAAATAAGGC
sgRNA_1869_Gm21951	Gm21951	TGGAAAGGACGAAACACCGCAACCACTGTTGTTTGTAAAGTTTTAGAGCTAGAAATAGCAAGTTAAAATAAGGC
sgRNA_1870_Gm21951	Gm21951	TGGAAAGGACGAAACACCGTGTTATCAATATATGCCATGGTTTTAGAGCTAGAAATAGCAAGTTAAAATAAGGC
sgRNA_1871_Gm21951	Gm21951	TGGAAAGGACGAAACACCGGGATTTGTCAATAACACCTCGTTTTAGAGCTAGAAATAGCAAGTTAAAATAAGGC
sgRNA_1872_Gm21951	Gm21951	TGGAAAGGACGAAACACCGACTTGGAGAGAATCACACCAGTTTTAGAGCTAGAAATAGCAAGTTAAAATAAGGC
sgRNA_1873_Gm2799	Gm2799	TGGAAAGGACGAAACACCGAAATCTGATCATTAAGAATGGTTTTAGAGCTAGAAATAGCAAGTTAAAATAAGGC
sgRNA_1874_Gm2799	Gm2799	TGGAAAGGACGAAACACCGCCACAGCCAGAAGACATAGCGTTTTAGAGCTAGAAATAGCAAGTTAAAATAAGGC
sgRNA_1875_Gm2799	Gm2799	TGGAAAGGACGAAACACCGCAACCACTGTTGTTTGTAAAGTTTTAGAGCTAGAAATAGCAAGTTAAAATAAGGC
sgRNA_1876_Gm2799	Gm2799	TGGAAAGGACGAAACACCGATCTTGTTCAAGAATAGTTGGTTTTAGAGCTAGAAATAGCAAGTTAAAATAAGGC
sgRNA_1877_Gm2799	Gm2799	TGGAAAGGACGAAACACCGACTTGGAGAGAATCACACCAGTTTTAGAGCTAGAAATAGCAAGTTAAAATAAGGC
sgRNA_1878_Gm2799	Gm2799	TGGAAAGGACGAAACACCGCTGGCTCCGGCTATGTCTTCGTTTTAGAGCTAGAAATAGCAAGTTAAAATAAGGC
sgRNA_1879_Gm2825	Gm2825	TGGAAAGGACGAAACACCGCAACCACTGTTGTTTGTAAAGTTTTAGAGCTAGAAATAGCAAGTTAAAATAAGGC
sgRNA_1880_Gm2825	Gm2825	TGGAAAGGACGAAACACCGAAATCTGATCATTAAGAATGGTTTTAGAGCTAGAAATAGCAAGTTAAAATAAGGC
sgRNA_1881_Gm2825	Gm2825	TGGAAAGGACGAAACACCGGGATTTGTCAATAACACCTCGTTTTAGAGCTAGAAATAGCAAGTTAAAATAAGGC
sgRNA_1882_Gm2825	Gm2825	TGGAAAGGACGAAACACCGTGTTATCAACATATGCCATGGTTTTAGAGCTAGAAATAGCAAGTTAAAATAAGGC
sgRNA_1883_Gm2825	Gm2825	TGGAAAGGACGAAACACCGACTTGGAGAGAATCACACCAGTTTTAGAGCTAGAAATAGCAAGTTAAAATAAGGC
sgRNA_1884_Gm2825	Gm2825	TGGAAAGGACGAAACACCGATCTTGTTCAAGAATAGTTGGTTTTAGAGCTAGAAATAGCAAGTTAAAATAAGGC
sgRNA_1885_Gm2863	Gm2863	TGGAAAGGACGAAACACCGACTTGGAGAGAATCACACCAGTTTTAGAGCTAGAAATAGCAAGTTAAAATAAGGC
sgRNA_1886_Gm2863	Gm2863	TGGAAAGGACGAAACACCGCAACCACTGTTGTTTGTAAAGTTTTAGAGCTAGAAATAGCAAGTTAAAATAAGGC
sgRNA_1887_Gm2863	Gm2863	TGGAAAGGACGAAACACCGAAATCTGATCATTAAGAATGGTTTTAGAGCTAGAAATAGCAAGTTAAAATAAGGC
sgRNA_1888_Gm2863	Gm2863	TGGAAAGGACGAAACACCGATCTTGTTCAAGAATAGTTGGTTTTAGAGCTAGAAATAGCAAGTTAAAATAAGGC
sgRNA_1889_Gm2863	Gm2863	TGGAAAGGACGAAACACCGTGTTATCAACATATGCCATGGTTTTAGAGCTAGAAATAGCAAGTTAAAATAAGGC
sgRNA_1890_Gm2863	Gm2863	TGGAAAGGACGAAACACCGCATGCTGCTGCCAAACCTTGGTTTTAGAGCTAGAAATAGCAAGTTAAAATAAGGC
sgRNA_1891_Gm2913	Gm2913	TGGAAAGGACGAAACACCGTACTTTGCTAACATTCTCAAGTTTTAGAGCTAGAAATAGCAAGTTAAAATAAGGC
sgRNA_1892_Gm2913	Gm2913	TGGAAAGGACGAAACACCGAGAGAAACACAGAGAAGTCTGTTTTAGAGCTAGAAATAGCAAGTTAAAATAAGGC
sgRNA_1893_Gm2913	Gm2913	TGGAAAGGACGAAACACCGTTGCTCCTCCTTATATTCAAGTTTTAGAGCTAGAAATAGCAAGTTAAAATAAGGC
sgRNA_1894_Gm2913	Gm2913	TGGAAAGGACGAAACACCGAAATTGCAGAATATACACATGTTTTAGAGCTAGAAATAGCAAGTTAAAATAAGGC
sgRNA_1895_Gm2913	Gm2913	TGGAAAGGACGAAACACCGGTTCACAACAGTTTCAACAAGTTTTAGAGCTAGAAATAGCAAGTTAAAATAAGGC
sgRNA_1896_Gm2913	Gm2913	TGGAAAGGACGAAACACCGACTTGGAGAGAATCACACCAGTTTTAGAGCTAGAAATAGCAAGTTAAAATAAGGC
sgRNA_1897_Gm2927	Gm2927	TGGAAAGGACGAAACACCGTTGCTCCTCCTTATATTCAAGTTTTAGAGCTAGAAATAGCAAGTTAAAATAAGGC
sgRNA_1898_Gm2927	Gm2927	TGGAAAGGACGAAACACCGTGATCAGATTTATAGCACCAGTTTTAGAGCTAGAAATAGCAAGTTAAAATAAGGC
sgRNA_1899_Gm2927	Gm2927	TGGAAAGGACGAAACACCGAGAGAAACACAGAGAAGTCTGTTTTAGAGCTAGAAATAGCAAGTTAAAATAAGGC
sgRNA_1900_Gm2927	Gm2927	TGGAAAGGACGAAACACCGTTATTCTGAATATGACATTTGTTTTAGAGCTAGAAATAGCAAGTTAAAATAAGGC
sgRNA_1901_Gm2927	Gm2927	TGGAAAGGACGAAACACCGTACTTTGCTAACATTCTCAAGTTTTAGAGCTAGAAATAGCAAGTTAAAATAAGGC
sgRNA_1902_Gm2927	Gm2927	TGGAAAGGACGAAACACCGACTTGGAGAGAATCACACCAGTTTTAGAGCTAGAAATAGCAAGTTAAAATAAGGC
sgRNA_1903_Gm2933	Gm2933	TGGAAAGGACGAAACACCGATCTTGTTCAAGAATAGTTGGTTTTAGAGCTAGAAATAGCAAGTTAAAATAAGGC
sgRNA_1904_Gm2933	Gm2933	TGGAAAGGACGAAACACCGAAATCTGATCATTAAGAATGGTTTTAGAGCTAGAAATAGCAAGTTAAAATAAGGC
sgRNA_1905_Gm2933	Gm2933	TGGAAAGGACGAAACACCGGGATTTGTCAATAACACCTCGTTTTAGAGCTAGAAATAGCAAGTTAAAATAAGGC
sgRNA_1906_Gm2933	Gm2933	TGGAAAGGACGAAACACCGACTTGGAGAGAATCACACCAGTTTTAGAGCTAGAAATAGCAAGTTAAAATAAGGC
sgRNA_1907_Gm2933	Gm2933	TGGAAAGGACGAAACACCGTGACTTACTAGTCATACAAAGTTTTAGAGCTAGAAATAGCAAGTTAAAATAAGGC
sgRNA_1908_Gm2933	Gm2933	TGGAAAGGACGAAACACCGCAACCACTGTTGTTTGTAAAGTTTTAGAGCTAGAAATAGCAAGTTAAAATAAGGC
sgRNA_1909_Gm362	Gm362	TGGAAAGGACGAAACACCGCTTAGAGATGTCGTACAAACGTTTTAGAGCTAGAAATAGCAAGTTAAAATAAGGC
sgRNA_1910_Gm362	Gm362	TGGAAAGGACGAAACACCGGATGAGCGGGAAATACTTCGGTTTTAGAGCTAGAAATAGCAAGTTAAAATAAGGC
sgRNA_1911_Gm362	Gm362	TGGAAAGGACGAAACACCGTCTATACGACCTTTCGCTCTGTTTTAGAGCTAGAAATAGCAAGTTAAAATAAGGC
sgRNA_1912_Gm362	Gm362	TGGAAAGGACGAAACACCGGTAAAACTGTGAATCGCTCAGTTTTAGAGCTAGAAATAGCAAGTTAAAATAAGGC
sgRNA_1913_Gm362	Gm362	TGGAAAGGACGAAACACCGACATCTCTAAGAAGCTAATCGTTTTAGAGCTAGAAATAGCAAGTTAAAATAAGGC
sgRNA_1914_Gm362	Gm362	TGGAAAGGACGAAACACCGTGAAGTAGAACTGATTCCGAGTTTTAGAGCTAGAAATAGCAAGTTAAAATAAGGC
sgRNA_1915_Gm364	Gm364	TGGAAAGGACGAAACACCGTTTAGGATTGTTGATAACACGTTTTAGAGCTAGAAATAGCAAGTTAAAATAAGGC
sgRNA_1916_Gm364	Gm364	TGGAAAGGACGAAACACCGAATTTGTCCAAGAGTCTCAGGTTTTAGAGCTAGAAATAGCAAGTTAAAATAAGGC
sgRNA_1917_Gm364	Gm364	TGGAAAGGACGAAACACCGTGCTGATAAATTATACTCAGGTTTTAGAGCTAGAAATAGCAAGTTAAAATAAGGC
sgRNA_1918_Gm364	Gm364	TGGAAAGGACGAAACACCGGAAGAACACCATTGCATGTCGTTTTAGAGCTAGAAATAGCAAGTTAAAATAAGGC
sgRNA_1919_Gm364	Gm364	TGGAAAGGACGAAACACCGAGTAACATCATGTCCCTACAGTTTTAGAGCTAGAAATAGCAAGTTAAAATAAGGC
sgRNA_1920_Gm364	Gm364	TGGAAAGGACGAAACACCGATCAGCATACACCTGAATTGGTTTTAGAGCTAGAAATAGCAAGTTAAAATAAGGC
sgRNA_1921_Gm3701	Gm3701	TGGAAAGGACGAAACACCGAGAGAAACACAGAGAAGTCTGTTTTAGAGCTAGAAATAGCAAGTTAAAATAAGGC
sgRNA_1922_Gm3701	Gm3701	TGGAAAGGACGAAACACCGTTGCTCCTCCTTATATTCAAGTTTTAGAGCTAGAAATAGCAAGTTAAAATAAGGC
sgRNA_1923_Gm3701	Gm3701	TGGAAAGGACGAAACACCGAAATTGCAGAATATACACATGTTTTAGAGCTAGAAATAGCAAGTTAAAATAAGGC
sgRNA_1924_Gm3701	Gm3701	TGGAAAGGACGAAACACCGTACTTTGCTAACATTCTCAAGTTTTAGAGCTAGAAATAGCAAGTTAAAATAAGGC
sgRNA_1925_Gm3701	Gm3701	TGGAAAGGACGAAACACCGCAAACACAAAAAGCAGAGATGTTTTAGAGCTAGAAATAGCAAGTTAAAATAAGGC
sgRNA_1926_Gm3701	Gm3701	TGGAAAGGACGAAACACCGGTTCACAACAGTTTCAACAAGTTTTAGAGCTAGAAATAGCAAGTTAAAATAAGGC
sgRNA_1927_Gm3706	Gm3706	TGGAAAGGACGAAACACCGGTTCACACCAGTTTCAACAAGTTTTAGAGCTAGAAATAGCAAGTTAAAATAAGGC
sgRNA_1928_Gm3706	Gm3706	TGGAAAGGACGAAACACCGAGAGAAACACAGAGAAGTCTGTTTTAGAGCTAGAAATAGCAAGTTAAAATAAGGC
sgRNA_1929_Gm3706	Gm3706	TGGAAAGGACGAAACACCGAAATTGCAGAATATACACATGTTTTAGAGCTAGAAATAGCAAGTTAAAATAAGGC
sgRNA_1930_Gm3706	Gm3706	TGGAAAGGACGAAACACCGAATCATGCCATTGTTGAAACGTTTTAGAGCTAGAAATAGCAAGTTAAAATAAGGC
sgRNA_1931_Gm3706	Gm3706	TGGAAAGGACGAAACACCGTTGCTCCTCCTTATATTCAAGTTTTAGAGCTAGAAATAGCAAGTTAAAATAAGGC
sgRNA_1932_Gm3706	Gm3706	TGGAAAGGACGAAACACCGGTTCACAACAGTTTCAACAAGTTTTAGAGCTAGAAATAGCAAGTTAAAATAAGGC
sgRNA_1933_Gm3750	Gm3750	TGGAAAGGACGAAACACCGGGATTTGTCAATAACACCTCGTTTTAGAGCTAGAAATAGCAAGTTAAAATAAGGC
sgRNA_1934_Gm3750	Gm3750	TGGAAAGGACGAAACACCGTGGCAGCAGCATGCCTGCTTGTTTTAGAGCTAGAAATAGCAAGTTAAAATAAGGC
sgRNA_1935_Gm3750	Gm3750	TGGAAAGGACGAAACACCGATCTTGTTCAAGAATAGTTGGTTTTAGAGCTAGAAATAGCAAGTTAAAATAAGGC
sgRNA_1936_Gm3750	Gm3750	TGGAAAGGACGAAACACCGTGTTATCAACATATGCCATGGTTTTAGAGCTAGAAATAGCAAGTTAAAATAAGGC
sgRNA_1937_Gm3750	Gm3750	TGGAAAGGACGAAACACCGACTTGGAGAGAATCACACCAGTTTTAGAGCTAGAAATAGCAAGTTAAAATAAGGC
sgRNA_1938_Gm3750	Gm3750	TGGAAAGGACGAAACACCGCAACCACTGTTGTTTGTAAAGTTTTAGAGCTAGAAATAGCAAGTTAAAATAAGGC
sgRNA_1939_Gm3763	Gm3763	TGGAAAGGACGAAACACCGCCACATTAAAATCCGTGCTCGTTTTAGAGCTAGAAATAGCAAGTTAAAATAAGGC
sgRNA_1940_Gm3763	Gm3763	TGGAAAGGACGAAACACCGATCTTGTTCAAGAATAGTTGGTTTTAGAGCTAGAAATAGCAAGTTAAAATAAGGC
sgRNA_1941_Gm3763	Gm3763	TGGAAAGGACGAAACACCGCAACCACTGTTGTTTGTAAAGTTTTAGAGCTAGAAATAGCAAGTTAAAATAAGGC
sgRNA_1942_Gm3763	Gm3763	TGGAAAGGACGAAACACCGACTTGGAGAGAATCACACCAGTTTTAGAGCTAGAAATAGCAAGTTAAAATAAGGC
sgRNA_1943_Gm3763	Gm3763	TGGAAAGGACGAAACACCGCAAGCTAAAAAGAAACAGTTGTTTTAGAGCTAGAAATAGCAAGTTAAAATAAGGC
sgRNA_1944_Gm3763	Gm3763	TGGAAAGGACGAAACACCGAAATCTGATCATTAAGAATGGTTTTAGAGCTAGAAATAGCAAGTTAAAATAAGGC
sgRNA_1945_Gm382	Gm382	TGGAAAGGACGAAACACCGATTGTGAAATTGCACGTAACGTTTTAGAGCTAGAAATAGCAAGTTAAAATAAGGC
sgRNA_1946_Gm382	Gm382	TGGAAAGGACGAAACACCGGCATAATTTACGTCATCTATGTTTTAGAGCTAGAAATAGCAAGTTAAAATAAGGC
sgRNA_1947_Gm382	Gm382	TGGAAAGGACGAAACACCGTAACATTGCCACGAACCTGCGTTTTAGAGCTAGAAATAGCAAGTTAAAATAAGGC
sgRNA_1948_Gm382	Gm382	TGGAAAGGACGAAACACCGGAGGTAAACGTATATCTACTGTTTTAGAGCTAGAAATAGCAAGTTAAAATAAGGC
sgRNA_1949_Gm382	Gm382	TGGAAAGGACGAAACACCGACCCTAAACCAGCAGGTTCGGTTTTAGAGCTAGAAATAGCAAGTTAAAATAAGGC
sgRNA_1950_Gm382	Gm382	TGGAAAGGACGAAACACCGTGGTTTACGCAAACTAGTAAGTTTTAGAGCTAGAAATAGCAAGTTAAAATAAGGC
sgRNA_1951_Gm4297	Gm4297	TGGAAAGGACGAAACACCGAATCCAGTAACTCATGATGAGTTTTAGAGCTAGAAATAGCAAGTTAAAATAAGGC
sgRNA_1952_Gm4297	Gm4297	TGGAAAGGACGAAACACCGTGCTTCAGAATTGGACCTAAGTTTTAGAGCTAGAAATAGCAAGTTAAAATAAGGC
sgRNA_1953_Gm4297	Gm4297	TGGAAAGGACGAAACACCGACGTAAGTTTCTCAGTTGAAGTTTTAGAGCTAGAAATAGCAAGTTAAAATAAGGC
sgRNA_1954_Gm4297	Gm4297	TGGAAAGGACGAAACACCGAGATGAACAATTCAGTATGTGTTTTAGAGCTAGAAATAGCAAGTTAAAATAAGGC
sgRNA_1955_Gm4297	Gm4297	TGGAAAGGACGAAACACCGTAGAAGCAGATGAAAATATAGTTTTAGAGCTAGAAATAGCAAGTTAAAATAAGGC
sgRNA_1956_Gm4297	Gm4297	TGGAAAGGACGAAACACCGATAGTAAAGAGGCCAGCATTGTTTTAGAGCTAGAAATAGCAAGTTAAAATAAGGC
sgRNA_1957_Gm44	Gm44	TGGAAAGGACGAAACACCGTGATAAGATCATACACTCGCGTTTTAGAGCTAGAAATAGCAAGTTAAAATAAGGC
sgRNA_1958_Gm44	Gm44	TGGAAAGGACGAAACACCGCCAAGATATTCTGACCCAAAGTTTTAGAGCTAGAAATAGCAAGTTAAAATAAGGC
sgRNA_1959_Gm44	Gm44	TGGAAAGGACGAAACACCGTTTCGTGAAGCTAAAGTATGGTTTTAGAGCTAGAAATAGCAAGTTAAAATAAGGC
sgRNA_1960_Gm44	Gm44	TGGAAAGGACGAAACACCGTATCTTGGTGACTAATAGTGGTTTTAGAGCTAGAAATAGCAAGTTAAAATAAGGC
sgRNA_1961_Gm44	Gm44	TGGAAAGGACGAAACACCGGAGTCCTCTCCTAAATCATGGTTTTAGAGCTAGAAATAGCAAGTTAAAATAAGGC
sgRNA_1962_Gm44	Gm44	TGGAAAGGACGAAACACCGCCGTGCCAGAAATTATGCTCGTTTTAGAGCTAGAAATAGCAAGTTAAAATAAGGC
sgRNA_1963_Gm4836	Gm4836	TGGAAAGGACGAAACACCGAATCCAGTAACTCATGATGAGTTTTAGAGCTAGAAATAGCAAGTTAAAATAAGGC
sgRNA_1964_Gm4836	Gm4836	TGGAAAGGACGAAACACCGAGATGAACAAGACAGTATGTGTTTTAGAGCTAGAAATAGCAAGTTAAAATAAGGC
sgRNA_1965_Gm4836	Gm4836	TGGAAAGGACGAAACACCGAGAAAACGTAAGTTTCTCAGGTTTTAGAGCTAGAAATAGCAAGTTAAAATAAGGC
sgRNA_1966_Gm4836	Gm4836	TGGAAAGGACGAAACACCGATAGTAAAGAGGCCAGCATTGTTTTAGAGCTAGAAATAGCAAGTTAAAATAAGGC
sgRNA_1967_Gm4836	Gm4836	TGGAAAGGACGAAACACCGTCTTCATCTGCTTCTACGTGGTTTTAGAGCTAGAAATAGCAAGTTAAAATAAGGC
sgRNA_1968_Gm4836	Gm4836	TGGAAAGGACGAAACACCGACGTTCTGTAGAGACACCAAGTTTTAGAGCTAGAAATAGCAAGTTAAAATAAGGC
sgRNA_1969_Gm4906	Gm4906	TGGAAAGGACGAAACACCGGGTGAGGTGGCCTACACCACGTTTTAGAGCTAGAAATAGCAAGTTAAAATAAGGC
sgRNA_1970_Gm4906	Gm4906	TGGAAAGGACGAAACACCGCCTTGGTCATCAGTTGTCATGTTTTAGAGCTAGAAATAGCAAGTTAAAATAAGGC
sgRNA_1971_Gm4906	Gm4906	TGGAAAGGACGAAACACCGTCAAACACTGATGTAGCACCGTTTTAGAGCTAGAAATAGCAAGTTAAAATAAGGC
sgRNA_1972_Gm4906	Gm4906	TGGAAAGGACGAAACACCGTTACAGGTGCAGAAGAGCTCGTTTTAGAGCTAGAAATAGCAAGTTAAAATAAGGC
sgRNA_1973_Gm4906	Gm4906	TGGAAAGGACGAAACACCGCGACCGGAATGATTTCCCTCGTTTTAGAGCTAGAAATAGCAAGTTAAAATAAGGC
sgRNA_1974_Gm4906	Gm4906	TGGAAAGGACGAAACACCGAGTACTCGAGCACACTATCGGTTTTAGAGCTAGAAATAGCAAGTTAAAATAAGGC
sgRNA_1975_Gm4907	Gm4907	TGGAAAGGACGAAACACCGGATCGCCAAGCTGAAATCAGGTTTTAGAGCTAGAAATAGCAAGTTAAAATAAGGC
sgRNA_1976_Gm4907	Gm4907	TGGAAAGGACGAAACACCGTCTCATTGTAAGACAACCCAGTTTTAGAGCTAGAAATAGCAAGTTAAAATAAGGC
sgRNA_1977_Gm4907	Gm4907	TGGAAAGGACGAAACACCGACCTTGAGCATTCATATCAGGTTTTAGAGCTAGAAATAGCAAGTTAAAATAAGGC
sgRNA_1978_Gm4907	Gm4907	TGGAAAGGACGAAACACCGATCATATGTAACAGTGTTAAGTTTTAGAGCTAGAAATAGCAAGTTAAAATAAGGC
sgRNA_1979_Gm4907	Gm4907	TGGAAAGGACGAAACACCGGACAAGGTGCACAACCCAGCGTTTTAGAGCTAGAAATAGCAAGTTAAAATAAGGC
sgRNA_1980_Gm4907	Gm4907	TGGAAAGGACGAAACACCGCATCATATTCTTACACTGCGGTTTTAGAGCTAGAAATAGCAAGTTAAAATAAGGC
sgRNA_1981_Gm4984	Gm4984	TGGAAAGGACGAAACACCGCCAAATAGGCCTCATGACTGGTTTTAGAGCTAGAAATAGCAAGTTAAAATAAGGC
sgRNA_1982_Gm4984	Gm4984	TGGAAAGGACGAAACACCGGCTTCAGGAAACGGCCCGCCGTTTTAGAGCTAGAAATAGCAAGTTAAAATAAGGC
sgRNA_1983_Gm4984	Gm4984	TGGAAAGGACGAAACACCGGCAAGGAAAGTGGCGGCTTAGTTTTAGAGCTAGAAATAGCAAGTTAAAATAAGGC
sgRNA_1984_Gm4984	Gm4984	TGGAAAGGACGAAACACCGTGACGTCCTCAGCTGACTTGGTTTTAGAGCTAGAAATAGCAAGTTAAAATAAGGC
sgRNA_1985_Gm4984	Gm4984	TGGAAAGGACGAAACACCGGCCCTTCCGTATGATTGCTGGTTTTAGAGCTAGAAATAGCAAGTTAAAATAAGGC
sgRNA_1986_Gm4984	Gm4984	TGGAAAGGACGAAACACCGCACGTCAGCAGCGCGTGAACGTTTTAGAGCTAGAAATAGCAAGTTAAAATAAGGC
sgRNA_1987_Gm5071	Gm5071	TGGAAAGGACGAAACACCGAATGGCTAGCTAAATGTGGGGTTTTAGAGCTAGAAATAGCAAGTTAAAATAAGGC
sgRNA_1988_Gm5071	Gm5071	TGGAAAGGACGAAACACCGTCCTGTAAGTAGATTTCTCAGTTTTAGAGCTAGAAATAGCAAGTTAAAATAAGGC
sgRNA_1989_Gm5071	Gm5071	TGGAAAGGACGAAACACCGACCCAGTACACCATGCCTAGGTTTTAGAGCTAGAAATAGCAAGTTAAAATAAGGC
sgRNA_1990_Gm5071	Gm5071	TGGAAAGGACGAAACACCGACTGCTAGCTTGGGCATGTGGTTTTAGAGCTAGAAATAGCAAGTTAAAATAAGGC
sgRNA_1991_Gm5071	Gm5071	TGGAAAGGACGAAACACCGCACGCAGAGATCCTCTGACCGTTTTAGAGCTAGAAATAGCAAGTTAAAATAAGGC
sgRNA_1992_Gm5071	Gm5071	TGGAAAGGACGAAACACCGCCCATGAGAAATCTACTTACGTTTTAGAGCTAGAAATAGCAAGTTAAAATAAGGC
sgRNA_1993_Gm5072	Gm5072	TGGAAAGGACGAAACACCGCTGCCAGACCTCTTCCTCAGGTTTTAGAGCTAGAAATAGCAAGTTAAAATAAGGC
sgRNA_1994_Gm5072	Gm5072	TGGAAAGGACGAAACACCGAATGGCTAGCTAAATGTGGGGTTTTAGAGCTAGAAATAGCAAGTTAAAATAAGGC
sgRNA_1995_Gm5072	Gm5072	TGGAAAGGACGAAACACCGCCTTCATGAAGATCATACCCGTTTTAGAGCTAGAAATAGCAAGTTAAAATAAGGC
sgRNA_1996_Gm5072	Gm5072	TGGAAAGGACGAAACACCGCAAGGTACTTCACTATCTGCGTTTTAGAGCTAGAAATAGCAAGTTAAAATAAGGC
sgRNA_1997_Gm5072	Gm5072	TGGAAAGGACGAAACACCGACAAGAGCAAGAGCCGATCCGTTTTAGAGCTAGAAATAGCAAGTTAAAATAAGGC
sgRNA_1998_Gm5072	Gm5072	TGGAAAGGACGAAACACCGAAAGGATGAGCAACCTGTAGGTTTTAGAGCTAGAAATAGCAAGTTAAAATAAGGC
sgRNA_1999_Gm5127	Gm5127	TGGAAAGGACGAAACACCGGTTTATTGGTAGCATAGCTCGTTTTAGAGCTAGAAATAGCAAGTTAAAATAAGGC
[truncated: 5,119 more rows]
