# Supplementary material for: Identification of X-chromosomal genes that drive sex differences in embryonic stem cells through a hierarchical CRISPR screening approach
Source: Genome Biol. 2021 Apr 16;22:110. doi: 10.1186/s13059-021-02321-2 (PMC8051100; doi:10.1186/s13059-021-02321-2)
Supplement: Supplementary file 3 — Additional file 3: Table S2. Screen analysis: Enrichment, false discovery rate (FDR), rank and hit summary of the generated primary and secondary screens together with the proliferation effects for the SRE-Elk and Nanog screens. [file 13059_2021_2321_MOESM3_ESM.xlsx]

## Sheet: CRISPR Screen results
	SRE-Elk screen				HitSelect		Proliferation effect SRE-Elk screen				Nanog screen				Esrrb screen				pMek screen				Proliferation effect Nanog screen
Gene	Enrichment_SRE.Elk	FDR_SRE.Elk	Rank_SRE-Elk_Screen	Hit_SRE.Elk_Screen	Rank_HitSelect_SRE-Elk_Double-Sorted/Unsorted	Rank_HitSelect_SRE-Elk_Unsorted/Double-Sorted	Enrichment_SRE.Elk_Proliferation	FDR_SRE.Elk_Proliferation	Rank_SRE.Elk_Proliferation	Hit_SRE.Elk_Proliferation	Enrichment_Nanog_Screen	FDR_Nanog_Screen	Rank_Nanog_Screen	Hit_Nanog_Screen	Enrichment_Esrrb_Screen	FDR_Esrrb_Screen	Rank_Esrrb_Screen	Hit_Esrrb_Screen	Enrichment_pMek_Screen	FDR_pMek_Screen	Rank_pMek_Screen	Hit_pMek_Screen	Enrichment_Nanog_Proliferation	FDR_Nanog_Proliferation	Rank_Nanog_Proliferation	Hit_Nanog_Proliferation
1110012L19Rik	0.981261	0.999996	678	No	382	105	1.18954	0.779048	64	No	NA	NA	NA	NA	NA	NA	NA	NA	NA	NA	NA	NA	NA	NA	NA	NA
1600014K23Rik	1.06033	0.999996	565	No	376	408	1.0509	0.999996	682	No	NA	NA	NA	NA	NA	NA	NA	NA	NA	NA	NA	NA	NA	NA	NA	NA
1700010D01Rik	0.985957	0.652501	840	No	721	946	1.22028	0.442038	17	No	NA	NA	NA	NA	NA	NA	NA	NA	NA	NA	NA	NA	NA	NA	NA	NA
1700013H16Rik	1.21985	0.099391	13	No	228	631	1.1822	0.904644	321	No	NA	NA	NA	NA	NA	NA	NA	NA	NA	NA	NA	NA	NA	NA	NA	NA
1700020N15Rik	1.01526	0.999996	716	No	127	1015	0.985333	0.728691	98	No	NA	NA	NA	NA	NA	NA	NA	NA	NA	NA	NA	NA	NA	NA	NA	NA
1700031F05Rik	0.898157	0.999996	1165	No	377	555	0.909814	0.15741	288	No	NA	NA	NA	NA	NA	NA	NA	NA	NA	NA	NA	NA	NA	NA	NA	NA
1700080O16Rik	1.12229	0.999996	506	No	418	891	0.958148	0.999996	974	No	NA	NA	NA	NA	NA	NA	NA	NA	NA	NA	NA	NA	NA	NA	NA	NA
1810030O07Rik	1.20473	0.942146	99	No	64	1039	1.13189	0.865227	214	No	1.21117	0.892691	30	No	1.08693	0.56717	16	No	1.13632	0.385375	21	No	1.00944	0.999795	95	No
2010106E10Rik	1.11407	0.999996	312	No	128	167	1.11362	0.822167	169	No	NA	NA	NA	NA	NA	NA	NA	NA	NA	NA	NA	NA	NA	NA	NA	NA
2210013O21Rik	0.974023	0.999996	1145	No	995	727	1.01407	0.999996	727	No	NA	NA	NA	NA	NA	NA	NA	NA	NA	NA	NA	NA	NA	NA	NA	NA
2610002M06Rik	1.05742	0.999996	574	No	405	848	1.21768	0.494299	27	No	NA	NA	NA	NA	NA	NA	NA	NA	NA	NA	NA	NA	NA	NA	NA	NA
3830403N18Rik	0.940861	0.928969	767	No	71	858	0.991173	0.955302	372	No	NA	NA	NA	NA	NA	NA	NA	NA	NA	NA	NA	NA	NA	NA	NA	NA
3830417A13Rik	1.02409	0.999996	476	No	104	794	1.06841	0.991114	538	No	NA	NA	NA	NA	NA	NA	NA	NA	NA	NA	NA	NA	NA	NA	NA	NA
4921511M17Rik	0.92371	0.999996	677	No	301	199	0.730182	0.108444	1177	No	NA	NA	NA	NA	NA	NA	NA	NA	NA	NA	NA	NA	NA	NA	NA	NA
4930402K13Rik	1.01621	0.999996	686	No	285	143	1.24784	0.797422	82	No	NA	NA	NA	NA	NA	NA	NA	NA	NA	NA	NA	NA	NA	NA	NA	NA
4930415L06Rik	1.09483	0.999996	337	No	267	253	1.1033	0.999996	1001	No	NA	NA	NA	NA	NA	NA	NA	NA	NA	NA	NA	NA	NA	NA	NA	NA
4930453H23Rik	1.0916	0.999996	615	No	446	1012	1.1425	0.941623	344	No	NA	NA	NA	NA	NA	NA	NA	NA	NA	NA	NA	NA	NA	NA	NA	NA
4930480E11Rik	1.03456	0.999996	266	No	669	686	1.25198	0.797422	84	No	NA	NA	NA	NA	NA	NA	NA	NA	NA	NA	NA	NA	NA	NA	NA	NA
4930502E18Rik	1.07272	0.999996	149	No	220	811	1.38193	0.468706	25	No	NA	NA	NA	NA	NA	NA	NA	NA	NA	NA	NA	NA	NA	NA	NA	NA
4930513O06Rik	0.977097	0.999996	946	No	602	541	1.28121	0.521906	34	No	NA	NA	NA	NA	NA	NA	NA	NA	NA	NA	NA	NA	NA	NA	NA	NA
4930519F16Rik	1.07411	0.999996	262	No	219	761	0.863031	0.875241	954	No	NA	NA	NA	NA	NA	NA	NA	NA	NA	NA	NA	NA	NA	NA	NA	NA
4930524N10Rik	0.958614	0.999996	1030	No	604	692	1.31771	0.231573	9	No	NA	NA	NA	NA	NA	NA	NA	NA	NA	NA	NA	NA	NA	NA	NA	NA
4930550L24Rik	1.05207	0.999996	445	No	109	1038	1.15021	0.860825	209	No	NA	NA	NA	NA	NA	NA	NA	NA	NA	NA	NA	NA	NA	NA	NA	NA
4930557A04Rik	1.12646	0.964635	124	No	323	880	1.08344	0.999996	724	No	NA	NA	NA	NA	NA	NA	NA	NA	NA	NA	NA	NA	NA	NA	NA	NA
4930567H17Rik	0.973817	0.999996	737	No	915	998	0.720005	0.186917	980	No	NA	NA	NA	NA	NA	NA	NA	NA	NA	NA	NA	NA	NA	NA	NA	NA
4930578C19Rik	0.952175	0.797622	1063	No	540	302	1.07136	0.999156	636	No	NA	NA	NA	NA	NA	NA	NA	NA	NA	NA	NA	NA	NA	NA	NA	NA
4930595M18Rik	1.02435	0.964635	118	No	256	345	1.20014	0.813419	154	No	NA	NA	NA	NA	NA	NA	NA	NA	NA	NA	NA	NA	NA	NA	NA	NA
4932411N23Rik	1.06098	0.999996	329	No	704	1111	1.04686	0.999996	932	No	NA	NA	NA	NA	NA	NA	NA	NA	NA	NA	NA	NA	NA	NA	NA	NA
4932429P05Rik	1.01377	0.999996	682	No	309	964	1.26417	0.797422	93	No	NA	NA	NA	NA	NA	NA	NA	NA	NA	NA	NA	NA	NA	NA	NA	NA
4933402E13Rik	0.921667	0.999996	731	No	403	88	1.14925	0.882184	264	No	NA	NA	NA	NA	NA	NA	NA	NA	NA	NA	NA	NA	NA	NA	NA	NA
4933403O08Rik	1.11853	0.999996	429	No	417	870	1.01861	0.999996	850	No	NA	NA	NA	NA	NA	NA	NA	NA	NA	NA	NA	NA	NA	NA	NA	NA
4933416I08Rik	1.06966	0.999996	371	No	26	499	1.17804	0.797422	145	No	1.19651	0.999995	42	No	1.10655	0.999995	34	No	1.07022	0.999995	42	No	1.13998	0.917346	19	No
4933436I01Rik	1.08892	0.964635	123	No	243	955	1.06098	0.999996	940	No	NA	NA	NA	NA	NA	NA	NA	NA	NA	NA	NA	NA	NA	NA	NA	NA
5430402E10Rik	0.952976	0.999996	813	No	891	78	0.977197	0.999996	1016	No	1.00659	0.999995	65	No	1.08628	0.478538	14	No	1.07686	0.849028	26	No	0.860435	0.999795	96	No
5430427O19Rik	1.13674	0.999996	433	No	564	1068	0.927135	0.999996	1044	No	NA	NA	NA	NA	NA	NA	NA	NA	NA	NA	NA	NA	NA	NA	NA	NA
6030498E09Rik	0.918521	0.41422	667	No	680	178	1.29533	0.325672	11	No	NA	NA	NA	NA	NA	NA	NA	NA	NA	NA	NA	NA	NA	NA	NA	NA
A630033H20Rik	0.957698	0.999996	901	No	245	237	1.27785	0.797422	69	No	NA	NA	NA	NA	NA	NA	NA	NA	NA	NA	NA	NA	NA	NA	NA	NA
A830080D01Rik	1.47974	0.00275	7	Yes	5	1235	1.06963	0.870869	232	No	0.923986	0.999995	105	No	1.08885	0.999995	91	No	0.922126	0.944731	93	No	1.14058	0.917346	20	No
AA414768	1.03828	0.999996	186	No	1088	289	0.995197	0.999996	1051	No	NA	NA	NA	NA	NA	NA	NA	NA	NA	NA	NA	NA	NA	NA	NA	NA
Abca7	0.990978	0.999996	1042	No	1069	483	0.804767	0.692455	1166	No	NA	NA	NA	NA	NA	NA	NA	NA	NA	NA	NA	NA	NA	NA	NA	NA
Abcb7	0.696038	0.27824	1223	No	580	62	0.620924	0.010028	1232	Yes	0.497239	0.524815	110	No	1.09751	0.999995	98	No	0.844789	0.432329	113	No	0.315282	0.118308	130	No
Abcd1	0.996615	0.999996	804	No	352	459	1.05447	0.979818	453	No	NA	NA	NA	NA	NA	NA	NA	NA	NA	NA	NA	NA	NA	NA	NA	NA
Abl1	1.14779	0.999996	398	No	287	1070	0.988672	0.999996	668	No	NA	NA	NA	NA	NA	NA	NA	NA	NA	NA	NA	NA	NA	NA	NA	NA
Ace2	1.04466	0.999996	457	No	78	141	0.962073	0.999996	785	No	NA	NA	NA	NA	NA	NA	NA	NA	NA	NA	NA	NA	NA	NA	NA	NA
Ackr3	1.00842	0.999996	350	No	152	897	0.965745	0.999996	1026	No	NA	NA	NA	NA	NA	NA	NA	NA	NA	NA	NA	NA	NA	NA	NA	NA
Acot9	0.904002	0.999996	1038	No	412	400	1.18915	0.923864	334	No	NA	NA	NA	NA	NA	NA	NA	NA	NA	NA	NA	NA	NA	NA	NA	NA
Acsl4	0.788581	0.56709	1156	No	476	18	1.16089	0.952666	358	No	0.565249	0.037826	135	Yes	0.78174	0.269004	128	No	0.976945	0.999995	100	No	1.03668	0.999795	64	No
Actrt1	1.00506	0.999996	1007	No	699	427	1.1368	0.882184	254	No	NA	NA	NA	NA	NA	NA	NA	NA	NA	NA	NA	NA	NA	NA	NA	NA
Adcyap1	1.07434	0.999996	340	No	772	821	0.926057	0.999996	1155	No	NA	NA	NA	NA	NA	NA	NA	NA	NA	NA	NA	NA	NA	NA	NA	NA
Adgrg2	1.0316	0.999996	726	No	578	406	1.12678	0.96205	379	No	NA	NA	NA	NA	NA	NA	NA	NA	NA	NA	NA	NA	NA	NA	NA	NA
Adipoq	0.966935	0.999996	1037	No	507	101	0.792495	0.529878	1175	No	NA	NA	NA	NA	NA	NA	NA	NA	NA	NA	NA	NA	NA	NA	NA	NA
Adra1a	1.07547	0.999996	467	No	713	476	0.888305	0.999996	1113	No	NA	NA	NA	NA	NA	NA	NA	NA	NA	NA	NA	NA	NA	NA	NA	NA
Aff2	0.998989	0.999996	937	No	944	159	1.13759	0.797422	101	No	NA	NA	NA	NA	NA	NA	NA	NA	NA	NA	NA	NA	NA	NA	NA	NA
Agt	0.9896	0.999996	435	No	992	298	0.971585	0.999996	774	No	NA	NA	NA	NA	NA	NA	NA	NA	NA	NA	NA	NA	NA	NA	NA	NA
Agtr2	1.14317	0.999996	372	No	229	726	1.05987	0.813419	155	No	NA	NA	NA	NA	NA	NA	NA	NA	NA	NA	NA	NA	NA	NA	NA	NA
Aifm1	1.04562	0.999996	649	No	364	305	1.01327	0.999156	581	No	NA	NA	NA	NA	NA	NA	NA	NA	NA	NA	NA	NA	NA	NA	NA	NA
Akap14	1.01547	0.999996	535	No	252	487	1.09199	0.88789	304	No	NA	NA	NA	NA	NA	NA	NA	NA	NA	NA	NA	NA	NA	NA	NA	NA
Akap17b	0.979609	0.999996	848	No	790	233	1.2414	0.797422	142	No	NA	NA	NA	NA	NA	NA	NA	NA	NA	NA	NA	NA	NA	NA	NA	NA
Akap4	1.07923	0.999996	541	No	315	805	1.05256	0.999156	635	No	NA	NA	NA	NA	NA	NA	NA	NA	NA	NA	NA	NA	NA	NA	NA	NA
Alas2	1.11992	0.999996	323	No	324	389	1.1448	0.967436	381	No	NA	NA	NA	NA	NA	NA	NA	NA	NA	NA	NA	NA	NA	NA	NA	NA
Alg13	0.800005	0.567632	739	No	107	23	0.859427	0.912114	874	No	0.392065	0.050803	134	No	0.52586	0.073953	133	No	1.06885	0.999995	52	No	0.728797	0.999795	118	No
Alox15	1.03812	0.999996	734	No	270	696	0.977255	0.999996	715	No	NA	NA	NA	NA	NA	NA	NA	NA	NA	NA	NA	NA	NA	NA	NA	NA
Amelx	1.04623	0.999996	408	No	1079	500	1.11838	0.999156	624	No	NA	NA	NA	NA	NA	NA	NA	NA	NA	NA	NA	NA	NA	NA	NA	NA
Amer1	1.03759	0.999996	385	No	521	357	1.04885	0.999996	676	No	NA	NA	NA	NA	NA	NA	NA	NA	NA	NA	NA	NA	NA	NA	NA	NA
Ammecr1	0.99358	0.999996	1127	No	594	951	1.12663	0.882184	291	No	NA	NA	NA	NA	NA	NA	NA	NA	NA	NA	NA	NA	NA	NA	NA	NA
Amot	1.01357	0.999996	546	No	994	438	0.969381	0.999996	975	No	NA	NA	NA	NA	NA	NA	NA	NA	NA	NA	NA	NA	NA	NA	NA	NA
Angpt1	1.00555	0.999996	1062	No	367	1028	1.15761	0.707007	61	No	NA	NA	NA	NA	NA	NA	NA	NA	NA	NA	NA	NA	NA	NA	NA	NA
Ap1s2	1.07396	0.999996	256	No	318	135	1.04509	0.999996	731	No	NA	NA	NA	NA	NA	NA	NA	NA	NA	NA	NA	NA	NA	NA	NA	NA
Apex2	1.12218	0.906353	74	No	59	940	0.811705	0.999996	1202	No	0.798966	0.727072	95	No	0.785004	0.31513	127	No	0.914514	0.901308	85	No	1.06123	0.999795	84	No
Apip	0.966803	0.999996	464	No	764	60	0.942751	0.999996	902	No	NA	NA	NA	NA	NA	NA	NA	NA	NA	NA	NA	NA	NA	NA	NA	NA
Apln	1.13743	0.999996	468	No	251	497	0.929729	0.999996	981	No	NA	NA	NA	NA	NA	NA	NA	NA	NA	NA	NA	NA	NA	NA	NA	NA
Apoo	0.897578	0.999996	1142	No	1092	82	1.15027	0.999156	586	No	NA	NA	NA	NA	NA	NA	NA	NA	NA	NA	NA	NA	NA	NA	NA	NA
Apool	0.984497	0.999996	692	No	787	565	1.0125	0.999156	597	No	NA	NA	NA	NA	NA	NA	NA	NA	NA	NA	NA	NA	NA	NA	NA	NA
Ar	1.10302	0.999996	426	No	69	616	1.12293	0.870869	237	No	NA	NA	NA	NA	NA	NA	NA	NA	NA	NA	NA	NA	NA	NA	NA	NA
Araf	0.964578	0.999996	167	No	84	1051	1.10033	0.999996	952	No	NA	NA	NA	NA	NA	NA	NA	NA	NA	NA	NA	NA	NA	NA	NA	NA
Arhgap36	1.03971	0.74505	40	No	337	610	0.958998	0.999996	945	No	NA	NA	NA	NA	NA	NA	NA	NA	NA	NA	NA	NA	NA	NA	NA	NA
Arhgap4	1.0314	0.999996	515	No	435	762	0.962944	0.999996	1055	No	NA	NA	NA	NA	NA	NA	NA	NA	NA	NA	NA	NA	NA	NA	NA	NA
Arhgap6	1.01278	0.797622	247	No	533	155	1.10354	0.979818	472	No	NA	NA	NA	NA	NA	NA	NA	NA	NA	NA	NA	NA	NA	NA	NA	NA
Arhgef6	1.22859	0.108601	15	No	13	419	1.03193	0.999996	967	No	1.20427	0.999995	35	No	1.08777	0.739586	23	No	1.04688	0.999995	67	No	1.06385	0.999795	68	No
Arhgef9	1.0555	0.999996	180	No	366	501	1.08281	0.999996	689	No	NA	NA	NA	NA	NA	NA	NA	NA	NA	NA	NA	NA	NA	NA	NA	NA
Arl13a	1.1151	0.937772	92	No	103	444	1.05073	0.979818	447	No	NA	NA	NA	NA	NA	NA	NA	NA	NA	NA	NA	NA	NA	NA	NA	NA
Armcx1	0.954879	0.999996	1185	No	775	806	0.901223	0.999996	804	No	NA	NA	NA	NA	NA	NA	NA	NA	NA	NA	NA	NA	NA	NA	NA	NA
Armcx2	1.11825	0.999996	369	No	365	593	1.07639	0.97408	412	No	NA	NA	NA	NA	NA	NA	NA	NA	NA	NA	NA	NA	NA	NA	NA	NA
Armcx3	0.990745	0.999996	928	No	1032	228	1.35137	0.556535	44	No	NA	NA	NA	NA	NA	NA	NA	NA	NA	NA	NA	NA	NA	NA	NA	NA
Armcx4	0.966148	0.95794	107	No	714	563	1.03227	0.999996	784	No	NA	NA	NA	NA	NA	NA	NA	NA	NA	NA	NA	NA	NA	NA	NA	NA
Armcx5	1.12816	0.999996	411	No	39	1054	0.989862	0.999996	1072	No	1.11713	0.999995	78	No	1.11689	0.999995	30	No	0.906177	0.999995	104	No	0.981085	0.999795	98	No
Armcx6	1.25772	0.74505	37	No	282	344	0.943945	0.870869	231	No	NA	NA	NA	NA	NA	NA	NA	NA	NA	NA	NA	NA	NA	NA	NA	NA
Arr3	0.982924	0.999996	684	No	828	215	1.08573	0.999996	693	No	NA	NA	NA	NA	NA	NA	NA	NA	NA	NA	NA	NA	NA	NA	NA	NA
Arrb1	1.00123	0.999996	873	No	744	398	0.993832	0.999996	982	No	NA	NA	NA	NA	NA	NA	NA	NA	NA	NA	NA	NA	NA	NA	NA	NA
Arrb2	1.11218	0.999996	531	No	380	822	0.961286	0.999996	1118	No	NA	NA	NA	NA	NA	NA	NA	NA	NA	NA	NA	NA	NA	NA	NA	NA
Arx	1.06424	0.999996	1032	No	724	583	1.05417	0.999996	701	No	NA	NA	NA	NA	NA	NA	NA	NA	NA	NA	NA	NA	NA	NA	NA	NA
Arxes1	0.993198	0.999996	496	No	495	833	0.923188	0.999156	569	No	NA	NA	NA	NA	NA	NA	NA	NA	NA	NA	NA	NA	NA	NA	NA	NA
Asb11	0.994681	0.999996	463	No	112	722	0.913356	0.999996	1105	No	NA	NA	NA	NA	NA	NA	NA	NA	NA	NA	NA	NA	NA	NA	NA	NA
Asb12	1.00742	0.999996	355	No	492	597	1.06486	0.999156	587	No	NA	NA	NA	NA	NA	NA	NA	NA	NA	NA	NA	NA	NA	NA	NA	NA
Asb9	1.09745	0.999996	287	No	483	815	1.12082	0.999156	612	No	NA	NA	NA	NA	NA	NA	NA	NA	NA	NA	NA	NA	NA	NA	NA	NA
Asmt	1.0046	0.999996	919	No	807	809	0.962529	0.999996	855	No	NA	NA	NA	NA	NA	NA	NA	NA	NA	NA	NA	NA	NA	NA	NA	NA
Atf3	0.952164	0.999996	536	No	881	514	1.04161	0.979818	429	No	NA	NA	NA	NA	NA	NA	NA	NA	NA	NA	NA	NA	NA	NA	NA	NA
Atp11c	1.10662	0.999996	526	No	918	885	1.0096	0.999996	766	No	NA	NA	NA	NA	NA	NA	NA	NA	NA	NA	NA	NA	NA	NA	NA	NA
Atp1b4	1.04784	0.999996	447	No	1074	717	1.10041	0.984014	513	No	NA	NA	NA	NA	NA	NA	NA	NA	NA	NA	NA	NA	NA	NA	NA	NA
Atp2b3	1.12256	0.999996	325	No	85	1025	1.09609	0.999156	567	No	NA	NA	NA	NA	NA	NA	NA	NA	NA	NA	NA	NA	NA	NA	NA	NA
Atp6ap1	1.00638	0.999996	821	No	962	971	0.968328	0.999996	722	No	NA	NA	NA	NA	NA	NA	NA	NA	NA	NA	NA	NA	NA	NA	NA	NA
Atp6ap2	1.11788	0.384194	28	No	174	1006	1.0536	0.999996	918	No	NA	NA	NA	NA	NA	NA	NA	NA	NA	NA	NA	NA	NA	NA	NA	NA
Atp7a	1.06958	0.999996	422	No	668	340	1.06424	0.999202	657	No	NA	NA	NA	NA	NA	NA	NA	NA	NA	NA	NA	NA	NA	NA	NA	NA
Atrx	1.14053	0.74505	50	No	55	576	1.25666	0.797422	72	No	0.980064	0.999995	72	No	1.14187	0.458392	11	No	0.942466	0.727451	109	No	1.55164	0.073324	1	No
AU022751	1.07433	0.999996	761	No	723	509	1.18256	0.882184	271	No	NA	NA	NA	NA	NA	NA	NA	NA	NA	NA	NA	NA	NA	NA	NA	NA
AV320801	1.02473	0.999996	551	No	842	770	0.64907	0.004796	1066	Yes	NA	NA	NA	NA	NA	NA	NA	NA	NA	NA	NA	NA	NA	NA	NA	NA
Avp	0.886204	0.999996	886	No	664	390	0.959775	0.999996	740	No	NA	NA	NA	NA	NA	NA	NA	NA	NA	NA	NA	NA	NA	NA	NA	NA
Avpr2	1.07751	0.999996	606	No	182	738	0.908282	0.870869	239	No	NA	NA	NA	NA	NA	NA	NA	NA	NA	NA	NA	NA	NA	NA	NA	NA
Awat1	1.08735	0.999996	198	No	579	461	1.0978	0.882184	287	No	NA	NA	NA	NA	NA	NA	NA	NA	NA	NA	NA	NA	NA	NA	NA	NA
Awat2	1.03246	0.999996	1006	No	1028	522	1.10424	0.591142	49	No	NA	NA	NA	NA	NA	NA	NA	NA	NA	NA	NA	NA	NA	NA	NA	NA
B630019K06	1.17943	0.384194	27	No	565	1022	0.834508	0.999996	1193	No	NA	NA	NA	NA	NA	NA	NA	NA	NA	NA	NA	NA	NA	NA	NA	NA
BC023829	1.11954	0.999996	302	No	749	513	1.0118	0.999156	595	No	NA	NA	NA	NA	NA	NA	NA	NA	NA	NA	NA	NA	NA	NA	NA	NA
Bcap31	0.907539	0.857397	1191	No	753	152	1.13167	0.797422	95	No	NA	NA	NA	NA	NA	NA	NA	NA	NA	NA	NA	NA	NA	NA	NA	NA
Bcor	0.993971	0.999996	754	No	1162	331	1.05235	0.856573	186	No	NA	NA	NA	NA	NA	NA	NA	NA	NA	NA	NA	NA	NA	NA	NA	NA
Bcorl1	0.917947	0.999996	1056	No	584	1013	0.906073	0.999996	1210	No	NA	NA	NA	NA	NA	NA	NA	NA	NA	NA	NA	NA	NA	NA	NA	NA
Bex1	1.01042	0.999996	1096	No	467	679	1.05132	0.999996	692	No	NA	NA	NA	NA	NA	NA	NA	NA	NA	NA	NA	NA	NA	NA	NA	NA
Bex2	0.929229	0.999996	1077	No	502	238	1.02824	0.999996	1043	No	NA	NA	NA	NA	NA	NA	NA	NA	NA	NA	NA	NA	NA	NA	NA	NA
Bex4	1.10873	0.999996	192	No	388	441	0.90526	0.999996	862	No	NA	NA	NA	NA	NA	NA	NA	NA	NA	NA	NA	NA	NA	NA	NA	NA
Bgn	1.02595	0.999996	1177	No	912	675	0.862656	0.999996	905	No	NA	NA	NA	NA	NA	NA	NA	NA	NA	NA	NA	NA	NA	NA	NA	NA
Bhlhb9	1.06301	0.999996	407	No	290	907	1.00784	0.97408	420	No	NA	NA	NA	NA	NA	NA	NA	NA	NA	NA	NA	NA	NA	NA	NA	NA
Bmp15	1.15285	0.964635	131	No	33	375	0.967504	0.999996	878	No	1.14721	0.999995	40	No	1.02996	0.999995	85	No	1.03629	0.999995	38	No	1.06075	0.999795	85	No
Bmp2	1.0925	0.964635	138	No	17	381	0.879946	0.999996	1168	No	0.933325	0.999995	91	No	1.00592	0.999995	70	No	0.896114	0.915377	118	No	1.08034	0.999795	76	No
Bmp4	0.940799	0.999996	852	No	951	594	1.04321	0.999996	726	No	NA	NA	NA	NA	NA	NA	NA	NA	NA	NA	NA	NA	NA	NA	NA	NA
Bmper	0.974912	0.999996	364	No	272	43	1.02109	0.999996	835	No	NA	NA	NA	NA	NA	NA	NA	NA	NA	NA	NA	NA	NA	NA	NA	NA
Bmx	0.970798	0.999996	1043	No	193	665	1.14492	0.797422	112	No	NA	NA	NA	NA	NA	NA	NA	NA	NA	NA	NA	NA	NA	NA	NA	NA
Braf	0.913804	0.999996	853	No	997	118	1.10274	0.946891	347	No	NA	NA	NA	NA	NA	NA	NA	NA	NA	NA	NA	NA	NA	NA	NA	NA
Brcc3	1.17321	0.854864	55	No	11	1059	0.996734	0.999996	936	No	1.09987	0.999995	71	No	0.983917	0.498069	118	No	0.994817	0.999995	65	No	1.34664	0.442194	9	No
Brs3	1.21455	0.855001	57	No	70	960	0.898582	0.999996	970	No	NA	NA	NA	NA	NA	NA	NA	NA	NA	NA	NA	NA	NA	NA	NA	NA
Brwd3	0.797685	0.652501	1218	No	1004	21	0.888883	0.999996	1205	No	1.33223	0.318186	14	No	1.07733	0.999995	44	No	0.933415	0.342615	105	No	1.02572	0.999795	91	No
Btk	1.02496	0.999996	691	No	720	126	0.987859	0.97408	400	No	NA	NA	NA	NA	NA	NA	NA	NA	NA	NA	NA	NA	NA	NA	NA	NA
Btn2a2	1.04367	0.999996	430	No	585	378	0.953982	0.999996	1010	No	NA	NA	NA	NA	NA	NA	NA	NA	NA	NA	NA	NA	NA	NA	NA	NA
C1galt1c1	0.958392	0.999996	328	No	833	48	1.14119	0.999156	603	No	1.08448	0.999995	82	No	0.949685	0.999995	41	No	1.02386	0.915977	28	No	1.07169	0.999795	78	No
C1ql4	1.07075	0.999996	590	No	865	85	0.858405	0.999996	1170	No	NA	NA	NA	NA	NA	NA	NA	NA	NA	NA	NA	NA	NA	NA	NA	NA
C1qtnf3	1.04897	0.999996	846	No	1006	335	1.00293	0.999996	979	No	NA	NA	NA	NA	NA	NA	NA	NA	NA	NA	NA	NA	NA	NA	NA	NA
C3	0.98018	0.999996	868	No	665	58	0.889687	0.912114	707	No	NA	NA	NA	NA	NA	NA	NA	NA	NA	NA	NA	NA	NA	NA	NA	NA
C330007P06Rik	1.08501	0.95794	110	No	101	854	0.90883	0.912114	732	No	NA	NA	NA	NA	NA	NA	NA	NA	NA	NA	NA	NA	NA	NA	NA	NA
C5ar1	1.00664	0.999996	622	No	506	896	0.870821	0.979818	428	No	NA	NA	NA	NA	NA	NA	NA	NA	NA	NA	NA	NA	NA	NA	NA	NA
C5ar2	0.924866	0.999996	1175	No	1041	343	1.04873	0.999996	729	No	NA	NA	NA	NA	NA	NA	NA	NA	NA	NA	NA	NA	NA	NA	NA	NA
C77370	0.975123	0.999996	951	No	687	454	1.15908	0.797422	108	No	NA	NA	NA	NA	NA	NA	NA	NA	NA	NA	NA	NA	NA	NA	NA	NA
Cacna1f	1.06473	0.999996	221	No	215	773	1.11217	0.999996	838	No	NA	NA	NA	NA	NA	NA	NA	NA	NA	NA	NA	NA	NA	NA	NA	NA
Camk2d	1.09162	0.999996	195	No	94	644	0.992334	0.999996	670	No	NA	NA	NA	NA	NA	NA	NA	NA	NA	NA	NA	NA	NA	NA	NA	NA
Capn6	1.07988	0.942146	104	No	734	458	1.04477	0.999996	803	No	NA	NA	NA	NA	NA	NA	NA	NA	NA	NA	NA	NA	NA	NA	NA	NA
Car5b	0.926083	0.999996	798	No	1009	645	1.16958	0.797422	124	No	NA	NA	NA	NA	NA	NA	NA	NA	NA	NA	NA	NA	NA	NA	NA	NA
Cask	1.12981	0.906353	71	No	247	856	1.20416	0.815051	157	No	NA	NA	NA	NA	NA	NA	NA	NA	NA	NA	NA	NA	NA	NA	NA	NA
Cav1	1.10771	0.999996	294	No	750	1157	0.888313	0.773396	697	No	NA	NA	NA	NA	NA	NA	NA	NA	NA	NA	NA	NA	NA	NA	NA	NA
Ccdc120	0.99477	0.999996	880	No	1150	445	0.977935	0.999996	882	No	NA	NA	NA	NA	NA	NA	NA	NA	NA	NA	NA	NA	NA	NA	NA	NA
Ccdc160	1.12952	0.95794	109	No	413	313	0.990455	0.999996	1036	No	NA	NA	NA	NA	NA	NA	NA	NA	NA	NA	NA	NA	NA	NA	NA	NA
Ccdc22	1.02736	0.999996	345	No	765	851	1.08456	0.999996	997	No	NA	NA	NA	NA	NA	NA	NA	NA	NA	NA	NA	NA	NA	NA	NA	NA
Ccl1	0.919496	0.999996	1146	No	1017	263	1.00502	0.999996	1030	No	NA	NA	NA	NA	NA	NA	NA	NA	NA	NA	NA	NA	NA	NA	NA	NA
Ccl11	0.998158	0.999996	899	No	769	680	1.15118	0.896672	313	No	NA	NA	NA	NA	NA	NA	NA	NA	NA	NA	NA	NA	NA	NA	NA	NA
Ccl12	1.011	0.999996	617	No	338	431	0.861585	0.999996	1162	No	NA	NA	NA	NA	NA	NA	NA	NA	NA	NA	NA	NA	NA	NA	NA	NA
Ccl17	1.04618	0.999996	251	No	36	682	1.01532	0.999996	864	No	0.997379	0.999995	90	No	0.910248	0.999995	116	No	0.978628	0.999995	97	No	1.11062	0.999795	63	No
Ccl19	0.884179	0.999996	1198	No	1174	324	0.545958	0.006021	771	Yes	NA	NA	NA	NA	NA	NA	NA	NA	NA	NA	NA	NA	NA	NA	NA	NA
Ccl2	0.994626	0.999996	414	No	903	573	1.12272	0.999996	719	No	NA	NA	NA	NA	NA	NA	NA	NA	NA	NA	NA	NA	NA	NA	NA	NA
Ccl20	1.11781	0.964635	115	No	292	429	1.05998	0.984014	490	No	NA	NA	NA	NA	NA	NA	NA	NA	NA	NA	NA	NA	NA	NA	NA	NA
Ccl21a	0.832549	0.241278	1194	No	1184	196	0.606768	0.000917	879	Yes	NA	NA	NA	NA	NA	NA	NA	NA	NA	NA	NA	NA	NA	NA	NA	NA
Ccl21b	0.844438	0.999996	967	No	1136	1027	0.481902	0.303232	1178	No	NA	NA	NA	NA	NA	NA	NA	NA	NA	NA	NA	NA	NA	NA	NA	NA
Ccl22	1.04007	0.999996	943	No	60	663	0.888456	0.999996	870	No	NA	NA	NA	NA	NA	NA	NA	NA	NA	NA	NA	NA	NA	NA	NA	NA
Ccl24	1.02623	0.999996	349	No	32	127	1.11272	0.797422	77	No	1.01955	0.999995	80	No	0.941679	0.999995	69	No	0.936117	0.888439	61	No	1.29096	0.917346	17	No
Ccl25	1.16241	0.964635	119	No	116	629	0.781324	0.58373	1211	No	NA	NA	NA	NA	NA	NA	NA	NA	NA	NA	NA	NA	NA	NA	NA	NA
Ccl26	1.05513	0.999996	227	No	81	548	1.09354	0.97408	418	No	NA	NA	NA	NA	NA	NA	NA	NA	NA	NA	NA	NA	NA	NA	NA	NA
Ccl3	0.968313	0.999996	907	No	474	741	0.956094	0.999996	896	No	NA	NA	NA	NA	NA	NA	NA	NA	NA	NA	NA	NA	NA	NA	NA	NA
Ccl4	0.994956	0.999996	871	No	410	642	0.892172	0.999996	987	No	NA	NA	NA	NA	NA	NA	NA	NA	NA	NA	NA	NA	NA	NA	NA	NA
Ccl5	0.953328	0.999996	1118	No	780	422	0.984715	0.904644	322	No	NA	NA	NA	NA	NA	NA	NA	NA	NA	NA	NA	NA	NA	NA	NA	NA
Ccl6	1.05641	0.999996	507	No	439	768	1.00926	0.999996	733	No	NA	NA	NA	NA	NA	NA	NA	NA	NA	NA	NA	NA	NA	NA	NA	NA
Ccl7	0.987153	0.999996	929	No	831	217	1.01233	0.999996	1058	No	NA	NA	NA	NA	NA	NA	NA	NA	NA	NA	NA	NA	NA	NA	NA	NA
Ccl8	1.02382	0.999996	338	No	735	165	1.03676	0.999996	821	No	NA	NA	NA	NA	NA	NA	NA	NA	NA	NA	NA	NA	NA	NA	NA	NA
Ccl9	0.962814	0.999996	681	No	671	636	1.01608	0.999996	992	No	NA	NA	NA	NA	NA	NA	NA	NA	NA	NA	NA	NA	NA	NA	NA	NA
Ccnb3	0.933766	0.999996	1138	No	979	189	1.25409	0.797422	96	No	NA	NA	NA	NA	NA	NA	NA	NA	NA	NA	NA	NA	NA	NA	NA	NA
Ccr1	1.01324	0.999996	614	No	571	150	0.957854	0.999996	930	No	NA	NA	NA	NA	NA	NA	NA	NA	NA	NA	NA	NA	NA	NA	NA	NA
Cd36	1.02229	0.999996	605	No	494	852	1.1209	0.797422	92	No	NA	NA	NA	NA	NA	NA	NA	NA	NA	NA	NA	NA	NA	NA	NA	NA
Cd40lg	1.00281	0.999996	1089	No	329	969	1.18084	0.797422	113	No	NA	NA	NA	NA	NA	NA	NA	NA	NA	NA	NA	NA	NA	NA	NA	NA
Cd44	1.05362	0.999996	1033	No	196	678	1.03189	0.999996	800	No	NA	NA	NA	NA	NA	NA	NA	NA	NA	NA	NA	NA	NA	NA	NA	NA
Cd74	0.97371	0.999996	1048	No	678	699	0.824192	0.999996	1199	No	NA	NA	NA	NA	NA	NA	NA	NA	NA	NA	NA	NA	NA	NA	NA	NA
Cd99l2	0.995673	0.999996	1211	No	950	702	1.13427	0.979818	440	No	NA	NA	NA	NA	NA	NA	NA	NA	NA	NA	NA	NA	NA	NA	NA	NA
Cdk16	1.00882	0.999996	595	No	307	465	1.01373	0.999996	1006	No	NA	NA	NA	NA	NA	NA	NA	NA	NA	NA	NA	NA	NA	NA	NA	NA
Cdkl5	0.992762	0.999996	945	No	689	267	1.22865	0.860825	194	No	NA	NA	NA	NA	NA	NA	NA	NA	NA	NA	NA	NA	NA	NA	NA	NA
Cdr1	1.04105	0.999996	708	No	542	937	1.19469	0.982532	483	No	NA	NA	NA	NA	NA	NA	NA	NA	NA	NA	NA	NA	NA	NA	NA	NA
Cdx4	1.04082	0.999996	955	No	901	284	0.889122	0.999996	1053	No	NA	NA	NA	NA	NA	NA	NA	NA	NA	NA	NA	NA	NA	NA	NA	NA
Cenpi	0.894932	0.797622	885	No	181	235	0.840754	0.754725	723	No	NA	NA	NA	NA	NA	NA	NA	NA	NA	NA	NA	NA	NA	NA	NA	NA
Cetn2	1.10006	0.74505	41	No	30	280	1.19974	0.52194	38	No	1.08872	0.999995	73	No	1.07951	0.999995	45	No	1.03866	0.999995	46	No	1.2557	0.909057	13	No
Cfp	0.95524	0.999996	1174	No	844	380	1.07306	0.999996	857	No	NA	NA	NA	NA	NA	NA	NA	NA	NA	NA	NA	NA	NA	NA	NA	NA
Chic1	1.0103	0.999996	420	No	485	579	1.10187	0.991114	554	No	NA	NA	NA	NA	NA	NA	NA	NA	NA	NA	NA	NA	NA	NA	NA	NA
Chil1	0.939017	0.999996	1206	No	1025	394	1.20782	0.797422	104	No	NA	NA	NA	NA	NA	NA	NA	NA	NA	NA	NA	NA	NA	NA	NA	NA
Chm	0.911654	0.514774	835	No	344	54	1.18373	0.797422	136	No	1.16205	0.984616	33	No	1.12409	0.999995	82	No	0.896518	0.432329	127	No	1.101	0.999795	70	No
Chrdl1	1.08815	0.999996	210	No	651	435	1.12884	0.952666	359	No	NA	NA	NA	NA	NA	NA	NA	NA	NA	NA	NA	NA	NA	NA	NA	NA
Chst7	1.08123	0.999996	234	No	741	1116	1.03402	0.991114	549	No	NA	NA	NA	NA	NA	NA	NA	NA	NA	NA	NA	NA	NA	NA	NA	NA
Cib1	0.956384	0.999996	823	No	1035	30	0.999193	0.999996	687	No	NA	NA	NA	NA	NA	NA	NA	NA	NA	NA	NA	NA	NA	NA	NA	NA
Cited1	0.979714	0.999996	744	No	557	553	1.12576	0.797422	144	No	NA	NA	NA	NA	NA	NA	NA	NA	NA	NA	NA	NA	NA	NA	NA	NA
Clcf1	0.813953	0.608767	1188	No	1173	106	0.914852	0.999996	1065	No	NA	NA	NA	NA	NA	NA	NA	NA	NA	NA	NA	NA	NA	NA	NA	NA
Clcn5	0.921246	0.999996	902	No	706	212	1.15284	0.882184	256	No	NA	NA	NA	NA	NA	NA	NA	NA	NA	NA	NA	NA	NA	NA	NA	NA
Cldn2	1.01672	0.999996	884	No	1175	172	0.966634	0.999996	811	No	NA	NA	NA	NA	NA	NA	NA	NA	NA	NA	NA	NA	NA	NA	NA	NA
Cldn34a	0.963816	0.999996	1069	No	NA	NA	1.06024	0.999996	792	No	NA	NA	NA	NA	NA	NA	NA	NA	NA	NA	NA	NA	NA	NA	NA	NA
Cldn34b3	1.04108	0.999996	351	No	145	430	1.1954	0.860825	204	No	NA	NA	NA	NA	NA	NA	NA	NA	NA	NA	NA	NA	NA	NA	NA	NA
Cldn34b4	1.07274	0.999996	427	No	407	903	1.37942	0.334595	12	No	NA	NA	NA	NA	NA	NA	NA	NA	NA	NA	NA	NA	NA	NA	NA	NA
Cldn34c4	1.0418	0.999996	918	No	67	456	0.958452	0.999996	1074	No	NA	NA	NA	NA	NA	NA	NA	NA	NA	NA	NA	NA	NA	NA	NA	NA
Cldn34d	1.08096	0.999996	253	No	561	724	1.19491	0.882184	290	No	NA	NA	NA	NA	NA	NA	NA	NA	NA	NA	NA	NA	NA	NA	NA	NA
Cmc4	1.1283	0.964635	147	No	73	1092	1.01724	0.999996	802	No	NA	NA	NA	NA	NA	NA	NA	NA	NA	NA	NA	NA	NA	NA	NA	NA
Cnga2	1.03393	0.999996	1139	No	830	850	1.02233	0.797422	87	No	NA	NA	NA	NA	NA	NA	NA	NA	NA	NA	NA	NA	NA	NA	NA	NA
Cnksr2	0.979113	0.999996	363	No	811	589	1.02941	0.999996	665	No	NA	NA	NA	NA	NA	NA	NA	NA	NA	NA	NA	NA	NA	NA	NA	NA
Cnksr3	0.91291	0.797622	544	No	212	111	1.20959	0.797422	133	No	NA	NA	NA	NA	NA	NA	NA	NA	NA	NA	NA	NA	NA	NA	NA	NA
Col4a5	0.950287	0.999996	735	No	914	591	1.02047	0.999996	1033	No	NA	NA	NA	NA	NA	NA	NA	NA	NA	NA	NA	NA	NA	NA	NA	NA
Col4a6	0.91384	0.999996	1150	No	973	490	1.03517	0.999996	667	No	NA	NA	NA	NA	NA	NA	NA	NA	NA	NA	NA	NA	NA	NA	NA	NA
Cox7b	0.891414	0.358435	843	No	306	191	0.869744	0.877078	628	No	NA	NA	NA	NA	NA	NA	NA	NA	NA	NA	NA	NA	NA	NA	NA	NA
Cpxcr1	1.04868	0.999996	719	No	638	1014	1.10279	0.999156	601	No	NA	NA	NA	NA	NA	NA	NA	NA	NA	NA	NA	NA	NA	NA	NA	NA
Crhr2	0.951671	0.999996	511	No	653	543	1.1503	0.797422	115	No	NA	NA	NA	NA	NA	NA	NA	NA	NA	NA	NA	NA	NA	NA	NA	NA
Cryba1	1.09656	0.999996	779	No	864	888	0.936349	0.999996	1114	No	NA	NA	NA	NA	NA	NA	NA	NA	NA	NA	NA	NA	NA	NA	NA	NA
Csf1r	0.95574	0.999996	1026	No	851	585	0.819652	0.413614	910	No	NA	NA	NA	NA	NA	NA	NA	NA	NA	NA	NA	NA	NA	NA	NA	NA
Csk	2.83928	0.00099	1	Yes	1	1245	1.01426	0.914333	325	No	3.51638	0.003142	2	Yes	1.814	0.016527	3	Yes	1.17385	0.404026	23	No	0.995703	0.999795	83	No
Cstf2	0.85099	0.652501	1199	No	1213	35	1.09823	0.856573	185	No	0.878155	0.388296	116	No	0.953425	0.999995	84	No	0.941716	0.751519	66	No	1.04784	0.999795	58	No
Ctag2	1.03713	0.999996	721	No	710	637	1.08886	0.882184	272	No	NA	NA	NA	NA	NA	NA	NA	NA	NA	NA	NA	NA	NA	NA	NA	NA
Ctgf	1.04112	0.999996	449	No	513	933	0.841312	0.666063	1139	No	NA	NA	NA	NA	NA	NA	NA	NA	NA	NA	NA	NA	NA	NA	NA	NA
Ctps2	0.890633	0.999996	1186	No	1057	635	0.999223	0.999996	860	No	NA	NA	NA	NA	NA	NA	NA	NA	NA	NA	NA	NA	NA	NA	NA	NA
Ctsh	0.936615	0.843634	1163	No	1049	75	1.08099	0.797422	106	No	NA	NA	NA	NA	NA	NA	NA	NA	NA	NA	NA	NA	NA	NA	NA	NA
Cul4b	0.889865	0.999996	642	No	600	277	0.933983	0.991114	533	No	NA	NA	NA	NA	NA	NA	NA	NA	NA	NA	NA	NA	NA	NA	NA	NA
Cx3cl1	1.08778	0.999996	753	No	628	1088	0.842642	0.999996	1061	No	NA	NA	NA	NA	NA	NA	NA	NA	NA	NA	NA	NA	NA	NA	NA	NA
Cxcr3	1.10362	0.999996	370	No	255	1058	0.952595	0.999996	998	No	NA	NA	NA	NA	NA	NA	NA	NA	NA	NA	NA	NA	NA	NA	NA	NA
Cxx1a	1.13859	0.312673	25	No	167	1123	0.870367	0.999996	1129	No	NA	NA	NA	NA	NA	NA	NA	NA	NA	NA	NA	NA	NA	NA	NA	NA
Cxx1c	1.11448	0.74505	43	No	41	649	0.944221	0.999996	1029	No	1.15863	0.999995	51	No	1.15524	0.999995	66	No	1.06424	0.999995	44	No	1.11425	0.999795	42	No
Cybb	1.12216	0.999996	353	No	20	1102	1.21074	0.950812	354	No	1.21192	0.892691	26	No	1.12199	0.999995	24	No	1.08979	0.403346	22	No	1.29173	0.917346	16	No
Cylc1	1.16006	0.964635	135	No	56	1198	1.09046	0.999996	895	No	1.01339	0.999995	60	No	0.941386	0.999995	117	No	0.9229	0.944731	102	No	1.26535	0.987488	36	No
Cypt1	1.14149	0.964635	130	No	65	1124	1.10005	0.979818	458	No	NA	NA	NA	NA	NA	NA	NA	NA	NA	NA	NA	NA	NA	NA	NA	NA
Cypt14	1.07488	0.999996	784	No	813	825	1.16028	0.882184	267	No	NA	NA	NA	NA	NA	NA	NA	NA	NA	NA	NA	NA	NA	NA	NA	NA
Cypt15	1.15123	0.999996	362	No	25	962	0.993876	0.999996	1000	No	0.970945	0.999995	86	No	1.10736	0.999995	27	No	1.02656	0.999995	49	No	1.29161	0.999795	39	No
Cypt2	0.915669	0.999996	1210	No	778	440	1.12382	0.797422	134	No	NA	NA	NA	NA	NA	NA	NA	NA	NA	NA	NA	NA	NA	NA	NA	NA
Cypt3	0.955118	0.999996	1011	No	726	123	1.05101	0.999156	568	No	NA	NA	NA	NA	NA	NA	NA	NA	NA	NA	NA	NA	NA	NA	NA	NA
Cypt7	1.18189	0.74505	58	No	326	1203	1.00114	0.999996	929	No	NA	NA	NA	NA	NA	NA	NA	NA	NA	NA	NA	NA	NA	NA	NA	NA
Cyr61	1.08773	0.999996	307	No	86	618	0.822172	0.999996	1219	No	NA	NA	NA	NA	NA	NA	NA	NA	NA	NA	NA	NA	NA	NA	NA	NA
Cysltr1	1.05707	0.999996	549	No	363	916	1.08026	0.979818	462	No	NA	NA	NA	NA	NA	NA	NA	NA	NA	NA	NA	NA	NA	NA	NA	NA
Cysltr2	1.13442	0.999996	424	No	53	802	0.932324	0.999996	994	No	NA	NA	NA	NA	NA	NA	NA	NA	NA	NA	NA	NA	NA	NA	NA	NA
D330045A20Rik	0.936511	0.999996	1050	No	736	109	1.22879	0.851461	176	No	NA	NA	NA	NA	NA	NA	NA	NA	NA	NA	NA	NA	NA	NA	NA	NA
Dab2ip	1.06699	0.999996	267	No	90	485	1.01921	0.979818	463	No	NA	NA	NA	NA	NA	NA	NA	NA	NA	NA	NA	NA	NA	NA	NA	NA
Dach2	0.999822	0.920944	89	No	100	275	1.16715	0.97408	406	No	NA	NA	NA	NA	NA	NA	NA	NA	NA	NA	NA	NA	NA	NA	NA	NA
Dcaf12l1	1.06189	0.999996	597	No	294	874	1.01121	0.999156	647	No	NA	NA	NA	NA	NA	NA	NA	NA	NA	NA	NA	NA	NA	NA	NA	NA
Dcaf12l2	1.03988	0.999996	812	No	419	841	1.01694	0.882184	260	No	NA	NA	NA	NA	NA	NA	NA	NA	NA	NA	NA	NA	NA	NA	NA	NA
Dcx	1.07738	0.999996	583	No	504	1064	1.08015	0.999156	623	No	NA	NA	NA	NA	NA	NA	NA	NA	NA	NA	NA	NA	NA	NA	NA	NA
Ddx26b	0.993349	0.999996	377	No	728	171	1.17844	0.860825	192	No	NA	NA	NA	NA	NA	NA	NA	NA	NA	NA	NA	NA	NA	NA	NA	NA
Ddx3x	0.898154	0.999996	1155	No	822	310	1.05645	0.870869	227	No	NA	NA	NA	NA	NA	NA	NA	NA	NA	NA	NA	NA	NA	NA	NA	NA
Dgat2l6	0.982609	0.999996	1058	No	908	65	1.07848	0.999156	631	No	0.996653	0.999995	67	No	1.04673	0.999995	107	No	0.923753	0.499977	114	No	1.27357	0.816595	11	No
Dgkk	0.963279	0.999996	878	No	529	112	1.21822	0.870869	241	No	NA	NA	NA	NA	NA	NA	NA	NA	NA	NA	NA	NA	NA	NA	NA	NA
Diap2	0.957946	0.999996	713	No	386	147	1.07273	0.97408	394	No	NA	NA	NA	NA	NA	NA	NA	NA	NA	NA	NA	NA	NA	NA	NA	NA
Dkc1	0.616319	0.003182	1242	Yes	1230	24	0.801968	0.069644	520	No	0.903491	0.999995	97	No	0.903795	0.999995	53	No	0.843169	0.458747	101	No	0.459503	0.206006	92	No
Dlg1	0.958375	0.999996	944	No	379	674	1.17129	0.797422	141	No	NA	NA	NA	NA	NA	NA	NA	NA	NA	NA	NA	NA	NA	NA	NA	NA
Dlg3	1.01952	0.999996	448	No	660	586	1.20705	0.882184	261	No	NA	NA	NA	NA	NA	NA	NA	NA	NA	NA	NA	NA	NA	NA	NA	NA
Dmd	1.0237	0.999996	1126	No	258	144	1.25943	0.411634	15	No	NA	NA	NA	NA	NA	NA	NA	NA	NA	NA	NA	NA	NA	NA	NA	NA
Dmd.2	1.00633	0.999996	486	No	642	367	1.11722	0.896353	309	No	NA	NA	NA	NA	NA	NA	NA	NA	NA	NA	NA	NA	NA	NA	NA	NA
Dmrtc1a	1.05027	0.999996	442	No	213	912	1.03321	0.999996	1063	No	NA	NA	NA	NA	NA	NA	NA	NA	NA	NA	NA	NA	NA	NA	NA	NA
Dmrtc1b	1.05524	0.999996	235	No	328	840	0.824226	0.381242	907	No	NA	NA	NA	NA	NA	NA	NA	NA	NA	NA	NA	NA	NA	NA	NA	NA
Dmrtc1c1	1.14651	0.920944	83	No	456	1052	0.700648	0.005387	1229	Yes	NA	NA	NA	NA	NA	NA	NA	NA	NA	NA	NA	NA	NA	NA	NA	NA
Dnajc27	1.00965	0.999996	151	No	397	100	0.736394	0.143479	1097	No	NA	NA	NA	NA	NA	NA	NA	NA	NA	NA	NA	NA	NA	NA	NA	NA
Dnase1l1	1.04673	0.999996	317	No	99	451	0.875371	0.999996	1078	No	NA	NA	NA	NA	NA	NA	NA	NA	NA	NA	NA	NA	NA	NA	NA	NA
Dock11	1.0215	0.999996	700	No	279	685	1.06856	0.979818	446	No	NA	NA	NA	NA	NA	NA	NA	NA	NA	NA	NA	NA	NA	NA	NA	NA
Drd2	1.06049	0.999996	217	No	113	688	0.95756	0.810593	150	No	NA	NA	NA	NA	NA	NA	NA	NA	NA	NA	NA	NA	NA	NA	NA	NA
Drp2	1.08839	0.999996	241	No	125	1004	1.00292	0.999996	741	No	NA	NA	NA	NA	NA	NA	NA	NA	NA	NA	NA	NA	NA	NA	NA	NA
Dstyk	0.939201	0.999996	1189	No	926	278	1.00647	0.982532	482	No	NA	NA	NA	NA	NA	NA	NA	NA	NA	NA	NA	NA	NA	NA	NA	NA
Dusp1	1.09407	0.999996	382	No	302	745	0.770764	0.50109	1132	No	NA	NA	NA	NA	NA	NA	NA	NA	NA	NA	NA	NA	NA	NA	NA	NA
Dusp2	1.03861	0.999996	417	No	523	1087	0.922468	0.999996	1023	No	NA	NA	NA	NA	NA	NA	NA	NA	NA	NA	NA	NA	NA	NA	NA	NA
Dusp21	0.958702	0.999996	1193	No	929	337	1.13779	0.882184	265	No	NA	NA	NA	NA	NA	NA	NA	NA	NA	NA	NA	NA	NA	NA	NA	NA
Dusp26	0.942611	0.999996	752	No	189	170	1.27256	0.521906	36	No	NA	NA	NA	NA	NA	NA	NA	NA	NA	NA	NA	NA	NA	NA	NA	NA
Dusp3	0.9492	0.999996	711	No	719	120	0.782025	0.400535	1183	No	NA	NA	NA	NA	NA	NA	NA	NA	NA	NA	NA	NA	NA	NA	NA	NA
Dusp5	0.994268	0.999996	1000	No	470	341	0.97337	0.999996	921	No	NA	NA	NA	NA	NA	NA	NA	NA	NA	NA	NA	NA	NA	NA	NA	NA
Dusp6	1.10403	0.999996	400	No	590	890	0.863961	0.999996	1134	No	NA	NA	NA	NA	NA	NA	NA	NA	NA	NA	NA	NA	NA	NA	NA	NA
Dusp7	0.87481	0.999996	1231	No	1075	609	0.936106	0.999996	983	No	NA	NA	NA	NA	NA	NA	NA	NA	NA	NA	NA	NA	NA	NA	NA	NA
Dusp9	2.84964	0.00099	2	Yes	2	1244	1.24918	0.797422	74	No	3.40021	0.004714	3	Yes	1.56241	0.018017	5	Yes	2.3467	0.000698	1	Yes	0.835223	0.999795	109	No
DXBay18	1.06672	0.999996	297	No	155	481	0.900905	0.651311	350	No	NA	NA	NA	NA	NA	NA	NA	NA	NA	NA	NA	NA	NA	NA	NA	NA
Dynlt3	1.207	0.243866	23	No	517	1100	1.16682	0.797422	137	No	NA	NA	NA	NA	NA	NA	NA	NA	NA	NA	NA	NA	NA	NA	NA	NA
E130311K13Rik	1.02396	0.999996	906	No	224	508	0.938551	0.998551	566	No	NA	NA	NA	NA	NA	NA	NA	NA	NA	NA	NA	NA	NA	NA	NA	NA
Ebp	1.054	0.999996	284	No	546	1083	1.04015	0.999996	893	No	NA	NA	NA	NA	NA	NA	NA	NA	NA	NA	NA	NA	NA	NA	NA	NA
Ece1	1.10267	0.999996	174	No	260	1105	0.930739	0.999996	782	No	NA	NA	NA	NA	NA	NA	NA	NA	NA	NA	NA	NA	NA	NA	NA	NA
Eda	0.965754	0.999996	874	No	836	460	1.15495	0.941623	343	No	NA	NA	NA	NA	NA	NA	NA	NA	NA	NA	NA	NA	NA	NA	NA	NA
Eda2r	1.05632	0.999996	204	No	150	892	1.09236	0.882184	270	No	NA	NA	NA	NA	NA	NA	NA	NA	NA	NA	NA	NA	NA	NA	NA	NA
Ednra	0.98824	0.999996	701	No	406	721	0.994853	0.999996	662	No	NA	NA	NA	NA	NA	NA	NA	NA	NA	NA	NA	NA	NA	NA	NA	NA
Efhc2	1.07236	0.999996	409	No	348	1108	1.11062	0.882184	282	No	NA	NA	NA	NA	NA	NA	NA	NA	NA	NA	NA	NA	NA	NA	NA	NA
Efnb1	1.05035	0.999996	587	No	662	478	1.00104	0.984014	516	No	NA	NA	NA	NA	NA	NA	NA	NA	NA	NA	NA	NA	NA	NA	NA	NA
Egf	0.967313	0.999996	288	No	425	269	0.993206	0.999996	819	No	NA	NA	NA	NA	NA	NA	NA	NA	NA	NA	NA	NA	NA	NA	NA	NA
Egfl6	0.972158	0.999996	898	No	770	705	1.04065	0.984014	493	No	NA	NA	NA	NA	NA	NA	NA	NA	NA	NA	NA	NA	NA	NA	NA	NA
Egfr	1.09885	0.999996	197	No	141	524	1.06655	0.797422	131	No	NA	NA	NA	NA	NA	NA	NA	NA	NA	NA	NA	NA	NA	NA	NA	NA
Eif1ax	1.15427	0.74505	39	No	340	966	0.989729	0.999996	1004	No	NA	NA	NA	NA	NA	NA	NA	NA	NA	NA	NA	NA	NA	NA	NA	NA
Eif2s3x	0.578505	0.058416	1237	No	1239	19	0.569999	0.001155	961	Yes	0.850969	0.999995	99	No	1.02158	0.999995	115	No	1.06331	0.999995	59	No	0.340229	0.214862	116	No
Elf4	1.08434	0.986205	145	No	330	1115	1.18268	0.999156	580	No	NA	NA	NA	NA	NA	NA	NA	NA	NA	NA	NA	NA	NA	NA	NA	NA
Elk1	0.877655	0.514774	1178	No	1061	169	1.05796	0.999156	651	No	NA	NA	NA	NA	NA	NA	NA	NA	NA	NA	NA	NA	NA	NA	NA	NA
Emd	0.960017	0.999996	1068	No	1021	531	1.15503	0.797422	130	No	NA	NA	NA	NA	NA	NA	NA	NA	NA	NA	NA	NA	NA	NA	NA	NA
Enox2	1.13111	0.855001	59	No	68	292	1.03253	0.882184	269	No	NA	NA	NA	NA	NA	NA	NA	NA	NA	NA	NA	NA	NA	NA	NA	NA
Epha2	1.25741	0.104314	14	No	18	1219	0.902317	0.999996	1110	No	1.36553	0.143447	12	No	1.12501	0.999995	31	No	1.0206	0.999995	62	No	1.00417	0.999795	67	No
Epha7	0.980303	0.999996	273	No	76	592	0.936218	0.999996	1157	No	NA	NA	NA	NA	NA	NA	NA	NA	NA	NA	NA	NA	NA	NA	NA	NA
Ephb1	1.08448	0.964635	134	No	126	347	0.827726	0.651311	964	No	NA	NA	NA	NA	NA	NA	NA	NA	NA	NA	NA	NA	NA	NA	NA	NA
Epo	1.05813	0.999996	1081	No	322	772	0.965859	0.999996	776	No	NA	NA	NA	NA	NA	NA	NA	NA	NA	NA	NA	NA	NA	NA	NA	NA
Epor	1.10412	0.999996	498	No	87	600	0.794094	0.158797	571	No	NA	NA	NA	NA	NA	NA	NA	NA	NA	NA	NA	NA	NA	NA	NA	NA
Eras	0.566131	0.002475	1228	Yes	1240	3	0.56057	0.000707	1239	Yes	0.708014	0.245843	125	No	0.876751	0.999995	110	No	1.07326	0.999995	32	No	0.67709	0.232299	121	No
Erbb2	0.952549	0.22785	1220	No	1071	50	0.944983	0.999996	1056	No	NA	NA	NA	NA	NA	NA	NA	NA	NA	NA	NA	NA	NA	NA	NA	NA
Erbb4	1.00214	0.999996	1004	No	909	205	0.95735	0.999996	831	No	NA	NA	NA	NA	NA	NA	NA	NA	NA	NA	NA	NA	NA	NA	NA	NA
Ercc6l	0.946615	0.999996	865	No	890	339	0.854882	0.601988	1070	No	NA	NA	NA	NA	NA	NA	NA	NA	NA	NA	NA	NA	NA	NA	NA	NA
Erk2	0.338995	0.00099	1248	Yes	1245	4	0.687559	0.155858	1151	No	0.259563	0.014199	138	Yes	0.227642	0.000698	140	Yes	0.484766	0.000698	140	Yes	0.633635	0.880512	113	No
Errfi1	1.08829	0.999996	339	No	518	816	1.09151	0.882184	283	No	NA	NA	NA	NA	NA	NA	NA	NA	NA	NA	NA	NA	NA	NA	NA	NA
Esr1	1.02124	0.999996	741	No	601	845	0.880657	0.999996	1102	No	NA	NA	NA	NA	NA	NA	NA	NA	NA	NA	NA	NA	NA	NA	NA	NA
Esr2	0.943628	0.797622	738	No	924	363	0.945796	0.999996	746	No	NA	NA	NA	NA	NA	NA	NA	NA	NA	NA	NA	NA	NA	NA	NA	NA
Esx1	0.940374	0.999996	479	No	609	846	1.0573	0.999996	957	No	NA	NA	NA	NA	NA	NA	NA	NA	NA	NA	NA	NA	NA	NA	NA	NA
Etd	1.14691	0.999996	169	No	820	672	1.13835	0.97408	396	No	NA	NA	NA	NA	NA	NA	NA	NA	NA	NA	NA	NA	NA	NA	NA	NA
Ezr	1.06562	0.999996	155	No	481	452	0.961451	0.979818	449	No	NA	NA	NA	NA	NA	NA	NA	NA	NA	NA	NA	NA	NA	NA	NA	NA
F2r	0.965937	0.999996	895	No	241	218	0.909115	0.999996	814	No	NA	NA	NA	NA	NA	NA	NA	NA	NA	NA	NA	NA	NA	NA	NA	NA
F2rl1	0.997037	0.999996	751	No	300	627	1.04706	0.984014	494	No	NA	NA	NA	NA	NA	NA	NA	NA	NA	NA	NA	NA	NA	NA	NA	NA
F8	1.04811	0.999996	223	No	567	1110	1.05317	0.979818	448	No	NA	NA	NA	NA	NA	NA	NA	NA	NA	NA	NA	NA	NA	NA	NA	NA
F8a	1.31016	0.108601	16	No	83	1019	0.915658	0.999996	916	No	NA	NA	NA	NA	NA	NA	NA	NA	NA	NA	NA	NA	NA	NA	NA	NA
F9	1.05285	0.999996	293	No	191	782	1.14392	0.797422	109	No	NA	NA	NA	NA	NA	NA	NA	NA	NA	NA	NA	NA	NA	NA	NA	NA
Fam120c	0.945263	0.797622	592	No	953	319	1.0823	0.815051	159	No	NA	NA	NA	NA	NA	NA	NA	NA	NA	NA	NA	NA	NA	NA	NA	NA
Fam122b	1.05476	0.999996	298	No	232	927	1.05318	0.999996	880	No	NA	NA	NA	NA	NA	NA	NA	NA	NA	NA	NA	NA	NA	NA	NA	NA
Fam122c	0.912	0.999996	664	No	588	371	1.16256	0.97408	403	No	NA	NA	NA	NA	NA	NA	NA	NA	NA	NA	NA	NA	NA	NA	NA	NA
Fam199x	0.993947	0.906353	69	No	362	332	0.966315	0.999996	925	No	NA	NA	NA	NA	NA	NA	NA	NA	NA	NA	NA	NA	NA	NA	NA	NA
Fam3a	0.953406	0.999996	1119	No	885	690	1.02377	0.999996	671	No	NA	NA	NA	NA	NA	NA	NA	NA	NA	NA	NA	NA	NA	NA	NA	NA
Fam46d	1.0717	0.999996	675	No	122	613	1.13839	0.882184	280	No	NA	NA	NA	NA	NA	NA	NA	NA	NA	NA	NA	NA	NA	NA	NA	NA
Fam47c	0.931222	0.999996	1105	No	904	323	1.0868	0.982532	480	No	NA	NA	NA	NA	NA	NA	NA	NA	NA	NA	NA	NA	NA	NA	NA	NA
Fam50a	0.790012	0.514774	1229	No	916	365	0.691748	0.17445	753	No	NA	NA	NA	NA	NA	NA	NA	NA	NA	NA	NA	NA	NA	NA	NA	NA
Fam83d	0.949064	0.999996	1013	No	1059	53	1.1294	0.999156	589	No	NA	NA	NA	NA	NA	NA	NA	NA	NA	NA	NA	NA	NA	NA	NA	NA
Fancb	0.864643	0.999996	1164	No	1038	450	1.03621	0.731436	253	No	NA	NA	NA	NA	NA	NA	NA	NA	NA	NA	NA	NA	NA	NA	NA	NA
Fbln1	0.955756	0.999996	521	No	1005	153	1.0029	0.999996	830	No	NA	NA	NA	NA	NA	NA	NA	NA	NA	NA	NA	NA	NA	NA	NA	NA
Fbxw7	1.31092	0.002475	6	Yes	10	818	1.35558	0.462772	21	No	1.54498	0.022608	7	Yes	0.987543	0.999995	78	No	0.89738	0.901308	108	No	1.48423	0.183543	4	No
Ffar4	0.932644	0.652501	581	No	411	97	1.16571	0.575472	47	No	NA	NA	NA	NA	NA	NA	NA	NA	NA	NA	NA	NA	NA	NA	NA	NA
Fga	0.972945	0.999996	1149	No	935	527	0.943443	0.999996	867	No	NA	NA	NA	NA	NA	NA	NA	NA	NA	NA	NA	NA	NA	NA	NA	NA
Fgb	0.975524	0.999996	322	No	606	867	0.966588	0.999996	989	No	NA	NA	NA	NA	NA	NA	NA	NA	NA	NA	NA	NA	NA	NA	NA	NA
Fgd1	0.958192	0.999996	864	No	530	872	0.721768	0.110081	1217	No	NA	NA	NA	NA	NA	NA	NA	NA	NA	NA	NA	NA	NA	NA	NA	NA
Fgf10	1.03695	0.999996	530	No	149	1094	1.01295	0.97408	391	No	NA	NA	NA	NA	NA	NA	NA	NA	NA	NA	NA	NA	NA	NA	NA	NA
Fgf13	1.07146	0.999996	170	No	395	521	1.04026	0.999156	593	No	NA	NA	NA	NA	NA	NA	NA	NA	NA	NA	NA	NA	NA	NA	NA	NA
Fgf15	0.945831	0.999996	441	No	1186	132	0.947775	0.999996	827	No	NA	NA	NA	NA	NA	NA	NA	NA	NA	NA	NA	NA	NA	NA	NA	NA
Fgf16	1.02131	0.999996	274	No	233	320	1.03665	0.999996	963	No	NA	NA	NA	NA	NA	NA	NA	NA	NA	NA	NA	NA	NA	NA	NA	NA
Fgf18	1.08654	0.999996	624	No	649	743	0.8724	0.999996	1187	No	NA	NA	NA	NA	NA	NA	NA	NA	NA	NA	NA	NA	NA	NA	NA	NA
Fgf2	0.945249	0.999996	547	No	701	91	1.0481	0.999996	1020	No	1.07072	0.999995	79	No	1.01217	0.646814	20	No	0.933329	0.435201	124	No	1.15708	0.999795	55	No
Fgf20	0.994	0.999996	528	No	816	572	1.03867	0.999156	639	No	NA	NA	NA	NA	NA	NA	NA	NA	NA	NA	NA	NA	NA	NA	NA	NA
Fgf21	0.87865	0.999996	1059	No	691	57	0.950311	0.471429	643	No	NA	NA	NA	NA	NA	NA	NA	NA	NA	NA	NA	NA	NA	NA	NA	NA
Fgf23	0.854123	0.999996	1141	No	910	146	0.72988	0.417249	1062	No	NA	NA	NA	NA	NA	NA	NA	NA	NA	NA	NA	NA	NA	NA	NA	NA
Fgf4	1.01182	0.999996	332	No	566	935	0.768788	0.999996	1212	No	NA	NA	NA	NA	NA	NA	NA	NA	NA	NA	NA	NA	NA	NA	NA	NA
Fgf8	0.995192	0.999996	948	No	971	788	1.05377	0.885004	300	No	NA	NA	NA	NA	NA	NA	NA	NA	NA	NA	NA	NA	NA	NA	NA	NA
Fgfr2	0.916174	0.999996	619	No	1011	241	0.950315	0.999996	869	No	NA	NA	NA	NA	NA	NA	NA	NA	NA	NA	NA	NA	NA	NA	NA	NA
Fgfr3	1.06885	0.964635	139	No	751	266	0.930412	0.999996	1106	No	NA	NA	NA	NA	NA	NA	NA	NA	NA	NA	NA	NA	NA	NA	NA	NA
Fgfr4	0.957572	0.999996	1065	No	440	293	0.833213	0.381242	191	No	NA	NA	NA	NA	NA	NA	NA	NA	NA	NA	NA	NA	NA	NA	NA	NA
Fgg	1.1045	0.999996	265	No	38	670	0.976767	0.999996	856	No	1.04042	0.999995	85	No	1.02843	0.999995	96	No	0.957532	0.98006	110	No	1.10493	0.999795	60	No
Fhl1	1.08622	0.999996	158	No	288	1020	1.01742	0.984014	521	No	NA	NA	NA	NA	NA	NA	NA	NA	NA	NA	NA	NA	NA	NA	NA	NA
Figf	1.04019	0.999996	215	No	29	182	1.02355	0.999996	1094	No	0.95266	0.999995	96	No	1.04407	0.999995	81	No	0.919018	0.342615	134	No	1.1734	0.987488	32	No
Flcn	1.42061	0.021152	11	Yes	28	1075	0.75386	0.17698	1169	No	0.51464	0.146081	126	No	0.165267	0.001746	139	Yes	0.811802	0.181704	137	No	0.475653	0.146081	125	No
Flna	1.07408	0.999996	244	No	175	510	1.16482	0.860825	190	No	NA	NA	NA	NA	NA	NA	NA	NA	NA	NA	NA	NA	NA	NA	NA	NA
Flt4	0.901457	0.999996	956	No	289	270	0.920075	0.999996	1182	No	NA	NA	NA	NA	NA	NA	NA	NA	NA	NA	NA	NA	NA	NA	NA	NA
Fmr1	1.0211	0.999996	166	No	98	950	1.10458	0.968771	382	No	NA	NA	NA	NA	NA	NA	NA	NA	NA	NA	NA	NA	NA	NA	NA	NA
Fmr1nb	1.00404	0.999996	1113	No	646	1155	0.876131	0.999996	959	No	NA	NA	NA	NA	NA	NA	NA	NA	NA	NA	NA	NA	NA	NA	NA	NA
Fn1	0.960332	0.999996	977	No	850	285	0.873642	0.999996	1028	No	NA	NA	NA	NA	NA	NA	NA	NA	NA	NA	NA	NA	NA	NA	NA	NA
Fnd3c2	1.01894	0.999996	653	No	114	194	1.24039	0.797422	68	No	NA	NA	NA	NA	NA	NA	NA	NA	NA	NA	NA	NA	NA	NA	NA	NA
Fndc3c1	1.10485	0.999996	392	No	291	694	1.07665	0.999156	645	No	NA	NA	NA	NA	NA	NA	NA	NA	NA	NA	NA	NA	NA	NA	NA	NA
Foxo4	1.06342	0.999996	233	No	271	921	0.913166	0.999996	1100	No	NA	NA	NA	NA	NA	NA	NA	NA	NA	NA	NA	NA	NA	NA	NA	NA
Foxp3	1.04916	0.999996	238	No	203	538	1.18671	0.797422	78	No	NA	NA	NA	NA	NA	NA	NA	NA	NA	NA	NA	NA	NA	NA	NA	NA
Foxr2	1.11715	0.920944	84	No	202	982	1.0055	0.999996	1089	No	NA	NA	NA	NA	NA	NA	NA	NA	NA	NA	NA	NA	NA	NA	NA	NA
Frmd7	1.02354	0.999996	764	No	716	453	1.23461	0.797422	117	No	NA	NA	NA	NA	NA	NA	NA	NA	NA	NA	NA	NA	NA	NA	NA	NA
Frmpd3	1.04576	0.999996	663	No	725	622	0.837946	0.938575	725	No	NA	NA	NA	NA	NA	NA	NA	NA	NA	NA	NA	NA	NA	NA	NA	NA
Frmpd4	0.983631	0.999996	1117	No	759	859	1.10244	0.979818	445	No	NA	NA	NA	NA	NA	NA	NA	NA	NA	NA	NA	NA	NA	NA	NA	NA
Frs2	0.544828	0.00099	799	Yes	298	5	0.632021	0.006021	1233	Yes	0.172531	0.012919	139	Yes	0.3126	0.00675	130	Yes	0.81465	0.181704	136	No	0.748602	0.999795	110	No
Fshr	1.01421	0.866242	796	No	266	384	1.00351	0.999996	757	No	NA	NA	NA	NA	NA	NA	NA	NA	NA	NA	NA	NA	NA	NA	NA	NA
Fthl17e	1.25586	0.00275	9	Yes	15	1062	0.822246	0.511296	891	No	1.90098	0.019204	6	Yes	1.63091	0.098863	7	No	1.70411	0.012869	3	Yes	0.665027	0.880512	111	No
Fthl17f	1.25516	0.493932	30	No	24	1210	0.890442	0.999996	1035	No	1.72949	0.028942	9	Yes	1.54822	0.032007	6	Yes	1.59329	0.012869	6	Yes	0.794398	0.999795	86	No
Ftsj1	1.31719	0.00275	8	Yes	9	1223	1.03469	0.999996	1087	No	1.17813	0.873749	23	No	1.07983	0.999995	37	No	1.11469	0.26246	19	No	1.11533	0.999795	77	No
Fundc1	1.12739	0.942146	100	No	37	567	1.02297	0.97408	390	No	1.09484	0.999995	41	No	1.14255	0.999995	32	No	1.05661	0.999995	35	No	1.04748	0.999795	57	No
Fundc2	0.932485	0.999996	1158	No	768	209	1.07609	0.984014	502	No	NA	NA	NA	NA	NA	NA	NA	NA	NA	NA	NA	NA	NA	NA	NA	NA
G6pdx	0.915319	0.999996	456	No	207	102	0.883979	0.999996	1161	No	NA	NA	NA	NA	NA	NA	NA	NA	NA	NA	NA	NA	NA	NA	NA	NA
Gab3	0.982187	0.999996	925	No	857	214	1.02334	0.999996	1128	No	NA	NA	NA	NA	NA	NA	NA	NA	NA	NA	NA	NA	NA	NA	NA	NA
Gabra3	1.01394	0.797622	154	No	797	477	1.18687	0.797422	99	No	NA	NA	NA	NA	NA	NA	NA	NA	NA	NA	NA	NA	NA	NA	NA	NA
Gabre	0.939261	0.999996	1017	No	829	754	1.20038	0.625189	51	No	NA	NA	NA	NA	NA	NA	NA	NA	NA	NA	NA	NA	NA	NA	NA	NA
Gabrq	1.00507	0.999996	230	No	758	223	1.3368	0.797422	88	No	NA	NA	NA	NA	NA	NA	NA	NA	NA	NA	NA	NA	NA	NA	NA	NA
Garem	1.16399	0.964635	136	No	296	1001	0.823529	0.999996	1156	No	NA	NA	NA	NA	NA	NA	NA	NA	NA	NA	NA	NA	NA	NA	NA	NA
Gas6	0.895893	0.999996	771	No	516	529	1.10482	0.999156	648	No	NA	NA	NA	NA	NA	NA	NA	NA	NA	NA	NA	NA	NA	NA	NA	NA
Gata1	1.02518	0.999996	814	No	503	439	0.946043	0.999996	828	No	NA	NA	NA	NA	NA	NA	NA	NA	NA	NA	NA	NA	NA	NA	NA	NA
Gcg	0.995999	0.86928	1090	No	1010	827	1.10491	0.856573	179	No	NA	NA	NA	NA	NA	NA	NA	NA	NA	NA	NA	NA	NA	NA	NA	NA
Gcnt2	0.849046	0.320891	607	No	239	250	0.873712	0.999996	931	No	NA	NA	NA	NA	NA	NA	NA	NA	NA	NA	NA	NA	NA	NA	NA	NA
Gdi1	0.984704	0.999996	1208	No	1037	647	1.02119	0.999996	808	No	NA	NA	NA	NA	NA	NA	NA	NA	NA	NA	NA	NA	NA	NA	NA	NA
Gdpd2	0.996608	0.999996	533	No	1008	894	0.972858	0.999996	1122	No	NA	NA	NA	NA	NA	NA	NA	NA	NA	NA	NA	NA	NA	NA	NA	NA
Gemin8	0.983445	0.999996	679	No	225	117	0.817694	0.218568	561	No	NA	NA	NA	NA	NA	NA	NA	NA	NA	NA	NA	NA	NA	NA	NA	NA
Gja6	0.895884	0.999996	762	No	718	294	1.0241	0.999156	576	No	NA	NA	NA	NA	NA	NA	NA	NA	NA	NA	NA	NA	NA	NA	NA	NA
Gjb1	1.04381	0.999996	327	No	534	985	1.11538	0.979818	470	No	NA	NA	NA	NA	NA	NA	NA	NA	NA	NA	NA	NA	NA	NA	NA	NA
Gk	0.79047	0.476465	974	No	1204	59	0.810145	0.357811	1190	No	0.885848	0.999995	112	No	0.959299	0.999995	105	No	1.0288	0.999995	37	No	0.901503	0.999795	103	No
Gla	1.05738	0.999996	222	No	739	792	0.95864	0.999996	1111	No	NA	NA	NA	NA	NA	NA	NA	NA	NA	NA	NA	NA	NA	NA	NA	NA
Glipr2	0.925345	0.999996	1003	No	1045	415	1.0269	0.999996	684	No	NA	NA	NA	NA	NA	NA	NA	NA	NA	NA	NA	NA	NA	NA	NA	NA
Glod5	1.01961	0.999996	569	No	698	190	1.18797	0.813419	156	No	NA	NA	NA	NA	NA	NA	NA	NA	NA	NA	NA	NA	NA	NA	NA	NA
Glra2	1.01609	0.999996	841	No	809	550	0.991989	0.999996	699	No	NA	NA	NA	NA	NA	NA	NA	NA	NA	NA	NA	NA	NA	NA	NA	NA
Glra4	1.06014	0.999996	715	No	369	868	0.955964	0.999996	705	No	NA	NA	NA	NA	NA	NA	NA	NA	NA	NA	NA	NA	NA	NA	NA	NA
Gm10058	0.818829	0.006698	1054	Yes	874	265	0.215083	0.00033	1248	Yes	NA	NA	NA	NA	NA	NA	NA	NA	NA	NA	NA	NA	NA	NA	NA	NA
Gm10439	1.10383	0.999996	177	No	119	819	0.710816	0.001155	413	Yes	NA	NA	NA	NA	NA	NA	NA	NA	NA	NA	NA	NA	NA	NA	NA	NA
Gm10921	0.787969	0.002475	953	Yes	987	71	0.399283	0.00033	274	Yes	1.05062	0.999995	89	No	1.06071	0.999995	33	No	1.37193	0.315119	20	No	0.105048	0.014665	140	Yes
Gm10922	0.761764	0.358435	1203	No	1208	425	0.128525	0.013243	1226	Yes	NA	NA	NA	NA	NA	NA	NA	NA	NA	NA	NA	NA	NA	NA	NA	NA
Gm1140	1.06054	0.999996	683	No	894	849	0.975165	0.882184	275	No	NA	NA	NA	NA	NA	NA	NA	NA	NA	NA	NA	NA	NA	NA	NA	NA
Gm14459	1.1059	0.999996	269	No	731	646	0.871169	0.23846	296	No	NA	NA	NA	NA	NA	NA	NA	NA	NA	NA	NA	NA	NA	NA	NA	NA
Gm14474	1.27389	0.115237	20	No	120	1207	0.341061	0.00033	1240	Yes	NA	NA	NA	NA	NA	NA	NA	NA	NA	NA	NA	NA	NA	NA	NA	NA
Gm14499	1.22256	0.855001	61	No	160	1043	1.01834	0.856573	196	No	NA	NA	NA	NA	NA	NA	NA	NA	NA	NA	NA	NA	NA	NA	NA	NA
Gm14511	1.27244	0.906353	86	No	185	953	0.745655	0.273666	607	No	NA	NA	NA	NA	NA	NA	NA	NA	NA	NA	NA	NA	NA	NA	NA	NA
Gm14525	1.08848	0.999996	460	No	173	1239	1.07093	0.98553	686	No	NA	NA	NA	NA	NA	NA	NA	NA	NA	NA	NA	NA	NA	NA	NA	NA
Gm14625	0.956591	0.999996	644	No	978	491	0.881789	0.400535	443	No	NA	NA	NA	NA	NA	NA	NA	NA	NA	NA	NA	NA	NA	NA	NA	NA
Gm14685	1.13733	0.999996	733	No	327	1205	0.833461	0.73959	743	No	NA	NA	NA	NA	NA	NA	NA	NA	NA	NA	NA	NA	NA	NA	NA	NA
Gm14725	1.03315	0.999996	367	No	633	1170	0.996242	0.797422	120	No	NA	NA	NA	NA	NA	NA	NA	NA	NA	NA	NA	NA	NA	NA	NA	NA
Gm14743	0.985148	0.999996	993	No	1093	691	1.02171	0.955049	367	No	NA	NA	NA	NA	NA	NA	NA	NA	NA	NA	NA	NA	NA	NA	NA	NA
Gm14744	0.883043	0.30381	1224	No	1034	520	1.03187	0.999156	762	No	NA	NA	NA	NA	NA	NA	NA	NA	NA	NA	NA	NA	NA	NA	NA	NA
Gm14781	0.979569	0.999996	1106	No	983	781	1.17475	0.870869	225	No	NA	NA	NA	NA	NA	NA	NA	NA	NA	NA	NA	NA	NA	NA	NA	NA
Gm14920	1.13213	0.999996	201	No	754	812	0.890963	0.999996	809	No	NA	NA	NA	NA	NA	NA	NA	NA	NA	NA	NA	NA	NA	NA	NA	NA
Gm15023	0.978077	0.999996	600	No	194	1236	0.745532	0.85595	1037	No	NA	NA	NA	NA	NA	NA	NA	NA	NA	NA	NA	NA	NA	NA	NA	NA
Gm15080	0.966662	0.999996	405	No	1050	720	1.05562	0.346479	33	No	NA	NA	NA	NA	NA	NA	NA	NA	NA	NA	NA	NA	NA	NA	NA	NA
Gm15085	1.0392	0.999996	505	No	1056	1145	0.333263	0.218568	1188	No	NA	NA	NA	NA	NA	NA	NA	NA	NA	NA	NA	NA	NA	NA	NA	NA
Gm15091	0.995024	0.999996	783	No	845	516	1.24902	0.979818	495	No	NA	NA	NA	NA	NA	NA	NA	NA	NA	NA	NA	NA	NA	NA	NA	NA
Gm15097	0.961454	0.999996	850	No	1140	908	1.03408	0.984014	679	No	NA	NA	NA	NA	NA	NA	NA	NA	NA	NA	NA	NA	NA	NA	NA	NA
Gm15104	1.22372	0.214446	22	No	238	1200	1.01575	0.999996	735	No	NA	NA	NA	NA	NA	NA	NA	NA	NA	NA	NA	NA	NA	NA	NA	NA
Gm15114	0.964042	0.999996	1110	No	1143	887	0.629376	0.532731	833	No	NA	NA	NA	NA	NA	NA	NA	NA	NA	NA	NA	NA	NA	NA	NA	NA
Gm15127	0.955765	0.999996	973	No	615	588	1.39159	0.797422	107	No	NA	NA	NA	NA	NA	NA	NA	NA	NA	NA	NA	NA	NA	NA	NA	NA
Gm15140	1.08486	0.999996	612	No	925	1177	1.17046	0.870869	393	No	NA	NA	NA	NA	NA	NA	NA	NA	NA	NA	NA	NA	NA	NA	NA	NA
Gm16405	0.973017	0.999996	1085	No	312	449	1.03885	0.936918	387	No	NA	NA	NA	NA	NA	NA	NA	NA	NA	NA	NA	NA	NA	NA	NA	NA
Gm16445	0.994668	0.999996	320	No	390	683	1.07642	0.982532	486	No	NA	NA	NA	NA	NA	NA	NA	NA	NA	NA	NA	NA	NA	NA	NA	NA
Gm1993	0.479235	0.652501	1172	No	1103	148	0.629727	0.532731	1133	No	NA	NA	NA	NA	NA	NA	NA	NA	NA	NA	NA	NA	NA	NA	NA	NA
Gm2012	1.04138	0.999996	485	No	206	1237	1.53637	0.860825	362	No	NA	NA	NA	NA	NA	NA	NA	NA	NA	NA	NA	NA	NA	NA	NA	NA
Gm2030	0.951318	0.999996	782	No	1155	695	0.926759	0.999996	841	No	NA	NA	NA	NA	NA	NA	NA	NA	NA	NA	NA	NA	NA	NA	NA	NA
Gm21637	0.881969	0.063623	975	No	802	377	0.345358	0.00033	1091	Yes	NA	NA	NA	NA	NA	NA	NA	NA	NA	NA	NA	NA	NA	NA	NA	NA
Gm21950	1.02803	0.999996	773	No	263	333	1.07248	0.882184	294	No	NA	NA	NA	NA	NA	NA	NA	NA	NA	NA	NA	NA	NA	NA	NA	NA
Gm21951	0.88412	0.866242	1131	No	1127	1078	1.58301	0.31112	31	No	NA	NA	NA	NA	NA	NA	NA	NA	NA	NA	NA	NA	NA	NA	NA	NA
Gm2799	0.975923	0.999996	636	No	1064	1147	1.21282	0.882184	392	No	NA	NA	NA	NA	NA	NA	NA	NA	NA	NA	NA	NA	NA	NA	NA	NA
Gm2863	1.12254	0.999996	462	No	332	1222	1.54152	0.797422	178	No	NA	NA	NA	NA	NA	NA	NA	NA	NA	NA	NA	NA	NA	NA	NA	NA
Gm2913	0.805178	0.999996	1207	No	1146	227	0.272388	0.00033	1228	Yes	NA	NA	NA	NA	NA	NA	NA	NA	NA	NA	NA	NA	NA	NA	NA	NA
Gm2927	0.992277	0.999996	827	No	1031	1138	1.24653	0.870869	341	No	NA	NA	NA	NA	NA	NA	NA	NA	NA	NA	NA	NA	NA	NA	NA	NA
Gm2933	1.22614	0.95794	236	No	1117	1091	1.02698	0.999996	861	No	NA	NA	NA	NA	NA	NA	NA	NA	NA	NA	NA	NA	NA	NA	NA	NA
Gm362	1.15717	0.999996	193	No	35	711	0.984033	0.999996	837	No	1.24768	0.418257	18	No	1.01306	0.999995	68	No	0.993421	0.999995	74	No	1.09501	0.999795	81	No
Gm364	1.10388	0.725371	36	No	89	942	1.16791	0.917198	332	No	NA	NA	NA	NA	NA	NA	NA	NA	NA	NA	NA	NA	NA	NA	NA	NA
Gm3701	0.742017	0.999996	1073	No	801	1201	1.73027	0.541584	83	No	NA	NA	NA	NA	NA	NA	NA	NA	NA	NA	NA	NA	NA	NA	NA	NA
Gm3706	0.903539	0.999996	593	No	1091	219	1.41119	0.355061	26	No	NA	NA	NA	NA	NA	NA	NA	NA	NA	NA	NA	NA	NA	NA	NA	NA
Gm3763	1.03591	0.937772	132	No	1122	1046	1.31322	0.979818	619	No	NA	NA	NA	NA	NA	NA	NA	NA	NA	NA	NA	NA	NA	NA	NA	NA
Gm382	0.96306	0.999996	938	No	498	534	1.1578	0.797422	119	No	NA	NA	NA	NA	NA	NA	NA	NA	NA	NA	NA	NA	NA	NA	NA	NA
Gm4297	1.06132	0.999996	788	No	527	421	1.09719	0.97408	465	No	NA	NA	NA	NA	NA	NA	NA	NA	NA	NA	NA	NA	NA	NA	NA	NA
Gm44	1.04529	0.999996	513	No	320	72	1.09218	0.946891	346	No	1.05193	0.999995	76	No	1.08062	0.999995	25	No	0.94199	0.432329	129	No	1.36333	0.194832	7	No
Gm4906	0.999285	0.999996	1091	No	974	1041	0.867412	0.979818	436	No	NA	NA	NA	NA	NA	NA	NA	NA	NA	NA	NA	NA	NA	NA	NA	NA
Gm4907	1.02804	0.999996	461	No	460	899	1.23909	0.805487	146	No	NA	NA	NA	NA	NA	NA	NA	NA	NA	NA	NA	NA	NA	NA	NA	NA
Gm4984	1.09052	0.964635	114	No	353	462	1.2169	0.877422	244	No	NA	NA	NA	NA	NA	NA	NA	NA	NA	NA	NA	NA	NA	NA	NA	NA
Gm5071	1.07732	0.999996	391	No	819	922	0.860113	0.848749	622	No	NA	NA	NA	NA	NA	NA	NA	NA	NA	NA	NA	NA	NA	NA	NA	NA
Gm5072	1.18327	0.716806	38	No	427	1076	0.664171	0.07194	1224	No	NA	NA	NA	NA	NA	NA	NA	NA	NA	NA	NA	NA	NA	NA	NA	NA
Gm5127	0.896342	0.999996	1187	No	1015	94	1.16848	0.952666	355	No	NA	NA	NA	NA	NA	NA	NA	NA	NA	NA	NA	NA	NA	NA	NA	NA
Gm5128	1.09419	0.999996	749	No	776	1071	0.511712	0.10634	1220	No	NA	NA	NA	NA	NA	NA	NA	NA	NA	NA	NA	NA	NA	NA	NA	NA
Gm5132	1.17934	0.855001	60	No	102	795	1.0718	0.984014	503	No	NA	NA	NA	NA	NA	NA	NA	NA	NA	NA	NA	NA	NA	NA	NA	NA
Gm5168	1.34672	0.854864	67	No	798	1218	0.654351	0.412391	816	No	NA	NA	NA	NA	NA	NA	NA	NA	NA	NA	NA	NA	NA	NA	NA	NA
Gm5169	0.99865	0.999996	844	No	392	1035	1.39167	0.334595	22	No	NA	NA	NA	NA	NA	NA	NA	NA	NA	NA	NA	NA	NA	NA	NA	NA
Gm5382	1.03915	0.999996	481	No	277	638	1.04108	0.797422	116	No	NA	NA	NA	NA	NA	NA	NA	NA	NA	NA	NA	NA	NA	NA	NA	NA
Gm5640	1.03184	0.999996	894	No	672	356	0.771976	0.66318	965	No	NA	NA	NA	NA	NA	NA	NA	NA	NA	NA	NA	NA	NA	NA	NA	NA
Gm5934	1.05125	0.999996	930	No	421	796	0.834723	0.999996	894	No	NA	NA	NA	NA	NA	NA	NA	NA	NA	NA	NA	NA	NA	NA	NA	NA
Gm5935	1.53578	0.999996	474	No	1104	1125	0.417864	0.532731	1130	No	NA	NA	NA	NA	NA	NA	NA	NA	NA	NA	NA	NA	NA	NA	NA	NA
Gm5936	1.10859	0.999996	187	No	761	208	1.17033	0.877422	248	No	NA	NA	NA	NA	NA	NA	NA	NA	NA	NA	NA	NA	NA	NA	NA	NA
Gm5938	0.965671	0.999996	747	No	630	207	1.09245	0.999996	923	No	NA	NA	NA	NA	NA	NA	NA	NA	NA	NA	NA	NA	NA	NA	NA	NA
Gm5941	1.19779	0.999996	389	No	786	866	1.07467	0.856573	202	No	NA	NA	NA	NA	NA	NA	NA	NA	NA	NA	NA	NA	NA	NA	NA	NA
Gm595	1.04055	0.999996	729	No	576	1047	0.988248	0.998551	565	No	NA	NA	NA	NA	NA	NA	NA	NA	NA	NA	NA	NA	NA	NA	NA	NA
Gm6121	1.20934	0.72893	90	No	1054	1149	1.05178	0.999156	775	No	NA	NA	NA	NA	NA	NA	NA	NA	NA	NA	NA	NA	NA	NA	NA	NA
Gm614	0.963103	0.999996	689	No	945	163	1.04843	0.999156	596	No	NA	NA	NA	NA	NA	NA	NA	NA	NA	NA	NA	NA	NA	NA	NA	NA
Gm6377	1.02121	0.999996	1088	No	826	601	1.20095	0.797422	111	No	NA	NA	NA	NA	NA	NA	NA	NA	NA	NA	NA	NA	NA	NA	NA	NA
Gm648	1.33142	0.040017	12	Yes	6	379	1.1223	0.916074	326	No	1.08712	0.999995	75	No	1.13111	0.999995	51	No	0.993675	0.721746	47	No	1.24853	0.987488	35	No
Gm6592	1.17329	0.708058	34	No	48	1016	1.09053	0.860825	199	No	1.38227	0.892691	29	No	1.15356	0.999995	26	No	1.13769	0.999995	29	No	0.996443	0.999795	44	No
Gm6760	0.971925	0.86928	1082	No	722	502	1.1537	0.882184	273	No	NA	NA	NA	NA	NA	NA	NA	NA	NA	NA	NA	NA	NA	NA	NA	NA
Gm6812	0.950215	0.999996	1095	No	1134	1021	0.93621	0.952666	524	No	NA	NA	NA	NA	NA	NA	NA	NA	NA	NA	NA	NA	NA	NA	NA	NA
Gm6880	1.00031	0.999996	717	No	747	975	0.839421	0.532731	842	No	NA	NA	NA	NA	NA	NA	NA	NA	NA	NA	NA	NA	NA	NA	NA	NA
Gm6890	1.11052	0.999996	503	No	522	1179	0.871834	0.999996	887	No	NA	NA	NA	NA	NA	NA	NA	NA	NA	NA	NA	NA	NA	NA	NA	NA
Gm7073	1.03798	0.999996	431	No	486	251	0.948995	0.999996	1069	No	NA	NA	NA	NA	NA	NA	NA	NA	NA	NA	NA	NA	NA	NA	NA	NA
Gm715	1.05999	0.999996	383	No	398	417	0.946638	0.999996	788	No	NA	NA	NA	NA	NA	NA	NA	NA	NA	NA	NA	NA	NA	NA	NA	NA
Gm7173	1.04968	0.999996	1067	No	635	511	1.13089	0.870869	224	No	NA	NA	NA	NA	NA	NA	NA	NA	NA	NA	NA	NA	NA	NA	NA	NA
Gm732	1.09535	0.999996	281	No	121	1061	1.10645	0.991114	540	No	NA	NA	NA	NA	NA	NA	NA	NA	NA	NA	NA	NA	NA	NA	NA	NA
Gm773	1.03899	0.999996	1076	No	792	734	1.29823	0.810593	153	No	NA	NA	NA	NA	NA	NA	NA	NA	NA	NA	NA	NA	NA	NA	NA	NA
Gm8787	1.0066	0.999996	892	No	368	620	1.24273	0.797422	121	No	NA	NA	NA	NA	NA	NA	NA	NA	NA	NA	NA	NA	NA	NA	NA	NA
Gm8817	1.03014	0.999996	299	No	825	869	0.993269	0.999996	1011	No	NA	NA	NA	NA	NA	NA	NA	NA	NA	NA	NA	NA	NA	NA	NA	NA
Gm9	0.983143	0.999996	1173	No	1007	518	1.00951	0.999996	673	No	NA	NA	NA	NA	NA	NA	NA	NA	NA	NA	NA	NA	NA	NA	NA	NA
Gm9112	1.10645	0.999996	883	No	639	729	0.933532	0.999996	680	No	NA	NA	NA	NA	NA	NA	NA	NA	NA	NA	NA	NA	NA	NA	NA	NA
Gmcl1l	1.16627	0.999996	586	No	1120	1090	0.612823	0.798065	1079	No	NA	NA	NA	NA	NA	NA	NA	NA	NA	NA	NA	NA	NA	NA	NA	NA
Gnl3l	0.95456	0.999996	1016	No	1167	392	0.925276	0.999996	883	No	NA	NA	NA	NA	NA	NA	NA	NA	NA	NA	NA	NA	NA	NA	NA	NA
Gpc3	0.994618	0.999996	688	No	569	803	1.05587	0.999996	969	No	NA	NA	NA	NA	NA	NA	NA	NA	NA	NA	NA	NA	NA	NA	NA	NA
Gpc4	1.17314	0.999996	361	No	23	1215	1.06955	0.950812	353	No	1.27046	0.352243	16	No	1.51373	0.018017	4	Yes	1.10872	0.999995	48	No	1.21428	0.917346	22	No
Gper1	1.05755	0.999996	555	No	308	949	0.872076	0.999996	778	No	NA	NA	NA	NA	NA	NA	NA	NA	NA	NA	NA	NA	NA	NA	NA	NA
Gpkow	0.871466	0.999996	875	No	968	920	0.547608	0.000917	868	Yes	NA	NA	NA	NA	NA	NA	NA	NA	NA	NA	NA	NA	NA	NA	NA	NA
Gpm6b	1.07146	0.999996	497	No	343	838	0.926494	0.999996	1054	No	NA	NA	NA	NA	NA	NA	NA	NA	NA	NA	NA	NA	NA	NA	NA	NA
Gpr101	1.24813	0.937772	93	No	40	710	1.02611	0.999996	714	No	0.961282	0.999995	93	No	0.99819	0.999995	83	No	0.946274	0.999995	90	No	1.37359	0.999795	45	No
Gpr119	1.01332	0.999996	627	No	197	911	1.09203	0.999156	600	No	NA	NA	NA	NA	NA	NA	NA	NA	NA	NA	NA	NA	NA	NA	NA	NA
Gpr143	0.921195	0.999996	1169	No	859	226	1.14027	0.999156	650	No	NA	NA	NA	NA	NA	NA	NA	NA	NA	NA	NA	NA	NA	NA	NA	NA
Gpr165	0.999337	0.999996	1040	No	707	574	1.07427	0.999996	829	No	NA	NA	NA	NA	NA	NA	NA	NA	NA	NA	NA	NA	NA	NA	NA	NA
Gpr173	0.963488	0.999996	847	No	902	575	0.984972	0.999996	917	No	NA	NA	NA	NA	NA	NA	NA	NA	NA	NA	NA	NA	NA	NA	NA	NA
Gpr174	1.10345	0.999996	168	No	444	662	1.10347	0.993904	557	No	NA	NA	NA	NA	NA	NA	NA	NA	NA	NA	NA	NA	NA	NA	NA	NA
Gpr183	1.19314	0.694342	32	No	165	1199	0.925406	0.999996	1059	No	NA	NA	NA	NA	NA	NA	NA	NA	NA	NA	NA	NA	NA	NA	NA	NA
Gpr34	0.931145	0.843634	560	No	795	42	1.05598	0.999996	852	No	1.13515	0.999995	52	No	1.00435	0.999995	67	No	0.96832	0.999995	79	No	1.07764	0.999795	88	No
Gpr50	1.00787	0.999996	490	No	284	386	1.11361	0.999156	640	No	NA	NA	NA	NA	NA	NA	NA	NA	NA	NA	NA	NA	NA	NA	NA	NA
Gpr55	1.06261	0.999996	255	No	200	426	0.987787	0.999996	978	No	NA	NA	NA	NA	NA	NA	NA	NA	NA	NA	NA	NA	NA	NA	NA	NA
Gpr82	1.11489	0.964635	127	No	372	1181	1.10195	0.999156	572	No	NA	NA	NA	NA	NA	NA	NA	NA	NA	NA	NA	NA	NA	NA	NA	NA
Gprasp1	0.984474	0.97232	379	No	210	107	1.13027	0.828544	170	No	NA	NA	NA	NA	NA	NA	NA	NA	NA	NA	NA	NA	NA	NA	NA	NA
Gprasp2	0.995035	0.999996	1111	No	157	350	1.05022	0.882184	279	No	NA	NA	NA	NA	NA	NA	NA	NA	NA	NA	NA	NA	NA	NA	NA	NA
Grb2	0.327713	0.00099	1247	Yes	1105	6	0.515689	0.000917	1207	Yes	0.201964	0.018331	137	Yes	0.21993	0.014839	138	Yes	1.18678	0.999995	41	No	0.568336	0.206006	123	No
Gria3	0.979003	0.999996	709	No	655	532	1.19903	0.860825	210	No	NA	NA	NA	NA	NA	NA	NA	NA	NA	NA	NA	NA	NA	NA	NA	NA
Gripap1	1.02364	0.999996	504	No	1098	568	1.08898	0.896353	310	No	NA	NA	NA	NA	NA	NA	NA	NA	NA	NA	NA	NA	NA	NA	NA	NA
Grpr	1.00056	0.999996	308	No	821	360	1.04289	0.999996	840	No	NA	NA	NA	NA	NA	NA	NA	NA	NA	NA	NA	NA	NA	NA	NA	NA
Gspt2	1.10668	0.74505	45	No	14	174	0.953601	0.999996	863	No	1.13638	0.999995	58	No	1.03555	0.999995	86	No	0.987414	0.999995	73	No	1.09823	0.999795	74	No
Gstp1	0.99672	0.999996	1064	No	856	607	1.00398	0.97408	417	No	NA	NA	NA	NA	NA	NA	NA	NA	NA	NA	NA	NA	NA	NA	NA	NA
Gucy2f	1.01924	0.999996	399	No	281	598	1.19852	0.97408	410	No	NA	NA	NA	NA	NA	NA	NA	NA	NA	NA	NA	NA	NA	NA	NA	NA
H2afb2	1.03829	0.999996	991	No	810	797	1.02887	0.999996	745	No	NA	NA	NA	NA	NA	NA	NA	NA	NA	NA	NA	NA	NA	NA	NA	NA
H2afb3	1.10578	0.999996	285	No	80	1096	0.871699	0.999996	1189	No	NA	NA	NA	NA	NA	NA	NA	NA	NA	NA	NA	NA	NA	NA	NA	NA
H2al1m	1.35015	0.00099	4	Yes	7	1231	0.615625	0.000707	935	Yes	1.47886	0.477617	19	No	1.21058	0.59222	17	No	1.2697	0.155819	15	No	0.59859	0.970988	108	No
H2bfm	1.13815	0.999996	854	No	640	990	0.927697	0.999996	908	No	NA	NA	NA	NA	NA	NA	NA	NA	NA	NA	NA	NA	NA	NA	NA	NA
Haus7	0.756749	0.018677	519	Yes	1224	27	0.551865	0.02113	1214	Yes	0.764487	0.516424	83	No	1.00946	0.999995	104	No	0.874229	0.458747	122	No	0.531002	0.146081	127	No
Havcr2	1.00629	0.999996	493	No	415	570	0.906061	0.999996	1196	No	NA	NA	NA	NA	NA	NA	NA	NA	NA	NA	NA	NA	NA	NA	NA	NA
Hccs	0.665211	0.002475	1246	Yes	1234	14	0.758564	0.999996	1159	No	0.704815	0.245843	121	No	0.521166	0.016178	137	Yes	0.970457	0.944731	111	No	1.05182	0.999795	49	No
Hcfc1	0.637909	0.70621	1225	No	1199	382	0.487376	0.000707	818	Yes	NA	NA	NA	NA	NA	NA	NA	NA	NA	NA	NA	NA	NA	NA	NA	NA
Hdac6	1.05991	0.999996	660	No	647	239	1.12403	0.882184	289	No	NA	NA	NA	NA	NA	NA	NA	NA	NA	NA	NA	NA	NA	NA	NA	NA
Hdac8	0.996328	0.999996	523	No	531	929	1.02495	0.955049	371	No	NA	NA	NA	NA	NA	NA	NA	NA	NA	NA	NA	NA	NA	NA	NA	NA
Hdx	1.0115	0.999996	631	No	840	309	1.15774	0.797422	139	No	NA	NA	NA	NA	NA	NA	NA	NA	NA	NA	NA	NA	NA	NA	NA	NA
Heph	1.19701	0.163614	19	No	27	719	1.1025	0.97408	419	No	1.09026	0.999995	39	No	0.987126	0.999995	119	No	0.875455	0.569769	92	No	1.167	0.999795	41	No
Hmgb1	0.927807	0.999996	969	No	967	564	0.545703	0.039259	1048	Yes	NA	NA	NA	NA	NA	NA	NA	NA	NA	NA	NA	NA	NA	NA	NA	NA
Hmgb3	0.843911	0.434049	1021	No	558	658	1.03724	0.213696	6	No	NA	NA	NA	NA	NA	NA	NA	NA	NA	NA	NA	NA	NA	NA	NA	NA
Hmgcr	0.88787	0.999996	1180	No	817	98	0.843133	0.691419	901	No	NA	NA	NA	NA	NA	NA	NA	NA	NA	NA	NA	NA	NA	NA	NA	NA
Hmgn5	1.09793	0.999996	311	No	93	1206	1.09125	0.97656	422	No	NA	NA	NA	NA	NA	NA	NA	NA	NA	NA	NA	NA	NA	NA	NA	NA
Hnrnph2	1.08437	0.999996	209	No	438	948	1.02543	0.797422	90	No	NA	NA	NA	NA	NA	NA	NA	NA	NA	NA	NA	NA	NA	NA	NA	NA
Hprt	1.11663	0.999996	270	No	280	992	0.949139	0.999996	1050	No	NA	NA	NA	NA	NA	NA	NA	NA	NA	NA	NA	NA	NA	NA	NA	NA
Hras	0.93409	0.999996	629	No	1081	434	0.829902	0.692455	1090	No	NA	NA	NA	NA	NA	NA	NA	NA	NA	NA	NA	NA	NA	NA	NA	NA
Hs6st2	1.12426	0.961034	113	No	168	1057	1.05565	0.991114	550	No	NA	NA	NA	NA	NA	NA	NA	NA	NA	NA	NA	NA	NA	NA	NA	NA
Hsd17b10	0.812141	0.652501	1181	No	1227	26	0.784222	0.486316	823	No	0.597305	0.105168	127	No	0.641044	0.129063	132	No	0.917775	0.432329	128	No	0.992007	0.999795	89	No
Hsf3	0.995552	0.999996	839	No	849	391	1.37719	0.223391	8	No	NA	NA	NA	NA	NA	NA	NA	NA	NA	NA	NA	NA	NA	NA	NA	NA
Htatsf1	0.80427	0.068423	926	No	1210	47	0.6381	0.23846	1222	No	0.872269	0.999995	92	No	0.922268	0.999995	60	No	0.930895	0.999995	80	No	0.329695	0.149975	124	No
Htr2a	1.03571	0.999996	668	No	519	161	0.869251	0.999996	1191	No	NA	NA	NA	NA	NA	NA	NA	NA	NA	NA	NA	NA	NA	NA	NA	NA
Htr2b	0.900465	0.999996	965	No	788	39	1.08243	0.999996	777	No	NA	NA	NA	NA	NA	NA	NA	NA	NA	NA	NA	NA	NA	NA	NA	NA
Htr2c	1.03891	0.999996	742	No	796	853	1.00134	0.999156	632	No	NA	NA	NA	NA	NA	NA	NA	NA	NA	NA	NA	NA	NA	NA	NA	NA
Huwe1	0.604837	0.018677	1227	Yes	1195	34	0.824858	0.945735	1145	No	0.478509	0.050803	129	No	0.578682	0.03448	134	Yes	0.914249	0.999995	99	No	0.485344	0.118308	131	No
Hypm	1.05107	0.999996	237	No	416	939	1.04008	0.882184	293	No	NA	NA	NA	NA	NA	NA	NA	NA	NA	NA	NA	NA	NA	NA	NA	NA
Icam1	1.09928	0.999996	781	No	463	303	0.912438	0.85595	398	No	NA	NA	NA	NA	NA	NA	NA	NA	NA	NA	NA	NA	NA	NA	NA	NA
Idh3g	1.0906	0.999996	365	No	106	876	0.934736	0.999996	872	No	NA	NA	NA	NA	NA	NA	NA	NA	NA	NA	NA	NA	NA	NA	NA	NA
Ids	1.03525	0.95794	112	No	544	877	1.05302	0.999996	1080	No	NA	NA	NA	NA	NA	NA	NA	NA	NA	NA	NA	NA	NA	NA	NA	NA
Igbp1	0.708758	0.41422	1108	No	1180	81	0.734914	0.093366	1003	No	NA	NA	NA	NA	NA	NA	NA	NA	NA	NA	NA	NA	NA	NA	NA	NA
Igf1	0.93567	0.999996	647	No	568	599	1.07916	0.97408	402	No	NA	NA	NA	NA	NA	NA	NA	NA	NA	NA	NA	NA	NA	NA	NA	NA
Igsf1	1.11855	0.906353	76	No	22	839	1.12817	0.870869	226	No	0.953217	0.999995	87	No	1.01668	0.999995	63	No	0.962849	0.499977	120	No	1.36986	0.698953	10	No
Ikbkg	1.07311	0.999996	373	No	313	926	0.994616	0.999156	573	No	NA	NA	NA	NA	NA	NA	NA	NA	NA	NA	NA	NA	NA	NA	NA	NA
Il13ra1	1.10247	0.964635	128	No	545	540	1.11336	0.936918	337	No	NA	NA	NA	NA	NA	NA	NA	NA	NA	NA	NA	NA	NA	NA	NA	NA
Il13ra2	1.02516	0.999996	415	No	941	945	1.29216	0.739349	63	No	NA	NA	NA	NA	NA	NA	NA	NA	NA	NA	NA	NA	NA	NA	NA	NA
Il1a	0.971659	0.999996	641	No	428	801	0.955886	0.999996	720	No	NA	NA	NA	NA	NA	NA	NA	NA	NA	NA	NA	NA	NA	NA	NA	NA
Il1b	0.922228	0.999996	1161	No	1157	330	1.1679	0.860825	198	No	NA	NA	NA	NA	NA	NA	NA	NA	NA	NA	NA	NA	NA	NA	NA	NA
Il1rapl1	1.21463	0.999996	150	No	432	661	1.04497	0.994559	564	No	NA	NA	NA	NA	NA	NA	NA	NA	NA	NA	NA	NA	NA	NA	NA	NA
Il1rapl2	0.94731	0.999996	1205	No	636	824	0.992891	0.999996	1098	No	NA	NA	NA	NA	NA	NA	NA	NA	NA	NA	NA	NA	NA	NA	NA	NA
Il2rg	0.999741	0.999996	826	No	222	376	1.07512	0.994559	562	No	NA	NA	NA	NA	NA	NA	NA	NA	NA	NA	NA	NA	NA	NA	NA	NA
Il6	0.95194	0.97232	756	No	553	728	1.01018	0.999996	769	No	NA	NA	NA	NA	NA	NA	NA	NA	NA	NA	NA	NA	NA	NA	NA	NA
Iqgap3	0.997707	0.999996	760	No	562	730	0.721123	0.417067	1213	No	NA	NA	NA	NA	NA	NA	NA	NA	NA	NA	NA	NA	NA	NA	NA	NA
Iqsec2	0.978515	0.999996	769	No	976	712	0.954801	0.999996	768	No	NA	NA	NA	NA	NA	NA	NA	NA	NA	NA	NA	NA	NA	NA	NA	NA
Irak1	0.971339	0.999996	1083	No	591	901	0.979118	0.999996	1103	No	NA	NA	NA	NA	NA	NA	NA	NA	NA	NA	NA	NA	NA	NA	NA	NA
Irs4	0.984681	0.999996	1099	No	785	254	0.868184	0.999996	1138	No	NA	NA	NA	NA	NA	NA	NA	NA	NA	NA	NA	NA	NA	NA	NA	NA
Itgav	0.965987	0.999996	942	No	124	282	0.754088	0.155858	1171	No	NA	NA	NA	NA	NA	NA	NA	NA	NA	NA	NA	NA	NA	NA	NA	NA
Itgb1bp1	1.18164	0.71222	35	No	496	786	0.81694	0.261887	1095	No	NA	NA	NA	NA	NA	NA	NA	NA	NA	NA	NA	NA	NA	NA	NA	NA
Itgb1bp2	0.889337	0.999996	589	No	818	156	1.003	0.999996	695	No	NA	NA	NA	NA	NA	NA	NA	NA	NA	NA	NA	NA	NA	NA	NA	NA
Itm2a	1.11691	0.906353	65	No	373	287	1.01265	0.999996	734	No	NA	NA	NA	NA	NA	NA	NA	NA	NA	NA	NA	NA	NA	NA	NA	NA
Jade3	1.0187	0.999996	182	No	97	184	1.24716	0.822167	168	No	NA	NA	NA	NA	NA	NA	NA	NA	NA	NA	NA	NA	NA	NA	NA	NA
Jun	0.989309	0.999996	359	No	1001	77	0.815147	0.999996	1176	No	NA	NA	NA	NA	NA	NA	NA	NA	NA	NA	NA	NA	NA	NA	NA	NA
Kcnd1	1.15147	0.999996	659	No	130	989	0.953471	0.999996	866	No	NA	NA	NA	NA	NA	NA	NA	NA	NA	NA	NA	NA	NA	NA	NA	NA
Kcne1l	1.06197	0.999996	404	No	868	764	1.03347	0.999996	946	No	NA	NA	NA	NA	NA	NA	NA	NA	NA	NA	NA	NA	NA	NA	NA	NA
Kctd12b	0.993374	0.999996	776	No	1090	608	0.983795	0.999996	711	No	NA	NA	NA	NA	NA	NA	NA	NA	NA	NA	NA	NA	NA	NA	NA	NA
Kdm5c	1.13655	0.964635	121	No	631	709	0.944368	0.986144	526	No	NA	NA	NA	NA	NA	NA	NA	NA	NA	NA	NA	NA	NA	NA	NA	NA
Kdm6a	0.589125	0.00429	1232	Yes	1235	12	0.93022	0.999996	1152	No	0.579807	0.072177	128	No	0.727603	0.171264	131	No	1.48079	0.012869	2	Yes	1.08123	0.999795	65	No
Kdr	1.01336	0.999996	582	No	385	230	0.967727	0.999996	1073	No	NA	NA	NA	NA	NA	NA	NA	NA	NA	NA	NA	NA	NA	NA	NA	NA
Kif4	0.964397	0.999996	923	No	497	315	0.86672	0.999996	1083	No	NA	NA	NA	NA	NA	NA	NA	NA	NA	NA	NA	NA	NA	NA	NA	NA
Kir3dl1	1.05228	0.999996	1027	No	732	957	1.12872	0.797422	123	No	NA	NA	NA	NA	NA	NA	NA	NA	NA	NA	NA	NA	NA	NA	NA	NA
Kir3dl2	1.00649	0.999996	743	No	479	842	1.39883	0.070957	3	No	NA	NA	NA	NA	NA	NA	NA	NA	NA	NA	NA	NA	NA	NA	NA	NA
Klf4	0.802716	0.106848	1136	No	1233	11	0.850091	0.532731	1086	No	1.69822	0.04602	10	Yes	1.0957	0.644627	18	No	1.02861	0.999995	51	No	0.765649	0.999795	107	No
Klf8	0.554304	0.00099	1243	Yes	1243	2	1.22666	0.679223	60	No	1.3844	0.352243	17	No	0.908078	0.999995	121	No	1.25368	0.089316	10	No	0.89852	0.999795	90	No
Klhl13	1.81091	0.00099	3	Yes	3	1240	1.1677	0.999996	690	No	4.9075	0.000698	1	Yes	1.91024	0.000698	1	Yes	1.24051	0.133629	14	No	1.43158	0.132914	3	No
Klhl15	1.14439	0.937772	95	No	234	1204	0.955515	0.999996	1146	No	NA	NA	NA	NA	NA	NA	NA	NA	NA	NA	NA	NA	NA	NA	NA	NA
Klhl34	1.00818	0.999996	539	No	911	401	0.952645	0.999996	1123	No	NA	NA	NA	NA	NA	NA	NA	NA	NA	NA	NA	NA	NA	NA	NA	NA
Klhl4	0.969596	0.999996	1190	No	1003	416	1.08831	0.882184	278	No	NA	NA	NA	NA	NA	NA	NA	NA	NA	NA	NA	NA	NA	NA	NA	NA
L1cam	1.0334	0.999996	378	No	781	229	1.03816	0.860825	200	No	NA	NA	NA	NA	NA	NA	NA	NA	NA	NA	NA	NA	NA	NA	NA	NA
Lage3	0.693472	0.204143	1086	No	650	28	0.53286	0.001155	1124	Yes	0.535858	0.245843	123	No	0.999648	0.999995	80	No	0.900585	0.999995	89	No	0.24569	0.047602	136	Yes
Lamp2	0.943577	0.999996	1130	No	1065	279	1.27526	0.815051	163	No	NA	NA	NA	NA	NA	NA	NA	NA	NA	NA	NA	NA	NA	NA	NA	NA
Lancl3	1.25242	0.113861	17	No	19	1220	1.04402	0.999996	1013	No	1.21807	0.873749	24	No	1.14207	0.999995	52	No	1.10349	0.999995	36	No	1.0712	0.999795	48	No
Las1l	0.5753	0.070792	1197	No	1211	93	0.341312	0.00033	1238	Yes	NA	NA	NA	NA	NA	NA	NA	NA	NA	NA	NA	NA	NA	NA	NA	NA
Ldoc1	1.00588	0.999996	632	No	611	810	0.997519	0.999996	787	No	NA	NA	NA	NA	NA	NA	NA	NA	NA	NA	NA	NA	NA	NA	NA	NA
Lhfpl1	0.932613	0.999996	828	No	396	256	1.0914	0.999996	669	No	NA	NA	NA	NA	NA	NA	NA	NA	NA	NA	NA	NA	NA	NA	NA	NA
Lif	1.03936	0.999996	242	No	694	154	0.9506	0.865227	213	No	NA	NA	NA	NA	NA	NA	NA	NA	NA	NA	NA	NA	NA	NA	NA	NA
Lmo3	0.810736	0.076578	1238	No	854	203	0.367292	0.00033	1244	Yes	NA	NA	NA	NA	NA	NA	NA	NA	NA	NA	NA	NA	NA	NA	NA	NA
Lonrf3	0.930269	0.999996	443	No	445	603	1.27887	0.52194	39	No	NA	NA	NA	NA	NA	NA	NA	NA	NA	NA	NA	NA	NA	NA	NA	NA
Lpar4	1.02934	0.999996	552	No	838	552	1.09549	0.877422	251	No	NA	NA	NA	NA	NA	NA	NA	NA	NA	NA	NA	NA	NA	NA	NA	NA
Lrch2	1.01751	0.999996	213	No	835	614	1.1896	0.943985	345	No	NA	NA	NA	NA	NA	NA	NA	NA	NA	NA	NA	NA	NA	NA	NA	NA
Luzp4	0.909046	0.999996	1072	No	1176	732	1.31131	0.815051	315	No	NA	NA	NA	NA	NA	NA	NA	NA	NA	NA	NA	NA	NA	NA	NA	NA
Lyn	1.05688	0.999996	509	No	537	220	1.1839	0.807517	149	No	NA	NA	NA	NA	NA	NA	NA	NA	NA	NA	NA	NA	NA	NA	NA	NA
Magea1	0.940008	0.999996	987	No	940	68	0.918457	0.979818	466	No	0.924078	0.999995	108	No	0.929269	0.674127	61	No	0.987607	0.999995	106	No	0.906102	0.999795	62	No
Magea10	1.10036	0.937772	91	No	384	551	1.13083	0.815051	166	No	NA	NA	NA	NA	NA	NA	NA	NA	NA	NA	NA	NA	NA	NA	NA	NA
Magea2	0.968629	0.999996	1101	No	346	861	0.715542	0.303232	1150	No	NA	NA	NA	NA	NA	NA	NA	NA	NA	NA	NA	NA	NA	NA	NA	NA
Magea3	1.06405	0.999996	220	No	151	369	1.07448	0.999996	781	No	NA	NA	NA	NA	NA	NA	NA	NA	NA	NA	NA	NA	NA	NA	NA	NA
Magea4	0.996646	0.999996	705	No	886	404	1.09678	0.999996	663	No	NA	NA	NA	NA	NA	NA	NA	NA	NA	NA	NA	NA	NA	NA	NA	NA
Magea5	0.88764	0.999996	1157	No	677	221	1.05316	0.870869	228	No	NA	NA	NA	NA	NA	NA	NA	NA	NA	NA	NA	NA	NA	NA	NA	NA
Magea6	1.01954	0.999996	654	No	447	74	1.25572	0.797422	80	No	0.981817	0.999995	103	No	1.01222	0.999995	95	No	0.938958	0.88438	107	No	1.42447	0.132914	2	No
Magea8	1.08688	0.999996	554	No	586	906	1.11593	0.797422	126	No	NA	NA	NA	NA	NA	NA	NA	NA	NA	NA	NA	NA	NA	NA	NA	NA
Mageb1	1.07618	0.999996	872	No	57	847	0.768735	0.532731	996	No	1.07988	0.999995	37	No	1.15563	0.999995	36	No	1.09356	0.999995	50	No	0.947083	0.999795	37	No
Mageb16	1.14511	0.999996	315	No	345	505	0.821837	0.781547	826	No	NA	NA	NA	NA	NA	NA	NA	NA	NA	NA	NA	NA	NA	NA	NA	NA
Mageb18	0.976605	0.999996	777	No	608	657	1.09	0.986034	525	No	NA	NA	NA	NA	NA	NA	NA	NA	NA	NA	NA	NA	NA	NA	NA	NA
Mageb2	1.06478	0.999996	979	No	794	924	0.748348	0.573822	951	No	NA	NA	NA	NA	NA	NA	NA	NA	NA	NA	NA	NA	NA	NA	NA	NA
Mageb4	0.984018	0.999996	1120	No	872	596	1.24518	0.442038	19	No	NA	NA	NA	NA	NA	NA	NA	NA	NA	NA	NA	NA	NA	NA	NA	NA
Mageb5	1.055	0.999996	516	No	1131	973	1.2485	0.952666	527	No	NA	NA	NA	NA	NA	NA	NA	NA	NA	NA	NA	NA	NA	NA	NA	NA
Maged1	1.00671	0.999996	157	No	389	80	0.980402	0.999996	789	No	1.01934	0.999995	70	No	1.02697	0.999995	77	No	0.916231	0.944731	98	No	1.01649	0.999795	94	No
Maged2	1.1784	0.999996	232	No	209	1023	0.908099	0.999156	594	No	NA	NA	NA	NA	NA	NA	NA	NA	NA	NA	NA	NA	NA	NA	NA	NA
Magee1	1.01189	0.999996	807	No	477	86	0.956053	0.999996	1140	No	NA	NA	NA	NA	NA	NA	NA	NA	NA	NA	NA	NA	NA	NA	NA	NA
Magee2	0.953536	0.999996	989	No	1066	554	1.0111	0.999996	1034	No	NA	NA	NA	NA	NA	NA	NA	NA	NA	NA	NA	NA	NA	NA	NA	NA
Mageh1	0.963159	0.999996	730	No	454	314	0.889894	0.999996	1107	No	NA	NA	NA	NA	NA	NA	NA	NA	NA	NA	NA	NA	NA	NA	NA	NA
Magix	1.02944	0.999996	248	No	138	778	0.895473	0.999996	1101	No	NA	NA	NA	NA	NA	NA	NA	NA	NA	NA	NA	NA	NA	NA	NA	NA
Magt1	1.03495	0.999996	933	No	261	664	1.22188	0.797422	94	No	NA	NA	NA	NA	NA	NA	NA	NA	NA	NA	NA	NA	NA	NA	NA	NA
Mamld1	1.05316	0.999996	703	No	214	193	1.09817	0.999156	609	No	NA	NA	NA	NA	NA	NA	NA	NA	NA	NA	NA	NA	NA	NA	NA	NA
Maoa	1.09654	0.999996	163	No	625	243	1.16285	0.97408	414	No	NA	NA	NA	NA	NA	NA	NA	NA	NA	NA	NA	NA	NA	NA	NA	NA
Maob	1.16682	0.999996	300	No	436	693	1.12487	0.815051	164	No	NA	NA	NA	NA	NA	NA	NA	NA	NA	NA	NA	NA	NA	NA	NA	NA
Map2k2	0.937623	0.999996	968	No	695	247	0.919454	0.999996	881	No	NA	NA	NA	NA	NA	NA	NA	NA	NA	NA	NA	NA	NA	NA	NA	NA
Map3k15	1.02062	0.999996	690	No	683	944	0.989686	0.856289	177	No	NA	NA	NA	NA	NA	NA	NA	NA	NA	NA	NA	NA	NA	NA	NA	NA
Map7d2	1.02519	0.945998	105	No	111	817	1.06679	0.999156	649	No	NA	NA	NA	NA	NA	NA	NA	NA	NA	NA	NA	NA	NA	NA	NA	NA
Mapk3	0.999353	0.999996	289	No	717	349	0.98246	0.999996	899	No	NA	NA	NA	NA	NA	NA	NA	NA	NA	NA	NA	NA	NA	NA	NA	NA
March5	0.494687	0.999996	976	No	1106	1126	0.276663	0.002715	1236	Yes	NA	NA	NA	NA	NA	NA	NA	NA	NA	NA	NA	NA	NA	NA	NA	NA
Mbnl3	0.946527	0.999996	891	No	762	410	1.05276	0.999156	625	No	NA	NA	NA	NA	NA	NA	NA	NA	NA	NA	NA	NA	NA	NA	NA	NA
Mbtps2	0.824163	0.133396	665	No	996	25	1.21737	0.521906	35	No	0.490255	0.050803	131	No	0.989249	0.999995	59	No	1.00054	0.999995	53	No	0.746524	0.488631	47	No
Mcf2	0.98708	0.999996	534	No	475	753	1.05218	0.999156	630	No	NA	NA	NA	NA	NA	NA	NA	NA	NA	NA	NA	NA	NA	NA	NA	NA
Mcts1	1.00521	0.999996	566	No	321	354	1.07642	0.999156	654	No	NA	NA	NA	NA	NA	NA	NA	NA	NA	NA	NA	NA	NA	NA	NA	NA
Mecp2	1.02951	0.999996	1124	No	622	659	1.00053	0.999996	1042	No	NA	NA	NA	NA	NA	NA	NA	NA	NA	NA	NA	NA	NA	NA	NA	NA
Med1	0.952883	0.999996	748	No	250	114	0.99256	0.999996	1021	No	NA	NA	NA	NA	NA	NA	NA	NA	NA	NA	NA	NA	NA	NA	NA	NA
Med12	0.845563	0.002666	805	Yes	1202	52	1.3776	0.082921	4	No	0.978837	0.999995	63	No	0.927054	0.999995	50	No	0.954926	0.432329	56	No	0.864537	0.999795	100	No
Med14	1.19091	0.906353	66	No	354	183	0.647715	0.080342	849	No	NA	NA	NA	NA	NA	NA	NA	NA	NA	NA	NA	NA	NA	NA	NA	NA
Mek1	0.709425	0.010683	1183	Yes	1223	16	0.76544	0.250595	1148	No	0.78465	0.245843	124	No	1.03858	0.999995	49	No	1.10136	0.457011	25	No	1.06576	0.999795	50	No
Mid1	0.893438	0.531074	1214	No	1100	231	1.19123	0.860825	207	No	NA	NA	NA	NA	NA	NA	NA	NA	NA	NA	NA	NA	NA	NA	NA	NA
Mid1ip1	1.29121	0.005446	10	Yes	8	1226	1.0483	0.999996	937	No	1.17878	0.999995	45	No	1.14518	0.458392	12	No	1.0833	0.999995	39	No	1.25988	0.999795	51	No
Mid2	1.19499	0.946108	106	No	58	976	0.979539	0.999996	1060	No	0.832676	0.999995	114	No	1.02305	0.999995	101	No	1.00394	0.999995	83	No	1.26178	0.999795	46	No
Mif	1.01939	0.824573	171	No	458	197	0.454162	0.000917	958	Yes	NA	NA	NA	NA	NA	NA	NA	NA	NA	NA	NA	NA	NA	NA	NA	NA
Mmgt1	1.0052	0.999996	680	No	614	470	1.01684	0.999996	747	No	NA	NA	NA	NA	NA	NA	NA	NA	NA	NA	NA	NA	NA	NA	NA	NA
mmu-let-7f-2	0.924565	0.999996	1151	No	922	179	1.01474	0.815051	174	No	NA	NA	NA	NA	NA	NA	NA	NA	NA	NA	NA	NA	NA	NA	NA	NA
mmu-mir-105	1.01517	0.999996	494	No	115	556	1.0432	0.999996	1032	No	NA	NA	NA	NA	NA	NA	NA	NA	NA	NA	NA	NA	NA	NA	NA	NA
mmu-mir-106a	1.04295	0.999996	491	No	789	799	0.799554	0.787888	1119	No	NA	NA	NA	NA	NA	NA	NA	NA	NA	NA	NA	NA	NA	NA	NA	NA
mmu-mir-1198	0.915352	0.999996	1204	No	888	855	1.01351	0.98553	582	No	NA	NA	NA	NA	NA	NA	NA	NA	NA	NA	NA	NA	NA	NA	NA	NA
mmu-mir-1264	1.01308	0.999996	958	No	632	1119	1.11958	0.991114	613	No	NA	NA	NA	NA	NA	NA	NA	NA	NA	NA	NA	NA	NA	NA	NA	NA
mmu-mir-1298	1.11408	0.999996	393	No	434	1187	1.02264	0.999156	758	No	NA	NA	NA	NA	NA	NA	NA	NA	NA	NA	NA	NA	NA	NA	NA	NA
mmu-mir-188	1.00502	0.999996	410	No	621	1107	1.20142	0.797422	128	No	NA	NA	NA	NA	NA	NA	NA	NA	NA	NA	NA	NA	NA	NA	NA	NA
mmu-mir-18b	0.985157	0.999996	890	No	1129	862	1.08781	0.906174	368	No	NA	NA	NA	NA	NA	NA	NA	NA	NA	NA	NA	NA	NA	NA	NA	NA
mmu-mir-1906-1	0.949533	0.999996	829	No	982	687	0.91729	0.999996	933	No	NA	NA	NA	NA	NA	NA	NA	NA	NA	NA	NA	NA	NA	NA	NA	NA
mmu-mir-1906-2	1.06282	0.999996	594	No	900	1104	0.678167	0.346479	1173	No	NA	NA	NA	NA	NA	NA	NA	NA	NA	NA	NA	NA	NA	NA	NA	NA
mmu-mir-1912	1.03734	0.999996	278	No	244	246	1.28112	0.556535	56	No	NA	NA	NA	NA	NA	NA	NA	NA	NA	NA	NA	NA	NA	NA	NA	NA
mmu-mir-1970	0.852576	0.999996	1132	No	1047	882	0.366679	0.005387	1121	Yes	NA	NA	NA	NA	NA	NA	NA	NA	NA	NA	NA	NA	NA	NA	NA	NA
mmu-mir-19b-2	1.03031	0.999996	401	No	846	1156	1.314	0.815051	201	No	NA	NA	NA	NA	NA	NA	NA	NA	NA	NA	NA	NA	NA	NA	NA	NA
mmu-mir-201	0.868762	0.999996	911	No	514	547	1.39581	0.219943	7	No	NA	NA	NA	NA	NA	NA	NA	NA	NA	NA	NA	NA	NA	NA	NA	NA
mmu-mir-20b	1.08677	0.999996	525	No	947	1109	1.02566	0.979818	489	No	NA	NA	NA	NA	NA	NA	NA	NA	NA	NA	NA	NA	NA	NA	NA	NA
mmu-mir-2137	1.02589	0.999996	809	No	661	1165	1.00559	0.999996	986	No	NA	NA	NA	NA	NA	NA	NA	NA	NA	NA	NA	NA	NA	NA	NA	NA
mmu-mir-221	1.01802	0.999996	913	No	581	923	1.25432	0.777819	70	No	NA	NA	NA	NA	NA	NA	NA	NA	NA	NA	NA	NA	NA	NA	NA	NA
mmu-mir-222	0.919598	0.999996	870	No	596	432	1.26004	0.521906	37	No	NA	NA	NA	NA	NA	NA	NA	NA	NA	NA	NA	NA	NA	NA	NA	NA
mmu-mir-223	1.01598	0.999996	492	No	715	1031	1.01853	0.991114	608	No	NA	NA	NA	NA	NA	NA	NA	NA	NA	NA	NA	NA	NA	NA	NA	NA
mmu-mir-224	1.1353	0.999996	366	No	1027	1056	1.04818	0.882184	327	No	NA	NA	NA	NA	NA	NA	NA	NA	NA	NA	NA	NA	NA	NA	NA	NA
mmu-mir-3110	1.12623	0.920944	97	No	356	988	0.876197	0.999996	1135	No	NA	NA	NA	NA	NA	NA	NA	NA	NA	NA	NA	NA	NA	NA	NA	NA
mmu-mir-3112	0.964675	0.86928	996	No	1177	412	1.32495	0.657787	65	No	NA	NA	NA	NA	NA	NA	NA	NA	NA	NA	NA	NA	NA	NA	NA	NA
mmu-mir-3113	0.940579	0.999996	1055	No	462	245	0.878045	0.964972	716	No	NA	NA	NA	NA	NA	NA	NA	NA	NA	NA	NA	NA	NA	NA	NA	NA
mmu-mir-322	1.03251	0.999996	239	No	897	723	1.03275	0.97408	459	No	NA	NA	NA	NA	NA	NA	NA	NA	NA	NA	NA	NA	NA	NA	NA	NA
mmu-mir-325	1.00235	0.999996	1036	No	1126	835	1.06635	0.954747	416	No	NA	NA	NA	NA	NA	NA	NA	NA	NA	NA	NA	NA	NA	NA	NA	NA
mmu-mir-3472	0.685058	0.999996	983	No	1112	1132	0.0716821	0.00033	1247	Yes	NA	NA	NA	NA	NA	NA	NA	NA	NA	NA	NA	NA	NA	NA	NA	NA
mmu-mir-3473a	0.875334	0.999996	639	No	184	1238	0.631883	0.22264	750	No	NA	NA	NA	NA	NA	NA	NA	NA	NA	NA	NA	NA	NA	NA	NA	NA
mmu-mir-3475	1.10169	0.999996	520	No	286	1093	1.0837	0.999156	721	No	NA	NA	NA	NA	NA	NA	NA	NA	NA	NA	NA	NA	NA	NA	NA	NA
mmu-mir-351	0.979514	0.999996	817	No	538	624	1.40955	0.521782	32	No	NA	NA	NA	NA	NA	NA	NA	NA	NA	NA	NA	NA	NA	NA	NA	NA
mmu-mir-361	1.12811	0.999996	720	No	75	930	0.981685	0.999996	1022	No	NA	NA	NA	NA	NA	NA	NA	NA	NA	NA	NA	NA	NA	NA	NA	NA
mmu-mir-362	1.04382	0.999996	346	No	154	1082	1.12445	0.979818	491	No	NA	NA	NA	NA	NA	NA	NA	NA	NA	NA	NA	NA	NA	NA	NA	NA
mmu-mir-3620	2.55683	0.999996	1104	No	1153	800	1.37944	0.904644	378	No	NA	NA	NA	NA	NA	NA	NA	NA	NA	NA	NA	NA	NA	NA	NA	NA
mmu-mir-363	1.08534	0.999996	825	No	317	272	1.04586	0.835194	182	No	NA	NA	NA	NA	NA	NA	NA	NA	NA	NA	NA	NA	NA	NA	NA	NA
mmu-mir-374b	1.07155	0.999996	621	No	727	1048	0.85078	0.885675	871	No	NA	NA	NA	NA	NA	NA	NA	NA	NA	NA	NA	NA	NA	NA	NA	NA
mmu-mir-384	1.00585	0.999996	1025	No	692	559	1.14213	0.919642	375	No	NA	NA	NA	NA	NA	NA	NA	NA	NA	NA	NA	NA	NA	NA	NA	NA
mmu-mir-421	1.08544	0.999996	425	No	423	763	1.1046	0.856573	211	No	NA	NA	NA	NA	NA	NA	NA	NA	NA	NA	NA	NA	NA	NA	NA	NA
mmu-mir-448	0.945868	0.999996	820	No	1076	517	1.14496	0.999996	807	No	NA	NA	NA	NA	NA	NA	NA	NA	NA	NA	NA	NA	NA	NA	NA	NA
mmu-mir-450a-1	0.924832	0.999996	838	No	839	181	1.24709	0.797422	100	No	NA	NA	NA	NA	NA	NA	NA	NA	NA	NA	NA	NA	NA	NA	NA	NA
mmu-mir-450a-2	1.05946	0.999996	797	No	756	234	1.13943	0.797422	129	No	NA	NA	NA	NA	NA	NA	NA	NA	NA	NA	NA	NA	NA	NA	NA	NA
mmu-mir-450b	0.993401	0.999996	746	No	827	1072	1.21948	0.52194	43	No	NA	NA	NA	NA	NA	NA	NA	NA	NA	NA	NA	NA	NA	NA	NA	NA
mmu-mir-452	1.03021	0.999996	727	No	896	368	1.34691	0.797422	180	No	NA	NA	NA	NA	NA	NA	NA	NA	NA	NA	NA	NA	NA	NA	NA	NA
mmu-mir-463	0.993847	0.999996	450	No	675	1034	1.21905	0.896353	351	No	NA	NA	NA	NA	NA	NA	NA	NA	NA	NA	NA	NA	NA	NA	NA	NA
mmu-mir-465a	0.936916	0.999996	790	No	1016	752	1.46057	0.494299	30	No	NA	NA	NA	NA	NA	NA	NA	NA	NA	NA	NA	NA	NA	NA	NA	NA
mmu-mir-465b-1	0.956121	0.999996	908	No	763	1049	1.56385	0.31112	16	No	NA	NA	NA	NA	NA	NA	NA	NA	NA	NA	NA	NA	NA	NA	NA	NA
mmu-mir-465c-1	1.15387	0.937772	141	No	1018	1122	1.40281	0.591142	67	No	NA	NA	NA	NA	NA	NA	NA	NA	NA	NA	NA	NA	NA	NA	NA	NA
mmu-mir-465d	0.989929	0.999996	388	No	404	374	1.45687	0.494299	41	No	NA	NA	NA	NA	NA	NA	NA	NA	NA	NA	NA	NA	NA	NA	NA	NA
mmu-mir-470	1.00987	0.999996	939	No	980	1053	1.08664	0.999996	817	No	NA	NA	NA	NA	NA	NA	NA	NA	NA	NA	NA	NA	NA	NA	NA	NA
mmu-mir-471	0.916389	0.999996	480	No	1094	1037	1.48711	0.575472	50	No	NA	NA	NA	NA	NA	NA	NA	NA	NA	NA	NA	NA	NA	NA	NA	NA
mmu-mir-500	0.922573	0.999996	657	No	913	580	1.02095	0.999996	990	No	NA	NA	NA	NA	NA	NA	NA	NA	NA	NA	NA	NA	NA	NA	NA	NA
mmu-mir-501	0.960076	0.999996	992	No	712	1112	0.935966	0.999156	754	No	NA	NA	NA	NA	NA	NA	NA	NA	NA	NA	NA	NA	NA	NA	NA	NA
mmu-mir-503	1.08346	0.999996	343	No	942	224	0.853865	0.999996	1039	No	NA	NA	NA	NA	NA	NA	NA	NA	NA	NA	NA	NA	NA	NA	NA	NA
mmu-mir-504	0.880158	0.999996	1114	No	1039	828	1.06945	0.982532	518	No	NA	NA	NA	NA	NA	NA	NA	NA	NA	NA	NA	NA	NA	NA	NA	NA
mmu-mir-505	0.800694	0.29978	1148	No	1072	79	1.17972	0.882184	312	No	NA	NA	NA	NA	NA	NA	NA	NA	NA	NA	NA	NA	NA	NA	NA	NA
mmu-mir-509	1.10333	0.942146	116	No	478	959	1.23012	0.999156	738	No	NA	NA	NA	NA	NA	NA	NA	NA	NA	NA	NA	NA	NA	NA	NA	NA
mmu-mir-5116	1.17425	0.74505	54	No	237	932	1.13851	0.999996	783	No	NA	NA	NA	NA	NA	NA	NA	NA	NA	NA	NA	NA	NA	NA	NA	NA
mmu-mir-5132	1.00439	0.999996	877	No	487	689	0.944625	0.999996	1108	No	NA	NA	NA	NA	NA	NA	NA	NA	NA	NA	NA	NA	NA	NA	NA	NA
mmu-mir-532	1.12064	0.999996	451	No	709	884	1.06221	0.999156	688	No	NA	NA	NA	NA	NA	NA	NA	NA	NA	NA	NA	NA	NA	NA	NA	NA
mmu-mir-542	0.889814	0.86928	674	No	799	361	1.31694	0.946891	395	No	NA	NA	NA	NA	NA	NA	NA	NA	NA	NA	NA	NA	NA	NA	NA	NA
mmu-mir-547	1.07388	0.999996	280	No	153	273	1.19667	0.797422	147	No	NA	NA	NA	NA	NA	NA	NA	NA	NA	NA	NA	NA	NA	NA	NA	NA
mmu-mir-5617	0.991687	0.999996	922	No	510	742	0.987188	0.979818	497	No	NA	NA	NA	NA	NA	NA	NA	NA	NA	NA	NA	NA	NA	NA	NA	NA
mmu-mir-6382	1.08574	0.999996	529	No	349	1018	1.10199	0.977	471	No	NA	NA	NA	NA	NA	NA	NA	NA	NA	NA	NA	NA	NA	NA	NA	NA
mmu-mir-6383	0.954563	0.999996	879	No	1179	260	1.0848	0.984014	536	No	NA	NA	NA	NA	NA	NA	NA	NA	NA	NA	NA	NA	NA	NA	NA	NA
mmu-mir-6384	1.03032	0.999996	537	No	905	493	1.05751	0.999996	995	No	NA	NA	NA	NA	NA	NA	NA	NA	NA	NA	NA	NA	NA	NA	NA	NA
mmu-mir-652	1.08491	0.999996	352	No	855	1080	1.0446	0.868374	247	No	NA	NA	NA	NA	NA	NA	NA	NA	NA	NA	NA	NA	NA	NA	NA	NA
mmu-mir-672	0.999829	0.797622	736	No	424	619	1.27301	0.657787	62	No	NA	NA	NA	NA	NA	NA	NA	NA	NA	NA	NA	NA	NA	NA	NA	NA
mmu-mir-676	0.99785	0.999996	905	No	563	442	1.21755	0.797422	105	No	NA	NA	NA	NA	NA	NA	NA	NA	NA	NA	NA	NA	NA	NA	NA	NA
mmu-mir-680-2	0.593466	0.999996	1209	No	1215	402	0.172189	0.000707	1241	Yes	NA	NA	NA	NA	NA	NA	NA	NA	NA	NA	NA	NA	NA	NA	NA	NA
mmu-mir-7091	1.07789	0.999996	611	No	186	297	1.01194	0.982532	508	No	NA	NA	NA	NA	NA	NA	NA	NA	NA	NA	NA	NA	NA	NA	NA	NA
mmu-mir-7092	0.699667	0.999996	903	No	1113	1133	1.61184	0.856573	340	No	NA	NA	NA	NA	NA	NA	NA	NA	NA	NA	NA	NA	NA	NA	NA	NA
mmu-mir-7093	0.977307	0.999996	1098	No	1080	409	1.03023	0.999996	820	No	NA	NA	NA	NA	NA	NA	NA	NA	NA	NA	NA	NA	NA	NA	NA	NA
mmu-mir-717	0.998037	0.999996	384	No	880	808	1.07472	0.999156	749	No	NA	NA	NA	NA	NA	NA	NA	NA	NA	NA	NA	NA	NA	NA	NA	NA
mmu-mir-718	0.862385	0.999996	1134	No	1121	545	1.11704	0.982532	522	No	NA	NA	NA	NA	NA	NA	NA	NA	NA	NA	NA	NA	NA	NA	NA	NA
mmu-mir-741	0.965997	0.999996	832	No	371	397	1.59351	0.213696	5	No	NA	NA	NA	NA	NA	NA	NA	NA	NA	NA	NA	NA	NA	NA	NA	NA
mmu-mir-742	1.00202	0.999996	483	No	1077	546	1.19058	0.805487	165	No	NA	NA	NA	NA	NA	NA	NA	NA	NA	NA	NA	NA	NA	NA	NA	NA
mmu-mir-743a	0.95221	0.999996	924	No	875	393	1.27074	0.846037	189	No	NA	NA	NA	NA	NA	NA	NA	NA	NA	NA	NA	NA	NA	NA	NA	NA
mmu-mir-743b	0.984266	0.999996	602	No	981	1097	1.33821	0.556535	54	No	NA	NA	NA	NA	NA	NA	NA	NA	NA	NA	NA	NA	NA	NA	NA	NA
mmu-mir-764	1.15282	0.920944	94	No	192	1055	1.17572	0.955049	421	No	NA	NA	NA	NA	NA	NA	NA	NA	NA	NA	NA	NA	NA	NA	NA	NA
mmu-mir-7646	0.88626	0.999996	862	No	1062	1101	0.746658	0.885675	988	No	NA	NA	NA	NA	NA	NA	NA	NA	NA	NA	NA	NA	NA	NA	NA	NA
mmu-mir-767	0.973321	0.999996	774	No	1200	140	1.14841	0.870869	277	No	NA	NA	NA	NA	NA	NA	NA	NA	NA	NA	NA	NA	NA	NA	NA	NA
mmu-mir-7673	1.14426	0.999996	330	No	45	1228	0.993185	0.999996	934	No	NA	NA	NA	NA	NA	NA	NA	NA	NA	NA	NA	NA	NA	NA	NA	NA
mmu-mir-871	1.13336	0.999996	185	No	708	1176	1.02245	0.904644	366	No	NA	NA	NA	NA	NA	NA	NA	NA	NA	NA	NA	NA	NA	NA	NA	NA
mmu-mir-878	0.874059	0.999996	857	No	805	286	1.22043	0.870869	257	No	NA	NA	NA	NA	NA	NA	NA	NA	NA	NA	NA	NA	NA	NA	NA	NA
mmu-mir-880	0.981778	0.999996	1047	No	937	1067	1.35561	0.334595	13	No	NA	NA	NA	NA	NA	NA	NA	NA	NA	NA	NA	NA	NA	NA	NA	NA
mmu-mir-883a	0.946856	0.999996	358	No	1198	489	1.21732	0.97408	570	No	NA	NA	NA	NA	NA	NA	NA	NA	NA	NA	NA	NA	NA	NA	NA	NA
mmu-mir-883b	0.96763	0.999996	881	No	1040	863	1.17534	0.856573	242	No	NA	NA	NA	NA	NA	NA	NA	NA	NA	NA	NA	NA	NA	NA	NA	NA
mmu-mir-92a-2	1.01624	0.999996	1121	No	876	755	0.936242	0.991114	604	No	NA	NA	NA	NA	NA	NA	NA	NA	NA	NA	NA	NA	NA	NA	NA	NA
mmu-mir-98	0.939899	0.999996	718	No	339	173	0.886764	0.731436	702	No	NA	NA	NA	NA	NA	NA	NA	NA	NA	NA	NA	NA	NA	NA	NA	NA
Morc4	0.951142	0.999996	952	No	791	681	0.90638	0.999996	798	No	NA	NA	NA	NA	NA	NA	NA	NA	NA	NA	NA	NA	NA	NA	NA	NA
Morf4l2	1.12836	0.920944	85	No	773	807	0.86962	0.847865	1047	No	NA	NA	NA	NA	NA	NA	NA	NA	NA	NA	NA	NA	NA	NA	NA	NA
Mospd1	1.04506	0.95794	108	No	161	798	0.995312	0.952666	356	No	NA	NA	NA	NA	NA	NA	NA	NA	NA	NA	NA	NA	NA	NA	NA	NA
Mospd2	1.05482	0.999996	324	No	543	875	1.21084	0.870869	230	No	NA	NA	NA	NA	NA	NA	NA	NA	NA	NA	NA	NA	NA	NA	NA	NA
Mpp1	0.990655	0.999996	910	No	603	1084	1.02281	0.999996	977	No	NA	NA	NA	NA	NA	NA	NA	NA	NA	NA	NA	NA	NA	NA	NA	NA
Msl3	0.915617	0.999996	1226	No	1190	151	0.878597	0.999996	1131	No	NA	NA	NA	NA	NA	NA	NA	NA	NA	NA	NA	NA	NA	NA	NA	NA
Msn	1.0286	0.999996	518	No	74	242	1.09898	0.999996	683	No	NA	NA	NA	NA	NA	NA	NA	NA	NA	NA	NA	NA	NA	NA	NA	NA
Mt3	1.00829	0.999996	656	No	520	525	0.990717	0.999996	810	No	NA	NA	NA	NA	NA	NA	NA	NA	NA	NA	NA	NA	NA	NA	NA	NA
Mtap7d3	1.00539	0.999996	190	No	361	1044	1.11951	0.860825	205	No	NA	NA	NA	NA	NA	NA	NA	NA	NA	NA	NA	NA	NA	NA	NA	NA
Mtcp1	0.953419	0.999996	915	No	943	656	1.03917	0.979818	451	No	NA	NA	NA	NA	NA	NA	NA	NA	NA	NA	NA	NA	NA	NA	NA	NA
Mtm1	1.01807	0.999996	1035	No	832	494	1.1406	0.999156	575	No	NA	NA	NA	NA	NA	NA	NA	NA	NA	NA	NA	NA	NA	NA	NA	NA
Mtmr1	1.00436	0.999996	990	No	132	1065	1.21839	0.877422	250	No	NA	NA	NA	NA	NA	NA	NA	NA	NA	NA	NA	NA	NA	NA	NA	NA
Mum1l1	0.97647	0.999996	818	No	860	713	1.01672	0.999156	606	No	NA	NA	NA	NA	NA	NA	NA	NA	NA	NA	NA	NA	NA	NA	NA	NA
Mycs	1.21469	0.906353	73	No	42	1095	0.792499	0.999996	1192	No	1.46478	0.116493	11	No	1.35183	0.644627	19	No	1.29378	0.173636	17	No	0.860068	0.999795	102	No
Naa10	0.961962	0.999996	1112	No	1019	437	0.939339	0.999996	1019	No	NA	NA	NA	NA	NA	NA	NA	NA	NA	NA	NA	NA	NA	NA	NA	NA
Nap1l2	1.24305	0.205328	21	No	61	958	0.981211	0.98553	523	No	0.981558	0.999995	88	No	1.04432	0.999995	76	No	0.99619	0.999995	64	No	1.12239	0.999795	43	No
Nap1l3	0.944163	0.999996	601	No	180	121	1.0638	0.96205	376	No	NA	NA	NA	NA	NA	NA	NA	NA	NA	NA	NA	NA	NA	NA	NA	NA
Ndp	1.02222	0.999996	573	No	869	785	1.08792	0.999996	836	No	NA	NA	NA	NA	NA	NA	NA	NA	NA	NA	NA	NA	NA	NA	NA	NA
Ndrg2	0.972093	0.999996	714	No	183	290	1.19593	0.380146	14	No	NA	NA	NA	NA	NA	NA	NA	NA	NA	NA	NA	NA	NA	NA	NA	NA
Ndrg4	0.983189	0.999996	985	No	381	1164	1.02601	0.999996	973	No	NA	NA	NA	NA	NA	NA	NA	NA	NA	NA	NA	NA	NA	NA	NA	NA
Ndufa1	0.758533	0.106848	704	No	887	37	0.737078	0.303232	1112	No	1.02893	0.999995	49	No	1.02789	0.999995	72	No	1.09736	0.999995	34	No	0.540009	0.916271	114	No
Ndufb11	0.961198	0.999996	540	No	676	168	0.882579	0.999996	1160	No	NA	NA	NA	NA	NA	NA	NA	NA	NA	NA	NA	NA	NA	NA	NA	NA
Nek10	0.923049	0.999996	376	No	450	652	1.17676	0.882184	292	No	NA	NA	NA	NA	NA	NA	NA	NA	NA	NA	NA	NA	NA	NA	NA	NA
Nelfe	0.982729	0.999996	1078	No	700	895	0.901191	0.781547	409	No	NA	NA	NA	NA	NA	NA	NA	NA	NA	NA	NA	NA	NA	NA	NA	NA
Ngfrap1	0.968681	0.999996	1143	No	917	766	1.10185	0.999996	791	No	NA	NA	NA	NA	NA	NA	NA	NA	NA	NA	NA	NA	NA	NA	NA	NA
Nhs	1.11214	0.999996	282	No	383	748	0.972526	0.999996	1099	No	NA	NA	NA	NA	NA	NA	NA	NA	NA	NA	NA	NA	NA	NA	NA	NA
Nhsl2	1.07546	0.999996	439	No	179	364	0.961132	0.882184	285	No	NA	NA	NA	NA	NA	NA	NA	NA	NA	NA	NA	NA	NA	NA	NA	NA
Nkap	0.900258	0.999996	1217	No	1149	496	1.02131	0.982532	479	No	NA	NA	NA	NA	NA	NA	NA	NA	NA	NA	NA	NA	NA	NA	NA	NA
Nkrf	0.90812	0.999996	1019	No	652	66	1.01161	0.999996	786	No	0.852183	0.999995	115	No	1.01549	0.999995	57	No	0.99544	0.999995	75	No	1.14704	0.999795	52	No
Nlgn3	1.03976	0.999996	550	No	577	984	0.956348	0.999156	644	No	NA	NA	NA	NA	NA	NA	NA	NA	NA	NA	NA	NA	NA	NA	NA	NA
Nlrp12	1.14275	0.883489	62	No	159	612	0.976737	0.984014	499	No	NA	NA	NA	NA	NA	NA	NA	NA	NA	NA	NA	NA	NA	NA	NA	NA
Nlrp6	1.07745	0.999996	755	No	77	893	0.948904	0.999156	638	No	NA	NA	NA	NA	NA	NA	NA	NA	NA	NA	NA	NA	NA	NA	NA	NA
Nod1	0.97788	0.999996	453	No	351	611	0.956908	0.999996	847	No	NA	NA	NA	NA	NA	NA	NA	NA	NA	NA	NA	NA	NA	NA	NA	NA
Nod2	0.987153	0.999996	1012	No	471	158	0.936553	0.999996	794	No	NA	NA	NA	NA	NA	NA	NA	NA	NA	NA	NA	NA	NA	NA	NA	NA
Nodal	0.984062	0.999996	512	No	163	604	0.921343	0.999996	1040	No	NA	NA	NA	NA	NA	NA	NA	NA	NA	NA	NA	NA	NA	NA	NA	NA
Nono	0.916249	0.999996	571	No	871	38	0.931156	0.999996	822	No	1.18576	0.892691	32	No	0.92782	0.999995	58	No	1.00885	0.999995	57	No	1.25706	0.841073	12	No
NonTargetingControlGuideForMouse_0001	0.917516	0.999996	917	No	1118	1114	1.10158	0.952666	529	No	NA	NA	NA	NA	NA	NA	NA	NA	NA	NA	NA	NA	NA	NA	NA	NA
NonTargetingControlGuideForMouse_0002	0.954708	0.999996	613	No	1133	1029	1.27044	0.870869	401	No	NA	NA	NA	NA	NA	NA	NA	NA	NA	NA	NA	NA	NA	NA	NA	NA
NonTargetingControlGuideForMouse_0003	0.866059	0.999996	576	No	1218	352	1.34063	0.882184	437	No	NA	NA	NA	NA	NA	NA	NA	NA	NA	NA	NA	NA	NA	NA	NA	NA
NonTargetingControlGuideForMouse_0004	1.0625	0.999996	638	No	784	1195	0.943902	0.999996	799	No	NA	NA	NA	NA	NA	NA	NA	NA	NA	NA	NA	NA	NA	NA	NA	NA
NonTargetingControlGuideForMouse_0005	1.08676	0.946108	225	No	1151	936	0.787141	0.742958	1092	No	NA	NA	NA	NA	NA	NA	NA	NA	NA	NA	NA	NA	NA	NA	NA	NA
NonTargetingControlGuideForMouse_0006	1.18405	0.999996	471	No	303	1230	0.967111	0.999996	846	No	NA	NA	NA	NA	NA	NA	NA	NA	NA	NA	NA	NA	NA	NA	NA	NA
NonTargetingControlGuideForMouse_0007	1.09678	0.999996	459	No	501	1213	1.41512	0.797422	171	No	NA	NA	NA	NA	NA	NA	NA	NA	NA	NA	NA	NA	NA	NA	NA	NA
NonTargetingControlGuideForMouse_0008	0.948817	0.999996	669	No	1192	639	1.4661	0.856573	349	No	NA	NA	NA	NA	NA	NA	NA	NA	NA	NA	NA	NA	NA	NA	NA	NA
NonTargetingControlGuideForMouse_0009	0.95544	0.999996	646	No	1217	346	1.48177	0.797422	234	No	NA	NA	NA	NA	NA	NA	NA	NA	NA	NA	NA	NA	NA	NA	NA	NA
NonTargetingControlGuideForMouse_0010	0.997816	0.999996	921	No	1138	820	1.0796	0.936918	507	No	NA	NA	NA	NA	NA	NA	NA	NA	NA	NA	NA	NA	NA	NA	NA	NA
NonTargetingControlGuideForMouse_0011	0.927637	0.999996	988	No	1171	774	0.86948	0.999996	851	No	NA	NA	NA	NA	NA	NA	NA	NA	NA	NA	NA	NA	NA	NA	NA	NA
NonTargetingControlGuideForMouse_0012	0.929052	0.86928	1123	No	1187	698	1.34065	0.797422	276	No	NA	NA	NA	NA	NA	NA	NA	NA	NA	NA	NA	NA	NA	NA	NA	NA
NonTargetingControlGuideForMouse_0013	1.05471	0.999996	567	No	927	1174	1.35916	0.815051	308	No	NA	NA	NA	NA	NA	NA	NA	NA	NA	NA	NA	NA	NA	NA	NA	NA
NonTargetingControlGuideForMouse_0014	1.01341	0.999996	608	No	1083	1137	1.18237	0.882184	461	No	1.18665	0.999995	43	No	1.03024	0.999995	46	No	0.974254	0.751519	81	No	1.29047	0.987488	27	No
NonTargetingControlGuideForMouse_0015	1.02023	0.999996	893	No	949	1168	1.27887	0.797422	221	No	NA	NA	NA	NA	NA	NA	NA	NA	NA	NA	NA	NA	NA	NA	NA	NA
NonTargetingControlGuideForMouse_0016	1.02455	0.999996	579	No	782	1193	1.33646	0.870869	385	No	NA	NA	NA	NA	NA	NA	NA	NA	NA	NA	NA	NA	NA	NA	NA	NA
NonTargetingControlGuideForMouse_0017	1.06062	0.999996	446	No	1178	733	1.0083	0.999156	751	No	NA	NA	NA	NA	NA	NA	NA	NA	NA	NA	NA	NA	NA	NA	NA	NA
NonTargetingControlGuideForMouse_0018	1.09568	0.964635	259	No	993	1160	1.26538	0.979818	618	No	NA	NA	NA	NA	NA	NA	NA	NA	NA	NA	NA	NA	NA	NA	NA	NA
NonTargetingControlGuideForMouse_0019	0.790799	0.611528	1179	No	1201	533	1.29368	0.797422	252	No	NA	NA	NA	NA	NA	NA	NA	NA	NA	NA	NA	NA	NA	NA	NA	NA
NonTargetingControlGuideForMouse_0020	1.07466	0.999996	623	No	989	1159	1.02835	0.986144	694	No	NA	NA	NA	NA	NA	NA	NA	NA	NA	NA	NA	NA	NA	NA	NA	NA
NonTargetingControlGuideForMouse_0021	1.25392	0.906353	161	No	1048	1142	1.08276	0.982532	659	No	0.944508	0.999995	66	No	1.02307	0.913771	29	No	0.876773	0.432329	112	No	1.354	0.917346	23	No
NonTargetingControlGuideForMouse_0022	0.90999	0.999996	999	No	1114	1121	1.3487	0.797422	243	No	NA	NA	NA	NA	NA	NA	NA	NA	NA	NA	NA	NA	NA	NA	NA	NA
NonTargetingControlGuideForMouse_0023	0.848375	0.999996	833	No	1221	351	0.972359	0.999996	790	No	NA	NA	NA	NA	NA	NA	NA	NA	NA	NA	NA	NA	NA	NA	NA	NA
NonTargetingControlGuideForMouse_0024	1.34304	0.71222	82	No	144	1243	0.931007	0.999996	914	No	NA	NA	NA	NA	NA	NA	NA	NA	NA	NA	NA	NA	NA	NA	NA	NA
NonTargetingControlGuideForMouse_0025	0.775164	0.999996	916	No	1242	166	1.16456	0.954747	537	No	NA	NA	NA	NA	NA	NA	NA	NA	NA	NA	NA	NA	NA	NA	NA	NA
NonTargetingControlGuideForMouse_0026	0.982925	0.999996	591	No	465	1217	1.07417	0.999996	779	No	NA	NA	NA	NA	NA	NA	NA	NA	NA	NA	NA	NA	NA	NA	NA	NA
NonTargetingControlGuideForMouse_0027	0.684328	0.999996	845	No	1107	1127	0.851312	0.999996	900	No	NA	NA	NA	NA	NA	NA	NA	NA	NA	NA	NA	NA	NA	NA	NA	NA
NonTargetingControlGuideForMouse_0028	0.832653	0.698453	1170	No	1205	474	1.46854	0.797422	183	No	NA	NA	NA	NA	NA	NA	NA	NA	NA	NA	NA	NA	NA	NA	NA	NA
NonTargetingControlGuideForMouse_0029	1.21864	0.942146	212	No	304	1225	0.953706	0.999996	815	No	NA	NA	NA	NA	NA	NA	NA	NA	NA	NA	NA	NA	NA	NA	NA	NA
NonTargetingControlGuideForMouse_0030	0.976148	0.999996	785	No	1070	1143	1.17624	0.896672	477	No	0.967917	0.999995	61	No	1.05838	0.999995	54	No	0.961341	0.901308	69	No	1.1807	0.999795	38	No
NonTargetingControlGuideForMouse_0031	1.67292	0.74505	103	No	134	1128	0.740648	0.999996	906	No	NA	NA	NA	NA	NA	NA	NA	NA	NA	NA	NA	NA	NA	NA	NA	NA
NonTargetingControlGuideForMouse_0032	0.956637	0.999996	1002	No	1141	1002	1.28102	0.805487	284	No	NA	NA	NA	NA	NA	NA	NA	NA	NA	NA	NA	NA	NA	NA	NA	NA
NonTargetingControlGuideForMouse_0033	0.837626	0.999996	1005	No	1168	790	1.40538	0.797422	219	No	NA	NA	NA	NA	NA	NA	NA	NA	NA	NA	NA	NA	NA	NA	NA	NA
NonTargetingControlGuideForMouse_0034	0.809564	0.999996	763	No	1191	671	1.26415	0.97408	583	No	NA	NA	NA	NA	NA	NA	NA	NA	NA	NA	NA	NA	NA	NA	NA	NA
NonTargetingControlGuideForMouse_0035	1.05542	0.999996	757	No	688	1202	1.41933	0.815051	303	No	NA	NA	NA	NA	NA	NA	NA	NA	NA	NA	NA	NA	NA	NA	NA	NA
NonTargetingControlGuideForMouse_0036	1.03509	0.999996	501	No	921	1178	1.17172	0.882184	450	No	NA	NA	NA	NA	NA	NA	NA	NA	NA	NA	NA	NA	NA	NA	NA	NA
NonTargetingControlGuideForMouse_0037	0.945938	0.999996	964	No	1152	938	1.1062	0.97408	592	No	NA	NA	NA	NA	NA	NA	NA	NA	NA	NA	NA	NA	NA	NA	NA	NA
NonTargetingControlGuideForMouse_0038	0.919498	0.999996	620	No	1166	832	1.33925	0.860825	373	No	NA	NA	NA	NA	NA	NA	NA	NA	NA	NA	NA	NA	NA	NA	NA	NA
NonTargetingControlGuideForMouse_0039	0.962238	0.999996	795	No	1125	1089	1.26235	0.860825	365	No	NA	NA	NA	NA	NA	NA	NA	NA	NA	NA	NA	NA	NA	NA	NA	NA
NonTargetingControlGuideForMouse_0040	1.01086	0.999996	685	No	1163	864	1.26377	0.813389	297	No	NA	NA	NA	NA	NA	NA	NA	NA	NA	NA	NA	NA	NA	NA	NA	NA
NonTargetingControlGuideForMouse_0041	1.09835	0.999996	356	No	1148	981	1.18963	0.982532	655	No	NA	NA	NA	NA	NA	NA	NA	NA	NA	NA	NA	NA	NA	NA	NA	NA
NonTargetingControlGuideForMouse_0042	1.13006	0.999996	495	No	766	1196	1.10498	0.97408	584	No	NA	NA	NA	NA	NA	NA	NA	NA	NA	NA	NA	NA	NA	NA	NA	NA
NonTargetingControlGuideForMouse_0043	0.92201	0.999996	927	No	1123	1085	1.12686	0.965557	563	No	NA	NA	NA	NA	NA	NA	NA	NA	NA	NA	NA	NA	NA	NA	NA	NA
NonTargetingControlGuideForMouse_0044	0.800205	0.999996	970	No	1222	336	1.44876	0.797422	238	No	NA	NA	NA	NA	NA	NA	NA	NA	NA	NA	NA	NA	NA	NA	NA	NA
NonTargetingControlGuideForMouse_0045	1.1501	0.999996	458	No	1012	1154	1.13279	0.904644	485	No	NA	NA	NA	NA	NA	NA	NA	NA	NA	NA	NA	NA	NA	NA	NA	NA
NonTargetingControlGuideForMouse_0046	0.891406	0.999996	836	No	1182	744	1.18699	0.882184	460	No	NA	NA	NA	NA	NA	NA	NA	NA	NA	NA	NA	NA	NA	NA	NA	NA
NonTargetingControlGuideForMouse_0047	1.02278	0.999996	306	No	1073	1141	1.04508	0.999996	832	No	1.24475	0.892691	38	No	1.10778	0.999995	35	No	0.915385	0.721737	88	No	0.929869	0.999795	72	No
NonTargetingControlGuideForMouse_0048	1.29878	0.946108	228	No	269	1234	0.683936	0.798065	1077	No	NA	NA	NA	NA	NA	NA	NA	NA	NA	NA	NA	NA	NA	NA	NA	NA
NonTargetingControlGuideForMouse_0049	1.06804	0.999996	766	No	1085	1139	0.924733	0.999996	834	No	1.13684	0.999995	46	No	1.07635	0.999995	47	No	0.822377	0.432329	123	No	1.25673	0.987488	29	No
NonTargetingControlGuideForMouse_0050	0.852324	0.999996	887	No	1219	359	1.06196	0.993904	730	No	NA	NA	NA	NA	NA	NA	NA	NA	NA	NA	NA	NA	NA	NA	NA	NA
NonTargetingControlGuideForMouse_0051	1.23969	0.955805	231	No	316	1227	1.26447	0.940949	515	No	NA	NA	NA	NA	NA	NA	NA	NA	NA	NA	NA	NA	NA	NA	NA	NA
NonTargetingControlGuideForMouse_0052	1.31493	0.964635	277	No	877	1183	1.09299	0.991114	704	No	NA	NA	NA	NA	NA	NA	NA	NA	NA	NA	NA	NA	NA	NA	NA	NA
NonTargetingControlGuideForMouse_0053	1.09342	0.999996	314	No	867	1185	1.08305	0.98553	685	No	NA	NA	NA	NA	NA	NA	NA	NA	NA	NA	NA	NA	NA	NA	NA	NA
NonTargetingControlGuideForMouse_0054	1.18554	0.999996	336	No	1033	1151	1.14474	0.887541	468	No	1.07599	0.999995	53	No	1.03435	0.868919	28	No	0.945606	0.986095	58	No	1.24507	0.987488	34	No
NonTargetingControlGuideForMouse_0055	0.807545	0.41422	1196	No	1207	448	1.43157	0.442038	57	No	NA	NA	NA	NA	NA	NA	NA	NA	NA	NA	NA	NA	NA	NA	NA	NA
NonTargetingControlGuideForMouse_0056	0.83718	0.999996	966	No	1220	355	1.18213	0.97408	577	No	NA	NA	NA	NA	NA	NA	NA	NA	NA	NA	NA	NA	NA	NA	NA	NA
NonTargetingControlGuideForMouse_0057	0.886083	0.999996	860	No	806	1140	1.50615	0.797422	197	No	NA	NA	NA	NA	NA	NA	NA	NA	NA	NA	NA	NA	NA	NA	NA	NA
NonTargetingControlGuideForMouse_0058	1.08757	0.999996	564	No	1044	1150	1.01829	0.979818	641	No	1.09802	0.999995	50	No	0.916654	0.999995	75	No	0.896075	0.721737	87	No	1.14314	0.999795	40	No
NonTargetingControlGuideForMouse_0059	0.957684	0.999996	1009	No	1135	1024	1.25045	0.819838	318	No	NA	NA	NA	NA	NA	NA	NA	NA	NA	NA	NA	NA	NA	NA	NA	NA
NonTargetingControlGuideForMouse_0060	1.23137	0.822837	126	No	1024	1153	0.873789	0.999996	949	No	1.04022	0.999995	55	No	1.02529	0.999995	43	No	0.920128	0.789157	77	No	1.25743	0.987488	31	No
NonTargetingControlGuideForMouse_0061	1.67581	0.384944	51	No	158	1241	0.894173	0.999156	765	No	NA	NA	NA	NA	NA	NA	NA	NA	NA	NA	NA	NA	NA	NA	NA	NA
NonTargetingControlGuideForMouse_0062	1.04049	0.999996	793	No	1046	1144	1.15689	0.882184	457	No	1.03207	0.999995	56	No	1.00393	0.999995	73	No	0.857539	0.432329	117	No	1.36949	0.917346	21	No
NonTargetingControlGuideForMouse_0063	1.21942	0.937772	205	No	499	1212	1.19226	0.882184	427	No	NA	NA	NA	NA	NA	NA	NA	NA	NA	NA	NA	NA	NA	NA	NA	NA
NonTargetingControlGuideForMouse_0064	1.16534	0.964635	264	No	297	1224	0.964789	0.999156	770	No	NA	NA	NA	NA	NA	NA	NA	NA	NA	NA	NA	NA	NA	NA	NA	NA
NonTargetingControlGuideForMouse_0065	0.87185	0.999996	941	No	1185	708	1.10107	0.955049	545	No	NA	NA	NA	NA	NA	NA	NA	NA	NA	NA	NA	NA	NA	NA	NA	NA
NonTargetingControlGuideForMouse_0066	0.977091	0.999996	888	No	1124	1077	1.18536	0.955049	547	No	NA	NA	NA	NA	NA	NA	NA	NA	NA	NA	NA	NA	NA	NA	NA	NA
NonTargetingControlGuideForMouse_0067	1.24147	0.999996	489	No	930	1173	0.783709	0.999996	999	No	NA	NA	NA	NA	NA	NA	NA	NA	NA	NA	NA	NA	NA	NA	NA	NA
NonTargetingControlGuideForMouse_0068	0.935019	0.999996	634	No	1225	301	1.03062	0.999996	801	No	NA	NA	NA	NA	NA	NA	NA	NA	NA	NA	NA	NA	NA	NA	NA	NA
NonTargetingControlGuideForMouse_0069	1.21678	0.999996	354	No	265	1232	1.04824	0.984014	681	No	NA	NA	NA	NA	NA	NA	NA	NA	NA	NA	NA	NA	NA	NA	NA	NA
NonTargetingControlGuideForMouse_0070	0.926823	0.999996	960	No	1144	1000	1.34474	0.797422	217	No	NA	NA	NA	NA	NA	NA	NA	NA	NA	NA	NA	NA	NA	NA	NA	NA
NonTargetingControlGuideForMouse_0071	1.11151	0.999996	316	No	464	1214	0.821802	0.955096	1027	No	NA	NA	NA	NA	NA	NA	NA	NA	NA	NA	NA	NA	NA	NA	NA	NA
NonTargetingControlGuideForMouse_0072	1.09647	0.920944	188	No	970	1166	1.03726	0.999996	813	No	NA	NA	NA	NA	NA	NA	NA	NA	NA	NA	NA	NA	NA	NA	NA	NA
NonTargetingControlGuideForMouse_0073	1.22827	0.920944	176	No	934	1172	1.11804	0.882184	441	No	NA	NA	NA	NA	NA	NA	NA	NA	NA	NA	NA	NA	NA	NA	NA	NA
NonTargetingControlGuideForMouse_0074	1.01693	0.999996	394	No	1147	987	1.28749	0.882184	456	No	NA	NA	NA	NA	NA	NA	NA	NA	NA	NA	NA	NA	NA	NA	NA	NA
NonTargetingControlGuideForMouse_0075	0.957116	0.999996	932	No	1130	1033	1.81039	0.235149	18	No	NA	NA	NA	NA	NA	NA	NA	NA	NA	NA	NA	NA	NA	NA	NA	NA
NonTargetingControlGuideForMouse_0076	1.19042	0.999996	508	No	305	1229	0.783679	0.999996	912	No	NA	NA	NA	NA	NA	NA	NA	NA	NA	NA	NA	NA	NA	NA	NA	NA
NonTargetingControlGuideForMouse_0077	1.08667	0.999996	706	No	777	1194	1.16667	0.882184	454	No	NA	NA	NA	NA	NA	NA	NA	NA	NA	NA	NA	NA	NA	NA	NA	NA
NonTargetingControlGuideForMouse_0078	1.23131	0.999996	553	No	985	1161	1.26906	0.819838	320	No	NA	NA	NA	NA	NA	NA	NA	NA	NA	NA	NA	NA	NA	NA	NA	NA
NonTargetingControlGuideForMouse_0079	1.0331	0.999996	768	No	1115	1117	1.11405	0.896672	478	No	NA	NA	NA	NA	NA	NA	NA	NA	NA	NA	NA	NA	NA	NA	NA	NA
NonTargetingControlGuideForMouse_0080	1.09858	0.999996	543	No	988	1163	1.35735	0.797422	266	No	NA	NA	NA	NA	NA	NA	NA	NA	NA	NA	NA	NA	NA	NA	NA	NA
NonTargetingControlGuideForMouse_0081	0.855548	0.999996	1079	No	1216	420	0.89756	0.991114	700	No	NA	NA	NA	NA	NA	NA	NA	NA	NA	NA	NA	NA	NA	NA	NA	NA
NonTargetingControlGuideForMouse_0082	1.10255	0.999996	487	No	1058	1146	1.08983	0.984014	661	No	0.961727	0.999995	64	No	1.03613	0.999995	48	No	0.928529	0.569769	94	No	1.24941	0.917346	25	No
NonTargetingControlGuideForMouse_0083	1.09035	0.999996	466	No	1165	836	1.25889	0.870869	399	No	NA	NA	NA	NA	NA	NA	NA	NA	NA	NA	NA	NA	NA	NA	NA	NA
NonTargetingControlGuideForMouse_0084	0.929675	0.999996	849	No	1145	994	1.05589	0.999156	752	No	NA	NA	NA	NA	NA	NA	NA	NA	NA	NA	NA	NA	NA	NA	NA	NA
NonTargetingControlGuideForMouse_0085	0.916489	0.999996	935	No	1197	566	1.04805	0.979818	629	No	NA	NA	NA	NA	NA	NA	NA	NA	NA	NA	NA	NA	NA	NA	NA	NA
NonTargetingControlGuideForMouse_0086	1.23942	0.942146	218	No	528	1208	0.871051	0.999996	858	No	NA	NA	NA	NA	NA	NA	NA	NA	NA	NA	NA	NA	NA	NA	NA	NA
NonTargetingControlGuideForMouse_0087	1.05962	0.937772	200	No	1137	1007	1.13133	0.999996	843	No	NA	NA	NA	NA	NA	NA	NA	NA	NA	NA	NA	NA	NA	NA	NA	NA
NonTargetingControlGuideForMouse_0088	1.29753	0.942146	216	No	1108	1129	1.10509	0.999156	760	No	NA	NA	NA	NA	NA	NA	NA	NA	NA	NA	NA	NA	NA	NA	NA	NA
NonTargetingControlGuideForMouse_0089	0.928178	0.999996	792	No	779	1192	1.20216	0.938606	511	No	NA	NA	NA	NA	NA	NA	NA	NA	NA	NA	NA	NA	NA	NA	NA	NA
NonTargetingControlGuideForMouse_0090	0.985234	0.999996	786	No	1154	913	1.09206	0.96205	558	No	NA	NA	NA	NA	NA	NA	NA	NA	NA	NA	NA	NA	NA	NA	NA	NA
NonTargetingControlGuideForMouse_0091	1.05951	0.999996	484	No	1116	1113	1.16991	0.88789	469	No	NA	NA	NA	NA	NA	NA	NA	NA	NA	NA	NA	NA	NA	NA	NA	NA
NonTargetingControlGuideForMouse_0092	0.988151	0.999996	609	No	923	1175	1.23727	0.882184	424	No	NA	NA	NA	NA	NA	NA	NA	NA	NA	NA	NA	NA	NA	NA	NA	NA
NonTargetingControlGuideForMouse_0093	1.05977	0.999996	666	No	1132	1042	1.37687	0.797422	258	No	NA	NA	NA	NA	NA	NA	NA	NA	NA	NA	NA	NA	NA	NA	NA	NA
NonTargetingControlGuideForMouse_0094	1.02483	0.999996	722	No	1013	1158	1.49166	0.785263	162	No	NA	NA	NA	NA	NA	NA	NA	NA	NA	NA	NA	NA	NA	NA	NA	NA
NonTargetingControlGuideForMouse_0095	0.86982	0.999996	1022	No	1231	264	1.08139	0.96205	556	No	NA	NA	NA	NA	NA	NA	NA	NA	NA	NA	NA	NA	NA	NA	NA	NA
NonTargetingControlGuideForMouse_0096	1.03094	0.999996	652	No	814	1189	1.04747	0.991114	713	No	NA	NA	NA	NA	NA	NA	NA	NA	NA	NA	NA	NA	NA	NA	NA	NA
NonTargetingControlGuideForMouse_0097	1.07448	0.999996	331	No	711	1197	1.16322	0.96205	559	No	NA	NA	NA	NA	NA	NA	NA	NA	NA	NA	NA	NA	NA	NA	NA	NA
NonTargetingControlGuideForMouse_0098	1.05677	0.999996	524	No	1097	1135	1.23594	0.846037	331	No	NA	NA	NA	NA	NA	NA	NA	NA	NA	NA	NA	NA	NA	NA	NA	NA
NonTargetingControlGuideForMouse_0099	1.15103	0.999996	342	No	253	1233	1.05283	0.984014	674	No	NA	NA	NA	NA	NA	NA	NA	NA	NA	NA	NA	NA	NA	NA	NA	NA
NonTargetingControlGuideForMouse_0100	1.09764	0.937772	202	No	1181	725	1.28398	0.984014	675	No	NA	NA	NA	NA	NA	NA	NA	NA	NA	NA	NA	NA	NA	NA	NA	NA
Nox1	1.03312	0.999996	1051	No	598	947	1.05996	0.999996	825	No	NA	NA	NA	NA	NA	NA	NA	NA	NA	NA	NA	NA	NA	NA	NA	NA
Nox4	1.04006	0.999996	196	No	231	571	1.10062	0.885004	298	No	NA	NA	NA	NA	NA	NA	NA	NA	NA	NA	NA	NA	NA	NA	NA	NA
Npnt	1.0503	0.999996	175	No	276	447	0.817328	0.999996	1208	No	NA	NA	NA	NA	NA	NA	NA	NA	NA	NA	NA	NA	NA	NA	NA	NA
Nptn	0.936313	0.399309	1100	No	823	180	0.994361	0.999996	763	No	NA	NA	NA	NA	NA	NA	NA	NA	NA	NA	NA	NA	NA	NA	NA	NA
Nr0b1	0.514995	0.002475	1244	Yes	1241	1	0.838941	0.999996	1142	No	0.322327	0.037826	136	Yes	0.533503	0.244145	129	No	0.947799	0.999995	115	No	0.84619	0.999795	101	No
Nrk	1.03237	0.999996	822	No	201	776	1.13776	0.969821	383	No	NA	NA	NA	NA	NA	NA	NA	NA	NA	NA	NA	NA	NA	NA	NA	NA
Nrp1	1.03614	0.999996	575	No	767	829	0.965309	0.999996	1125	No	NA	NA	NA	NA	NA	NA	NA	NA	NA	NA	NA	NA	NA	NA	NA	NA
Nsdhl	1.07689	0.999996	499	No	273	715	1.178	0.797422	125	No	NA	NA	NA	NA	NA	NA	NA	NA	NA	NA	NA	NA	NA	NA	NA	NA
Ntrk1	1.0585	0.999996	181	No	587	1011	0.91578	0.812291	528	No	NA	NA	NA	NA	NA	NA	NA	NA	NA	NA	NA	NA	NA	NA	NA	NA
Nudt10	1.13438	0.999996	418	No	573	1050	0.871249	0.999996	1116	No	NA	NA	NA	NA	NA	NA	NA	NA	NA	NA	NA	NA	NA	NA	NA	NA
Nudt11	1.11164	0.999996	676	No	1000	1069	0.74402	0.999996	1085	No	NA	NA	NA	NA	NA	NA	NA	NA	NA	NA	NA	NA	NA	NA	NA	NA
Nup62cl	0.994076	0.999996	980	No	319	716	1.04824	0.999996	848	No	NA	NA	NA	NA	NA	NA	NA	NA	NA	NA	NA	NA	NA	NA	NA	NA
Nxf2	0.897906	0.999996	1184	No	1030	366	1.17444	0.955049	370	No	NA	NA	NA	NA	NA	NA	NA	NA	NA	NA	NA	NA	NA	NA	NA	NA
Nxf3	1.0963	0.999996	333	No	574	881	0.999507	0.999996	744	No	NA	NA	NA	NA	NA	NA	NA	NA	NA	NA	NA	NA	NA	NA	NA	NA
Nxf7	0.965453	0.999996	419	No	863	306	1.0475	0.999996	666	No	NA	NA	NA	NA	NA	NA	NA	NA	NA	NA	NA	NA	NA	NA	NA	NA
Nxt2	0.948811	0.999996	1115	No	1026	317	1.16938	0.870869	233	No	NA	NA	NA	NA	NA	NA	NA	NA	NA	NA	NA	NA	NA	NA	NA	NA
Nyx	1.04315	0.999996	502	No	619	222	1.03004	0.97408	405	No	NA	NA	NA	NA	NA	NA	NA	NA	NA	NA	NA	NA	NA	NA	NA	NA
Obp1a	1.08661	0.999996	203	No	147	495	1.08736	0.999996	793	No	NA	NA	NA	NA	NA	NA	NA	NA	NA	NA	NA	NA	NA	NA	NA	NA
Ocrl	0.954244	0.999996	1171	No	1087	560	1.07512	0.999996	812	No	NA	NA	NA	NA	NA	NA	NA	NA	NA	NA	NA	NA	NA	NA	NA	NA
Ofd1	0.995747	0.999996	412	No	1188	103	1.19261	0.797422	81	No	NA	NA	NA	NA	NA	NA	NA	NA	NA	NA	NA	NA	NA	NA	NA	NA
Ogt	0.669892	0.320891	1046	No	837	32	0.640407	0.021334	780	Yes	1.23749	0.887849	25	No	1.0414	0.999995	108	No	1.18245	0.999995	33	No	0.529846	0.966895	117	No
Olfr1320	1.13864	0.74505	49	No	137	878	0.983673	0.999996	909	No	NA	NA	NA	NA	NA	NA	NA	NA	NA	NA	NA	NA	NA	NA	NA	NA
Olfr1321	0.972949	0.86928	651	No	123	160	1.45833	0.017327	2	Yes	NA	NA	NA	NA	NA	NA	NA	NA	NA	NA	NA	NA	NA	NA	NA	NA
Olfr1322	0.998575	0.999996	341	No	140	941	1.13962	0.91697	330	No	NA	NA	NA	NA	NA	NA	NA	NA	NA	NA	NA	NA	NA	NA	NA	NA
Olfr1323	1.06074	0.999996	510	No	482	1079	0.992364	0.999996	962	No	NA	NA	NA	NA	NA	NA	NA	NA	NA	NA	NA	NA	NA	NA	NA	NA
Olfr1324	1.03571	0.999996	313	No	400	970	1.18358	0.96205	380	No	NA	NA	NA	NA	NA	NA	NA	NA	NA	NA	NA	NA	NA	NA	NA	NA
Olfr1325	0.974697	0.999996	1107	No	697	362	1.2719	0.797422	79	No	NA	NA	NA	NA	NA	NA	NA	NA	NA	NA	NA	NA	NA	NA	NA	NA
Ophn1	0.983926	0.999996	954	No	508	623	1.31687	0.797422	75	No	NA	NA	NA	NA	NA	NA	NA	NA	NA	NA	NA	NA	NA	NA	NA	NA
Opn1mw	1.14033	0.74505	46	No	246	871	1.06166	0.991114	534	No	NA	NA	NA	NA	NA	NA	NA	NA	NA	NA	NA	NA	NA	NA	NA	NA
Oprm1	1.07439	0.971178	144	No	433	1103	1.01717	0.999996	767	No	NA	NA	NA	NA	NA	NA	NA	NA	NA	NA	NA	NA	NA	NA	NA	NA
Otc	1.18607	0.942146	96	No	399	1003	1.0977	0.870869	229	No	NA	NA	NA	NA	NA	NA	NA	NA	NA	NA	NA	NA	NA	NA	NA	NA
Otud5	0.72132	0.008526	1070	Yes	703	36	0.908449	0.991114	541	No	1.19858	0.892691	27	No	0.831181	0.999995	122	No	1.05705	0.999995	40	No	0.775431	0.999795	106	No
Otud6a	1.10632	0.95794	111	No	674	918	0.964639	0.999156	637	No	NA	NA	NA	NA	NA	NA	NA	NA	NA	NA	NA	NA	NA	NA	NA	NA
Oxtr	0.962486	0.999996	1133	No	1193	186	1.03628	0.999156	617	No	NA	NA	NA	NA	NA	NA	NA	NA	NA	NA	NA	NA	NA	NA	NA	NA
P2ry1	0.957462	0.999996	1166	No	1036	372	0.906645	0.999996	736	No	NA	NA	NA	NA	NA	NA	NA	NA	NA	NA	NA	NA	NA	NA	NA	NA
P2ry10	0.882991	0.843634	556	No	350	584	1.14405	0.984014	512	No	NA	NA	NA	NA	NA	NA	NA	NA	NA	NA	NA	NA	NA	NA	NA	NA
P2ry4	0.962385	0.999996	1192	No	746	125	0.932511	0.999996	919	No	NA	NA	NA	NA	NA	NA	NA	NA	NA	NA	NA	NA	NA	NA	NA	NA
Pabpc5	1.01977	0.999996	309	No	472	535	1.11575	0.984014	506	No	NA	NA	NA	NA	NA	NA	NA	NA	NA	NA	NA	NA	NA	NA	NA	NA
Pak3	0.965011	0.999996	1135	No	748	295	1.15264	0.797422	110	No	NA	NA	NA	NA	NA	NA	NA	NA	NA	NA	NA	NA	NA	NA	NA	NA
Pbdc1	1.0226	0.999996	995	No	620	997	1.0768	0.979818	435	No	NA	NA	NA	NA	NA	NA	NA	NA	NA	NA	NA	NA	NA	NA	NA	NA
Pbsn	1.03951	0.999996	275	No	355	934	1.12778	0.999996	806	No	NA	NA	NA	NA	NA	NA	NA	NA	NA	NA	NA	NA	NA	NA	NA	NA
Pcdh11x	0.990784	0.999996	577	No	729	654	1.09059	0.999996	761	No	NA	NA	NA	NA	NA	NA	NA	NA	NA	NA	NA	NA	NA	NA	NA	NA
Pcdh19	1.09926	0.999996	160	No	449	216	1.00985	0.999156	642	No	NA	NA	NA	NA	NA	NA	NA	NA	NA	NA	NA	NA	NA	NA	NA	NA
Pcsk1n	1.04308	0.999996	732	No	131	718	1.02396	0.882184	263	No	NA	NA	NA	NA	NA	NA	NA	NA	NA	NA	NA	NA	NA	NA	NA	NA
Pcyt1b	0.952656	0.999996	1216	No	1164	257	1.06571	0.999156	585	No	NA	NA	NA	NA	NA	NA	NA	NA	NA	NA	NA	NA	NA	NA	NA	NA
Pdgfa	0.922314	0.999996	1195	No	1089	248	0.770947	0.628329	1218	No	NA	NA	NA	NA	NA	NA	NA	NA	NA	NA	NA	NA	NA	NA	NA	NA
Pdgfb	0.986036	0.999996	707	No	961	258	0.856197	0.110081	66	No	NA	NA	NA	NA	NA	NA	NA	NA	NA	NA	NA	NA	NA	NA	NA	NA
Pdgfc	1.09878	0.999996	357	No	426	746	1.02325	0.870869	235	No	NA	NA	NA	NA	NA	NA	NA	NA	NA	NA	NA	NA	NA	NA	NA	NA
Pdgfd	0.906032	0.999996	1129	No	1063	288	1.11585	0.97408	407	No	NA	NA	NA	NA	NA	NA	NA	NA	NA	NA	NA	NA	NA	NA	NA	NA
Pdgfra	0.992044	0.999996	658	No	936	486	1.05689	0.97408	388	No	NA	NA	NA	NA	NA	NA	NA	NA	NA	NA	NA	NA	NA	NA	NA	NA
Pdgfrb	1.02241	0.999996	347	No	610	403	0.861921	0.938575	1115	No	NA	NA	NA	NA	NA	NA	NA	NA	NA	NA	NA	NA	NA	NA	NA	NA
Pdha1	0.901133	0.999996	1094	No	999	110	0.75317	0.15741	1141	No	NA	NA	NA	NA	NA	NA	NA	NA	NA	NA	NA	NA	NA	NA	NA	NA
Pdk3	1.00268	0.999996	279	No	1156	353	1.08448	0.96205	377	No	NA	NA	NA	NA	NA	NA	NA	NA	NA	NA	NA	NA	NA	NA	NA	NA
Pdzd11	1.02675	0.999996	596	No	738	582	1.0935	0.984014	492	No	NA	NA	NA	NA	NA	NA	NA	NA	NA	NA	NA	NA	NA	NA	NA	NA
Pdzd4	1.18611	0.807673	53	No	49	413	0.885817	0.999996	1174	No	1.10105	0.999995	36	No	0.981468	0.999995	103	No	0.980978	0.999995	72	No	0.860171	0.999795	105	No
Pet2	1.02674	0.999996	452	No	745	956	1.17609	0.815051	158	No	NA	NA	NA	NA	NA	NA	NA	NA	NA	NA	NA	NA	NA	NA	NA	NA
Pfkfb1	0.891583	0.775796	986	No	800	115	1.04126	0.999156	627	No	NA	NA	NA	NA	NA	NA	NA	NA	NA	NA	NA	NA	NA	NA	NA	NA
Pgk1	0.668448	0.002666	869	Yes	623	22	0.826959	0.527714	920	No	0.349465	0.050803	133	No	0.658222	0.999995	126	No	1.73096	0.012869	4	Yes	0.52254	0.146081	126	No
Pgr15l	0.989326	0.999996	859	No	879	395	1.21552	0.797422	97	No	NA	NA	NA	NA	NA	NA	NA	NA	NA	NA	NA	NA	NA	NA	NA	NA
Pgrmc1	1.06296	0.999996	268	No	1068	758	1.13955	0.856573	181	No	NA	NA	NA	NA	NA	NA	NA	NA	NA	NA	NA	NA	NA	NA	NA	NA
Phb	0.73081	0.320891	842	No	1194	83	0.314183	0.00033	1246	Yes	NA	NA	NA	NA	NA	NA	NA	NA	NA	NA	NA	NA	NA	NA	NA	NA
Phb2	0.546854	0.070792	1233	No	1043	13	0.400243	0.000707	1230	Yes	1.32509	0.999995	54	No	0.900942	0.999995	111	No	1.1683	0.999995	30	No	0.143319	0.044926	138	Yes
Phex	0.943301	0.999996	959	No	378	113	1.16485	0.999156	653	No	NA	NA	NA	NA	NA	NA	NA	NA	NA	NA	NA	NA	NA	NA	NA	NA
Phf6	0.854757	0.307457	1162	No	889	31	1.17107	0.952666	360	No	1.13725	0.892691	31	No	1.02708	0.999995	62	No	1.02355	0.999995	55	No	1.07603	0.987488	30	No
Phf8	1.09226	0.74505	48	No	235	581	0.951411	0.999996	927	No	NA	NA	NA	NA	NA	NA	NA	NA	NA	NA	NA	NA	NA	NA	NA	NA
Phka1	0.963799	0.999996	584	No	1082	697	0.956493	0.999996	892	No	NA	NA	NA	NA	NA	NA	NA	NA	NA	NA	NA	NA	NA	NA	NA	NA
Phka2	1.01912	0.999996	335	No	162	291	0.930194	0.999996	797	No	NA	NA	NA	NA	NA	NA	NA	NA	NA	NA	NA	NA	NA	NA	NA	NA
Piga	1.11832	0.964635	133	No	135	666	0.98593	0.999156	599	No	NA	NA	NA	NA	NA	NA	NA	NA	NA	NA	NA	NA	NA	NA	NA	NA
Pim2	1.1805	0.74505	42	No	188	1017	0.827881	0.568309	1164	No	NA	NA	NA	NA	NA	NA	NA	NA	NA	NA	NA	NA	NA	NA	NA	NA
Pin1	0.850171	0.999996	1144	No	1020	29	0.90406	0.999996	1064	No	1.12354	0.999995	48	No	0.885076	0.999995	120	No	0.9611	0.999995	91	No	1.04183	0.999795	82	No
Pin4	0.96578	0.999996	469	No	431	443	0.883656	0.93721	898	No	NA	NA	NA	NA	NA	NA	NA	NA	NA	NA	NA	NA	NA	NA	NA	NA
Pir	0.888832	0.999996	1202	No	990	200	1.06613	0.999996	876	No	NA	NA	NA	NA	NA	NA	NA	NA	NA	NA	NA	NA	NA	NA	NA	NA
Pja1	0.949768	0.999996	444	No	50	175	0.932438	0.882184	259	No	0.989179	0.999995	81	No	0.904075	0.552801	94	No	0.888186	0.432329	130	No	1.13069	0.987488	26	No
Pkhd1	0.994599	0.999996	702	No	325	457	0.99265	0.999996	913	No	NA	NA	NA	NA	NA	NA	NA	NA	NA	NA	NA	NA	NA	NA	NA	NA
Pla2g2a	1.03793	0.999996	570	No	264	338	0.99336	0.999156	602	No	NA	NA	NA	NA	NA	NA	NA	NA	NA	NA	NA	NA	NA	NA	NA	NA
Pla2g5	1.09575	0.964635	117	No	575	793	1.03723	0.999996	764	No	NA	NA	NA	NA	NA	NA	NA	NA	NA	NA	NA	NA	NA	NA	NA	NA
Plac1	1.00528	0.999996	475	No	274	843	0.996782	0.999996	1075	No	NA	NA	NA	NA	NA	NA	NA	NA	NA	NA	NA	NA	NA	NA	NA	NA
Plp1	0.999468	0.999996	585	No	984	157	1.02977	0.999996	710	No	NA	NA	NA	NA	NA	NA	NA	NA	NA	NA	NA	NA	NA	NA	NA	NA
Plp2	1.04286	0.999996	172	No	539	902	0.871961	0.773396	1167	No	NA	NA	NA	NA	NA	NA	NA	NA	NA	NA	NA	NA	NA	NA	NA	NA
Pls3	0.942279	0.999996	381	No	963	979	1.08394	0.860825	203	No	NA	NA	NA	NA	NA	NA	NA	NA	NA	NA	NA	NA	NA	NA	NA	NA
Plxna3	0.927558	0.999996	1049	No	972	308	1.04579	0.979818	438	No	NA	NA	NA	NA	NA	NA	NA	NA	NA	NA	NA	NA	NA	NA	NA	NA
Plxnb3	1.06968	0.999996	800	No	133	577	0.892775	0.999996	1179	No	NA	NA	NA	NA	NA	NA	NA	NA	NA	NA	NA	NA	NA	NA	NA	NA
Pnck	1.0762	0.999996	272	No	95	750	1.24671	0.569501	45	No	NA	NA	NA	NA	NA	NA	NA	NA	NA	NA	NA	NA	NA	NA	NA	NA
Pnma3	0.971709	0.999996	635	No	240	590	1.17535	0.870869	236	No	NA	NA	NA	NA	NA	NA	NA	NA	NA	NA	NA	NA	NA	NA	NA	NA
Pnma5	0.972556	0.999996	1039	No	998	756	0.917992	0.999996	1024	No	NA	NA	NA	NA	NA	NA	NA	NA	NA	NA	NA	NA	NA	NA	NA	NA
Pof1b	0.925252	0.999996	1152	No	948	139	1.17456	0.979818	474	No	NA	NA	NA	NA	NA	NA	NA	NA	NA	NA	NA	NA	NA	NA	NA	NA
Pola1	0.932973	0.999996	789	No	1170	130	1.11314	0.979818	432	No	NA	NA	NA	NA	NA	NA	NA	NA	NA	NA	NA	NA	NA	NA	NA	NA
Porcn	1.02374	0.775796	263	No	500	411	1.1499	0.797422	122	No	NA	NA	NA	NA	NA	NA	NA	NA	NA	NA	NA	NA	NA	NA	NA	NA
Pou3f4	1.05355	0.999996	438	No	512	116	0.902047	0.999996	1137	No	NA	NA	NA	NA	NA	NA	NA	NA	NA	NA	NA	NA	NA	NA	NA	NA
Ppef1	0.905859	0.999996	1102	No	866	45	1.31076	0.442038	20	No	0.935218	0.999995	113	No	0.994864	0.682739	22	No	0.92473	0.342615	135	No	1.38552	0.183543	6	No
Ppp1r3f	1.08661	0.999996	618	No	341	512	0.915291	0.999996	1057	No	NA	NA	NA	NA	NA	NA	NA	NA	NA	NA	NA	NA	NA	NA	NA	NA
Pqbp1	1.15178	0.999996	159	No	178	1066	0.860759	0.999996	1194	No	NA	NA	NA	NA	NA	NA	NA	NA	NA	NA	NA	NA	NA	NA	NA	NA
Praf2	1.02994	0.999996	867	No	957	767	0.873564	0.50109	389	No	NA	NA	NA	NA	NA	NA	NA	NA	NA	NA	NA	NA	NA	NA	NA	NA
Prame	1.00281	0.999996	630	No	991	569	1.19998	0.805487	148	No	NA	NA	NA	NA	NA	NA	NA	NA	NA	NA	NA	NA	NA	NA	NA	NA
Pramel3	0.865085	0.999996	1153	No	843	122	1.24823	0.797422	167	No	NA	NA	NA	NA	NA	NA	NA	NA	NA	NA	NA	NA	NA	NA	NA	NA
Pramel7	1.13021	0.999996	162	No	195	1010	1.02098	0.991114	551	No	NA	NA	NA	NA	NA	NA	NA	NA	NA	NA	NA	NA	NA	NA	NA	NA
Prdx4	0.882842	0.999996	1093	No	1183	131	1.20345	0.625189	53	No	NA	NA	NA	NA	NA	NA	NA	NA	NA	NA	NA	NA	NA	NA	NA	NA
Prickle3	0.988868	0.999996	1097	No	560	826	1.01159	0.999996	1093	No	NA	NA	NA	NA	NA	NA	NA	NA	NA	NA	NA	NA	NA	NA	NA	NA
Prkcdbp	1.028	0.999996	386	No	670	704	1.02058	0.999156	646	No	NA	NA	NA	NA	NA	NA	NA	NA	NA	NA	NA	NA	NA	NA	NA	NA
Prkcz	0.957238	0.999996	698	No	597	76	0.859258	0.996267	621	No	NA	NA	NA	NA	NA	NA	NA	NA	NA	NA	NA	NA	NA	NA	NA	NA
Prkd2	0.893746	0.674092	1200	No	939	108	1.01413	0.979818	455	No	NA	NA	NA	NA	NA	NA	NA	NA	NA	NA	NA	NA	NA	NA	NA	NA
Prkx	0.98489	0.999996	882	No	861	905	1.03542	0.999156	578	No	NA	NA	NA	NA	NA	NA	NA	NA	NA	NA	NA	NA	NA	NA	NA	NA
Prmt5	0.598091	0.00099	1235	Yes	737	15	0.696134	0.07194	890	No	0.578879	0.484288	111	No	0.809339	0.999995	125	No	0.906719	0.88438	60	No	0.356102	0.050379	135	No
Prps1	1.1785	0.942146	101	No	43	983	0.947195	0.999996	943	No	0.988441	0.999995	77	No	1.00069	0.999995	106	No	0.965146	0.999995	82	No	0.960648	0.999795	99	No
Prps2	1.00857	0.999996	725	No	681	677	1.01154	0.999996	755	No	NA	NA	NA	NA	NA	NA	NA	NA	NA	NA	NA	NA	NA	NA	NA	NA
Prr32	0.982981	0.843634	765	No	NA	NA	1.13205	0.984014	501	No	NA	NA	NA	NA	NA	NA	NA	NA	NA	NA	NA	NA	NA	NA	NA	NA
Prrg1	1.07721	0.999996	421	No	108	621	1.12584	0.955049	364	No	NA	NA	NA	NA	NA	NA	NA	NA	NA	NA	NA	NA	NA	NA	NA	NA
Prrg3	1.01096	0.999996	643	No	552	528	0.982836	0.999996	993	No	NA	NA	NA	NA	NA	NA	NA	NA	NA	NA	NA	NA	NA	NA	NA	NA
Psmd10	0.924588	0.999996	1080	No	958	41	1.08368	0.952666	357	No	0.956389	0.999995	104	No	1.01528	0.999995	102	No	0.943127	0.432329	131	No	1.02265	0.999795	80	No
Ptchd1	0.970352	0.999996	1159	No	525	714	1.13345	0.972859	386	No	NA	NA	NA	NA	NA	NA	NA	NA	NA	NA	NA	NA	NA	NA	NA	NA
Pten	1.11053	0.999996	165	No	63	519	1.46399	0.014851	1	Yes	NA	NA	NA	NA	NA	NA	NA	NA	NA	NA	NA	NA	NA	NA	NA	NA
Ptger4	0.967535	0.999996	1140	No	1196	276	0.79359	0.497131	1216	No	NA	NA	NA	NA	NA	NA	NA	NA	NA	NA	NA	NA	NA	NA	NA	NA
Ptk2b	0.948332	0.999996	645	No	882	176	1.02533	0.999996	971	No	NA	NA	NA	NA	NA	NA	NA	NA	NA	NA	NA	NA	NA	NA	NA	NA
Ptpn1	0.9936	0.999996	1103	No	422	325	0.837633	0.975061	1203	No	NA	NA	NA	NA	NA	NA	NA	NA	NA	NA	NA	NA	NA	NA	NA	NA
Ptpn11	0.608124	0.017574	1222	Yes	1244	17	0.805545	0.812291	1096	No	0.43577	0.057531	120	No	0.497581	0.025838	135	Yes	1.16844	0.173636	16	No	0.674991	0.916271	112	No
Ptpn2	0.698417	0.063623	920	No	1095	9	1.07724	0.999996	717	No	0.203147	0.000698	140	Yes	0.522286	0.016178	136	Yes	0.73018	0.001746	139	Yes	1.1668	0.999795	59	No
Ptpn22	0.989682	0.999996	598	No	906	978	1.02239	0.885004	299	No	NA	NA	NA	NA	NA	NA	NA	NA	NA	NA	NA	NA	NA	NA	NA	NA
Ptpn6	0.88468	0.999996	1014	No	966	73	0.519189	0.00033	1242	Yes	NA	NA	NA	NA	NA	NA	NA	NA	NA	NA	NA	NA	NA	NA	NA	NA
Ptprr	1.08787	0.906353	64	No	52	515	1.1819	0.860825	193	No	1.10526	0.999995	47	No	0.983753	0.999995	92	No	0.91801	0.435201	125	No	1.36687	0.183543	5	No
Pycard	1.05146	0.999996	402	No	679	1099	0.862358	0.804263	1127	No	NA	NA	NA	NA	NA	NA	NA	NA	NA	NA	NA	NA	NA	NA	NA	NA
Rab33a	1.04583	0.999996	810	No	408	883	0.919652	0.999996	1041	No	NA	NA	NA	NA	NA	NA	NA	NA	NA	NA	NA	NA	NA	NA	NA	NA
Rab39b	1.06559	0.999996	740	No	774	784	0.986038	0.979818	464	No	NA	NA	NA	NA	NA	NA	NA	NA	NA	NA	NA	NA	NA	NA	NA	NA
Rab9	0.972782	0.999996	801	No	682	542	1.15483	0.946891	348	No	NA	NA	NA	NA	NA	NA	NA	NA	NA	NA	NA	NA	NA	NA	NA	NA
Rab9b	0.963506	0.999996	260	No	515	195	1.03445	0.984014	505	No	NA	NA	NA	NA	NA	NA	NA	NA	NA	NA	NA	NA	NA	NA	NA	NA
Rai2	1.06079	0.999996	633	No	641	986	0.877807	0.999996	1012	No	NA	NA	NA	NA	NA	NA	NA	NA	NA	NA	NA	NA	NA	NA	NA	NA
Ranbp9	1.04506	0.999996	243	No	618	210	1.05958	0.937669	338	No	NA	NA	NA	NA	NA	NA	NA	NA	NA	NA	NA	NA	NA	NA	NA	NA
Rap1a	0.867741	0.999996	1029	No	696	329	1.0931	0.797422	102	No	NA	NA	NA	NA	NA	NA	NA	NA	NA	NA	NA	NA	NA	NA	NA	NA
Rap1b	0.99507	0.999996	831	No	461	455	0.916591	0.999996	865	No	NA	NA	NA	NA	NA	NA	NA	NA	NA	NA	NA	NA	NA	NA	NA	NA
Rap2c	0.963087	0.999996	947	No	919	668	1.01109	0.984014	509	No	NA	NA	NA	NA	NA	NA	NA	NA	NA	NA	NA	NA	NA	NA	NA	NA
Rapgef1	0.978488	0.999996	808	No	1022	488	0.779116	0.400535	652	No	NA	NA	NA	NA	NA	NA	NA	NA	NA	NA	NA	NA	NA	NA	NA	NA
Rapgef2	1.16745	0.999996	514	No	873	751	0.829505	0.579326	672	No	NA	NA	NA	NA	NA	NA	NA	NA	NA	NA	NA	NA	NA	NA	NA	NA
Rasgrp1	0.861602	0.857397	1213	No	743	99	0.870478	0.999996	1201	No	NA	NA	NA	NA	NA	NA	NA	NA	NA	NA	NA	NA	NA	NA	NA	NA
Rbbp7	0.990327	0.999996	837	No	815	312	0.994804	0.991114	531	No	NA	NA	NA	NA	NA	NA	NA	NA	NA	NA	NA	NA	NA	NA	NA	NA
Rbm10	0.620719	0.004641	1241	Yes	1237	8	1.04857	0.999156	591	No	0.723657	0.245843	122	No	1.12438	0.999995	87	No	1.21567	0.109207	11	No	1.14922	0.999795	69	No
Rbm3	1.15172	0.920944	81	No	82	304	0.849766	0.999996	1136	No	NA	NA	NA	NA	NA	NA	NA	NA	NA	NA	NA	NA	NA	NA	NA	NA
Rbm41	1.10698	0.920944	79	No	79	396	1.28529	0.466263	23	No	NA	NA	NA	NA	NA	NA	NA	NA	NA	NA	NA	NA	NA	NA	NA	NA
Rbmx	1.18596	0.999996	310	No	205	967	0.899705	0.96205	374	No	NA	NA	NA	NA	NA	NA	NA	NA	NA	NA	NA	NA	NA	NA	NA	NA
Rbmx2	0.808239	0.252706	863	No	1052	274	0.843376	0.999996	926	No	NA	NA	NA	NA	NA	NA	NA	NA	NA	NA	NA	NA	NA	NA	NA	NA
Renbp	1.01428	0.999996	245	No	88	1008	1.13192	0.999996	984	No	NA	NA	NA	NA	NA	NA	NA	NA	NA	NA	NA	NA	NA	NA	NA	NA
Reps2	1.01991	0.999996	406	No	684	995	0.943426	0.999996	1052	No	NA	NA	NA	NA	NA	NA	NA	NA	NA	NA	NA	NA	NA	NA	NA	NA
Rgag1	0.996168	0.999996	1018	No	907	707	1.03164	0.999996	941	No	NA	NA	NA	NA	NA	NA	NA	NA	NA	NA	NA	NA	NA	NA	NA	NA
Rgag4	0.93747	0.999996	532	No	1158	405	0.982276	0.999996	897	No	NA	NA	NA	NA	NA	NA	NA	NA	NA	NA	NA	NA	NA	NA	NA	NA
Rgn	1.0649	0.999996	403	No	570	561	1.15364	0.999156	574	No	NA	NA	NA	NA	NA	NA	NA	NA	NA	NA	NA	NA	NA	NA	NA	NA
Rgs14	1.02064	0.999996	432	No	793	965	1.01742	0.999202	658	No	NA	NA	NA	NA	NA	NA	NA	NA	NA	NA	NA	NA	NA	NA	NA	NA
Rhox1	1.06054	0.999996	745	No	254	469	0.975977	0.999996	706	No	NA	NA	NA	NA	NA	NA	NA	NA	NA	NA	NA	NA	NA	NA	NA	NA
Rhox10	1.08556	0.999996	472	No	172	605	1.13026	0.991114	553	No	NA	NA	NA	NA	NA	NA	NA	NA	NA	NA	NA	NA	NA	NA	NA	NA
Rhox11	1.10961	0.74505	44	No	218	578	1.05031	0.999996	888	No	NA	NA	NA	NA	NA	NA	NA	NA	NA	NA	NA	NA	NA	NA	NA	NA
Rhox12	0.970225	0.999996	1023	No	663	783	1.2585	0.797422	135	No	NA	NA	NA	NA	NA	NA	NA	NA	NA	NA	NA	NA	NA	NA	NA	NA
Rhox13	0.933146	0.999996	1066	No	1101	142	1.12214	0.797422	89	No	NA	NA	NA	NA	NA	NA	NA	NA	NA	NA	NA	NA	NA	NA	NA	NA
Rhox2a	1.08669	0.999996	283	No	199	972	0.43329	0.00033	1234	Yes	NA	NA	NA	NA	NA	NA	NA	NA	NA	NA	NA	NA	NA	NA	NA	NA
Rhox2b	0.971407	0.999996	1061	No	1169	791	1.0568	0.979818	616	No	NA	NA	NA	NA	NA	NA	NA	NA	NA	NA	NA	NA	NA	NA	NA	NA
Rhox2c	0.862261	0.999996	1028	No	1109	1130	0.723088	0.999996	947	No	NA	NA	NA	NA	NA	NA	NA	NA	NA	NA	NA	NA	NA	NA	NA	NA
Rhox2d	0.992639	0.999996	815	No	858	326	0.898398	0.532731	756	No	NA	NA	NA	NA	NA	NA	NA	NA	NA	NA	NA	NA	NA	NA	NA	NA
Rhox2f	0.914012	0.999996	824	No	1086	757	1.219	0.882184	329	No	NA	NA	NA	NA	NA	NA	NA	NA	NA	NA	NA	NA	NA	NA	NA	NA
Rhox2g	1.09009	0.999996	291	No	441	1005	0.922996	0.955096	514	No	NA	NA	NA	NA	NA	NA	NA	NA	NA	NA	NA	NA	NA	NA	NA	NA
Rhox2h	1.00385	0.999996	806	No	1055	1036	1.40265	0.521906	55	No	NA	NA	NA	NA	NA	NA	NA	NA	NA	NA	NA	NA	NA	NA	NA	NA
Rhox3a	1.00943	0.999996	851	No	582	628	0.566709	0.000707	1237	Yes	NA	NA	NA	NA	NA	NA	NA	NA	NA	NA	NA	NA	NA	NA	NA	NA
Rhox3c	1.03339	0.999996	319	No	593	643	1.00889	0.797422	160	No	NA	NA	NA	NA	NA	NA	NA	NA	NA	NA	NA	NA	NA	NA	NA	NA
Rhox3f	0.899449	0.999996	957	No	883	206	1.24346	0.882184	281	No	NA	NA	NA	NA	NA	NA	NA	NA	NA	NA	NA	NA	NA	NA	NA	NA
Rhox3g	1.03136	0.945998	120	No	627	952	1.11728	0.877422	286	No	NA	NA	NA	NA	NA	NA	NA	NA	NA	NA	NA	NA	NA	NA	NA	NA
Rhox3h	0.956259	0.999996	819	No	1119	1063	0.824002	0.999996	956	No	NA	NA	NA	NA	NA	NA	NA	NA	NA	NA	NA	NA	NA	NA	NA	NA
Rhox4a	1.01637	0.999996	470	No	690	1152	0.525236	0.00033	1046	Yes	NA	NA	NA	NA	NA	NA	NA	NA	NA	NA	NA	NA	NA	NA	NA	NA
Rhox4b	1.09926	0.999996	428	No	812	1190	0.271204	0.127063	1204	No	NA	NA	NA	NA	NA	NA	NA	NA	NA	NA	NA	NA	NA	NA	NA	NA
Rhox4c	1.48707	0.694342	75	No	148	1242	0.480647	0.471429	1144	No	NA	NA	NA	NA	NA	NA	NA	NA	NA	NA	NA	NA	NA	NA	NA	NA
Rhox4e	0.886099	0.999996	912	No	1110	653	0.354343	0.400535	1158	No	NA	NA	NA	NA	NA	NA	NA	NA	NA	NA	NA	NA	NA	NA	NA	NA
Rhox4f	0.991073	0.999996	778	No	1099	1134	0.761963	0.773396	605	No	NA	NA	NA	NA	NA	NA	NA	NA	NA	NA	NA	NA	NA	NA	NA	NA
Rhox5	1.15277	0.999996	290	No	414	943	0.824136	0.999996	1206	No	NA	NA	NA	NA	NA	NA	NA	NA	NA	NA	NA	NA	NA	NA	NA	NA
Rhox6	1.01333	0.999996	478	No	960	283	1.16171	0.466263	24	No	NA	NA	NA	NA	NA	NA	NA	NA	NA	NA	NA	NA	NA	NA	NA	NA
Rhox7a	0.89927	0.999996	1212	No	1142	373	1.0928	0.91697	328	No	NA	NA	NA	NA	NA	NA	NA	NA	NA	NA	NA	NA	NA	NA	NA	NA
Rhox8	1.04977	0.999996	416	No	938	865	0.89129	0.999996	1109	No	NA	NA	NA	NA	NA	NA	NA	NA	NA	NA	NA	NA	NA	NA	NA	NA
Rhox9	1.05149	0.999996	488	No	347	857	0.99532	0.999996	698	No	NA	NA	NA	NA	NA	NA	NA	NA	NA	NA	NA	NA	NA	NA	NA	NA
Ribc1	1.02884	0.999996	687	No	1128	740	0.941989	0.991114	543	No	NA	NA	NA	NA	NA	NA	NA	NA	NA	NA	NA	NA	NA	NA	NA	NA
Ripk2	0.957893	0.999996	693	No	755	484	1.17496	0.896672	317	No	NA	NA	NA	NA	NA	NA	NA	NA	NA	NA	NA	NA	NA	NA	NA	NA
Ripply1	0.95472	0.999996	694	No	169	342	1.1368	0.984014	510	No	NA	NA	NA	NA	NA	NA	NA	NA	NA	NA	NA	NA	NA	NA	NA	NA
Rlim	1.0252	0.999996	982	No	804	90	0.689234	0.420792	1221	No	NA	NA	NA	NA	NA	NA	NA	NA	NA	NA	NA	NA	NA	NA	NA	NA
Rnf113a1	1.0672	0.999996	375	No	442	837	0.837593	0.781547	960	No	NA	NA	NA	NA	NA	NA	NA	NA	NA	NA	NA	NA	NA	NA	NA	NA
Rnf128	1.07359	0.964635	140	No	176	749	1.23775	0.797422	86	No	NA	NA	NA	NA	NA	NA	NA	NA	NA	NA	NA	NA	NA	NA	NA	NA
Rnf138rt1	1.03617	0.999996	780	No	535	244	1.07449	0.954747	363	No	NA	NA	NA	NA	NA	NA	NA	NA	NA	NA	NA	NA	NA	NA	NA	NA
Ros1	1.03772	0.999996	189	No	964	255	0.984797	0.984014	496	No	NA	NA	NA	NA	NA	NA	NA	NA	NA	NA	NA	NA	NA	NA	NA	NA
Rpgr	1.06589	0.999996	522	No	493	1169	1.09368	0.999156	626	No	NA	NA	NA	NA	NA	NA	NA	NA	NA	NA	NA	NA	NA	NA	NA	NA
Rpl10	0.705725	0.037748	1240	Yes	1111	1131	0.315775	0.00033	1245	Yes	NA	NA	NA	NA	NA	NA	NA	NA	NA	NA	NA	NA	NA	NA	NA	NA
Rpl36a	1.04043	0.56709	710	No	1236	95	0.408796	0.000917	1009	Yes	NA	NA	NA	NA	NA	NA	NA	NA	NA	NA	NA	NA	NA	NA	NA	NA
Rpl39	0.643231	0.097408	1221	No	1214	399	0.360891	0.006021	1235	Yes	NA	NA	NA	NA	NA	NA	NA	NA	NA	NA	NA	NA	NA	NA	NA	NA
Rps4x	0.539604	0.241278	1230	No	1238	87	0.214439	0.00033	1243	Yes	NA	NA	NA	NA	NA	NA	NA	NA	NA	NA	NA	NA	NA	NA	NA	NA
Rps6ka3	1.02734	0.999996	770	No	221	271	1.07937	0.999996	728	No	NA	NA	NA	NA	NA	NA	NA	NA	NA	NA	NA	NA	NA	NA	NA	NA
Rps6ka6	1.04756	0.999996	1057	No	667	917	1.07686	0.97408	411	No	NA	NA	NA	NA	NA	NA	NA	NA	NA	NA	NA	NA	NA	NA	NA	NA
Rragb	1.02712	0.999996	697	No	920	89	1.10163	0.999996	877	No	NA	NA	NA	NA	NA	NA	NA	NA	NA	NA	NA	NA	NA	NA	NA	NA
Rras	1.00812	0.999996	211	No	1159	414	0.766331	0.113596	955	No	NA	NA	NA	NA	NA	NA	NA	NA	NA	NA	NA	NA	NA	NA	NA	NA
Rs1	0.95907	0.999996	904	No	656	595	1.01688	0.999996	966	No	NA	NA	NA	NA	NA	NA	NA	NA	NA	NA	NA	NA	NA	NA	NA	NA
S100g	1.08407	0.999996	568	No	645	1040	0.949679	0.999996	1038	No	NA	NA	NA	NA	NA	NA	NA	NA	NA	NA	NA	NA	NA	NA	NA	NA
Samt2	0.972829	0.999996	318	No	164	51	0.948031	0.999156	590	No	1.01641	0.999995	84	No	0.994881	0.999995	56	No	0.982808	0.721737	78	No	0.82948	0.999795	93	No
Samt3	0.98368	0.999996	578	No	1084	316	1.07334	0.846037	172	No	NA	NA	NA	NA	NA	NA	NA	NA	NA	NA	NA	NA	NA	NA	NA	NA
Samt4	1.02522	0.999996	455	No	532	526	1.22418	0.88789	305	No	NA	NA	NA	NA	NA	NA	NA	NA	NA	NA	NA	NA	NA	NA	NA	NA
Sash3	1.10095	0.999996	380	No	370	813	1.01377	0.999996	873	No	NA	NA	NA	NA	NA	NA	NA	NA	NA	NA	NA	NA	NA	NA	NA	NA
Sat1	1.0381	0.999996	153	No	612	632	1.0895	0.979818	444	No	NA	NA	NA	NA	NA	NA	NA	NA	NA	NA	NA	NA	NA	NA	NA	NA
Satl1	1.00759	0.959126	1015	No	547	307	1.20034	0.877422	249	No	NA	NA	NA	NA	NA	NA	NA	NA	NA	NA	NA	NA	NA	NA	NA	NA
Scimp	0.99001	0.857397	696	No	505	321	1.02853	0.904644	323	No	NA	NA	NA	NA	NA	NA	NA	NA	NA	NA	NA	NA	NA	NA	NA	NA
Scml2	1.01497	0.999996	787	No	551	318	1.15822	0.882184	295	No	NA	NA	NA	NA	NA	NA	NA	NA	NA	NA	NA	NA	NA	NA	NA	NA
Sema7a	1.01553	0.999996	802	No	740	92	0.930242	0.999996	1025	No	NA	NA	NA	NA	NA	NA	NA	NA	NA	NA	NA	NA	NA	NA	NA	NA
Sept6	1.06178	0.999996	276	No	555	1167	1.04904	0.979818	452	No	NA	NA	NA	NA	NA	NA	NA	NA	NA	NA	NA	NA	NA	NA	NA	NA
Serpina7	1.00415	0.999996	699	No	730	777	1.08143	0.999156	579	No	NA	NA	NA	NA	NA	NA	NA	NA	NA	NA	NA	NA	NA	NA	NA	NA
Serpinf2	0.992919	0.999996	640	No	336	281	0.84528	0.823192	1126	No	NA	NA	NA	NA	NA	NA	NA	NA	NA	NA	NA	NA	NA	NA	NA	NA
Sh2d1a	1.18097	0.782766	52	No	62	1209	1.03521	0.999996	859	No	1.2673	0.84183	22	No	1.10357	0.999995	79	No	0.984268	0.999995	70	No	1.21385	0.999795	53	No
Sh3bgrl	1.11288	0.999996	374	No	44	633	1.04506	0.999996	1018	No	1.02239	0.999995	98	No	1.03652	0.999995	88	No	0.929764	0.432329	132	No	1.35493	0.917346	15	No
Sh3kbp1	0.97289	0.999996	1087	No	409	387	1.12594	0.870869	220	No	NA	NA	NA	NA	NA	NA	NA	NA	NA	NA	NA	NA	NA	NA	NA	NA
Shroom2	1.11312	0.999996	304	No	91	669	0.961138	0.999996	845	No	NA	NA	NA	NA	NA	NA	NA	NA	NA	NA	NA	NA	NA	NA	NA	NA
Shroom4	0.986722	0.999996	208	No	401	211	1.24924	0.887541	301	No	NA	NA	NA	NA	NA	NA	NA	NA	NA	NA	NA	NA	NA	NA	NA	NA
Siah1b	1.11935	0.999996	240	No	187	904	0.87103	0.825674	928	No	NA	NA	NA	NA	NA	NA	NA	NA	NA	NA	NA	NA	NA	NA	NA	NA
Slamf1	0.953413	0.999996	1084	No	933	424	1.02827	0.999996	991	No	NA	NA	NA	NA	NA	NA	NA	NA	NA	NA	NA	NA	NA	NA	NA	NA
Slc10a3	0.995046	0.999996	1053	No	536	138	1.11747	0.797422	103	No	NA	NA	NA	NA	NA	NA	NA	NA	NA	NA	NA	NA	NA	NA	NA	NA
Slc16a2	1.02654	0.999996	558	No	733	558	1.02709	0.999996	915	No	NA	NA	NA	NA	NA	NA	NA	NA	NA	NA	NA	NA	NA	NA	NA	NA
Slc25a14	0.958054	0.999996	775	No	705	886	1.04559	0.999156	588	No	NA	NA	NA	NA	NA	NA	NA	NA	NA	NA	NA	NA	NA	NA	NA	NA
Slc25a43	1.13166	0.74505	47	No	554	910	0.972367	0.999996	948	No	NA	NA	NA	NA	NA	NA	NA	NA	NA	NA	NA	NA	NA	NA	NA	NA
Slc25a5	0.811886	0.810231	1092	No	1051	84	0.706475	0.812291	1186	No	NA	NA	NA	NA	NA	NA	NA	NA	NA	NA	NA	NA	NA	NA	NA	NA
Slc25a53	1.14355	0.964635	122	No	259	137	1.04748	0.982532	484	No	NA	NA	NA	NA	NA	NA	NA	NA	NA	NA	NA	NA	NA	NA	NA	NA
Slc35a2	0.67583	0.002666	1176	Yes	965	20	0.876809	0.999996	839	No	0.4215	0.050803	132	No	0.551599	0.067582	123	No	0.75423	0.181704	138	No	0.819247	0.999795	104	No
Slc38a5	1.10501	0.999996	557	No	387	787	0.912809	0.999996	678	No	NA	NA	NA	NA	NA	NA	NA	NA	NA	NA	NA	NA	NA	NA	NA	NA
Slc6a14	1.02771	0.999996	816	No	96	164	1.1346	0.979818	431	No	NA	NA	NA	NA	NA	NA	NA	NA	NA	NA	NA	NA	NA	NA	NA	NA
Slc6a8	1.02406	0.999996	473	No	783	831	1.03781	0.999996	742	No	NA	NA	NA	NA	NA	NA	NA	NA	NA	NA	NA	NA	NA	NA	NA	NA
Slc7a3	1.07574	0.999996	440	No	208	562	0.890027	0.884872	677	No	NA	NA	NA	NA	NA	NA	NA	NA	NA	NA	NA	NA	NA	NA	NA	NA
Slc9a3r1	1.05925	0.999996	390	No	51	537	0.777386	0.66318	1209	No	0.891338	0.999995	101	No	1.0848	0.999995	38	No	0.940342	0.999995	84	No	1.0296	0.999795	66	No
Slc9a6	1.19965	0.920944	78	No	143	1073	1.13275	0.979818	439	No	NA	NA	NA	NA	NA	NA	NA	NA	NA	NA	NA	NA	NA	NA	NA	NA
Slc9a7	0.989963	0.999996	855	No	1060	879	1.22389	0.846781	175	No	NA	NA	NA	NA	NA	NA	NA	NA	NA	NA	NA	NA	NA	NA	NA	NA
Slitrk2	1.04902	0.999996	876	No	954	299	0.997571	0.999996	853	No	NA	NA	NA	NA	NA	NA	NA	NA	NA	NA	NA	NA	NA	NA	NA	NA
Slitrk4	0.944508	0.999996	962	No	1139	676	1.10177	0.999996	889	No	NA	NA	NA	NA	NA	NA	NA	NA	NA	NA	NA	NA	NA	NA	NA	NA
Slx	1.09013	0.999996	527	No	648	1009	1.37199	0.860825	314	No	NA	NA	NA	NA	NA	NA	NA	NA	NA	NA	NA	NA	NA	NA	NA	NA
Slxl1	1.20012	0.920944	179	No	808	1136	1.1641	0.870869	397	No	NA	NA	NA	NA	NA	NA	NA	NA	NA	NA	NA	NA	NA	NA	NA	NA
Smarca1	1.14936	0.964635	137	No	46	1118	1.02806	0.999156	611	No	1.09652	0.986373	34	No	1.08538	0.999995	74	No	1.05251	0.999995	45	No	1.22485	0.917346	14	No
Smc1a	0.859471	0.999996	1128	No	1053	775	0.767702	0.56327	844	No	NA	NA	NA	NA	NA	NA	NA	NA	NA	NA	NA	NA	NA	NA	NA	NA
Smim9	0.998033	0.999996	454	No	448	1081	1.19372	0.797422	91	No	NA	NA	NA	NA	NA	NA	NA	NA	NA	NA	NA	NA	NA	NA	NA	NA
Smpx	1.00729	0.999996	183	No	242	296	1.05514	0.999996	718	No	NA	NA	NA	NA	NA	NA	NA	NA	NA	NA	NA	NA	NA	NA	NA	NA
Sms	0.933036	0.999996	1060	No	459	56	0.583547	0.095418	1165	No	0.879325	0.999995	100	No	0.862475	0.714984	114	No	1.0127	0.901308	76	No	0.632799	0.396852	75	No
Snx12	1.04715	0.999996	436	No	129	383	0.845835	0.999996	1163	No	NA	NA	NA	NA	NA	NA	NA	NA	NA	NA	NA	NA	NA	NA	NA	NA
Sowahd	0.990121	0.999996	998	No	848	471	1.12932	0.810593	151	No	NA	NA	NA	NA	NA	NA	NA	NA	NA	NA	NA	NA	NA	NA	NA	NA
Sox3	1.03605	0.999996	695	No	1042	634	0.990461	0.999996	1008	No	NA	NA	NA	NA	NA	NA	NA	NA	NA	NA	NA	NA	NA	NA	NA	NA
Sox9	0.994588	0.999996	626	No	605	67	0.877871	0.999996	1117	No	NA	NA	NA	NA	NA	NA	NA	NA	NA	NA	NA	NA	NA	NA	NA	NA
Spaca5	1.01475	0.999996	803	No	226	909	1.15981	0.870869	223	No	NA	NA	NA	NA	NA	NA	NA	NA	NA	NA	NA	NA	NA	NA	NA	NA
Spin2-ps1	0.682146	0.857397	1160	No	1209	136	0.271458	0.008468	1231	Yes	NA	NA	NA	NA	NA	NA	NA	NA	NA	NA	NA	NA	NA	NA	NA	NA
Spin2c	0.983211	0.999996	588	No	457	213	1.11015	0.887541	302	No	NA	NA	NA	NA	NA	NA	NA	NA	NA	NA	NA	NA	NA	NA	NA	NA
Spin2d	1.06484	0.999996	791	No	548	706	0.888962	0.991114	712	No	NA	NA	NA	NA	NA	NA	NA	NA	NA	NA	NA	NA	NA	NA	NA	NA
Spin4	1.06878	0.999996	482	No	658	789	1.00231	0.999996	1076	No	NA	NA	NA	NA	NA	NA	NA	NA	NA	NA	NA	NA	NA	NA	NA	NA
Spry1	1.00562	0.999996	671	No	171	348	0.828031	0.527714	1081	No	NA	NA	NA	NA	NA	NA	NA	NA	NA	NA	NA	NA	NA	NA	NA	NA
Spry2	1.12682	0.999996	258	No	592	617	1.09791	0.797422	118	No	NA	NA	NA	NA	NA	NA	NA	NA	NA	NA	NA	NA	NA	NA	NA	NA
Spry4	1.20004	0.694342	33	No	278	1184	1.00806	0.999996	708	No	NA	NA	NA	NA	NA	NA	NA	NA	NA	NA	NA	NA	NA	NA	NA	NA
Src	0.834715	0.41422	1234	No	1029	468	0.960367	0.991114	544	No	NA	NA	NA	NA	NA	NA	NA	NA	NA	NA	NA	NA	NA	NA	NA	NA
Srpk3	1.01491	0.999996	712	No	643	479	0.978607	0.999996	748	No	NA	NA	NA	NA	NA	NA	NA	NA	NA	NA	NA	NA	NA	NA	NA	NA
Srpx	1.06109	0.999996	434	No	429	747	1.25597	0.888506	306	No	NA	NA	NA	NA	NA	NA	NA	NA	NA	NA	NA	NA	NA	NA	NA	NA
Srpx2	1.07667	0.999996	723	No	589	268	0.977696	0.999996	772	No	NA	NA	NA	NA	NA	NA	NA	NA	NA	NA	NA	NA	NA	NA	NA	NA
Ssr4	1.00343	0.999996	750	No	556	615	1.06006	0.999996	1031	No	NA	NA	NA	NA	NA	NA	NA	NA	NA	NA	NA	NA	NA	NA	NA	NA
Ssx9	1.13955	0.855001	56	No	204	651	1.05507	0.846163	173	No	NA	NA	NA	NA	NA	NA	NA	NA	NA	NA	NA	NA	NA	NA	NA	NA
Ssxb1	1.18662	0.999996	271	No	358	240	0.814864	0.280627	46	No	NA	NA	NA	NA	NA	NA	NA	NA	NA	NA	NA	NA	NA	NA	NA	NA
Ssxb10	1.04067	0.999996	303	No	549	1074	1.18578	0.954747	473	No	NA	NA	NA	NA	NA	NA	NA	NA	NA	NA	NA	NA	NA	NA	NA	NA
Ssxb2	1.30686	0.999996	214	No	853	977	0.838827	0.95981	425	No	NA	NA	NA	NA	NA	NA	NA	NA	NA	NA	NA	NA	NA	NA	NA	NA
Ssxb3	1.4536	0.906353	88	No	190	1216	0.966371	0.979818	498	No	NA	NA	NA	NA	NA	NA	NA	NA	NA	NA	NA	NA	NA	NA	NA	NA
Ssxb5	1.11558	0.74505	68	No	491	428	1.01659	0.882184	433	No	NA	NA	NA	NA	NA	NA	NA	NA	NA	NA	NA	NA	NA	NA	NA	NA
Ssxb6	1.20289	0.855001	70	No	451	1188	1.10634	0.870869	268	No	NA	NA	NA	NA	NA	NA	NA	NA	NA	NA	NA	NA	NA	NA	NA	NA
Ssxb8	1.07484	0.999996	184	No	452	739	1.1981	0.856573	208	No	NA	NA	NA	NA	NA	NA	NA	NA	NA	NA	NA	NA	NA	NA	NA	NA
Ssxb9	1.19676	0.964635	146	No	760	1180	1.07052	0.882184	307	No	NA	NA	NA	NA	NA	NA	NA	NA	NA	NA	NA	NA	NA	NA	NA	NA
St5	0.880467	0.999996	1215	No	1206	40	0.900396	0.999996	759	No	NA	NA	NA	NA	NA	NA	NA	NA	NA	NA	NA	NA	NA	NA	NA	NA
Stag2	1.42174	0.245256	24	No	12	648	1.1157	0.870869	222	No	1.9623	0.014665	5	Yes	1.23228	0.999995	55	No	1.46433	0.012869	5	Yes	0.980916	0.999795	54	No
Stard8	1.01797	0.999996	603	No	310	1186	0.94659	0.999996	1172	No	NA	NA	NA	NA	NA	NA	NA	NA	NA	NA	NA	NA	NA	NA	NA	NA
Stk26	1.08637	0.999996	413	No	105	814	1.10114	0.810593	152	No	NA	NA	NA	NA	NA	NA	NA	NA	NA	NA	NA	NA	NA	NA	NA	NA
Styx	0.949781	0.999996	1116	No	928	523	1.20422	0.625189	52	No	NA	NA	NA	NA	NA	NA	NA	NA	NA	NA	NA	NA	NA	NA	NA	NA
Suv39h1	0.976302	0.999996	545	No	489	70	0.822075	0.536723	1185	No	1.0598	0.999995	59	No	1.14567	0.999995	39	No	1.10243	0.999995	31	No	0.875116	0.999795	97	No
Syap1	0.985902	0.999996	610	No	177	185	1.15867	0.856573	184	No	NA	NA	NA	NA	NA	NA	NA	NA	NA	NA	NA	NA	NA	NA	NA	NA
Syk	0.8245	0.468729	1182	No	1172	44	1.1238	0.870869	240	No	NA	NA	NA	NA	NA	NA	NA	NA	NA	NA	NA	NA	NA	NA	NA	NA
Syn1	1.00881	0.999996	559	No	841	641	1.13028	0.896672	316	No	NA	NA	NA	NA	NA	NA	NA	NA	NA	NA	NA	NA	NA	NA	NA	NA
Synj2bp	0.893894	0.999996	616	No	1002	328	0.712901	0.250595	1180	No	NA	NA	NA	NA	NA	NA	NA	NA	NA	NA	NA	NA	NA	NA	NA	NA
Syp	1.08017	0.999996	254	No	624	765	1.07346	0.991114	555	No	NA	NA	NA	NA	NA	NA	NA	NA	NA	NA	NA	NA	NA	NA	NA	NA
Sytl4	0.920895	0.999996	1154	No	870	300	1.13901	0.860825	212	No	NA	NA	NA	NA	NA	NA	NA	NA	NA	NA	NA	NA	NA	NA	NA	NA
Sytl5	1.11293	0.999996	229	No	430	780	1.15379	0.860825	195	No	NA	NA	NA	NA	NA	NA	NA	NA	NA	NA	NA	NA	NA	NA	NA	NA
Tab3	1.00736	0.999996	1167	No	595	544	1.10459	0.920698	333	No	NA	NA	NA	NA	NA	NA	NA	NA	NA	NA	NA	NA	NA	NA	NA	NA
Taf1	0.91545	0.999996	572	No	314	192	0.7476	0.532731	1084	No	NA	NA	NA	NA	NA	NA	NA	NA	NA	NA	NA	NA	NA	NA	NA	NA
Taf7l	1.02814	0.999996	246	No	572	252	1.11572	0.94155	342	No	NA	NA	NA	NA	NA	NA	NA	NA	NA	NA	NA	NA	NA	NA	NA	NA
Taf9b	1.0529	0.999996	301	No	654	928	1.04145	0.97408	404	No	NA	NA	NA	NA	NA	NA	NA	NA	NA	NA	NA	NA	NA	NA	NA	NA
Taz	0.951077	0.999996	963	No	771	498	0.779824	0.15741	1104	No	NA	NA	NA	NA	NA	NA	NA	NA	NA	NA	NA	NA	NA	NA	NA	NA
Tbc1d10c	0.924649	0.999996	909	No	986	655	0.975636	0.999996	886	No	NA	NA	NA	NA	NA	NA	NA	NA	NA	NA	NA	NA	NA	NA	NA	NA
Tbc1d25	1.16842	0.920944	87	No	311	915	1.03009	0.999996	875	No	NA	NA	NA	NA	NA	NA	NA	NA	NA	NA	NA	NA	NA	NA	NA	NA
Tbc1d8b	1.05259	0.999996	661	No	629	860	1.05601	0.856573	188	No	NA	NA	NA	NA	NA	NA	NA	NA	NA	NA	NA	NA	NA	NA	NA	NA
Tbl1x	1.0363	0.999996	360	No	293	919	1.06938	0.868374	216	No	NA	NA	NA	NA	NA	NA	NA	NA	NA	NA	NA	NA	NA	NA	NA	NA
Tbx22	1.08758	0.999996	261	No	673	1086	1.00512	0.999996	885	No	NA	NA	NA	NA	NA	NA	NA	NA	NA	NA	NA	NA	NA	NA	NA	NA
Tceal1	1.10745	0.99835	148	No	480	844	0.945073	0.977	426	No	NA	NA	NA	NA	NA	NA	NA	NA	NA	NA	NA	NA	NA	NA	NA	NA
Tceal3	0.982575	0.999996	900	No	898	418	1.02128	0.979818	467	No	NA	NA	NA	NA	NA	NA	NA	NA	NA	NA	NA	NA	NA	NA	NA	NA
Tceal5	0.971132	0.999996	538	No	248	63	0.976913	0.999156	633	No	0.857849	0.841502	107	No	0.946811	0.999995	100	No	0.950051	0.999995	95	No	0.997094	0.999795	56	No
Tceal6	0.931833	0.999996	914	No	1102	128	0.969043	0.999156	615	No	NA	NA	NA	NA	NA	NA	NA	NA	NA	NA	NA	NA	NA	NA	NA	NA
Tceal7	1.02461	0.999996	1071	No	666	999	1.28474	0.494299	28	No	NA	NA	NA	NA	NA	NA	NA	NA	NA	NA	NA	NA	NA	NA	NA	NA
Tceal8	1.00672	0.999996	830	No	634	602	1.06305	0.797422	138	No	NA	NA	NA	NA	NA	NA	NA	NA	NA	NA	NA	NA	NA	NA	NA	NA
Tceanc	1.10346	0.999996	156	No	360	968	1.2242	0.797422	114	No	NA	NA	NA	NA	NA	NA	NA	NA	NA	NA	NA	NA	NA	NA	NA	NA
Tcp11x2	1.06524	0.999996	931	No	NA	NA	1.15759	0.797422	143	No	NA	NA	NA	NA	NA	NA	NA	NA	NA	NA	NA	NA	NA	NA	NA	NA
Tek	1.15049	0.906353	72	No	488	980	1.04914	0.494299	29	No	NA	NA	NA	NA	NA	NA	NA	NA	NA	NA	NA	NA	NA	NA	NA	NA
Tenm1	1.14654	0.999996	326	No	834	177	1.09589	0.991114	539	No	NA	NA	NA	NA	NA	NA	NA	NA	NA	NA	NA	NA	NA	NA	NA	NA
Tex11	0.982809	0.999996	1041	No	550	188	0.985514	0.999996	1154	No	NA	NA	NA	NA	NA	NA	NA	NA	NA	NA	NA	NA	NA	NA	NA	NA
Tex13	0.932836	0.999996	1024	No	268	433	1.07724	0.982532	476	No	NA	NA	NA	NA	NA	NA	NA	NA	NA	NA	NA	NA	NA	NA	NA	NA
Tex13a	0.895496	0.999996	1075	No	946	504	1.11553	0.999156	634	No	NA	NA	NA	NA	NA	NA	NA	NA	NA	NA	NA	NA	NA	NA	NA	NA
Tex16	1.03882	0.999996	1001	No	1160	463	1.02197	0.999996	953	No	NA	NA	NA	NA	NA	NA	NA	NA	NA	NA	NA	NA	NA	NA	NA	NA
Tex28	1.01753	0.999996	896	No	613	482	0.980871	0.984014	519	No	NA	NA	NA	NA	NA	NA	NA	NA	NA	NA	NA	NA	NA	NA	NA	NA
Tfe3	1.15337	0.999996	224	No	110	830	0.930959	0.999996	796	No	NA	NA	NA	NA	NA	NA	NA	NA	NA	NA	NA	NA	NA	NA	NA	NA
Tgif2lx1	0.903144	0.999996	1031	No	394	873	1.07903	0.991114	532	No	NA	NA	NA	NA	NA	NA	NA	NA	NA	NA	NA	NA	NA	NA	NA	NA
Thoc2	0.718529	0.029057	1201	Yes	1228	10	0.918827	0.303232	339	No	0.594089	0.299086	117	No	1.00221	0.999995	71	No	0.99981	0.999995	86	No	0.257452	0.036662	139	Yes
Thpo	0.910422	0.999996	934	No	969	625	0.978051	0.984014	487	No	NA	NA	NA	NA	NA	NA	NA	NA	NA	NA	NA	NA	NA	NA	NA	NA
Tiam1	1.13394	0.999996	396	No	166	557	1.04982	0.870869	218	No	NA	NA	NA	NA	NA	NA	NA	NA	NA	NA	NA	NA	NA	NA	NA	NA
Timm17b	1.09449	0.999996	207	No	118	996	0.988414	0.999996	968	No	NA	NA	NA	NA	NA	NA	NA	NA	NA	NA	NA	NA	NA	NA	NA	NA
Timm8a1	1.00916	0.797622	562	No	490	963	0.977443	0.97656	423	No	NA	NA	NA	NA	NA	NA	NA	NA	NA	NA	NA	NA	NA	NA	NA	NA
Timp1	1.01893	0.999996	500	No	524	650	1.10752	0.999996	696	No	NA	NA	NA	NA	NA	NA	NA	NA	NA	NA	NA	NA	NA	NA	NA	NA
Tirap	1.0282	0.999996	834	No	617	991	0.896836	0.940072	1005	No	NA	NA	NA	NA	NA	NA	NA	NA	NA	NA	NA	NA	NA	NA	NA	NA
Tktl1	0.968767	0.999996	1125	No	453	993	1.0756	0.994559	560	No	NA	NA	NA	NA	NA	NA	NA	NA	NA	NA	NA	NA	NA	NA	NA	NA
Tlr13	1.02083	0.999996	437	No	236	145	0.857114	0.999996	1120	No	NA	NA	NA	NA	NA	NA	NA	NA	NA	NA	NA	NA	NA	NA	NA	NA
Tlr4	0.928604	0.999996	984	No	977	506	1.28601	0.797422	76	No	NA	NA	NA	NA	NA	NA	NA	NA	NA	NA	NA	NA	NA	NA	NA	NA
Tlr7	1.07824	0.999996	199	No	72	630	0.967912	0.999996	938	No	NA	NA	NA	NA	NA	NA	NA	NA	NA	NA	NA	NA	NA	NA	NA	NA
Tlr8	0.985618	0.999996	978	No	824	202	1.24459	0.636828	58	No	NA	NA	NA	NA	NA	NA	NA	NA	NA	NA	NA	NA	NA	NA	NA	NA
Tmem164	1.00031	0.999996	397	No	443	232	0.872356	0.999996	1147	No	NA	NA	NA	NA	NA	NA	NA	NA	NA	NA	NA	NA	NA	NA	NA	NA
Tmem255a	1.00391	0.999996	981	No	374	204	1.01923	0.999996	1014	No	NA	NA	NA	NA	NA	NA	NA	NA	NA	NA	NA	NA	NA	NA	NA	NA
Tmem27	0.978065	0.999996	1074	No	299	473	1.2352	0.860825	206	No	NA	NA	NA	NA	NA	NA	NA	NA	NA	NA	NA	NA	NA	NA	NA	NA
Tmem28	1.09569	0.999996	940	No	295	407	1.04575	0.999996	922	No	NA	NA	NA	NA	NA	NA	NA	NA	NA	NA	NA	NA	NA	NA	NA	NA
Tmem29	1.0497	0.999996	997	No	644	1030	1.01466	0.999156	620	No	NA	NA	NA	NA	NA	NA	NA	NA	NA	NA	NA	NA	NA	NA	NA	NA
Tmem35	1.08896	0.999996	226	No	283	974	0.94195	0.999996	884	No	NA	NA	NA	NA	NA	NA	NA	NA	NA	NA	NA	NA	NA	NA	NA	NA
Tmem47	1.01652	0.999996	724	No	359	1171	0.974746	0.999996	805	No	NA	NA	NA	NA	NA	NA	NA	NA	NA	NA	NA	NA	NA	NA	NA	NA
Tmsb15a	1.09054	0.999996	866	No	420	735	1.05216	0.97408	408	No	NA	NA	NA	NA	NA	NA	NA	NA	NA	NA	NA	NA	NA	NA	NA	NA
Tmsb15b1	0.968698	0.999996	759	No	1014	587	1.09601	0.982532	614	No	NA	NA	NA	NA	NA	NA	NA	NA	NA	NA	NA	NA	NA	NA	NA	NA
Tmsb15b2	1.03782	0.999996	477	No	878	1148	1.05928	0.999996	854	No	NA	NA	NA	NA	NA	NA	NA	NA	NA	NA	NA	NA	NA	NA	NA	NA
Tmsb4x	0.958234	0.999996	889	No	803	262	1.02761	0.946891	434	No	NA	NA	NA	NA	NA	NA	NA	NA	NA	NA	NA	NA	NA	NA	NA	NA
Tnfaip8l3	1.12282	0.964635	129	No	275	1026	0.876842	0.999996	1195	No	NA	NA	NA	NA	NA	NA	NA	NA	NA	NA	NA	NA	NA	NA	NA	NA
Tnfsf11	1.09023	0.964635	125	No	402	925	0.788984	0.999996	1215	No	NA	NA	NA	NA	NA	NA	NA	NA	NA	NA	NA	NA	NA	NA	NA	NA
Tnip1	1.00394	0.999996	637	No	146	898	1.01059	0.984014	488	No	NA	NA	NA	NA	NA	NA	NA	NA	NA	NA	NA	NA	NA	NA	NA	NA
Tnmd	1.12343	0.999996	164	No	955	1098	0.969412	0.999996	1049	No	NA	NA	NA	NA	NA	NA	NA	NA	NA	NA	NA	NA	NA	NA	NA	NA
Trap1a	1.11627	0.999996	178	No	693	1060	0.930202	0.999996	1015	No	NA	NA	NA	NA	NA	NA	NA	NA	NA	NA	NA	NA	NA	NA	NA	NA
Trappc2	0.925838	0.999996	673	No	931	684	1.01663	0.999156	598	No	NA	NA	NA	NA	NA	NA	NA	NA	NA	NA	NA	NA	NA	NA	NA	NA
Trem2	0.978887	0.999996	936	No	959	64	0.884246	0.999996	1153	No	NA	NA	NA	NA	NA	NA	NA	NA	NA	NA	NA	NA	NA	NA	NA	NA
Trex2	1.07295	0.999996	561	No	757	530	1.13852	0.999996	939	No	NA	NA	NA	NA	NA	NA	NA	NA	NA	NA	NA	NA	NA	NA	NA	NA
Trf	0.939772	0.999996	604	No	583	49	0.950973	0.999996	737	No	NA	NA	NA	NA	NA	NA	NA	NA	NA	NA	NA	NA	NA	NA	NA	NA
Trmt2b	0.989356	0.999996	206	No	975	423	1.01582	0.591142	48	No	NA	NA	NA	NA	NA	NA	NA	NA	NA	NA	NA	NA	NA	NA	NA	NA
Tro	1.00916	0.999996	625	No	117	358	1.06389	0.999202	656	No	NA	NA	NA	NA	NA	NA	NA	NA	NA	NA	NA	NA	NA	NA	NA	NA
Trpc5	0.974836	0.999996	387	No	884	129	1.05495	0.999996	703	No	NA	NA	NA	NA	NA	NA	NA	NA	NA	NA	NA	NA	NA	NA	NA	NA
Trpv4	0.925832	0.999996	858	No	752	201	0.970423	0.999996	1071	No	NA	NA	NA	NA	NA	NA	NA	NA	NA	NA	NA	NA	NA	NA	NA	NA
Tsc22d3	0.975174	0.999996	1052	No	437	149	1.12382	0.95422	361	No	NA	NA	NA	NA	NA	NA	NA	NA	NA	NA	NA	NA	NA	NA	NA	NA
Tsga8	0.973795	0.999996	1122	No	862	759	1.07455	0.991114	530	No	NA	NA	NA	NA	NA	NA	NA	NA	NA	NA	NA	NA	NA	NA	NA	NA
Tspan6	1.02304	0.999996	1147	No	469	673	1.03001	0.999996	1067	No	NA	NA	NA	NA	NA	NA	NA	NA	NA	NA	NA	NA	NA	NA	NA	NA
Tspan7	1.01406	0.920944	80	No	484	1162	1.1754	0.797422	132	No	NA	NA	NA	NA	NA	NA	NA	NA	NA	NA	NA	NA	NA	NA	NA	NA
Tspyl2	1.09112	0.999996	423	No	899	961	0.752376	0.07194	1002	No	NA	NA	NA	NA	NA	NA	NA	NA	NA	NA	NA	NA	NA	NA	NA	NA
Tsr2	0.597328	0.002475	1245	Yes	1226	33	0.404923	0.00033	1225	Yes	0.571552	0.299086	118	No	0.925402	0.999995	99	No	0.906896	0.999995	96	No	0.196941	0.070443	134	No
Tsx	1.18209	0.999996	395	No	230	198	0.868678	0.999996	1200	No	NA	NA	NA	NA	NA	NA	NA	NA	NA	NA	NA	NA	NA	NA	NA	NA
Txlng	0.951927	0.999996	662	No	391	480	0.810815	0.087593	1007	No	NA	NA	NA	NA	NA	NA	NA	NA	NA	NA	NA	NA	NA	NA	NA	NA
Uba1	0.680438	0.085059	1219	No	1232	124	0.423162	0.000917	1149	Yes	NA	NA	NA	NA	NA	NA	NA	NA	NA	NA	NA	NA	NA	NA	NA	NA
Ube2a	0.796074	0.241278	950	No	1161	133	0.912446	0.999996	795	No	NA	NA	NA	NA	NA	NA	NA	NA	NA	NA	NA	NA	NA	NA	NA	NA
Ube2dnl1	0.936216	0.999996	1109	No	1023	737	0.790958	0.390344	1088	No	NA	NA	NA	NA	NA	NA	NA	NA	NA	NA	NA	NA	NA	NA	NA	NA
Ube2dnl2	1.02618	0.999996	1045	No	455	640	1.13714	0.877422	245	No	NA	NA	NA	NA	NA	NA	NA	NA	NA	NA	NA	NA	NA	NA	NA	NA
Ubl4a	1.02883	0.999996	655	No	468	889	1.10137	0.984014	500	No	NA	NA	NA	NA	NA	NA	NA	NA	NA	NA	NA	NA	NA	NA	NA	NA
Ubqln2	1.08684	0.999996	250	No	223	701	1.05893	0.950812	352	No	NA	NA	NA	NA	NA	NA	NA	NA	NA	NA	NA	NA	NA	NA	NA	NA
Upf3b	1.07499	0.999996	252	No	511	388	1.19793	0.797422	73	No	NA	NA	NA	NA	NA	NA	NA	NA	NA	NA	NA	NA	NA	NA	NA	NA
Uprt	1.01133	0.999996	650	No	466	539	1.21069	0.896353	311	No	NA	NA	NA	NA	NA	NA	NA	NA	NA	NA	NA	NA	NA	NA	NA	NA
Usp11	1.07756	0.999996	219	No	473	162	0.996451	0.999996	942	No	NA	NA	NA	NA	NA	NA	NA	NA	NA	NA	NA	NA	NA	NA	NA	NA
Usp26	1.20989	0.999996	249	No	142	1032	0.987537	0.984014	504	No	NA	NA	NA	NA	NA	NA	NA	NA	NA	NA	NA	NA	NA	NA	NA	NA
Usp27x	1.08579	0.942146	98	No	139	626	0.960582	0.999996	1068	No	NA	NA	NA	NA	NA	NA	NA	NA	NA	NA	NA	NA	NA	NA	NA	NA
Usp51	1.00839	0.999996	897	No	847	736	0.78724	0.171842	824	No	NA	NA	NA	NA	NA	NA	NA	NA	NA	NA	NA	NA	NA	NA	NA	NA
Usp9x	1.28164	0.317784	26	No	16	1221	1.04856	0.999996	904	No	0.788224	0.774982	102	No	0.742825	0.430822	112	No	0.914937	0.432329	126	No	1.15027	0.999795	61	No
Utp14a	0.939709	0.999996	648	No	526	334	1.1499	0.882184	255	No	NA	NA	NA	NA	NA	NA	NA	NA	NA	NA	NA	NA	NA	NA	NA	NA
Uxt	0.658102	0.41422	1236	No	1203	7	0.910532	0.261887	262	No	0.496575	0.279488	119	No	1.2143	0.999995	93	No	0.985959	0.807578	63	No	0.316822	0.214862	122	No
Vbp1	0.937044	0.999996	672	No	1096	536	1.06202	0.979818	442	No	NA	NA	NA	NA	NA	NA	NA	NA	NA	NA	NA	NA	NA	NA	NA	NA
Vegfa	1.0881	0.96935	143	No	249	700	0.781034	0.186917	1197	No	NA	NA	NA	NA	NA	NA	NA	NA	NA	NA	NA	NA	NA	NA	NA	NA
Vegfb	0.962142	0.999996	194	No	952	55	0.983514	0.999996	691	No	NA	NA	NA	NA	NA	NA	NA	NA	NA	NA	NA	NA	NA	NA	NA	NA
Vgll1	1.04214	0.999996	670	No	892	503	1.03032	0.999996	944	No	NA	NA	NA	NA	NA	NA	NA	NA	NA	NA	NA	NA	NA	NA	NA	NA
Vma21	0.861972	0.999996	1010	No	393	187	1.14554	0.797422	71	No	NA	NA	NA	NA	NA	NA	NA	NA	NA	NA	NA	NA	NA	NA	NA	NA
Vmn2r121	0.981999	0.999996	1137	No	895	311	1.1062	0.999996	660	No	NA	NA	NA	NA	NA	NA	NA	NA	NA	NA	NA	NA	NA	NA	NA	NA
Vrk3	0.943417	0.999996	1008	No	541	549	1.21088	0.52194	40	No	NA	NA	NA	NA	NA	NA	NA	NA	NA	NA	NA	NA	NA	NA	NA	NA
Vsig1	0.96526	0.999996	856	No	932	823	1.09987	0.902294	319	No	NA	NA	NA	NA	NA	NA	NA	NA	NA	NA	NA	NA	NA	NA	NA	NA
Vsig4	1.00698	0.999996	758	No	599	660	1.08802	0.991114	546	No	NA	NA	NA	NA	NA	NA	NA	NA	NA	NA	NA	NA	NA	NA	NA	NA
Was	1.14022	0.999996	972	No	852	804	0.99275	0.999996	773	No	NA	NA	NA	NA	NA	NA	NA	NA	NA	NA	NA	NA	NA	NA	NA	NA
Wbp5	0.9672	0.999996	861	No	1212	69	0.973812	0.636828	59	No	0.980743	0.999995	94	No	0.921152	0.999995	113	No	0.925355	0.473888	121	No	1.09788	0.917346	24	No
Wdr13	1.00754	0.999996	772	No	375	760	1.02244	0.999996	709	No	NA	NA	NA	NA	NA	NA	NA	NA	NA	NA	NA	NA	NA	NA	NA	NA
Wdr44	0.94605	0.999996	173	No	685	507	1.32853	0.797422	127	No	NA	NA	NA	NA	NA	NA	NA	NA	NA	NA	NA	NA	NA	NA	NA	NA
Wdr45	1.10333	0.999996	292	No	334	322	0.853161	0.999996	1198	No	NA	NA	NA	NA	NA	NA	NA	NA	NA	NA	NA	NA	NA	NA	NA	NA
Wnk2	0.955411	0.999996	599	No	357	249	0.929618	0.999996	976	No	NA	NA	NA	NA	NA	NA	NA	NA	NA	NA	NA	NA	NA	NA	NA	NA
Wnk3	1.0437	0.999996	368	No	1078	134	1.05463	0.877422	246	No	NA	NA	NA	NA	NA	NA	NA	NA	NA	NA	NA	NA	NA	NA	NA	NA
Xcl1	0.979271	0.999996	811	No	657	61	1.13165	0.991114	535	No	NA	NA	NA	NA	NA	NA	NA	NA	NA	NA	NA	NA	NA	NA	NA	NA
Xiap	0.898147	0.999996	1020	No	956	96	1.38381	0.235374	10	No	NA	NA	NA	NA	NA	NA	NA	NA	NA	NA	NA	NA	NA	NA	NA	NA
Xk	1.20553	0.681157	31	No	47	914	1.00082	0.991114	548	No	1.29297	0.32351	15	No	1.17996	0.458392	9	No	1.15346	0.109207	13	No	1.06921	0.999795	79	No
Xkrx	1.03775	0.999996	563	No	262	385	1.05082	0.982532	475	No	NA	NA	NA	NA	NA	NA	NA	NA	NA	NA	NA	NA	NA	NA	NA	NA
Xlr	0.987335	0.999996	994	No	742	1182	1.03843	0.97408	542	No	NA	NA	NA	NA	NA	NA	NA	NA	NA	NA	NA	NA	NA	NA	NA	NA
Xlr3a	0.970903	0.999996	296	No	170	475	0.892952	0.22264	664	No	NA	NA	NA	NA	NA	NA	NA	NA	NA	NA	NA	NA	NA	NA	NA	NA
Xlr3b	0.916235	0.698453	1168	No	1189	667	1.17812	0.835194	324	No	NA	NA	NA	NA	NA	NA	NA	NA	NA	NA	NA	NA	NA	NA	NA	NA
Xlr3c	1.08283	0.999996	542	No	626	1191	1.2595	0.882184	384	No	NA	NA	NA	NA	NA	NA	NA	NA	NA	NA	NA	NA	NA	NA	NA	NA
Xlr4a	1.07019	0.999996	191	No	342	1120	1.04074	0.797422	85	No	NA	NA	NA	NA	NA	NA	NA	NA	NA	NA	NA	NA	NA	NA	NA	NA
Xlr5a	0.999732	0.999996	580	No	893	731	0.706632	0.218568	1184	No	NA	NA	NA	NA	NA	NA	NA	NA	NA	NA	NA	NA	NA	NA	NA	NA
Xpnpep2	1.01592	0.999996	465	No	156	467	1.0752	0.999156	610	No	NA	NA	NA	NA	NA	NA	NA	NA	NA	NA	NA	NA	NA	NA	NA	NA
Yipf6	1.13062	0.883489	63	No	333	446	0.985674	0.991114	552	No	NA	NA	NA	NA	NA	NA	NA	NA	NA	NA	NA	NA	NA	NA	NA	NA
Yy2	0.791352	0.073938	1239	No	1229	46	0.84924	0.999996	1143	No	0.959646	0.999995	106	No	1.19381	0.478538	13	No	0.955794	0.999995	103	No	1.08608	0.987488	28	No
Zbtb33	1.01545	0.942146	102	No	509	436	1.01096	0.999996	739	No	NA	NA	NA	NA	NA	NA	NA	NA	NA	NA	NA	NA	NA	NA	NA	NA
Zc3h12b	0.99084	0.999996	961	No	331	466	0.937493	0.999996	903	No	NA	NA	NA	NA	NA	NA	NA	NA	NA	NA	NA	NA	NA	NA	NA	NA
Zc4h2	1.02024	0.999996	794	No	257	261	1.14316	0.936918	336	No	NA	NA	NA	NA	NA	NA	NA	NA	NA	NA	NA	NA	NA	NA	NA	NA
Zcchc12	1.10191	0.999996	344	No	136	954	1.18917	0.556535	42	No	NA	NA	NA	NA	NA	NA	NA	NA	NA	NA	NA	NA	NA	NA	NA	NA
Zcchc13	1.01477	0.999996	334	No	637	771	0.994452	0.923864	335	No	NA	NA	NA	NA	NA	NA	NA	NA	NA	NA	NA	NA	NA	NA	NA	NA
Zcchc16	1.02818	0.999996	971	No	211	779	1.20565	0.865227	215	No	NA	NA	NA	NA	NA	NA	NA	NA	NA	NA	NA	NA	NA	NA	NA	NA
Zcchc18	1.14606	0.999996	152	No	66	703	0.919435	0.999996	1082	No	NA	NA	NA	NA	NA	NA	NA	NA	NA	NA	NA	NA	NA	NA	NA	NA
Zcchc5	0.993868	0.999996	517	No	659	606	0.999926	0.999996	985	No	NA	NA	NA	NA	NA	NA	NA	NA	NA	NA	NA	NA	NA	NA	NA	NA
Zdhhc15	0.950657	0.999996	628	No	686	119	0.931139	0.93721	924	No	NA	NA	NA	NA	NA	NA	NA	NA	NA	NA	NA	NA	NA	NA	NA	NA
Zdhhc9	0.96685	0.999996	286	No	616	236	1.01901	0.984014	517	No	NA	NA	NA	NA	NA	NA	NA	NA	NA	NA	NA	NA	NA	NA	NA	NA
Zfp182	0.946785	0.843634	548	No	198	464	0.937984	0.999996	972	No	NA	NA	NA	NA	NA	NA	NA	NA	NA	NA	NA	NA	NA	NA	NA	NA
Zfp185	0.942211	0.999996	1044	No	702	259	1.05978	0.97408	415	No	NA	NA	NA	NA	NA	NA	NA	NA	NA	NA	NA	NA	NA	NA	NA	NA
Zfp275	1.07421	0.999996	348	No	227	492	0.946334	0.999996	1045	No	NA	NA	NA	NA	NA	NA	NA	NA	NA	NA	NA	NA	NA	NA	NA	NA
Zfp280c	0.90058	0.999996	1034	No	607	834	1.12117	0.979818	430	No	NA	NA	NA	NA	NA	NA	NA	NA	NA	NA	NA	NA	NA	NA	NA	NA
Zfp300	1.05643	0.999996	257	No	216	225	1.18099	0.797422	140	No	NA	NA	NA	NA	NA	NA	NA	NA	NA	NA	NA	NA	NA	NA	NA	NA
Zfp36l3	1.16825	0.999996	295	No	34	1211	0.791329	0.999996	1227	No	1.2078	0.999995	44	No	1.21331	0.458392	10	No	1.04579	0.999995	71	No	1.09583	0.999795	73	No
Zfp449	1.26451	0.163614	18	No	21	769	0.946832	0.999996	1017	No	1.37621	0.318186	13	No	1.25326	0.646814	21	No	1.06233	0.999995	43	No	1.01179	0.999795	87	No
Zfp711	1.12073	0.96935	142	No	92	104	1.11783	0.856573	187	No	NA	NA	NA	NA	NA	NA	NA	NA	NA	NA	NA	NA	NA	NA	NA	NA
Zfp92	1.09877	0.999996	321	No	31	931	1.09507	0.982532	481	No	1.20168	0.892691	28	No	1.0091	0.999995	64	No	1.0031	0.999995	54	No	1.1441	0.999795	71	No
Zfx	1.17	0.906353	77	No	54	327	0.967672	0.999996	911	No	0.83052	0.860526	109	No	0.885897	0.999995	89	No	1.32113	0.109207	12	No	0.691237	0.965106	115	No
Zic3	1.73921	0.00099	5	Yes	4	1106	1.11021	0.955049	369	No	2.85016	0.004714	4	Yes	1.74839	0.009427	2	Yes	1.16025	0.463018	24	No	1.38535	0.207839	8	No
Zmat1	0.879407	0.622856	949	No	1067	370	0.994058	0.999996	950	No	NA	NA	NA	NA	NA	NA	NA	NA	NA	NA	NA	NA	NA	NA	NA	NA
Zmym3	1.05942	0.999996	728	No	559	900	0.826934	0.798065	1181	No	NA	NA	NA	NA	NA	NA	NA	NA	NA	NA	NA	NA	NA	NA	NA	NA
Zrsr2	0.973216	0.999996	305	No	335	472	1.15621	0.815051	161	No	NA	NA	NA	NA	NA	NA	NA	NA	NA	NA	NA	NA	NA	NA	NA	NA
Zxdb	1.14935	0.393564	29	No	217	1045	0.671404	0.15741	1223	No	NA	NA	NA	NA	NA	NA	NA	NA	NA	NA	NA	NA	NA	NA	NA	NA
Esrrb	NA	NA	NA	NA	NA	NA	NA	NA	NA	NA	1.62251	0.522242	20	No	1.61308	0.197189	8	No	1.62686	0.032559	8	Yes	0.583509	0.880512	119	No
Klf2	NA	NA	NA	NA	NA	NA	NA	NA	NA	NA	0.931316	0.999995	57	No	1.02029	0.999995	42	No	0.941717	0.999995	68	No	0.466022	0.126934	129	No
Nanog	NA	NA	NA	NA	NA	NA	NA	NA	NA	NA	3.09286	0.673085	21	No	0.955884	0.999995	90	No	1.44698	0.247478	18	No	0.180711	0.047602	133	Yes
Pou5f1	NA	NA	NA	NA	NA	NA	NA	NA	NA	NA	0.998833	0.681974	74	No	0.860792	0.999995	97	No	0.707792	0.499977	119	No	0.191324	0.118308	128	No
Sox2	NA	NA	NA	NA	NA	NA	NA	NA	NA	NA	1.14964	0.999995	68	No	0.965089	0.999995	124	No	0.897399	0.432329	133	No	0.373488	0.209253	120	No
Stat3	NA	NA	NA	NA	NA	NA	NA	NA	NA	NA	0.997517	0.999995	69	No	1.73189	0.478538	15	No	1.64486	0.012869	7	Yes	0.197903	0.047602	137	Yes
Tbx3	NA	NA	NA	NA	NA	NA	NA	NA	NA	NA	1.09293	0.999995	62	No	1.14241	0.999995	40	No	1.14962	0.915977	27	No	1.06662	0.987488	33	No
Tcf3	NA	NA	NA	NA	NA	NA	NA	NA	NA	NA	0.671557	0.050803	130	No	0.875027	0.577293	109	No	0.915102	0.435201	116	No	1.26033	0.917346	18	No
Tfcp2l1	NA	NA	NA	NA	NA	NA	NA	NA	NA	NA	2.03309	0.022608	8	Yes	1.0779	0.999995	65	No	1.38056	0.033287	9	Yes	0.450827	0.118308	132	No
