# Supplementary material for: Identification of X-chromosomal genes that drive sex differences in embryonic stem cells through a hierarchical CRISPR screening approach
Source: Genome Biol. 2021 Apr 16;22:110. doi: 10.1186/s13059-021-02321-2 (PMC8051100; doi:10.1186/s13059-021-02321-2)
Supplement: Supplementary file 4 — Additional file 4: Table S3. GeCKOxs sgRNA library. [file 13059_2021_2321_MOESM4_ESM.xlsx]

## Sheet: GeCKOxs sgRNA library
sgRNA	Gene	Sequence
sgRNA_001_1700012L04Rik	1700012L04Rik	TGGAAAGGACGAAACACCGCAGGAAGCGCGTAACTCCAGGTTTTAGAGCTAGAAATAGCAAGTTAAAATAAGGC
sgRNA_002_1700012L04Rik	1700012L04Rik	TGGAAAGGACGAAACACCGTCATGGCCAAGAAAATGCAAGTTTTAGAGCTAGAAATAGCAAGTTAAAATAAGGC
sgRNA_003_1700012L04Rik	1700012L04Rik	TGGAAAGGACGAAACACCGACCACCAGACGTACATCCTCGTTTTAGAGCTAGAAATAGCAAGTTAAAATAAGGC
sgRNA_004_1810030O07Rik	1810030O07Rik	TGGAAAGGACGAAACACCGACAGAAATGGAGACGTGCACGTTTTAGAGCTAGAAATAGCAAGTTAAAATAAGGC
sgRNA_005_1810030O07Rik	1810030O07Rik	TGGAAAGGACGAAACACCGCTATAGGCCTTCATGCCCCGGTTTTAGAGCTAGAAATAGCAAGTTAAAATAAGGC
sgRNA_006_1810030O07Rik	1810030O07Rik	TGGAAAGGACGAAACACCGGATCTGAAAATCTCGAAGCCGTTTTAGAGCTAGAAATAGCAAGTTAAAATAAGGC
sgRNA_007_4933416I08Rik	4933416I08Rik	TGGAAAGGACGAAACACCGTTGGGATACACCCCTATTCTGTTTTAGAGCTAGAAATAGCAAGTTAAAATAAGGC
sgRNA_008_4933416I08Rik	4933416I08Rik	TGGAAAGGACGAAACACCGGGTTTGTGTTTCCTCAGAAGGTTTTAGAGCTAGAAATAGCAAGTTAAAATAAGGC
sgRNA_009_4933416I08Rik	4933416I08Rik	TGGAAAGGACGAAACACCGACTTACTAATCATCGTCTTCGTTTTAGAGCTAGAAATAGCAAGTTAAAATAAGGC
sgRNA_010_5430402E10Rik	5430402E10Rik	TGGAAAGGACGAAACACCGTTACTTCGAAGTTGTAATGAGTTTTAGAGCTAGAAATAGCAAGTTAAAATAAGGC
sgRNA_011_5430402E10Rik	5430402E10Rik	TGGAAAGGACGAAACACCGCTATTTAGGTTAATGGGGACGTTTTAGAGCTAGAAATAGCAAGTTAAAATAAGGC
sgRNA_012_5430402E10Rik	5430402E10Rik	TGGAAAGGACGAAACACCGGAGAAAAACAAGAAGATGGGGTTTTAGAGCTAGAAATAGCAAGTTAAAATAAGGC
sgRNA_013_A830080D01Rik	A830080D01Rik	TGGAAAGGACGAAACACCGCTCGTGTGAATTCGTATCATGTTTTAGAGCTAGAAATAGCAAGTTAAAATAAGGC
sgRNA_014_A830080D01Rik	A830080D01Rik	TGGAAAGGACGAAACACCGTAAGCTCTCAGAGAGCGAGCGTTTTAGAGCTAGAAATAGCAAGTTAAAATAAGGC
sgRNA_015_A830080D01Rik	A830080D01Rik	TGGAAAGGACGAAACACCGCGTTCATTTAGAGTAATATCGTTTTAGAGCTAGAAATAGCAAGTTAAAATAAGGC
sgRNA_016_Abcb7	Abcb7	TGGAAAGGACGAAACACCGAGACAGCCTCAACCAGATGTGTTTTAGAGCTAGAAATAGCAAGTTAAAATAAGGC
sgRNA_017_Abcb7	Abcb7	TGGAAAGGACGAAACACCGTTGCACCACCCAAAAATCCCGTTTTAGAGCTAGAAATAGCAAGTTAAAATAAGGC
sgRNA_018_Abcb7	Abcb7	TGGAAAGGACGAAACACCGGCAACTCTGGCTCGTAGATCGTTTTAGAGCTAGAAATAGCAAGTTAAAATAAGGC
sgRNA_019_Acsl4	Acsl4	TGGAAAGGACGAAACACCGCAATAGAGCAGAGTACCCTGGTTTTAGAGCTAGAAATAGCAAGTTAAAATAAGGC
sgRNA_020_Acsl4	Acsl4	TGGAAAGGACGAAACACCGTTATCCAGAGTATCTGCTCCGTTTTAGAGCTAGAAATAGCAAGTTAAAATAAGGC
sgRNA_021_Acsl4	Acsl4	TGGAAAGGACGAAACACCGCTCAACACTAGTAATCAGATGTTTTAGAGCTAGAAATAGCAAGTTAAAATAAGGC
sgRNA_022_Alg13	Alg13	TGGAAAGGACGAAACACCGGATCTTGTCATTAGCCACGCGTTTTAGAGCTAGAAATAGCAAGTTAAAATAAGGC
sgRNA_023_Alg13	Alg13	TGGAAAGGACGAAACACCGGTTTCGACGAGCTCGTCGCAGTTTTAGAGCTAGAAATAGCAAGTTAAAATAAGGC
sgRNA_024_Alg13	Alg13	TGGAAAGGACGAAACACCGGGTTGTAACCCAGACTCTCGGTTTTAGAGCTAGAAATAGCAAGTTAAAATAAGGC
sgRNA_025_Apex2	Apex2	TGGAAAGGACGAAACACCGAGCTTCAGCCGCAGCCGTAGGTTTTAGAGCTAGAAATAGCAAGTTAAAATAAGGC
sgRNA_026_Apex2	Apex2	TGGAAAGGACGAAACACCGATCTTGAAGGTCAGCCGCTCGTTTTAGAGCTAGAAATAGCAAGTTAAAATAAGGC
sgRNA_027_Apex2	Apex2	TGGAAAGGACGAAACACCGCCACTGCGATGCAAGTAGTCGTTTTAGAGCTAGAAATAGCAAGTTAAAATAAGGC
sgRNA_028_Arhgef6	Arhgef6	TGGAAAGGACGAAACACCGAGAAATTGGCCCCCGAATAGGTTTTAGAGCTAGAAATAGCAAGTTAAAATAAGGC
sgRNA_029_Arhgef6	Arhgef6	TGGAAAGGACGAAACACCGATTGATGTTGTCGATGCAGTGTTTTAGAGCTAGAAATAGCAAGTTAAAATAAGGC
sgRNA_030_Arhgef6	Arhgef6	TGGAAAGGACGAAACACCGCAGCTCTCAGACAAACCCGCGTTTTAGAGCTAGAAATAGCAAGTTAAAATAAGGC
sgRNA_031_Armcx5	Armcx5	TGGAAAGGACGAAACACCGAACCTTAATTGAAACTCCCCGTTTTAGAGCTAGAAATAGCAAGTTAAAATAAGGC
sgRNA_032_Armcx5	Armcx5	TGGAAAGGACGAAACACCGACGAGCTTATCAAAGTCAACGTTTTAGAGCTAGAAATAGCAAGTTAAAATAAGGC
sgRNA_033_Armcx5	Armcx5	TGGAAAGGACGAAACACCGCAAGATATTGTTCACGATGTGTTTTAGAGCTAGAAATAGCAAGTTAAAATAAGGC
sgRNA_034_Atrx	Atrx	TGGAAAGGACGAAACACCGACTATGCAAAGCTTGCCAAAGTTTTAGAGCTAGAAATAGCAAGTTAAAATAAGGC
sgRNA_035_Atrx	Atrx	TGGAAAGGACGAAACACCGCCTTGATGAACCTGAAGATCGTTTTAGAGCTAGAAATAGCAAGTTAAAATAAGGC
sgRNA_036_Atrx	Atrx	TGGAAAGGACGAAACACCGTGGACTTAATTCTGATATGAGTTTTAGAGCTAGAAATAGCAAGTTAAAATAAGGC
sgRNA_037_Bmp15	Bmp15	TGGAAAGGACGAAACACCGCTTGTACAAGATACTCCCGTGTTTTAGAGCTAGAAATAGCAAGTTAAAATAAGGC
sgRNA_038_Bmp15	Bmp15	TGGAAAGGACGAAACACCGGCAATGTAGGGTCGTCAGCAGTTTTAGAGCTAGAAATAGCAAGTTAAAATAAGGC
sgRNA_039_Bmp15	Bmp15	TGGAAAGGACGAAACACCGATGAGACTCGTGAGTTCCGGGTTTTAGAGCTAGAAATAGCAAGTTAAAATAAGGC
sgRNA_040_Bmp2	Bmp2	TGGAAAGGACGAAACACCGTTAAATTGAAGAAGAAGCGCGTTTTAGAGCTAGAAATAGCAAGTTAAAATAAGGC
sgRNA_041_Bmp2	Bmp2	TGGAAAGGACGAAACACCGGATCAAACTAGAAGCCGTGGGTTTTAGAGCTAGAAATAGCAAGTTAAAATAAGGC
sgRNA_042_Bmp2	Bmp2	TGGAAAGGACGAAACACCGGGGCACCACGACGTCCTTGCGTTTTAGAGCTAGAAATAGCAAGTTAAAATAAGGC
sgRNA_043_Brcc3	Brcc3	TGGAAAGGACGAAACACCGTCTAGTTGAATGATGACATAGTTTTAGAGCTAGAAATAGCAAGTTAAAATAAGGC
sgRNA_044_Brcc3	Brcc3	TGGAAAGGACGAAACACCGTCCATTCTGTCATCATCTTGGTTTTAGAGCTAGAAATAGCAAGTTAAAATAAGGC
sgRNA_045_Brcc3	Brcc3	TGGAAAGGACGAAACACCGGTCCCATGAGAGTTGTTGGCGTTTTAGAGCTAGAAATAGCAAGTTAAAATAAGGC
sgRNA_046_Brwd3	Brwd3	TGGAAAGGACGAAACACCGAGCTGTATTACCTGATCGCAGTTTTAGAGCTAGAAATAGCAAGTTAAAATAAGGC
sgRNA_047_Brwd3	Brwd3	TGGAAAGGACGAAACACCGGCAAGAGCTCGAAGAGCATCGTTTTAGAGCTAGAAATAGCAAGTTAAAATAAGGC
sgRNA_048_Brwd3	Brwd3	TGGAAAGGACGAAACACCGAGAGCACCGAAGAAGCTTCGGTTTTAGAGCTAGAAATAGCAAGTTAAAATAAGGC
sgRNA_049_C1galt1c1	C1galt1c1	TGGAAAGGACGAAACACCGGTGTACCGGCTTAGGGCATTGTTTTAGAGCTAGAAATAGCAAGTTAAAATAAGGC
sgRNA_050_C1galt1c1	C1galt1c1	TGGAAAGGACGAAACACCGCGATATCTCGAAAATTTCAGGTTTTAGAGCTAGAAATAGCAAGTTAAAATAAGGC
sgRNA_051_C1galt1c1	C1galt1c1	TGGAAAGGACGAAACACCGAATATGCTTATGATCAATACGTTTTAGAGCTAGAAATAGCAAGTTAAAATAAGGC
sgRNA_052_Ccl17	Ccl17	TGGAAAGGACGAAACACCGGTCACTTCAGATGCTGCTCCGTTTTAGAGCTAGAAATAGCAAGTTAAAATAAGGC
sgRNA_053_Ccl17	Ccl17	TGGAAAGGACGAAACACCGCAGCGGGAAGGTCATGGCCTGTTTTAGAGCTAGAAATAGCAAGTTAAAATAAGGC
sgRNA_054_Ccl17	Ccl17	TGGAAAGGACGAAACACCGTCAGATTGGTGAAAAACCCAGTTTTAGAGCTAGAAATAGCAAGTTAAAATAAGGC
sgRNA_055_Ccl24	Ccl24	TGGAAAGGACGAAACACCGGGGGAAGATGCAACACGCGCGTTTTAGAGCTAGAAATAGCAAGTTAAAATAAGGC
sgRNA_056_Ccl24	Ccl24	TGGAAAGGACGAAACACCGAAACCTCGGTGCTATTGCCAGTTTTAGAGCTAGAAATAGCAAGTTAAAATAAGGC
sgRNA_057_Ccl24	Ccl24	TGGAAAGGACGAAACACCGTACTCACATGACCCCTGCCTGTTTTAGAGCTAGAAATAGCAAGTTAAAATAAGGC
sgRNA_058_Cetn2	Cetn2	TGGAAAGGACGAAACACCGATTGATGAAGCTGATCGAGAGTTTTAGAGCTAGAAATAGCAAGTTAAAATAAGGC
sgRNA_059_Cetn2	Cetn2	TGGAAAGGACGAAACACCGATTCAAGAATCTTAAGCGCGGTTTTAGAGCTAGAAATAGCAAGTTAAAATAAGGC
sgRNA_060_Cetn2	Cetn2	TGGAAAGGACGAAACACCGGGTTGTCTTCTTAAAATTAGGTTTTAGAGCTAGAAATAGCAAGTTAAAATAAGGC
sgRNA_061_Chm	Chm	TGGAAAGGACGAAACACCGTGCTTCAGTGATGTCCGCACGTTTTAGAGCTAGAAATAGCAAGTTAAAATAAGGC
sgRNA_062_Chm	Chm	TGGAAAGGACGAAACACCGGTCCTGGCTAAAGGAATACCGTTTTAGAGCTAGAAATAGCAAGTTAAAATAAGGC
sgRNA_063_Chm	Chm	TGGAAAGGACGAAACACCGTGAACATGCAGCTGCAATGAGTTTTAGAGCTAGAAATAGCAAGTTAAAATAAGGC
sgRNA_064_Csk	Csk	TGGAAAGGACGAAACACCGAGTTGGTGCTTTCCCGCACGGTTTTAGAGCTAGAAATAGCAAGTTAAAATAAGGC
sgRNA_065_Csk	Csk	TGGAAAGGACGAAACACCGGGAGGGCACCGTGGCGGCCCGTTTTAGAGCTAGAAATAGCAAGTTAAAATAAGGC
sgRNA_066_Csk	Csk	TGGAAAGGACGAAACACCGGCTCCCGTGTGATCTTGCCGGTTTTAGAGCTAGAAATAGCAAGTTAAAATAAGGC
sgRNA_067_Cstf2	Cstf2	TGGAAAGGACGAAACACCGTCTGCAGATTGGTATACGATGTTTTAGAGCTAGAAATAGCAAGTTAAAATAAGGC
sgRNA_068_Cstf2	Cstf2	TGGAAAGGACGAAACACCGGGGCTGATGCTTTCTCCATAGTTTTAGAGCTAGAAATAGCAAGTTAAAATAAGGC
sgRNA_069_Cstf2	Cstf2	TGGAAAGGACGAAACACCGACGCCCATTCAAGTTCCGCAGTTTTAGAGCTAGAAATAGCAAGTTAAAATAAGGC
sgRNA_070_Cxx1c	Cxx1c	TGGAAAGGACGAAACACCGCTTGCGTTTGTCGGTGTCGAGTTTTAGAGCTAGAAATAGCAAGTTAAAATAAGGC
sgRNA_071_Cxx1c	Cxx1c	TGGAAAGGACGAAACACCGACCTCGCCGCCATGGACCGCGTTTTAGAGCTAGAAATAGCAAGTTAAAATAAGGC
sgRNA_072_Cxx1c	Cxx1c	TGGAAAGGACGAAACACCGCTTCGACACCGACAAACGCAGTTTTAGAGCTAGAAATAGCAAGTTAAAATAAGGC
sgRNA_073_Cybb	Cybb	TGGAAAGGACGAAACACCGCATATAGTCAGCACTGGCTCGTTTTAGAGCTAGAAATAGCAAGTTAAAATAAGGC
sgRNA_074_Cybb	Cybb	TGGAAAGGACGAAACACCGTCATCCAAGCTACCATCTTAGTTTTAGAGCTAGAAATAGCAAGTTAAAATAAGGC
sgRNA_075_Cybb	Cybb	TGGAAAGGACGAAACACCGGATTTCGACACACTGGCAGCGTTTTAGAGCTAGAAATAGCAAGTTAAAATAAGGC
sgRNA_076_Cylc1	Cylc1	TGGAAAGGACGAAACACCGAAACTTCAAGTTCTTCCTGTGTTTTAGAGCTAGAAATAGCAAGTTAAAATAAGGC
sgRNA_077_Cylc1	Cylc1	TGGAAAGGACGAAACACCGACTGCAACTTCTAATTCTGAGTTTTAGAGCTAGAAATAGCAAGTTAAAATAAGGC
sgRNA_078_Cylc1	Cylc1	TGGAAAGGACGAAACACCGTCCGAATCTGAAGATTCGTCGTTTTAGAGCTAGAAATAGCAAGTTAAAATAAGGC
sgRNA_079_Cypt15	Cypt15	TGGAAAGGACGAAACACCGATGCTACAAATGTTGTGATGGTTTTAGAGCTAGAAATAGCAAGTTAAAATAAGGC
sgRNA_080_Cypt15	Cypt15	TGGAAAGGACGAAACACCGCTAAGCCTACTGCCTATGCAGTTTTAGAGCTAGAAATAGCAAGTTAAAATAAGGC
sgRNA_081_Cypt15	Cypt15	TGGAAAGGACGAAACACCGGAGCACCAGTATGGCACATGGTTTTAGAGCTAGAAATAGCAAGTTAAAATAAGGC
sgRNA_082_Dgat2l6	Dgat2l6	TGGAAAGGACGAAACACCGGCGAGACTATCTGATGTCCTGTTTTAGAGCTAGAAATAGCAAGTTAAAATAAGGC
sgRNA_083_Dgat2l6	Dgat2l6	TGGAAAGGACGAAACACCGATCAGATAGTCTCGCACAAAGTTTTAGAGCTAGAAATAGCAAGTTAAAATAAGGC
sgRNA_084_Dgat2l6	Dgat2l6	TGGAAAGGACGAAACACCGGCCATAAGGTAGTGAACAGCGTTTTAGAGCTAGAAATAGCAAGTTAAAATAAGGC
sgRNA_085_Dkc1	Dkc1	TGGAAAGGACGAAACACCGGCAACATCATCTTCTTGTAAGTTTTAGAGCTAGAAATAGCAAGTTAAAATAAGGC
sgRNA_086_Dkc1	Dkc1	TGGAAAGGACGAAACACCGCACTATACACCTCTTCCTTGGTTTTAGAGCTAGAAATAGCAAGTTAAAATAAGGC
sgRNA_087_Dkc1	Dkc1	TGGAAAGGACGAAACACCGTCTCTACCCGAAGTATTCGTGTTTTAGAGCTAGAAATAGCAAGTTAAAATAAGGC
sgRNA_088_Dusp9	Dusp9	TGGAAAGGACGAAACACCGCCGACATGCTCCCCCTCCGCGTTTTAGAGCTAGAAATAGCAAGTTAAAATAAGGC
sgRNA_089_Dusp9	Dusp9	TGGAAAGGACGAAACACCGCTTCCGCTTGACCAAGTCGTGTTTTAGAGCTAGAAATAGCAAGTTAAAATAAGGC
sgRNA_090_Dusp9	Dusp9	TGGAAAGGACGAAACACCGACTCAACGATGCCTACGACTGTTTTAGAGCTAGAAATAGCAAGTTAAAATAAGGC
sgRNA_091_Eif2s3x	Eif2s3x	TGGAAAGGACGAAACACCGGCTTGGATATGCTAATGCTAGTTTTAGAGCTAGAAATAGCAAGTTAAAATAAGGC
sgRNA_092_Eif2s3x	Eif2s3x	TGGAAAGGACGAAACACCGAGACAAGCTACAATTAATATGTTTTAGAGCTAGAAATAGCAAGTTAAAATAAGGC
sgRNA_093_Eif2s3x	Eif2s3x	TGGAAAGGACGAAACACCGATGACTTACCTATCAACAGAGTTTTAGAGCTAGAAATAGCAAGTTAAAATAAGGC
sgRNA_094_Epha2	Epha2	TGGAAAGGACGAAACACCGTTCGCTGTCGAAGCACGCAAGTTTTAGAGCTAGAAATAGCAAGTTAAAATAAGGC
sgRNA_095_Epha2	Epha2	TGGAAAGGACGAAACACCGCTGCTGACCGTGATCTCGTCGTTTTAGAGCTAGAAATAGCAAGTTAAAATAAGGC
sgRNA_096_Epha2	Epha2	TGGAAAGGACGAAACACCGCAACGTGGTATCCGGCGACCGTTTTAGAGCTAGAAATAGCAAGTTAAAATAAGGC
sgRNA_097_Eras	Eras	TGGAAAGGACGAAACACCGTTGTTGCCCACTAGTACCAGGTTTTAGAGCTAGAAATAGCAAGTTAAAATAAGGC
sgRNA_098_Eras	Eras	TGGAAAGGACGAAACACCGCATGGTCTTTCACGAAGCATGTTTTAGAGCTAGAAATAGCAAGTTAAAATAAGGC
sgRNA_099_Eras	Eras	TGGAAAGGACGAAACACCGTCTTGACGACCCCTCGTCTCGTTTTAGAGCTAGAAATAGCAAGTTAAAATAAGGC
sgRNA_100_Esrrb	Esrrb	TGGAAAGGACGAAACACCGCCAGCCGTCGCTTGTACTTCGTTTTAGAGCTAGAAATAGCAAGTTAAAATAAGGC
sgRNA_101_Esrrb	Esrrb	TGGAAAGGACGAAACACCGGCGAGTCCAGACCGTTGGCGGTTTTAGAGCTAGAAATAGCAAGTTAAAATAAGGC
sgRNA_102_Esrrb	Esrrb	TGGAAAGGACGAAACACCGCCCGTGCCGCAAGAGCTACGGTTTTAGAGCTAGAAATAGCAAGTTAAAATAAGGC
sgRNA_103_Fbxw7	Fbxw7	TGGAAAGGACGAAACACCGCCGCTGCTGCCCTTGCCCATGTTTTAGAGCTAGAAATAGCAAGTTAAAATAAGGC
sgRNA_104_Fbxw7	Fbxw7	TGGAAAGGACGAAACACCGCATCTCCTTGCTTCCTAAAGGTTTTAGAGCTAGAAATAGCAAGTTAAAATAAGGC
sgRNA_105_Fbxw7	Fbxw7	TGGAAAGGACGAAACACCGAAGTCTGAGCCGCTTGCAGCGTTTTAGAGCTAGAAATAGCAAGTTAAAATAAGGC
sgRNA_106_Fgf2	Fgf2	TGGAAAGGACGAAACACCGACGCCATCCACGCGGCCGTCGTTTTAGAGCTAGAAATAGCAAGTTAAAATAAGGC
sgRNA_107_Fgf2	Fgf2	TGGAAAGGACGAAACACCGGTGTTTCTTCTTTGAACGACGTTTTAGAGCTAGAAATAGCAAGTTAAAATAAGGC
sgRNA_108_Fgf2	Fgf2	TGGAAAGGACGAAACACCGCGTGTGGGTCGCTCTTCTCGGTTTTAGAGCTAGAAATAGCAAGTTAAAATAAGGC
sgRNA_109_Fgg	Fgg	TGGAAAGGACGAAACACCGTAACCCACGAGACAAGCATTGTTTTAGAGCTAGAAATAGCAAGTTAAAATAAGGC
sgRNA_110_Fgg	Fgg	TGGAAAGGACGAAACACCGGATCATTGTCCACGTCGGTTGTTTTAGAGCTAGAAATAGCAAGTTAAAATAAGGC
sgRNA_111_Fgg	Fgg	TGGAAAGGACGAAACACCGTACTTACGAATCTCTCATCTGTTTTAGAGCTAGAAATAGCAAGTTAAAATAAGGC
sgRNA_112_Figf	Figf	TGGAAAGGACGAAACACCGGCAAGCACTTACAACCCGTAGTTTTAGAGCTAGAAATAGCAAGTTAAAATAAGGC
sgRNA_113_Figf	Figf	TGGAAAGGACGAAACACCGGATCCGAGCAGCTTCTAGTTGTTTTAGAGCTAGAAATAGCAAGTTAAAATAAGGC
sgRNA_114_Figf	Figf	TGGAAAGGACGAAACACCGTTATCCCACAGCATGTCAATGTTTTAGAGCTAGAAATAGCAAGTTAAAATAAGGC
sgRNA_115_Flcn	Flcn	TGGAAAGGACGAAACACCGAAGGTATGCCCTGGTCGTGAGTTTTAGAGCTAGAAATAGCAAGTTAAAATAAGGC
sgRNA_116_Flcn	Flcn	TGGAAAGGACGAAACACCGCGATGATGCTGTACCAGCGCGTTTTAGAGCTAGAAATAGCAAGTTAAAATAAGGC
sgRNA_117_Flcn	Flcn	TGGAAAGGACGAAACACCGGGCTGCCGGTCACTTGCCGTGTTTTAGAGCTAGAAATAGCAAGTTAAAATAAGGC
sgRNA_118_Frs2	Frs2	TGGAAAGGACGAAACACCGAGTCATAGCCGTATCGTCGTGTTTTAGAGCTAGAAATAGCAAGTTAAAATAAGGC
sgRNA_119_Frs2	Frs2	TGGAAAGGACGAAACACCGTACCTCTGCCTACGACGATAGTTTTAGAGCTAGAAATAGCAAGTTAAAATAAGGC
sgRNA_120_Frs2	Frs2	TGGAAAGGACGAAACACCGCGAGATGTACCGTCGTCTCGGTTTTAGAGCTAGAAATAGCAAGTTAAAATAAGGC
sgRNA_121_Fthl17	Fthl17	TGGAAAGGACGAAACACCGCCTGACCAACCTGCGCCAGAGTTTTAGAGCTAGAAATAGCAAGTTAAAATAAGGC
sgRNA_122_Fthl17	Fthl17	TGGAAAGGACGAAACACCGTGCCATCGACATGTACTCGTGTTTTAGAGCTAGAAATAGCAAGTTAAAATAAGGC
sgRNA_123_Fthl17	Fthl17	TGGAAAGGACGAAACACCGTGAACATCTCTGCACTGGTCGTTTTAGAGCTAGAAATAGCAAGTTAAAATAAGGC
sgRNA_124_Ftsj1	Ftsj1	TGGAAAGGACGAAACACCGGAGCCCCGTCACACACTACTGTTTTAGAGCTAGAAATAGCAAGTTAAAATAAGGC
sgRNA_125_Ftsj1	Ftsj1	TGGAAAGGACGAAACACCGAGCCATAGCCTGTAAGTCCAGTTTTAGAGCTAGAAATAGCAAGTTAAAATAAGGC
sgRNA_126_Ftsj1	Ftsj1	TGGAAAGGACGAAACACCGGCATGTACTCATCCACATCAGTTTTAGAGCTAGAAATAGCAAGTTAAAATAAGGC
sgRNA_127_Fundc1	Fundc1	TGGAAAGGACGAAACACCGCTGTACATAGCCACTGTGACGTTTTAGAGCTAGAAATAGCAAGTTAAAATAAGGC
sgRNA_128_Fundc1	Fundc1	TGGAAAGGACGAAACACCGTGACGAATCATACGAAGTGTGTTTTAGAGCTAGAAATAGCAAGTTAAAATAAGGC
sgRNA_129_Fundc1	Fundc1	TGGAAAGGACGAAACACCGCAAATACTCGATTCCACCAGGTTTTAGAGCTAGAAATAGCAAGTTAAAATAAGGC
sgRNA_130_Gk	Gk	TGGAAAGGACGAAACACCGAGAGCCTCTCTATAATGCCGGTTTTAGAGCTAGAAATAGCAAGTTAAAATAAGGC
sgRNA_131_Gk	Gk	TGGAAAGGACGAAACACCGTCAGTGCAGTGAAACTTCGTGTTTTAGAGCTAGAAATAGCAAGTTAAAATAAGGC
sgRNA_132_Gk	Gk	TGGAAAGGACGAAACACCGATGGGTAGAACAAGACCCGAGTTTTAGAGCTAGAAATAGCAAGTTAAAATAAGGC
sgRNA_133_Gm10921	Gm10921	TGGAAAGGACGAAACACCGTGGCAGCAGCATGCCTGCTTGTTTTAGAGCTAGAAATAGCAAGTTAAAATAAGGC
sgRNA_134_Gm10921	Gm10921	TGGAAAGGACGAAACACCGTGTTATCAACATATGCCATGGTTTTAGAGCTAGAAATAGCAAGTTAAAATAAGGC
sgRNA_135_Gm10921	Gm10921	TGGAAAGGACGAAACACCGATCTTGTTCAAGAATAGTTGGTTTTAGAGCTAGAAATAGCAAGTTAAAATAAGGC
sgRNA_136_Gm362	Gm362	TGGAAAGGACGAAACACCGTGAAGTAGAACTGATTCCGAGTTTTAGAGCTAGAAATAGCAAGTTAAAATAAGGC
sgRNA_137_Gm362	Gm362	TGGAAAGGACGAAACACCGGATGAGCGGGAAATACTTCGGTTTTAGAGCTAGAAATAGCAAGTTAAAATAAGGC
sgRNA_138_Gm362	Gm362	TGGAAAGGACGAAACACCGGTAAAACTGTGAATCGCTCAGTTTTAGAGCTAGAAATAGCAAGTTAAAATAAGGC
sgRNA_139_Gm44	Gm44	TGGAAAGGACGAAACACCGTATCTTGGTGACTAATAGTGGTTTTAGAGCTAGAAATAGCAAGTTAAAATAAGGC
sgRNA_140_Gm44	Gm44	TGGAAAGGACGAAACACCGCCAAGATATTCTGACCCAAAGTTTTAGAGCTAGAAATAGCAAGTTAAAATAAGGC
sgRNA_141_Gm44	Gm44	TGGAAAGGACGAAACACCGTGATAAGATCATACACTCGCGTTTTAGAGCTAGAAATAGCAAGTTAAAATAAGGC
sgRNA_142_Gm5635	Gm5635	TGGAAAGGACGAAACACCGGATGGAATGTGCCTTCCACAGTTTTAGAGCTAGAAATAGCAAGTTAAAATAAGGC
sgRNA_143_Gm5635	Gm5635	TGGAAAGGACGAAACACCGCTCCTATGAGTACATGTCGAGTTTTAGAGCTAGAAATAGCAAGTTAAAATAAGGC
sgRNA_144_Gm5635	Gm5635	TGGAAAGGACGAAACACCGTGCCATCGACATGTACTCATGTTTTAGAGCTAGAAATAGCAAGTTAAAATAAGGC
sgRNA_145_Gm648	Gm648	TGGAAAGGACGAAACACCGATCTCTTGAAGCTTCAGCTGGTTTTAGAGCTAGAAATAGCAAGTTAAAATAAGGC
sgRNA_146_Gm648	Gm648	TGGAAAGGACGAAACACCGAGGGGCATACCATGCTGAAAGTTTTAGAGCTAGAAATAGCAAGTTAAAATAAGGC
sgRNA_147_Gm648	Gm648	TGGAAAGGACGAAACACCGACTTACGTCGTCCAAAGCGTGTTTTAGAGCTAGAAATAGCAAGTTAAAATAAGGC
sgRNA_148_Gm6592	Gm6592	TGGAAAGGACGAAACACCGGATATTTCTACATACTTCTCGTTTTAGAGCTAGAAATAGCAAGTTAAAATAAGGC
sgRNA_149_Gm6592	Gm6592	TGGAAAGGACGAAACACCGAACTTCAATGCCTTTCACCAGTTTTAGAGCTAGAAATAGCAAGTTAAAATAAGGC
sgRNA_150_Gm6592	Gm6592	TGGAAAGGACGAAACACCGGACACCAAGAAAACGAATGAGTTTTAGAGCTAGAAATAGCAAGTTAAAATAAGGC
sgRNA_151_Gpc4	Gpc4	TGGAAAGGACGAAACACCGGGCGAAACATGCGCTCCAGAGTTTTAGAGCTAGAAATAGCAAGTTAAAATAAGGC
sgRNA_152_Gpc4	Gpc4	TGGAAAGGACGAAACACCGTCTGGAGCGCATGTTTCGCCGTTTTAGAGCTAGAAATAGCAAGTTAAAATAAGGC
sgRNA_153_Gpc4	Gpc4	TGGAAAGGACGAAACACCGTCCCGTTACAAGAAGTTTGAGTTTTAGAGCTAGAAATAGCAAGTTAAAATAAGGC
sgRNA_154_Gpr101	Gpr101	TGGAAAGGACGAAACACCGGGGTGATCACCATAATAATCGTTTTAGAGCTAGAAATAGCAAGTTAAAATAAGGC
sgRNA_155_Gpr101	Gpr101	TGGAAAGGACGAAACACCGACTACGTCGGTTGGTCATCTGTTTTAGAGCTAGAAATAGCAAGTTAAAATAAGGC
sgRNA_156_Gpr101	Gpr101	TGGAAAGGACGAAACACCGGCTGGTGCTGTTTCGACGACGTTTTAGAGCTAGAAATAGCAAGTTAAAATAAGGC
sgRNA_157_Gpr34	Gpr34	TGGAAAGGACGAAACACCGAATTACCCTTAGTGCTGTACGTTTTAGAGCTAGAAATAGCAAGTTAAAATAAGGC
sgRNA_158_Gpr34	Gpr34	TGGAAAGGACGAAACACCGTGTTTCCAACCAGTCCCACGGTTTTAGAGCTAGAAATAGCAAGTTAAAATAAGGC
sgRNA_159_Gpr34	Gpr34	TGGAAAGGACGAAACACCGCAAAACTAACGAGATCATGCGTTTTAGAGCTAGAAATAGCAAGTTAAAATAAGGC
sgRNA_160_Grb2	Grb2	TGGAAAGGACGAAACACCGGGTCAAAGTCAAAGAGCGCCGTTTTAGAGCTAGAAATAGCAAGTTAAAATAAGGC
sgRNA_161_Grb2	Grb2	TGGAAAGGACGAAACACCGGAAACACTTACTTGACGGACGTTTTAGAGCTAGAAATAGCAAGTTAAAATAAGGC
sgRNA_162_Grb2	Grb2	TGGAAAGGACGAAACACCGGCAGAACTCAATGGGAAAGAGTTTTAGAGCTAGAAATAGCAAGTTAAAATAAGGC
sgRNA_163_Gspt2	Gspt2	TGGAAAGGACGAAACACCGGGGGCGATTCCATCCCCGCTGTTTTAGAGCTAGAAATAGCAAGTTAAAATAAGGC
sgRNA_164_Gspt2	Gspt2	TGGAAAGGACGAAACACCGCGTGCCTAGCGTAAGCGCAGGTTTTAGAGCTAGAAATAGCAAGTTAAAATAAGGC
sgRNA_165_Gspt2	Gspt2	TGGAAAGGACGAAACACCGCTCCCCGGCGCCACCGATGCGTTTTAGAGCTAGAAATAGCAAGTTAAAATAAGGC
sgRNA_166_Haus7	Haus7	TGGAAAGGACGAAACACCGTGACAGCTACTACAAAGATGGTTTTAGAGCTAGAAATAGCAAGTTAAAATAAGGC
sgRNA_167_Haus7	Haus7	TGGAAAGGACGAAACACCGTTCTTACCATTAGAAGATCCGTTTTAGAGCTAGAAATAGCAAGTTAAAATAAGGC
sgRNA_168_Haus7	Haus7	TGGAAAGGACGAAACACCGTGAGATGAACTTGTCTTGCAGTTTTAGAGCTAGAAATAGCAAGTTAAAATAAGGC
sgRNA_169_Hccs	Hccs	TGGAAAGGACGAAACACCGCCATCGTTGGTCCGATTTGGGTTTTAGAGCTAGAAATAGCAAGTTAAAATAAGGC
sgRNA_170_Hccs	Hccs	TGGAAAGGACGAAACACCGATTCCACATAATCATAGGCCGTTTTAGAGCTAGAAATAGCAAGTTAAAATAAGGC
sgRNA_171_Hccs	Hccs	TGGAAAGGACGAAACACCGCACTCACCCTTTCCGTAACAGTTTTAGAGCTAGAAATAGCAAGTTAAAATAAGGC
sgRNA_172_Heph	Heph	TGGAAAGGACGAAACACCGGCTCCAAGAGACATTGCAACGTTTTAGAGCTAGAAATAGCAAGTTAAAATAAGGC
sgRNA_173_Heph	Heph	TGGAAAGGACGAAACACCGGTCGGCTCGCAAAATTCTTCGTTTTAGAGCTAGAAATAGCAAGTTAAAATAAGGC
sgRNA_174_Heph	Heph	TGGAAAGGACGAAACACCGTTCTCATAAAAAACACCGTGGTTTTAGAGCTAGAAATAGCAAGTTAAAATAAGGC
sgRNA_175_Hsd17b10	Hsd17b10	TGGAAAGGACGAAACACCGCGTAGCTAGGCCAAGGCCCGGTTTTAGAGCTAGAAATAGCAAGTTAAAATAAGGC
sgRNA_176_Hsd17b10	Hsd17b10	TGGAAAGGACGAAACACCGCACTTTCAATGTGATCCGCCGTTTTAGAGCTAGAAATAGCAAGTTAAAATAAGGC
sgRNA_177_Hsd17b10	Hsd17b10	TGGAAAGGACGAAACACCGCCTAGCTACGGCCAAAAGACGTTTTAGAGCTAGAAATAGCAAGTTAAAATAAGGC
sgRNA_178_Htatsf1	Htatsf1	TGGAAAGGACGAAACACCGAATTCATCCACTGTGATGTCGTTTTAGAGCTAGAAATAGCAAGTTAAAATAAGGC
sgRNA_179_Htatsf1	Htatsf1	TGGAAAGGACGAAACACCGTCTCCCTCCAGACATCACAGGTTTTAGAGCTAGAAATAGCAAGTTAAAATAAGGC
sgRNA_180_Htatsf1	Htatsf1	TGGAAAGGACGAAACACCGCAGCTCTACTGCGAACGTCCGTTTTAGAGCTAGAAATAGCAAGTTAAAATAAGGC
sgRNA_181_Huwe1	Huwe1	TGGAAAGGACGAAACACCGTCTAGTGTGAGTTATATCACGTTTTAGAGCTAGAAATAGCAAGTTAAAATAAGGC
sgRNA_182_Huwe1	Huwe1	TGGAAAGGACGAAACACCGTGATTTGCTGCAGTTCCAAGGTTTTAGAGCTAGAAATAGCAAGTTAAAATAAGGC
sgRNA_183_Huwe1	Huwe1	TGGAAAGGACGAAACACCGAGAGGACTCCGCTACTGACAGTTTTAGAGCTAGAAATAGCAAGTTAAAATAAGGC
sgRNA_184_Igsf1	Igsf1	TGGAAAGGACGAAACACCGAACTTGCTGGATACCCGAGAGTTTTAGAGCTAGAAATAGCAAGTTAAAATAAGGC
sgRNA_185_Igsf1	Igsf1	TGGAAAGGACGAAACACCGGATGTAAACCCCTTCATTCTGTTTTAGAGCTAGAAATAGCAAGTTAAAATAAGGC
sgRNA_186_Igsf1	Igsf1	TGGAAAGGACGAAACACCGGTAGATTACCAAGTCCCAACGTTTTAGAGCTAGAAATAGCAAGTTAAAATAAGGC
sgRNA_187_Kdm6a	Kdm6a	TGGAAAGGACGAAACACCGACCACTGAAATGCATTGTAAGTTTTAGAGCTAGAAATAGCAAGTTAAAATAAGGC
sgRNA_188_Kdm6a	Kdm6a	TGGAAAGGACGAAACACCGTAGCATTATCTGCATACCAGGTTTTAGAGCTAGAAATAGCAAGTTAAAATAAGGC
sgRNA_189_Kdm6a	Kdm6a	TGGAAAGGACGAAACACCGACTGTAAACTGTAGTACCTCGTTTTAGAGCTAGAAATAGCAAGTTAAAATAAGGC
sgRNA_190_Klf2	Klf2	TGGAAAGGACGAAACACCGCTGGCCGCGAAATGAACCCGGTTTTAGAGCTAGAAATAGCAAGTTAAAATAAGGC
sgRNA_191_Klf2	Klf2	TGGAAAGGACGAAACACCGGATAGGCTCGCTGAGCGCCAGTTTTAGAGCTAGAAATAGCAAGTTAAAATAAGGC
sgRNA_192_Klf2	Klf2	TGGAAAGGACGAAACACCGCGCGTCCTCGAAAAGACCGAGTTTTAGAGCTAGAAATAGCAAGTTAAAATAAGGC
sgRNA_193_Klf4	Klf4	TGGAAAGGACGAAACACCGCCTTACCTGTGTGAGTTCGCGTTTTAGAGCTAGAAATAGCAAGTTAAAATAAGGC
sgRNA_194_Klf4	Klf4	TGGAAAGGACGAAACACCGCTAGAGGCCCATTTGAGCGCGTTTTAGAGCTAGAAATAGCAAGTTAAAATAAGGC
sgRNA_195_Klf4	Klf4	TGGAAAGGACGAAACACCGACCGCAAACACACAGGGCACGTTTTAGAGCTAGAAATAGCAAGTTAAAATAAGGC
sgRNA_196_Klf8	Klf8	TGGAAAGGACGAAACACCGTTCACATGGTGTCATGACGCGTTTTAGAGCTAGAAATAGCAAGTTAAAATAAGGC
sgRNA_197_Klf8	Klf8	TGGAAAGGACGAAACACCGTTGCCGTCTCCTCCAATGAGGTTTTAGAGCTAGAAATAGCAAGTTAAAATAAGGC
sgRNA_198_Klf8	Klf8	TGGAAAGGACGAAACACCGATGTAAAATCGGCTGGCCACGTTTTAGAGCTAGAAATAGCAAGTTAAAATAAGGC
sgRNA_199_Klhl13	Klhl13	TGGAAAGGACGAAACACCGTGTGATGTGACACTGATGCCGTTTTAGAGCTAGAAATAGCAAGTTAAAATAAGGC
sgRNA_200_Klhl13	Klhl13	TGGAAAGGACGAAACACCGGCAATCCATCAAGCCGAAGCGTTTTAGAGCTAGAAATAGCAAGTTAAAATAAGGC
sgRNA_201_Klhl13	Klhl13	TGGAAAGGACGAAACACCGGACAAAGGCAAGGCGCTCGAGTTTTAGAGCTAGAAATAGCAAGTTAAAATAAGGC
sgRNA_202_Lage3	Lage3	TGGAAAGGACGAAACACCGGCTGTATGGTGTTCACCACTGTTTTAGAGCTAGAAATAGCAAGTTAAAATAAGGC
sgRNA_203_Lage3	Lage3	TGGAAAGGACGAAACACCGCCAGATGTCGAACCACATCGGTTTTAGAGCTAGAAATAGCAAGTTAAAATAAGGC
sgRNA_204_Lage3	Lage3	TGGAAAGGACGAAACACCGCACTCTTAGACGCTGGATCGGTTTTAGAGCTAGAAATAGCAAGTTAAAATAAGGC
sgRNA_205_Lancl3	Lancl3	TGGAAAGGACGAAACACCGAATATATCTACCGTGCCCAAGTTTTAGAGCTAGAAATAGCAAGTTAAAATAAGGC
sgRNA_206_Lancl3	Lancl3	TGGAAAGGACGAAACACCGATGGGAGACCTGGAGCGCCGGTTTTAGAGCTAGAAATAGCAAGTTAAAATAAGGC
sgRNA_207_Lancl3	Lancl3	TGGAAAGGACGAAACACCGTTCCGTAGTAAGAATACATCGTTTTAGAGCTAGAAATAGCAAGTTAAAATAAGGC
sgRNA_208_Magea1	Magea1	TGGAAAGGACGAAACACCGCTCCTCCTCTGACGTCTCCAGTTTTAGAGCTAGAAATAGCAAGTTAAAATAAGGC
sgRNA_209_Magea1	Magea1	TGGAAAGGACGAAACACCGCAATACACTAGAATGTGAGCGTTTTAGAGCTAGAAATAGCAAGTTAAAATAAGGC
sgRNA_210_Magea1	Magea1	TGGAAAGGACGAAACACCGCAGCCTCCAAGAGAGTGCTCGTTTTAGAGCTAGAAATAGCAAGTTAAAATAAGGC
sgRNA_211_Magea6	Magea6	TGGAAAGGACGAAACACCGACTAGAATGGTCAGAGAAATGTTTTAGAGCTAGAAATAGCAAGTTAAAATAAGGC
sgRNA_212_Magea6	Magea6	TGGAAAGGACGAAACACCGATGTCAGTGAGGAGGTTATCGTTTTAGAGCTAGAAATAGCAAGTTAAAATAAGGC
sgRNA_213_Magea6	Magea6	TGGAAAGGACGAAACACCGACCTGGGGTTAGAAGGGAAAGTTTTAGAGCTAGAAATAGCAAGTTAAAATAAGGC
sgRNA_214_Mageb1	Mageb1	TGGAAAGGACGAAACACCGCCTGATACAAAAAGTTCAGAGTTTTAGAGCTAGAAATAGCAAGTTAAAATAAGGC
sgRNA_215_Mageb1	Mageb1	TGGAAAGGACGAAACACCGCCTTCATGAAGATCACACCTGTTTTAGAGCTAGAAATAGCAAGTTAAAATAAGGC
sgRNA_216_Mageb1	Mageb1	TGGAAAGGACGAAACACCGCAGACTCAACTACATGTTAGGTTTTAGAGCTAGAAATAGCAAGTTAAAATAAGGC
sgRNA_217_Maged1	Maged1	TGGAAAGGACGAAACACCGCATGCGCGCTCAATGATTTCGTTTTAGAGCTAGAAATAGCAAGTTAAAATAAGGC
sgRNA_218_Maged1	Maged1	TGGAAAGGACGAAACACCGTCTTGCCCCGAATTATAGTCGTTTTAGAGCTAGAAATAGCAAGTTAAAATAAGGC
sgRNA_219_Maged1	Maged1	TGGAAAGGACGAAACACCGGATGCTTAAAGACTACACGAGTTTTAGAGCTAGAAATAGCAAGTTAAAATAAGGC
sgRNA_220_Map2k1	Map2k1	TGGAAAGGACGAAACACCGATGATCTGGTTCCGGATTGCGTTTTAGAGCTAGAAATAGCAAGTTAAAATAAGGC
sgRNA_221_Map2k1	Map2k1	TGGAAAGGACGAAACACCGCAACGGTGGAGTGGTCTTCAGTTTTAGAGCTAGAAATAGCAAGTTAAAATAAGGC
sgRNA_222_Map2k1	Map2k1	TGGAAAGGACGAAACACCGTAAAAGGCCTGACCTATCTTGTTTTAGAGCTAGAAATAGCAAGTTAAAATAAGGC
sgRNA_223_Mapk1	Mapk1	TGGAAAGGACGAAACACCGCAGAGTACGTAGCCACACGTGTTTTAGAGCTAGAAATAGCAAGTTAAAATAAGGC
sgRNA_224_Mapk1	Mapk1	TGGAAAGGACGAAACACCGGGTGCAGAACGTTAGCTGAAGTTTTAGAGCTAGAAATAGCAAGTTAAAATAAGGC
sgRNA_225_Mapk1	Mapk1	TGGAAAGGACGAAACACCGGAACACCACTTGTGATCTCAGTTTTAGAGCTAGAAATAGCAAGTTAAAATAAGGC
sgRNA_226_Mbtps2	Mbtps2	TGGAAAGGACGAAACACCGCATGTACAACACCACTAATGGTTTTAGAGCTAGAAATAGCAAGTTAAAATAAGGC
sgRNA_227_Mbtps2	Mbtps2	TGGAAAGGACGAAACACCGCCGCCGTCCCCAACTGTAAAGTTTTAGAGCTAGAAATAGCAAGTTAAAATAAGGC
sgRNA_228_Mbtps2	Mbtps2	TGGAAAGGACGAAACACCGTTCGCTGCAGTCCTCATTAGGTTTTAGAGCTAGAAATAGCAAGTTAAAATAAGGC
sgRNA_229_Med12	Med12	TGGAAAGGACGAAACACCGCTCAGAGTGCTATTAACACCGTTTTAGAGCTAGAAATAGCAAGTTAAAATAAGGC
sgRNA_230_Med12	Med12	TGGAAAGGACGAAACACCGGAAGTCCCTAATGAACCAGAGTTTTAGAGCTAGAAATAGCAAGTTAAAATAAGGC
sgRNA_231_Med12	Med12	TGGAAAGGACGAAACACCGCGTCAACTTCAATCCTGCCAGTTTTAGAGCTAGAAATAGCAAGTTAAAATAAGGC
sgRNA_232_Mid1ip1	Mid1ip1	TGGAAAGGACGAAACACCGCGCGCCAATGAAGCGATTCAGTTTTAGAGCTAGAAATAGCAAGTTAAAATAAGGC
sgRNA_233_Mid1ip1	Mid1ip1	TGGAAAGGACGAAACACCGGGGTACGTCGCGCAGCAGACGTTTTAGAGCTAGAAATAGCAAGTTAAAATAAGGC
sgRNA_234_Mid1ip1	Mid1ip1	TGGAAAGGACGAAACACCGCTCCCCACTCGATATCATTGGTTTTAGAGCTAGAAATAGCAAGTTAAAATAAGGC
sgRNA_235_Mid2	Mid2	TGGAAAGGACGAAACACCGCTGCAAAAAACATTGCCGAGGTTTTAGAGCTAGAAATAGCAAGTTAAAATAAGGC
sgRNA_236_Mid2	Mid2	TGGAAAGGACGAAACACCGCGAGATGAACCTCACCAACCGTTTTAGAGCTAGAAATAGCAAGTTAAAATAAGGC
sgRNA_237_Mid2	Mid2	TGGAAAGGACGAAACACCGTATGGAAGAATGTGACGAGTGTTTTAGAGCTAGAAATAGCAAGTTAAAATAAGGC
sgRNA_238_Mycs	Mycs	TGGAAAGGACGAAACACCGGGCTACCGGTCCCTCGCCGTGTTTTAGAGCTAGAAATAGCAAGTTAAAATAAGGC
sgRNA_239_Mycs	Mycs	TGGAAAGGACGAAACACCGTGCGTTCTCCTGATGCGCCGGTTTTAGAGCTAGAAATAGCAAGTTAAAATAAGGC
sgRNA_240_Mycs	Mycs	TGGAAAGGACGAAACACCGCGCGCCACCGTTGCCCTACGGTTTTAGAGCTAGAAATAGCAAGTTAAAATAAGGC
sgRNA_241_Nanog	Nanog	TGGAAAGGACGAAACACCGCATTGCTAGTCTTCAACCACGTTTTAGAGCTAGAAATAGCAAGTTAAAATAAGGC
sgRNA_242_Nanog	Nanog	TGGAAAGGACGAAACACCGTCTGAACCTGAGCTATAAGCGTTTTAGAGCTAGAAATAGCAAGTTAAAATAAGGC
sgRNA_243_Nanog	Nanog	TGGAAAGGACGAAACACCGTCACTCTGCAGGTTAAGACCGTTTTAGAGCTAGAAATAGCAAGTTAAAATAAGGC
sgRNA_244_Nap1l2	Nap1l2	TGGAAAGGACGAAACACCGTGCGACATAGATTGGAACGAGTTTTAGAGCTAGAAATAGCAAGTTAAAATAAGGC
sgRNA_245_Nap1l2	Nap1l2	TGGAAAGGACGAAACACCGGAGACTAACGGCAACGAAGAGTTTTAGAGCTAGAAATAGCAAGTTAAAATAAGGC
sgRNA_246_Nap1l2	Nap1l2	TGGAAAGGACGAAACACCGACTGCCATTGAGTACGCCACGTTTTAGAGCTAGAAATAGCAAGTTAAAATAAGGC
sgRNA_247_Ndufa1	Ndufa1	TGGAAAGGACGAAACACCGGAACGCGATAGACGTATCTCGTTTTAGAGCTAGAAATAGCAAGTTAAAATAAGGC
sgRNA_248_Ndufa1	Ndufa1	TGGAAAGGACGAAACACCGGGCCTGGAAAACATTGACTAGTTTTAGAGCTAGAAATAGCAAGTTAAAATAAGGC
sgRNA_249_Ndufa1	Ndufa1	TGGAAAGGACGAAACACCGCGCGTTCCATCAGATACCACGTTTTAGAGCTAGAAATAGCAAGTTAAAATAAGGC
sgRNA_250_Nkrf	Nkrf	TGGAAAGGACGAAACACCGGGCAGCATTAGATCATATGAGTTTTAGAGCTAGAAATAGCAAGTTAAAATAAGGC
sgRNA_251_Nkrf	Nkrf	TGGAAAGGACGAAACACCGAGGTCTCCGCTGGAAATGCAGTTTTAGAGCTAGAAATAGCAAGTTAAAATAAGGC
sgRNA_252_Nkrf	Nkrf	TGGAAAGGACGAAACACCGTTGAGGTTAGAGTTGTCCGAGTTTTAGAGCTAGAAATAGCAAGTTAAAATAAGGC
sgRNA_253_Nono	Nono	TGGAAAGGACGAAACACCGATTTCCTCGGCCTGTGACTGGTTTTAGAGCTAGAAATAGCAAGTTAAAATAAGGC
sgRNA_254_Nono	Nono	TGGAAAGGACGAAACACCGGGCTGCACGTCATGAGCACCGTTTTAGAGCTAGAAATAGCAAGTTAAAATAAGGC
sgRNA_255_Nono	Nono	TGGAAAGGACGAAACACCGAGTTCGTTCGACACGTACTGGTTTTAGAGCTAGAAATAGCAAGTTAAAATAAGGC
sgRNA_256_Nr0b1	Nr0b1	TGGAAAGGACGAAACACCGGAGAATCACCCGCGCCAGGGGTTTTAGAGCTAGAAATAGCAAGTTAAAATAAGGC
sgRNA_257_Nr0b1	Nr0b1	TGGAAAGGACGAAACACCGCAATGTATTTCACGCACTGCGTTTTAGAGCTAGAAATAGCAAGTTAAAATAAGGC
sgRNA_258_Nr0b1	Nr0b1	TGGAAAGGACGAAACACCGAAGCATTTCCTGCGTCGTGTGTTTTAGAGCTAGAAATAGCAAGTTAAAATAAGGC
sgRNA_259_Ogt	Ogt	TGGAAAGGACGAAACACCGCTATACACTTCCAGTGTCGAGTTTTAGAGCTAGAAATAGCAAGTTAAAATAAGGC
sgRNA_260_Ogt	Ogt	TGGAAAGGACGAAACACCGAGCATTATCGACATGCCTTGGTTTTAGAGCTAGAAATAGCAAGTTAAAATAAGGC
sgRNA_261_Ogt	Ogt	TGGAAAGGACGAAACACCGAAGGAAAGCATACGTTTCGTGTTTTAGAGCTAGAAATAGCAAGTTAAAATAAGGC
sgRNA_262_Otud5	Otud5	TGGAAAGGACGAAACACCGACTTCACCACCTATATCAACGTTTTAGAGCTAGAAATAGCAAGTTAAAATAAGGC
sgRNA_263_Otud5	Otud5	TGGAAAGGACGAAACACCGACCTACAGCCCGAAATAGACGTTTTAGAGCTAGAAATAGCAAGTTAAAATAAGGC
sgRNA_264_Otud5	Otud5	TGGAAAGGACGAAACACCGCCATCCGTGTCAGCTACCACGTTTTAGAGCTAGAAATAGCAAGTTAAAATAAGGC
sgRNA_265_Pdzd4	Pdzd4	TGGAAAGGACGAAACACCGGTTCATGGAGGGCGGCCCGCGTTTTAGAGCTAGAAATAGCAAGTTAAAATAAGGC
sgRNA_266_Pdzd4	Pdzd4	TGGAAAGGACGAAACACCGGAGGACCTAGGCATCTACGTGTTTTAGAGCTAGAAATAGCAAGTTAAAATAAGGC
sgRNA_267_Pdzd4	Pdzd4	TGGAAAGGACGAAACACCGCCGCCCTCCATGAACTCCGCGTTTTAGAGCTAGAAATAGCAAGTTAAAATAAGGC
sgRNA_268_Pgk1	Pgk1	TGGAAAGGACGAAACACCGTCTGCAGGTTAAAGCTGAGCGTTTTAGAGCTAGAAATAGCAAGTTAAAATAAGGC
sgRNA_269_Pgk1	Pgk1	TGGAAAGGACGAAACACCGGATTTGAGTTCAGCAGCAACGTTTTAGAGCTAGAAATAGCAAGTTAAAATAAGGC
sgRNA_270_Pgk1	Pgk1	TGGAAAGGACGAAACACCGACCAGATAACAAACAACCAAGTTTTAGAGCTAGAAATAGCAAGTTAAAATAAGGC
sgRNA_271_Phb2	Phb2	TGGAAAGGACGAAACACCGAGAGCTGACAGAGCGCGCCAGTTTTAGAGCTAGAAATAGCAAGTTAAAATAAGGC
sgRNA_272_Phb2	Phb2	TGGAAAGGACGAAACACCGCGAAAAATCTCCTCCCCCACGTTTTAGAGCTAGAAATAGCAAGTTAAAATAAGGC
sgRNA_273_Phb2	Phb2	TGGAAAGGACGAAACACCGGCTGCCGTCCATTGTTAATGGTTTTAGAGCTAGAAATAGCAAGTTAAAATAAGGC
sgRNA_274_Phf6	Phf6	TGGAAAGGACGAAACACCGTACATGTAAATCCCTTGCGAGTTTTAGAGCTAGAAATAGCAAGTTAAAATAAGGC
sgRNA_275_Phf6	Phf6	TGGAAAGGACGAAACACCGCAAGAAAACTGCACATAACTGTTTTAGAGCTAGAAATAGCAAGTTAAAATAAGGC
sgRNA_276_Phf6	Phf6	TGGAAAGGACGAAACACCGACTAAGAAGAAAAGTCGCAAGTTTTAGAGCTAGAAATAGCAAGTTAAAATAAGGC
sgRNA_277_Pin1	Pin1	TGGAAAGGACGAAACACCGTCCAACAGTGCTGCCGCCGCGTTTTAGAGCTAGAAATAGCAAGTTAAAATAAGGC
sgRNA_278_Pin1	Pin1	TGGAAAGGACGAAACACCGGATGCCCGAGTCCGTGAACAGTTTTAGAGCTAGAAATAGCAAGTTAAAATAAGGC
sgRNA_279_Pin1	Pin1	TGGAAAGGACGAAACACCGCCCAGCGGCGGCAGCACTGTGTTTTAGAGCTAGAAATAGCAAGTTAAAATAAGGC
sgRNA_280_Pja1	Pja1	TGGAAAGGACGAAACACCGGCCATGGTTCGCCGCCGTCTGTTTTAGAGCTAGAAATAGCAAGTTAAAATAAGGC
sgRNA_281_Pja1	Pja1	TGGAAAGGACGAAACACCGCGATTACTACCGATACTACGGTTTTAGAGCTAGAAATAGCAAGTTAAAATAAGGC
sgRNA_282_Pja1	Pja1	TGGAAAGGACGAAACACCGTTGCCAGCACACGTCGTCGCGTTTTAGAGCTAGAAATAGCAAGTTAAAATAAGGC
sgRNA_283_Pou5f1	Pou5f1	TGGAAAGGACGAAACACCGCATCCTAGGTGGTTCGAGTAGTTTTAGAGCTAGAAATAGCAAGTTAAAATAAGGC
sgRNA_284_Pou5f1	Pou5f1	TGGAAAGGACGAAACACCGCTAGCATTGAGAACCGTGTGGTTTTAGAGCTAGAAATAGCAAGTTAAAATAAGGC
sgRNA_285_Pou5f1	Pou5f1	TGGAAAGGACGAAACACCGCAAGGCCTCGAAGCGACAGAGTTTTAGAGCTAGAAATAGCAAGTTAAAATAAGGC
sgRNA_286_Ppef1	Ppef1	TGGAAAGGACGAAACACCGCCGCGTTAGTCATCCAAAATGTTTTAGAGCTAGAAATAGCAAGTTAAAATAAGGC
sgRNA_287_Ppef1	Ppef1	TGGAAAGGACGAAACACCGGCCAAAGAGATAACAATATGGTTTTAGAGCTAGAAATAGCAAGTTAAAATAAGGC
sgRNA_288_Ppef1	Ppef1	TGGAAAGGACGAAACACCGCTGCAGCCGAGGACCATCATGTTTTAGAGCTAGAAATAGCAAGTTAAAATAAGGC
sgRNA_289_Prmt5	Prmt5	TGGAAAGGACGAAACACCGTCTTCCACCCGCGTTTCAAGGTTTTAGAGCTAGAAATAGCAAGTTAAAATAAGGC
sgRNA_290_Prmt5	Prmt5	TGGAAAGGACGAAACACCGAGACTGGAATACGCTAATTGGTTTTAGAGCTAGAAATAGCAAGTTAAAATAAGGC
sgRNA_291_Prmt5	Prmt5	TGGAAAGGACGAAACACCGTTACCGCTTCAGAGTTCCTTGTTTTAGAGCTAGAAATAGCAAGTTAAAATAAGGC
sgRNA_292_Prps1	Prps1	TGGAAAGGACGAAACACCGCATCTCCCACAAGTACCATGGTTTTAGAGCTAGAAATAGCAAGTTAAAATAAGGC
sgRNA_293_Prps1	Prps1	TGGAAAGGACGAAACACCGATGGGATGACTGCAGTAACCGTTTTAGAGCTAGAAATAGCAAGTTAAAATAAGGC
sgRNA_294_Prps1	Prps1	TGGAAAGGACGAAACACCGCATCCACAAGTATAGCCACAGTTTTAGAGCTAGAAATAGCAAGTTAAAATAAGGC
sgRNA_295_Psmd10	Psmd10	TGGAAAGGACGAAACACCGACGTCATCTTTATCATTCACGTTTTAGAGCTAGAAATAGCAAGTTAAAATAAGGC
sgRNA_296_Psmd10	Psmd10	TGGAAAGGACGAAACACCGGCATTGCTGTAGCATCGTAAGTTTTAGAGCTAGAAATAGCAAGTTAAAATAAGGC
sgRNA_297_Psmd10	Psmd10	TGGAAAGGACGAAACACCGTGGGGCTAACCCAGATGCGAGTTTTAGAGCTAGAAATAGCAAGTTAAAATAAGGC
sgRNA_298_Ptpn11	Ptpn11	TGGAAAGGACGAAACACCGGACTACTATGACCTCTATGGGTTTTAGAGCTAGAAATAGCAAGTTAAAATAAGGC
sgRNA_299_Ptpn11	Ptpn11	TGGAAAGGACGAAACACCGCCACGTCATGATCCGCTGTCGTTTTAGAGCTAGAAATAGCAAGTTAAAATAAGGC
sgRNA_300_Ptpn11	Ptpn11	TGGAAAGGACGAAACACCGTTTGTCGTCACCAGTGCGCAGTTTTAGAGCTAGAAATAGCAAGTTAAAATAAGGC
sgRNA_301_Ptpn2	Ptpn2	TGGAAAGGACGAAACACCGCCATGACTATCCTCATAGAGGTTTTAGAGCTAGAAATAGCAAGTTAAAATAAGGC
sgRNA_302_Ptpn2	Ptpn2	TGGAAAGGACGAAACACCGTTCCTCGAACTCCCGCTCGAGTTTTAGAGCTAGAAATAGCAAGTTAAAATAAGGC
sgRNA_303_Ptpn2	Ptpn2	TGGAAAGGACGAAACACCGGGAAACTTGGCCACTCTATGGTTTTAGAGCTAGAAATAGCAAGTTAAAATAAGGC
sgRNA_304_Ptprr	Ptprr	TGGAAAGGACGAAACACCGTTGTGCTTGCTGCCGTGCAAGTTTTAGAGCTAGAAATAGCAAGTTAAAATAAGGC
sgRNA_305_Ptprr	Ptprr	TGGAAAGGACGAAACACCGTTGGGATCCACAAAATTCATGTTTTAGAGCTAGAAATAGCAAGTTAAAATAAGGC
sgRNA_306_Ptprr	Ptprr	TGGAAAGGACGAAACACCGCCAGCCCGATCAGGCGCCAAGTTTTAGAGCTAGAAATAGCAAGTTAAAATAAGGC
sgRNA_307_Rbm10	Rbm10	TGGAAAGGACGAAACACCGAGGACATGGAGTATGAAAGAGTTTTAGAGCTAGAAATAGCAAGTTAAAATAAGGC
sgRNA_308_Rbm10	Rbm10	TGGAAAGGACGAAACACCGGCTGTCTCCAGGTCAGAGCCGTTTTAGAGCTAGAAATAGCAAGTTAAAATAAGGC
sgRNA_309_Rbm10	Rbm10	TGGAAAGGACGAAACACCGACGATGGATGGAAGCCAATCGTTTTAGAGCTAGAAATAGCAAGTTAAAATAAGGC
sgRNA_310_Samt2	Samt2	TGGAAAGGACGAAACACCGCATCTTCAGATTTGCAGGATGTTTTAGAGCTAGAAATAGCAAGTTAAAATAAGGC
sgRNA_311_Samt2	Samt2	TGGAAAGGACGAAACACCGTAGCACACTATCTGAATCTCGTTTTAGAGCTAGAAATAGCAAGTTAAAATAAGGC
sgRNA_312_Samt2	Samt2	TGGAAAGGACGAAACACCGGTACCATTATTTCTGTGACCGTTTTAGAGCTAGAAATAGCAAGTTAAAATAAGGC
sgRNA_313_Sh2d1a	Sh2d1a	TGGAAAGGACGAAACACCGTCCAAGAACCTGTTTCTGTCGTTTTAGAGCTAGAAATAGCAAGTTAAAATAAGGC
sgRNA_314_Sh2d1a	Sh2d1a	TGGAAAGGACGAAACACCGCGAGTGTCCCAGACAGAAACGTTTTAGAGCTAGAAATAGCAAGTTAAAATAAGGC
sgRNA_315_Sh2d1a	Sh2d1a	TGGAAAGGACGAAACACCGCGAGACAGCGAGAGTGTCCCGTTTTAGAGCTAGAAATAGCAAGTTAAAATAAGGC
sgRNA_316_Sh3bgrl	Sh3bgrl	TGGAAAGGACGAAACACCGGTATATATTGCATCTTCTTCGTTTTAGAGCTAGAAATAGCAAGTTAAAATAAGGC
sgRNA_317_Sh3bgrl	Sh3bgrl	TGGAAAGGACGAAACACCGTTCAATGAATGCCAGTACCGGTTTTAGAGCTAGAAATAGCAAGTTAAAATAAGGC
sgRNA_318_Sh3bgrl	Sh3bgrl	TGGAAAGGACGAAACACCGTGGTGCTGTCAAGCCTAAAAGTTTTAGAGCTAGAAATAGCAAGTTAAAATAAGGC
sgRNA_319_Slc35a2	Slc35a2	TGGAAAGGACGAAACACCGGGCCACCTCACCCGCTGTAGGTTTTAGAGCTAGAAATAGCAAGTTAAAATAAGGC
sgRNA_320_Slc35a2	Slc35a2	TGGAAAGGACGAAACACCGCAATGACGAGCCCAGCGCCCGTTTTAGAGCTAGAAATAGCAAGTTAAAATAAGGC
sgRNA_321_Slc35a2	Slc35a2	TGGAAAGGACGAAACACCGCAGGCAGTGTGCGAGCGTAGGTTTTAGAGCTAGAAATAGCAAGTTAAAATAAGGC
sgRNA_322_Slc9a3r1	Slc9a3r1	TGGAAAGGACGAAACACCGTACCTCCTCACTGGTATCGCGTTTTAGAGCTAGAAATAGCAAGTTAAAATAAGGC
sgRNA_323_Slc9a3r1	Slc9a3r1	TGGAAAGGACGAAACACCGGGGCAAGCAGCACGGGGACGGTTTTAGAGCTAGAAATAGCAAGTTAAAATAAGGC
sgRNA_324_Slc9a3r1	Slc9a3r1	TGGAAAGGACGAAACACCGTGCCTCCAGCGATACCAGTGGTTTTAGAGCTAGAAATAGCAAGTTAAAATAAGGC
sgRNA_325_Smarca1	Smarca1	TGGAAAGGACGAAACACCGGCAGCAAGTTTGAGTTGAAAGTTTTAGAGCTAGAAATAGCAAGTTAAAATAAGGC
sgRNA_326_Smarca1	Smarca1	TGGAAAGGACGAAACACCGTTTCACCTAGCTATCGCCACGTTTTAGAGCTAGAAATAGCAAGTTAAAATAAGGC
sgRNA_327_Smarca1	Smarca1	TGGAAAGGACGAAACACCGAAGCAGAGCTTGATTTCCGTGTTTTAGAGCTAGAAATAGCAAGTTAAAATAAGGC
sgRNA_328_Sms	Sms	TGGAAAGGACGAAACACCGAGATTACCACCCATAGTTCGGTTTTAGAGCTAGAAATAGCAAGTTAAAATAAGGC
sgRNA_329_Sms	Sms	TGGAAAGGACGAAACACCGCTGTCTTCCAGCTGATGGTGGTTTTAGAGCTAGAAATAGCAAGTTAAAATAAGGC
sgRNA_330_Sms	Sms	TGGAAAGGACGAAACACCGCATCACTGTCGTAACTCTGAGTTTTAGAGCTAGAAATAGCAAGTTAAAATAAGGC
sgRNA_331_Sox2	Sox2	TGGAAAGGACGAAACACCGGCTACGCGCACATGAACGGCGTTTTAGAGCTAGAAATAGCAAGTTAAAATAAGGC
sgRNA_332_Sox2	Sox2	TGGAAAGGACGAAACACCGAAAGTTTCCACTCCGCGCCCGTTTTAGAGCTAGAAATAGCAAGTTAAAATAAGGC
sgRNA_333_Sox2	Sox2	TGGAAAGGACGAAACACCGGGTGGGCGAGCCGTTCATGTGTTTTAGAGCTAGAAATAGCAAGTTAAAATAAGGC
sgRNA_334_Stag2	Stag2	TGGAAAGGACGAAACACCGAACGGTCATCATCAACAGAAGTTTTAGAGCTAGAAATAGCAAGTTAAAATAAGGC
sgRNA_335_Stag2	Stag2	TGGAAAGGACGAAACACCGAATGACAGAAGAATTTGACGGTTTTAGAGCTAGAAATAGCAAGTTAAAATAAGGC
sgRNA_336_Stag2	Stag2	TGGAAAGGACGAAACACCGTCTAGTCGGTGGTAGATGACGTTTTAGAGCTAGAAATAGCAAGTTAAAATAAGGC
sgRNA_337_Stat3	Stat3	TGGAAAGGACGAAACACCGGCAGCTGGACACACGCTACCGTTTTAGAGCTAGAAATAGCAAGTTAAAATAAGGC
sgRNA_338_Stat3	Stat3	TGGAAAGGACGAAACACCGCGATTACCTGCACTCGCTTCGTTTTAGAGCTAGAAATAGCAAGTTAAAATAAGGC
sgRNA_339_Stat3	Stat3	TGGAAAGGACGAAACACCGGAAACTGCTTGATTCTTCGAGTTTTAGAGCTAGAAATAGCAAGTTAAAATAAGGC
sgRNA_340_Suv39h1	Suv39h1	TGGAAAGGACGAAACACCGTCTTTGCCACAAGAACCATCGTTTTAGAGCTAGAAATAGCAAGTTAAAATAAGGC
sgRNA_341_Suv39h1	Suv39h1	TGGAAAGGACGAAACACCGCGTGGAAGACGTATATACCGGTTTTAGAGCTAGAAATAGCAAGTTAAAATAAGGC
sgRNA_342_Suv39h1	Suv39h1	TGGAAAGGACGAAACACCGATACGTCTTCCACGTAGTCCGTTTTAGAGCTAGAAATAGCAAGTTAAAATAAGGC
sgRNA_343_Tbx3	Tbx3	TGGAAAGGACGAAACACCGGCCCCGCTACGGGGGAGCAAGTTTTAGAGCTAGAAATAGCAAGTTAAAATAAGGC
sgRNA_344_Tbx3	Tbx3	TGGAAAGGACGAAACACCGCATCCATTGCTCCCCCGTAGGTTTTAGAGCTAGAAATAGCAAGTTAAAATAAGGC
sgRNA_345_Tbx3	Tbx3	TGGAAAGGACGAAACACCGCTGTACCCCGCTTGTGAAACGTTTTAGAGCTAGAAATAGCAAGTTAAAATAAGGC
sgRNA_346_Tceal5	Tceal5	TGGAAAGGACGAAACACCGAGACGAAGGAAGTACAGAAGGTTTTAGAGCTAGAAATAGCAAGTTAAAATAAGGC
sgRNA_347_Tceal5	Tceal5	TGGAAAGGACGAAACACCGTGAAGACAAGTCAGATGCAGGTTTTAGAGCTAGAAATAGCAAGTTAAAATAAGGC
sgRNA_348_Tceal5	Tceal5	TGGAAAGGACGAAACACCGCGGCGGAGGCAGGGGCCAGAGTTTTAGAGCTAGAAATAGCAAGTTAAAATAAGGC
sgRNA_349_Tcf3	Tcf3	TGGAAAGGACGAAACACCGCTGCCGCCTTCCACGTTCCTGTTTTAGAGCTAGAAATAGCAAGTTAAAATAAGGC
sgRNA_350_Tcf3	Tcf3	TGGAAAGGACGAAACACCGACAGATGTTCCCGCTACCTGGTTTTAGAGCTAGAAATAGCAAGTTAAAATAAGGC
sgRNA_351_Tcf3	Tcf3	TGGAAAGGACGAAACACCGTTCCCCCGAGGGAGGCGGGCGTTTTAGAGCTAGAAATAGCAAGTTAAAATAAGGC
sgRNA_352_Tfcp2l1	Tfcp2l1	TGGAAAGGACGAAACACCGACTCTGTGTACTGCAGCCGGGTTTTAGAGCTAGAAATAGCAAGTTAAAATAAGGC
sgRNA_353_Tfcp2l1	Tfcp2l1	TGGAAAGGACGAAACACCGTCTTCATGTAGCTTCACCGCGTTTTAGAGCTAGAAATAGCAAGTTAAAATAAGGC
sgRNA_354_Tfcp2l1	Tfcp2l1	TGGAAAGGACGAAACACCGCAGGTCAGTCGTATGAAATCGTTTTAGAGCTAGAAATAGCAAGTTAAAATAAGGC
sgRNA_355_Thoc2	Thoc2	TGGAAAGGACGAAACACCGTTTAATGTAGGAATTCCGTGGTTTTAGAGCTAGAAATAGCAAGTTAAAATAAGGC
sgRNA_356_Thoc2	Thoc2	TGGAAAGGACGAAACACCGCATGACAGTTCGACCTACAGGTTTTAGAGCTAGAAATAGCAAGTTAAAATAAGGC
sgRNA_357_Thoc2	Thoc2	TGGAAAGGACGAAACACCGATATGCAGAACACGTCAGCAGTTTTAGAGCTAGAAATAGCAAGTTAAAATAAGGC
sgRNA_358_Tsr2	Tsr2	TGGAAAGGACGAAACACCGGAGCACACGCACATCTTCAGGTTTTAGAGCTAGAAATAGCAAGTTAAAATAAGGC
sgRNA_359_Tsr2	Tsr2	TGGAAAGGACGAAACACCGAGCTGCAGTCCGAGCTGCGCGTTTTAGAGCTAGAAATAGCAAGTTAAAATAAGGC
sgRNA_360_Tsr2	Tsr2	TGGAAAGGACGAAACACCGGGAACATGGTCTGTAGCTGTGTTTTAGAGCTAGAAATAGCAAGTTAAAATAAGGC
sgRNA_361_Usp9x	Usp9x	TGGAAAGGACGAAACACCGTGGCTAAGTTAGCCCAAGACGTTTTAGAGCTAGAAATAGCAAGTTAAAATAAGGC
sgRNA_362_Usp9x	Usp9x	TGGAAAGGACGAAACACCGGCTATTGATCTTAGTAAGAAGTTTTAGAGCTAGAAATAGCAAGTTAAAATAAGGC
sgRNA_363_Usp9x	Usp9x	TGGAAAGGACGAAACACCGATGAGATCGTTAGCCCATCTGTTTTAGAGCTAGAAATAGCAAGTTAAAATAAGGC
sgRNA_364_Uxt	Uxt	TGGAAAGGACGAAACACCGGGTGCTGGATCATCGAGACAGTTTTAGAGCTAGAAATAGCAAGTTAAAATAAGGC
sgRNA_365_Uxt	Uxt	TGGAAAGGACGAAACACCGGTTATATATGCAGGTGGATTGTTTTAGAGCTAGAAATAGCAAGTTAAAATAAGGC
sgRNA_366_Uxt	Uxt	TGGAAAGGACGAAACACCGAGATACTTCACGCATCTATGGTTTTAGAGCTAGAAATAGCAAGTTAAAATAAGGC
sgRNA_367_Wbp5	Wbp5	TGGAAAGGACGAAACACCGGAGGCTGATCCGGTCTCTGCGTTTTAGAGCTAGAAATAGCAAGTTAAAATAAGGC
sgRNA_368_Wbp5	Wbp5	TGGAAAGGACGAAACACCGTAAACAGATCATCACTGCTCGTTTTAGAGCTAGAAATAGCAAGTTAAAATAAGGC
sgRNA_369_Wbp5	Wbp5	TGGAAAGGACGAAACACCGCCTCTCCCGAAAAGTTTCTTGTTTTAGAGCTAGAAATAGCAAGTTAAAATAAGGC
sgRNA_370_Xk	Xk	TGGAAAGGACGAAACACCGTACCAGTAAAGTGATCCCCGGTTTTAGAGCTAGAAATAGCAAGTTAAAATAAGGC
sgRNA_371_Xk	Xk	TGGAAAGGACGAAACACCGGAACACGGACGCTATCACCGGTTTTAGAGCTAGAAATAGCAAGTTAAAATAAGGC
sgRNA_372_Xk	Xk	TGGAAAGGACGAAACACCGCCTCAGCCGCGATCGCCCACGTTTTAGAGCTAGAAATAGCAAGTTAAAATAAGGC
sgRNA_373_Yy2	Yy2	TGGAAAGGACGAAACACCGGTAGGTGTCGATTGGGCGCAGTTTTAGAGCTAGAAATAGCAAGTTAAAATAAGGC
sgRNA_374_Yy2	Yy2	TGGAAAGGACGAAACACCGTGATATCGAGGCGGTTTCTCGTTTTAGAGCTAGAAATAGCAAGTTAAAATAAGGC
sgRNA_375_Yy2	Yy2	TGGAAAGGACGAAACACCGAGAAAGCGTGAACGCTGACCGTTTTAGAGCTAGAAATAGCAAGTTAAAATAAGGC
sgRNA_376_Zfp36l3	Zfp36l3	TGGAAAGGACGAAACACCGAGGCTATGTTCGCCATTCCGGTTTTAGAGCTAGAAATAGCAAGTTAAAATAAGGC
sgRNA_377_Zfp36l3	Zfp36l3	TGGAAAGGACGAAACACCGTTGACCGACAGGAAGCCCGAGTTTTAGAGCTAGAAATAGCAAGTTAAAATAAGGC
sgRNA_378_Zfp36l3	Zfp36l3	TGGAAAGGACGAAACACCGTTGACAGGGTACGCAGTTCGGTTTTAGAGCTAGAAATAGCAAGTTAAAATAAGGC
sgRNA_379_Zfp449	Zfp449	TGGAAAGGACGAAACACCGTGTAAAGGTCAGAGCTACGCGTTTTAGAGCTAGAAATAGCAAGTTAAAATAAGGC
sgRNA_380_Zfp449	Zfp449	TGGAAAGGACGAAACACCGGAAGCCAAAGATGCGTTCTAGTTTTAGAGCTAGAAATAGCAAGTTAAAATAAGGC
sgRNA_381_Zfp449	Zfp449	TGGAAAGGACGAAACACCGTATGTAAAAAGCGATTCACTGTTTTAGAGCTAGAAATAGCAAGTTAAAATAAGGC
sgRNA_382_Zfp92	Zfp92	TGGAAAGGACGAAACACCGGGGCTTTGCCCTTAGAAGAGGTTTTAGAGCTAGAAATAGCAAGTTAAAATAAGGC
sgRNA_383_Zfp92	Zfp92	TGGAAAGGACGAAACACCGCCAGCATCACTTGCTTGTAGGTTTTAGAGCTAGAAATAGCAAGTTAAAATAAGGC
sgRNA_384_Zfp92	Zfp92	TGGAAAGGACGAAACACCGATATCGCTTATCCGCGATTCGTTTTAGAGCTAGAAATAGCAAGTTAAAATAAGGC
sgRNA_385_Zfx	Zfx	TGGAAAGGACGAAACACCGCACTTGCTGTTCATGCACTGGTTTTAGAGCTAGAAATAGCAAGTTAAAATAAGGC
sgRNA_386_Zfx	Zfx	TGGAAAGGACGAAACACCGACAATAGTATTCGCGTTCCCGTTTTAGAGCTAGAAATAGCAAGTTAAAATAAGGC
sgRNA_387_Zfx	Zfx	TGGAAAGGACGAAACACCGATAGTTATGTACGGTTATGTGTTTTAGAGCTAGAAATAGCAAGTTAAAATAAGGC
sgRNA_388_Zic3	Zic3	TGGAAAGGACGAAACACCGTGCTAGTTTGAACTGCAGAAGTTTTAGAGCTAGAAATAGCAAGTTAAAATAAGGC
sgRNA_389_Zic3	Zic3	TGGAAAGGACGAAACACCGGTCGCGCGTGGAGTTGAAAGGTTTTAGAGCTAGAAATAGCAAGTTAAAATAAGGC
sgRNA_390_Zic3	Zic3	TGGAAAGGACGAAACACCGAGGAAGTCCAGGGTTGTGGCGTTTTAGAGCTAGAAATAGCAAGTTAAAATAAGGC
sgRNA_391_NonTargetingControlGuideForMouse_0014	NonTargetingControlGuideForMouse_0014	TGGAAAGGACGAAACACCGGTCAAGCCGAACGCTGCCGGGTTTTAGAGCTAGAAATAGCAAGTTAAAATAAGGC
sgRNA_392_NonTargetingControlGuideForMouse_0021	NonTargetingControlGuideForMouse_0021	TGGAAAGGACGAAACACCGACCAACGCTACGATCCCGGAGTTTTAGAGCTAGAAATAGCAAGTTAAAATAAGGC
sgRNA_393_NonTargetingControlGuideForMouse_0030	NonTargetingControlGuideForMouse_0030	TGGAAAGGACGAAACACCGGCTCGGACCTTTTAGACGTCGTTTTAGAGCTAGAAATAGCAAGTTAAAATAAGGC
sgRNA_394_NonTargetingControlGuideForMouse_0047	NonTargetingControlGuideForMouse_0047	TGGAAAGGACGAAACACCGCGCGTATATGTCACACGGCAGTTTTAGAGCTAGAAATAGCAAGTTAAAATAAGGC
sgRNA_395_NonTargetingControlGuideForMouse_0049	NonTargetingControlGuideForMouse_0049	TGGAAAGGACGAAACACCGTCCTGCGCGATGACCGTCGGGTTTTAGAGCTAGAAATAGCAAGTTAAAATAAGGC
sgRNA_396_NonTargetingControlGuideForMouse_0054	NonTargetingControlGuideForMouse_0054	TGGAAAGGACGAAACACCGCCGTTCTGACGACGCTAAAGGTTTTAGAGCTAGAAATAGCAAGTTAAAATAAGGC
sgRNA_397_NonTargetingControlGuideForMouse_0058	NonTargetingControlGuideForMouse_0058	TGGAAAGGACGAAACACCGCTTTATACCGCGCGTCGGCAGTTTTAGAGCTAGAAATAGCAAGTTAAAATAAGGC
sgRNA_398_NonTargetingControlGuideForMouse_0060	NonTargetingControlGuideForMouse_0060	TGGAAAGGACGAAACACCGGACCGGTGTGTTTACGCGTGGTTTTAGAGCTAGAAATAGCAAGTTAAAATAAGGC
sgRNA_399_NonTargetingControlGuideForMouse_0062	NonTargetingControlGuideForMouse_0062	TGGAAAGGACGAAACACCGACGGTCCCAACGAGCGCCGGGTTTTAGAGCTAGAAATAGCAAGTTAAAATAAGGC
sgRNA_400_NonTargetingControlGuideForMouse_0082	NonTargetingControlGuideForMouse_0082	TGGAAAGGACGAAACACCGTGATGGACGCGATACGTTTAGTTTTAGAGCTAGAAATAGCAAGTTAAAATAAGGC
