# Supplementary material for: Identification of X-chromosomal genes that drive sex differences in embryonic stem cells through a hierarchical CRISPR screening approach
Source: Genome Biol. 2021 Apr 16;22:110. doi: 10.1186/s13059-021-02321-2 (PMC8051100; doi:10.1186/s13059-021-02321-2)
Supplement: Supplementary file 5 — Additional file 5: Table S4. RNA-seq data of 1.8 XX/XO mESCs (Rpkm values). [file 13059_2021_2321_MOESM5_ESM.xlsx]

## Sheet: Rpkm values 1.8 Cell line 
Gene	Ensembl	Chromosome	length	XX_R1	XX_R2	XX_R3	XO_R1	XO_R2	XO_R3
Gnai3	ENSMUSG00000000001	3	38866	4.0741	4.28056	4.50488	5.55686	4.97156	4.82998
Pbsn	ENSMUSG00000000003	X	15722	0	0	0	0	0	0
Cdc45	ENSMUSG00000000028	16	31540	2.11452	2.35871	2.42537	1.86047	2.02237	2.10573
H19	ENSMUSG00000000031	7	2614	4.85028	3.98705	4.28718	24.1353	23.3711	22.76
Scml2	ENSMUSG00000000037	X	175688	0.303594	0.355332	0.389992	0.0162782	0.0171719	0.0154882
Apoh	ENSMUSG00000000049	11	71042	0	0.000493953	0.000998401	0	0	0
Narf	ENSMUSG00000000056	11	18603	1.86942	2.34282	2.58694	1.41693	1.43252	1.89973
Cav2	ENSMUSG00000000058	6	7930	0.0350838	0.0132754	0.0447216	0.0869015	0.0452905	0.0762532
Klf6	ENSMUSG00000000078	13	8912	6.58254	7.20965	8.12191	8.05737	7.3749	8.31174
Scmh1	ENSMUSG00000000085	4	124905	0.185193	0.165476	0.144804	0.15062	0.141758	0.116995
Cox5a	ENSMUSG00000000088	9	11152	32.2857	32.5835	34.1985	19.1902	18.9657	18.5561
Tbx2	ENSMUSG00000000093	11	9397	0	0.0224059	0.00754798	0.0183338	0.011466	0.00357495
Tbx4	ENSMUSG00000000094	11	29675	0.00669671	0.00591262	0.00358526	0.00812789	0.0121029	0.0113206
Zfy2	ENSMUSG00000000103	Y	64394	0	0	0	0	0	0
Ngfr	ENSMUSG00000000120	11	18917	1.25011	1.29295	1.13233	0.508186	0.503122	0.307222
Wnt3	ENSMUSG00000000125	11	43807	0.00907274	0.00320418	0.00647644	0.015731	0.0180368	0.0130366
Wnt9a	ENSMUSG00000000126	11	26624	0.0432919	0.0448132	0.0572777	0.0401198	0.0404695	0.07066
Fer	ENSMUSG00000000127	17	276434	0.186767	0.208695	0.208731	0.162788	0.157078	0.195899
Xpo6	ENSMUSG00000000131	7	98786	1.40052	1.25608	1.29312	1.27207	1.29357	1.2358
Tfe3	ENSMUSG00000000134	X	12642	8.70856	8.13581	7.07489	7.96407	8.47173	7.67167
Axin2	ENSMUSG00000000142	11	30434	0.202421	0.181026	0.170131	0.143786	0.21714	0.229595
Brat1	ENSMUSG00000000148	5	14368	1.22543	1.08928	1.06876	1.38373	1.5573	1.42624
Gna12	ENSMUSG00000000149	5	72023	0.71794	0.641675	0.615501	0.578875	0.705112	0.645074
Slc22a18	ENSMUSG00000000154	7	25598	0.0155266	0.0109669	0.0249377	0.0578806	0.0645404	0.0551191
Itgb2l	ENSMUSG00000000157	16	21331	0	0	0	0	0	0
Igsf5	ENSMUSG00000000159	16	60453	0.00197236	0.000580474	0.00175992	0.00284985	0.00356462	0.0011114
Pih1d2	ENSMUSG00000000167	9	7679	0.186329	0.20564	0.120077	0.336533	0.392875	0.293109
Dlat	ENSMUSG00000000168	9	25147	4.00974	4.07611	4.12647	4.40109	4.31464	4.59949
Sdhd	ENSMUSG00000000171	9	7455	17.508	16.5407	16.7212	20.1886	20.3882	18.5205
Fgf23	ENSMUSG00000000182	6	8506	0.107469	0.136141	0.091725	0.0405084	0.0126671	0.0118483
Fgf6	ENSMUSG00000000183	6	12601	0	0.00556962	0.0112576	0	0.0028502	0
Ccnd2	ENSMUSG00000000184	6	27031	1.35125	1.16967	0.995795	0.172085	0.193986	0.14292
Gpr107	ENSMUSG00000000194	2	66459	1.17275	1.04178	1.00482	0.599342	0.655522	0.592929
Nalcn	ENSMUSG00000000197	14	350510	0.00997848	0.0085098	0.00951081	0.0025559	0.00184439	0.00153348
Btbd17	ENSMUSG00000000202	11	4728	0.0168126	0.0371102	0.0450053	0.0218632	0.0531742	0.0213158
Slfn4	ENSMUSG00000000204	11	15030	0.0370213	0.0747122	0.0448317	0.0114626	0.0143375	0.0111756
Th	ENSMUSG00000000214	7	38376	0	0	0	0.00269359	0.00093588	0.00175077
Ins2	ENSMUSG00000000215	7	64725	0	0	0.00109584	0	0	0
Scnn1g	ENSMUSG00000000216	7	33996	0	0	0.00312956	0	0	0.00197634
Drp2	ENSMUSG00000000223	X	52022	0.148217	0.140981	0.113165	0.0311302	0.0372809	0.0213101
Tspan32	ENSMUSG00000000244	7	14598	0.274986	0.26202	0.291527	0.0590089	0.0541264	0.0667365
Lhx2	ENSMUSG00000000247	2	30452	0.0182723	0.0311135	0.00815215	0.015841	0.00707645	0.0121349
Clec2g	ENSMUSG00000000248	6	50326	0.003159	0.00139456	0.00352345	0.00136933	0.00142731	0.00133505
Gmpr	ENSMUSG00000000253	13	46356	0.191197	0.196062	0.213446	0.183595	0.213062	0.231901
Glra1	ENSMUSG00000000263	11	93960	0	0	0.000377439	0.00146686	0.000382241	0.000715065
Mid2	ENSMUSG00000000266	X	103116	0.0381585	0.0401566	0.0368	0.00133661	0.0003483	0.000651572
Trim25	ENSMUSG00000000275	11	20917	8.00904	7.42863	6.5157	5.9039	5.94096	4.98679
Dgke	ENSMUSG00000000276	11	31671	1.75816	1.80936	1.53632	0.889943	0.926489	0.860236
Scpep1	ENSMUSG00000000278	11	31445	4.5793	4.53973	4.89473	4.17488	4.21687	5.03506
Mnt	ENSMUSG00000000282	11	14805	1.05772	0.914913	0.773721	1.16833	1.54529	1.03016
Itgb2	ENSMUSG00000000290	10	35456	0.0067258	0.00791774	0.00200046	0.00680266	0.00405182	0.00663234
Hddc2	ENSMUSG00000000295	10	14821	1.94153	2.12618	2.27319	1.85057	1.77141	1.97424
Tpd52l1	ENSMUSG00000000296	10	113582	0.140669	0.155712	0.184218	0.132266	0.13755	0.13132
Pemt	ENSMUSG00000000301	11	75875	0.0534298	0.0402366	0.0406641	0.0281555	0.0317144	0.0349774
Cdh1	ENSMUSG00000000303	8	66895	4.46318	4.17614	4.00844	8.46384	8.35886	8.56429
Cdh4	ENSMUSG00000000305	2	456942	0.0223539	0.02373	0.0173075	0.0079931	0.00880313	0.00544038
Ckmt1	ENSMUSG00000000308	2	6023	1.28678	1.39247	1.46614	0.995421	0.977937	1.29958
Bcl6b	ENSMUSG00000000317	11	5670	0.960328	0.946911	0.844386	4.02296	3.54719	4.03481
Clec10a	ENSMUSG00000000318	11	14637	0.0162923	0.00958978	0.00484583	0	0	0
Alox12	ENSMUSG00000000320	11	13896	0.137288	0.166669	0.160783	0.1215	0.105968	0.120876
Arvcf	ENSMUSG00000000325	16	58894	0.53786	0.577369	0.562427	0.437039	0.523844	0.503102
Comt	ENSMUSG00000000326	16	19966	0.971429	0.931506	1.02488	0.450422	0.482085	0.466066
Rtca	ENSMUSG00000000339	3	19245	2.86445	2.87186	3.18984	1.94797	1.77664	1.90792
Dbt	ENSMUSG00000000340	3	36911	2.37645	2.59637	2.64413	1.48333	1.44202	1.64824
Dazap2	ENSMUSG00000000346	15	5412	9.96562	10.3225	10.5305	10.6769	10.034	10.5151
Mcts1	ENSMUSG00000000355	X	12848	4.10813	3.98766	4.55448	2.33858	2.0099	2.09177
Rem1	ENSMUSG00000000359	2	8247	0.00963865	0.0085101	0.00860051	0.0292464	0.0304847	0.0122204
Rnf17	ENSMUSG00000000365	14	122451	1.76895	1.98052	2.04877	0.744557	0.706276	0.78682
Trappc10	ENSMUSG00000000374	10	57916	0.691056	0.702846	0.739705	0.72761	0.711907	0.837002
Ccm2	ENSMUSG00000000378	11	49857	0.417722	0.432158	0.409008	0.478245	0.58854	0.514785
Wap	ENSMUSG00000000381	11	3155	0	0	0	0	0	0
Tbrg4	ENSMUSG00000000384	11	10469	7.86243	6.31169	5.83335	8.55076	9.24214	6.38888
Tmprss2	ENSMUSG00000000385	16	46513	0.00341797	0.00150889	0.00152492	0.00518554	0.0054051	0.00144449
Mx1	ENSMUSG00000000386	16	15872	0.0300491	0.0464289	0.040219	0	0	0.00423309
Fap	ENSMUSG00000000392	2	73132	0.000543469	0.000959673	0.00193974	0.000471154	0.000491103	0
Gcg	ENSMUSG00000000394	2	9120	0	0	0.0116659	0	0	0
Ndufa9	ENSMUSG00000000399	6	27415	7.92725	7.79908	7.75258	4.72574	4.59308	4.50327
Egfl6	ENSMUSG00000000402	X	62713	0.264912	0.345805	0.300846	0.0126369	0.00744502	0.0139275
Lck	ENSMUSG00000000409	4	25297	0.749431	0.664457	0.54254	1.24766	1.20253	1.05308
Tssk3	ENSMUSG00000000411	4	2008	0.0593799	0.104855	0.141292	0.0343192	0.0357723	0.10038
Cttnbp2	ENSMUSG00000000416	6	148365	0.0104476	0.00804171	0.00597584	0.00673499	0.00653601	0.00837778
Galnt1	ENSMUSG00000000420	18	81474	1.0537	1.08624	1.07254	0.855977	0.826978	0.882788
Myf5	ENSMUSG00000000435	10	3226	0	0	0	0.0106809	0	0
Mkrn2	ENSMUSG00000000439	6	20722	2.92113	3.08206	3.03436	2.51747	2.60673	2.75112
Pparg	ENSMUSG00000000440	6	129448	0.000614068	0.00135542	0.00273965	0.00186326	0.00027745	0.000259516
Raf1	ENSMUSG00000000441	6	58568	3.30959	3.24443	3.10875	2.54505	2.62522	2.393
Sept1	ENSMUSG00000000486	7	18683	5.82251	6.3053	6.40645	2.01763	2.70283	2.55869
Pdgfb	ENSMUSG00000000489	15	19103	0.11027	0.115728	0.10025	0.225465	0.259452	0.279611
Acvrl1	ENSMUSG00000000530	15	16814	0.0874607	0.0813944	0.0569486	0.0327883	0.0363127	0.0519471
Grasp	ENSMUSG00000000531	15	8568	2.53277	2.15021	2.64905	3.18505	3.04744	3.12491
Acvr1b	ENSMUSG00000000532	15	39617	1.10054	1.12669	1.12971	0.70101	0.778739	0.920888
Tom1l2	ENSMUSG00000000538	11	126191	0.133543	0.139875	0.115225	0.0663511	0.0725758	0.0676183
Gpa33	ENSMUSG00000000544	1	36272	1.545	1.74625	1.67387	0.507271	0.565386	0.589039
Zfp385a	ENSMUSG00000000552	15	26198	0.215428	0.160736	0.131309	0.157828	0.190558	0.160288
Itga5	ENSMUSG00000000555	15	22477	1.14052	1.15218	1.08868	1.35361	1.60746	1.41687
Gabra2	ENSMUSG00000000560	5	138252	0.000287482	0.000253822	0.000769556	0.000747688	0.000779345	0.000485979
Wdr77	ENSMUSG00000000561	3	10668	10.1635	10.013	9.37135	11.9764	11.0695	9.68009
Adora3	ENSMUSG00000000562	3	38068	0	0	0.00372641	0.000905129	0	0
Atp5f1	ENSMUSG00000000563	3	17401	19.9696	20.3095	21.3751	18.0312	17.6491	19.0238
Sox9	ENSMUSG00000000567	11	5536	0.0215381	0.00633876	0.0320305	0.0124481	0.0064876	0
Hnrnpd	ENSMUSG00000000568	5	23003	7.72161	8.98985	8.38079	8.68339	8.2938	7.35315
Dynlt1c	ENSMUSG00000000579	17	8103	0.510117	0.541333	0.608358	0.340185	0.292535	0.302647
C1d	ENSMUSG00000000581	11	11597	4.0989	3.96091	3.90207	3.88924	3.64821	3.60647
Gm2a	ENSMUSG00000000594	11	14914	3.29654	4.51054	5.21714	1.67269	1.72906	2.50027
Krit1	ENSMUSG00000000600	5	42380	1.52209	1.53266	1.61338	1.70656	1.53475	1.72249
Clcn4	ENSMUSG00000000605	7	18542	0.443707	0.448531	0.392092	0.709868	0.666319	0.672165
Vmn2r88	ENSMUSG00000000606	14	9901	0	0	0	0.0034801	0	0
Grm6	ENSMUSG00000000617	11	15523	0.00256039	0	0.00685387	0.00665911	0.00694106	0
Sema4f	ENSMUSG00000000627	6	27884	0.0826714	0.0855765	0.0572331	0.0617853	0.0785697	0.0686718
Hk2	ENSMUSG00000000628	6	49429	5.49108	6.51721	6.62304	7.82762	7.85605	10.2584
Myo18a	ENSMUSG00000000631	11	102734	0.415114	0.413306	0.367297	0.289781	0.335262	0.371142
Sez6	ENSMUSG00000000632	11	48248	0.00659011	0.0058185	0.0102906	0.00428492	0.00223317	0.00696273
Haao	ENSMUSG00000000673	17	16807	0.0141887	0.0167032	0.00844034	0.0102506	0.0170954	0.00799518
Cd52	ENSMUSG00000000682	4	12634	0.00629175	0.00277754	0.0112282	0.00545456	0	0
Abhd15	ENSMUSG00000000686	11	23486	0.0372302	0.0358594	0.0453004	0.013204	0.0229384	0.0171645
Hoxb6	ENSMUSG00000000690	11	9093	0	0	0.00390017	0.00378934	0	0.00369446
Loxl3	ENSMUSG00000000693	6	18389	0.0929378	0.0706064	0.0887135	0.0637076	0.0898421	0.0566321
Tcl1b5	ENSMUSG00000000701	12	4801	0	0	0.00738684	0.00717693	0	0
Btn1a1	ENSMUSG00000000706	13	8909	0.0401509	0.0787774	0.115441	0.0232056	0.0282195	0.0113123
Kat2b	ENSMUSG00000000708	17	105859	1.53335	1.68398	1.72733	1.28961	1.23598	1.20591
Rab5b	ENSMUSG00000000711	10	19089	2.94199	3.09203	3.29766	2.26352	2.28975	2.47963
Cryba1	ENSMUSG00000000724	11	6668	0.00596055	0.0105253	0.0212743	0.0103349	0	0.00503806
Dnmt3l	ENSMUSG00000000730	10	21675	6.52423	8.00424	9.05462	11.2788	11.5658	9.77513
Aire	ENSMUSG00000000731	10	13588	1.07933	1.81294	1.82959	0.598449	0.68458	1.3128
Icosl	ENSMUSG00000000732	10	14611	0.704534	0.770949	0.888365	0.785299	0.909498	0.788629
Spg7	ENSMUSG00000000738	8	34818	0.862979	0.806282	0.745585	2.11976	2.51174	2.42464
Sult5a1	ENSMUSG00000000739	8	18123	0.0131584	0.0232355	0.0273961	0.0513339	0.0693614	0.0593169
Rpl13	ENSMUSG00000000740	8	2894	120.196	107.154	109.285	182.498	206.817	186.333
Chmp1a	ENSMUSG00000000743	8	8499	6.33188	5.74328	5.34529	9.10568	10.3744	8.56544
Rpa1	ENSMUSG00000000751	11	50158	6.62997	6.69604	6.59112	7.78805	7.72827	8.23067
Serpinf1	ENSMUSG00000000753	11	12932	0.494814	0.398889	0.397642	0.343712	0.330492	0.423429
Tubgcp3	ENSMUSG00000000759	8	57971	0.691086	0.675545	0.575052	0.754261	0.744067	0.720889
Oprm1	ENSMUSG00000000766	10	279692	0	0	0.000126797	0	0.00012841	0
Polr3d	ENSMUSG00000000776	14	4690	7.90662	7.12303	7.31213	10.6382	11.1192	9.36901
Tcf7	ENSMUSG00000000782	11	30960	1.11815	1.20938	1.12372	0.903703	1.03361	1.06228
Ddx3x	ENSMUSG00000000787	X	13082	112.387	110.626	102.359	94.2798	85.7581	74.7193
Il12rb1	ENSMUSG00000000791	8	12975	0.0612639	0.0432726	0.0519322	0.0796681	0.146706	0.173471
Slc5a5	ENSMUSG00000000792	8	9868	0.116802	0.088902	0.0898465	0.509793	0.564134	0.435752
Kcnn3	ENSMUSG00000000794	3	154968	0.0107718	0.0129072	0.0102982	0.00511395	0.00440344	0.00260134
Usp32	ENSMUSG00000000804	11	155719	0.608481	0.642475	0.645201	0.782865	0.734595	0.713861
Car4	ENSMUSG00000000805	11	8258	0.158826	0.131731	0.167487	0.801119	0.62193	0.65902
Txnrd3	ENSMUSG00000000811	6	31541	0.273443	0.353796	0.3643	0.422772	0.464585	0.520825
Fasl	ENSMUSG00000000817	1	7806	0	0.00449544	0	0.0044141	0	0.00430358
Zfp512b	ENSMUSG00000000823	2	10700	3.65505	3.61081	3.06252	3.90614	4.28635	3.15844
Dnajc5	ENSMUSG00000000826	2	34648	2.34928	2.1846	1.93248	2.53789	2.44321	2.55095
Tpd52l2	ENSMUSG00000000827	2	20824	4.64366	4.6392	4.45516	4.63137	4.83436	4.66222
Fmr1	ENSMUSG00000000838	X	39422	7.41425	7.88582	8.11173	4.2863	3.99404	4.13637
Bcl11a	ENSMUSG00000000861	11	96067	0.0107568	0.00767089	0.0103365	0.0652781	0.0631819	0.0632941
Il4	ENSMUSG00000000869	11	15687	0	0	0	0	0	0
Pxmp4	ENSMUSG00000000876	2	17950	0.73733	0.834765	0.845609	0.324409	0.388166	0.398634
Dlg3	ENSMUSG00000000881	X	50688	0.985626	1.16861	1.2188	0.680455	0.719894	0.734996
Gnb1l	ENSMUSG00000000884	16	67966	0.151457	0.136305	0.118447	0.0922678	0.129994	0.118626
Dbh	ENSMUSG00000000889	2	17967	0	0	0.00197385	0	0	0
Mmp11	ENSMUSG00000000901	10	13274	2.27559	2.78637	3.0591	2.09999	2.473	3.27232
Smarcb1	ENSMUSG00000000902	10	24848	3.39259	3.05468	2.89588	3.66363	4.04713	3.41508
Vpreb3	ENSMUSG00000000903	10	6600	0.162593	0.159506	0.145081	0.0835308	0.103393	0.152699
Hip1r	ENSMUSG00000000915	5	31930	0.949747	0.895693	0.844121	0.589202	0.64002	0.805914
Nsun5	ENSMUSG00000000916	5	6852	2.93505	2.6631	2.17899	3.22841	3.70056	2.99559
Top1mt	ENSMUSG00000000934	15	21765	0.432785	0.43048	0.402465	0.626913	0.5792	0.733151
Hoxa10	ENSMUSG00000000938	6	9657	0.135817	0.167154	0.205653	0.0677925	0.0520674	0.034787
Hoxa4	ENSMUSG00000000942	6	2082	0.0763592	0.0337093	0.0681349	0.148947	0.103502	0.129083
Gm38393	ENSMUSG00000000948	7	30915	4.46239	5.00349	5.06582	6.77203	6.26181	5.88312
Mmp14	ENSMUSG00000000957	14	13752	0.780333	0.762968	0.678235	1.46575	1.47819	1.34844
Slc7a7	ENSMUSG00000000958	14	48338	0.462916	0.458806	0.377841	2.44926	2.45934	2.07381
Oxa1l	ENSMUSG00000000959	14	8839	8.31411	7.75751	7.7998	5.80446	6.59877	6.54468
Heatr6	ENSMUSG00000000976	11	30058	0.924271	0.826559	0.773988	1.2025	1.20443	1.23498
Ccl3	ENSMUSG00000000982	11	1511	0	0	0.0469414	0.0456075	0	0
Wfdc18	ENSMUSG00000000983	11	2333	0	0	0.0304022	0	0.0153945	0
Icam4	ENSMUSG00000001014	9	1222	0.325245	0.373313	0.551407	0.310164	0.293906	0.219926
Ilf2	ENSMUSG00000001016	3	12253	22.3458	22.3785	23.4383	24.7295	23.8361	24.3625
Chtop	ENSMUSG00000001017	3	10542	14.911	14.6797	14.7145	14.2964	13.5389	12.2368
Snapin	ENSMUSG00000001018	3	3007	11.8693	13.3037	12.36	11.8025	11.1198	11.5294
S100a4	ENSMUSG00000001020	3	2274	0.017478	0	0.031191	0.0151524	0	0
S100a3	ENSMUSG00000001021	3	18043	0	0.0116693	0.0157243	0.00190969	0.00597163	0.00372375
S100a5	ENSMUSG00000001023	3	3257	0	0	0	0	0	0
S100a6	ENSMUSG00000001025	3	11299	0.949743	1.08079	0.96672	1.87545	2.02797	1.38847
Scn4a	ENSMUSG00000001027	11	34696	0.00343656	0.00202279	0.01431	0.000993096	0.00207029	0
Icam2	ENSMUSG00000001029	11	10419	0.00762932	0.0168401	0.0136152	0.00330708	0.0034471	0
Mapk7	ENSMUSG00000001034	11	5594	4.54715	4.01475	3.70238	5.47583	6.92754	6.07138
Epn2	ENSMUSG00000001036	11	62438	1.42269	1.38145	1.36091	0.973465	1.05265	1.0029
B9d1	ENSMUSG00000001039	11	7787	2.01609	2.21265	2.04032	1.89384	2.22309	2.10527
Sec24b	ENSMUSG00000001052	3	78794	0.391427	0.336244	0.330814	0.328848	0.34186	0.334258
N4bp3	ENSMUSG00000001053	11	7779	4.64943	3.52764	2.57126	5.59436	6.64843	5.11313
Rmnd5b	ENSMUSG00000001054	11	12225	5.03599	4.65302	4.09035	7.7453	8.46398	7.43597
Nhp2	ENSMUSG00000001056	11	3979	38.1268	33.3364	32.4873	47.5411	50.4295	42.0703
Vps9d1	ENSMUSG00000001062	8	11992	0.487201	0.418452	0.437684	0.712575	0.820614	0.840404
Zfp276	ENSMUSG00000001065	8	15550	0.439623	0.419743	0.387712	0.686913	0.845339	0.734526
C1ql4	ENSMUSG00000001076	15	3731	0.0106526	0.0188107	0.0190106	0.0184704	0.0288786	0.0720317
Mfsd10	ENSMUSG00000001082	5	3570	6.2679	5.65198	5.04645	4.72932	6.27764	5.14728
Luzp1	ENSMUSG00000001089	4	85019	1.93211	2.01586	1.96928	1.99357	1.8431	1.9073
Slc13a2	ENSMUSG00000001095	11	25130	0.0474472	0.0628378	0.055038	0.010969	0.00857509	0.0093576
Kctd10	ENSMUSG00000001098	5	16941	1.52965	1.5349	1.41304	2.2251	2.27055	2.21896
Poldip2	ENSMUSG00000001100	11	10543	12.1425	13.287	13.3037	11.3765	12.0081	11.5729
Sebox	ENSMUSG00000001103	11	1634	0	0.0214758	0	0.0421744	0	0
Ift20	ENSMUSG00000001105	11	5376	3.85917	4.04047	3.95806	3.97377	3.74118	3.7493
Col6a1	ENSMUSG00000001119	10	17376	0.0937813	0.137328	0.163279	0.0475918	0.0372051	0.0715337
Pcbp3	ENSMUSG00000001120	10	200030	0.086631	0.0771895	0.0840376	0.0720032	0.0852862	0.0827962
Lgals9	ENSMUSG00000001123	11	21972	0.126622	0.0862432	0.0952297	0.414004	0.474033	0.432689
Araf	ENSMUSG00000001127	X	62705	1.34121	1.40298	1.34154	0.602253	0.634053	0.661643
Cfp	ENSMUSG00000001128	X	6101	3.12696	3.14045	3.20288	0.542177	0.559246	0.506577
Timp1	ENSMUSG00000001131	X	4569	8.71623	8.86309	9.10473	3.28803	3.5766	3.9042
Uxt	ENSMUSG00000001134	X	20295	1.68223	1.53368	1.60589	0.972828	0.964467	0.897158
Cnnm3	ENSMUSG00000001138	1	16370	1.18968	1.11041	0.83407	1.3029	1.50287	1.39957
Lman2l	ENSMUSG00000001143	1	25400	0.486641	0.407558	0.474718	0.439523	0.453891	0.461584
Mcm3ap	ENSMUSG00000001150	10	46930	3.07509	2.79206	2.32146	3.06239	3.46679	3.10884
Pcnt	ENSMUSG00000001151	10	91523	1.66843	1.67783	1.3969	1.57857	1.76549	1.59595
Ftcd	ENSMUSG00000001155	10	14690	0.0108223	0.00716639	0.00724252	0.00469114	0.00977954	0.0114342
Mxd1	ENSMUSG00000001156	6	22119	0.319843	0.372823	0.468174	0.246129	0.267916	0.246041
Gmcl1	ENSMUSG00000001157	6	41615	0.851917	0.917444	0.896512	0.781615	0.744802	0.766082
Snrnp27	ENSMUSG00000001158	6	9371	4.62723	4.90928	4.98035	5.3058	4.82525	5.30918
Oas1c	ENSMUSG00000001166	5	12320	0.393578	0.541182	0.48936	0.134246	0.125354	0.16906
Oas1h	ENSMUSG00000001168	5	12085	0	0.00290372	0.00586913	0.00285118	0	0
Ocrl	ENSMUSG00000001173	X	53481	2.01471	2.35819	2.36998	0.616571	0.539929	0.644476
Calm1	ENSMUSG00000001175	12	10379	28.6934	28.1029	28.0597	32.106	29.8354	29.331
Agpat3	ENSMUSG00000001211	10	83311	0.470389	0.509243	0.517207	0.197695	0.213394	0.246376
Slc26a3	ENSMUSG00000001225	12	83046	0.00047859	0	0.00384339	0.00124472	0	0.00080904
Sema6b	ENSMUSG00000001227	17	17258	0.195754	0.162667	0.152066	0.125783	0.143595	0.157672
Uhrf1	ENSMUSG00000001228	17	20165	25.5243	26.3155	24.6165	18.7037	20.6391	19.275
Dpp9	ENSMUSG00000001229	17	32098	0.844478	0.699685	0.561275	0.797593	0.964516	0.794369
Ramp2	ENSMUSG00000001240	11	13518	0.0352818	0.0493221	0.0445992	0.129995	0.130186	0.161532
Lsr	ENSMUSG00000001247	7	15694	0.873711	0.856379	0.829321	1.67738	1.91774	1.67605
Gramd1a	ENSMUSG00000001248	7	25769	1.85854	2.00316	1.82489	1.38928	1.53869	1.61131
Hpn	ENSMUSG00000001249	7	16565	0.050386	0.0699074	0.0449591	0.247529	0.416284	0.474551
Gabrg1	ENSMUSG00000001260	5	91570	0.00130212	0.00153288	0.00193645	0.002634	0.00274552	0.00366864
Ckb	ENSMUSG00000001270	12	2977	96.4453	67.0591	62.1964	31.2157	40.6325	29.6668
Sp1	ENSMUSG00000001280	15	30261	12.0282	11.2878	10.9003	12.114	11.2751	12.1204
Itgb7	ENSMUSG00000001281	15	15949	0.645429	0.547856	0.462509	1.90333	2.21361	1.76089
Myg1	ENSMUSG00000001285	15	6430	3.66544	3.64558	3.17689	5.17651	5.87046	4.69686
Rarg	ENSMUSG00000001288	15	22579	1.28851	0.990001	0.816749	5.59294	5.72953	5.02292
Pfdn5	ENSMUSG00000001289	15	5757	8.31903	9.06391	8.91995	9.89942	10.0503	10.2351
Efnb2	ENSMUSG00000001300	8	43808	0.0852818	0.0969243	0.0963349	0.397986	0.342691	0.344312
Rrp15	ENSMUSG00000001305	1	28380	3.15523	3.26803	3.05032	4.14133	3.71302	3.64584
Rnd2	ENSMUSG00000001313	11	6854	1.9426	2.03258	2.26114	2.18683	2.11698	1.98994
Srr	ENSMUSG00000001323	11	19589	0.432165	0.455011	0.483381	0.235702	0.267683	0.334411
Sync	ENSMUSG00000001333	4	20942	0.115769	0.137403	0.123622	0.0411332	0.0325848	0.0304785
Fndc5	ENSMUSG00000001334	4	7594	0.277388	0.24491	0.233501	0.217792	0.151342	0.300813
Acp5	ENSMUSG00000001348	9	8984	0.522029	0.738232	0.765812	0.444896	0.527697	0.912386
Cnn1	ENSMUSG00000001349	9	10414	0.015266	0.0269571	0.0306489	0.191903	0.224169	0.212905
Fbxo9	ENSMUSG00000001366	9	27566	0.536354	0.444276	0.425838	0.562483	0.57327	0.485029
Vps50	ENSMUSG00000001376	6	105149	0.860677	0.847675	0.835432	0.878214	0.83308	0.806066
Hars	ENSMUSG00000001380	18	16677	7.61677	7.91803	8.02554	8.67971	8.52174	8.65376
Zmat2	ENSMUSG00000001383	18	5790	18.2044	19.6669	18.4365	22.3699	18.6338	17.0232
Ube2c	ENSMUSG00000001403	2	8924	19.1421	18.5327	19.9456	13.8189	14.2349	13.0287
Smg5	ENSMUSG00000001415	3	26078	6.45296	5.13762	4.44696	6.24439	6.8338	5.6565
Cct3	ENSMUSG00000001416	3	24651	31.3852	29.3788	30.052	37.7594	36.9454	35.2414
Glmp	ENSMUSG00000001418	3	6290	5.6616	5.38924	5.18149	5.91073	6.41794	6.30751
Mef2d	ENSMUSG00000001419	3	29714	0.378536	0.344844	0.324637	0.420936	0.489524	0.447706
Tmem79	ENSMUSG00000001420	3	7493	0.970683	0.852347	0.752543	0.901303	1.14078	0.950471
Snd1	ENSMUSG00000001424	6	460023	0.437259	0.461581	0.468875	0.404394	0.441034	0.473575
Col18a1	ENSMUSG00000001435	10	114370	2.36656	1.87408	1.58732	1.84047	2.09771	1.61521
Slc19a1	ENSMUSG00000001436	10	28761	0.356531	0.346509	0.304567	0.436082	0.417083	0.345737
Kpnb1	ENSMUSG00000001440	11	28167	35.0913	33.7272	32.8189	44.9914	43.2802	39.9101
Npepps	ENSMUSG00000001441	11	74796	1.90977	1.79314	1.70835	1.97214	1.95192	1.92501
Tbx21	ENSMUSG00000001444	11	17260	0.149677	0.128086	0.182869	0.0259521	0.0353743	0.029195
Mrpl10	ENSMUSG00000001445	11	7653	9.82069	9.31736	8.65636	10.9767	11.587	11.6325
Cyp51	ENSMUSG00000001467	5	23601	3.36471	4.26134	4.60264	4.75946	4.68097	4.47518
Tcf25	ENSMUSG00000001472	8	30082	3.80247	3.92769	4.10735	7.25393	7.56823	7.78144
Tubb6	ENSMUSG00000001473	18	12032	4.43299	4.34851	4.37408	3.26466	3.57303	4.12104
Def8	ENSMUSG00000001482	8	39743	1.84009	1.6838	1.68295	1.86835	2.13271	1.8427
Meox1	ENSMUSG00000001493	11	16864	0.00471359	0.0187276	0.0105148	0.0510799	0.0511129	0.0358567
Sost	ENSMUSG00000001494	11	4557	0	0.00770055	0.0233471	0.0226836	0.00788136	0
Nkx2-1	ENSMUSG00000001496	12	4950	0	0	0.00716449	0	0	0
Pax9	ENSMUSG00000001497	12	21055	0.00188767	0.0116666	0.0218967	0	0	0
Irx2	ENSMUSG00000001504	13	5378	0.613394	0.574199	0.659431	0.307532	0.300519	0.312326
Col1a1	ENSMUSG00000001506	11	16818	0.203239	0.198221	0.202436	0.0266342	0.0469817	0.0259674
Itga3	ENSMUSG00000001507	11	32327	0.636864	0.61223	0.480506	0.60435	0.731039	0.669236
Sgca	ENSMUSG00000001508	11	13536	0.00293624	0.00777735	0.00785997	0.0101822	0.00530664	0.00248181
Dlx3	ENSMUSG00000001510	11	5177	0.0307089	0.0338916	0.061653	0.0798682	0.0763123	0.0843575
Foxm1	ENSMUSG00000001517	6	13179	5.76919	5.6289	4.73879	3.24982	3.5373	3.33669
Itfg2	ENSMUSG00000001518	6	15487	1.80671	1.43656	1.31442	1.16805	1.23374	0.978291
Nrip2	ENSMUSG00000001520	6	17131	0.00928024	0.00409683	0.0207018	0	0.00209651	0
Tulp3	ENSMUSG00000001521	6	34690	1.59599	1.54467	1.55086	1.14226	1.27862	1.32283
Gtf2h4	ENSMUSG00000001524	17	6009	5.06651	5.01639	4.70967	6.45091	7.3815	6.65278
Tubb5	ENSMUSG00000001525	17	4385	480.882	457.717	453.076	528.822	550.533	496.736
Ell2	ENSMUSG00000001542	13	65607	2.66735	3.03647	3.05792	2.8954	2.39009	2.51363
Jup	ENSMUSG00000001552	11	28805	1.45154	1.189	1.11791	1.22491	1.59097	1.18724
Fkbp10	ENSMUSG00000001555	11	9127	0.452884	0.495978	0.419649	1.37041	1.64879	1.57902
Klhl10	ENSMUSG00000001558	11	15105	0.0973561	0.146359	0.145566	0.0661527	0.0689537	0.0889607
Mnx1	ENSMUSG00000001566	5	5436	0.0950487	0.0580983	0.104383	0.0570471	0.0528556	0.0679786
Nom1	ENSMUSG00000001569	5	23179	3.28022	3.0975	3.23598	4.01514	3.9961	3.60011
Ergic1	ENSMUSG00000001576	17	95445	0.82992	0.855915	0.823021	0.74115	0.782691	0.798268
Tnk1	ENSMUSG00000001583	11	7725	0.931241	0.658674	0.798805	1.08387	1.25064	1.1611
Acap1	ENSMUSG00000001588	11	13972	0.190589	0.213482	0.220826	0.22195	0.277616	0.290928
Tcea3	ENSMUSG00000001604	4	27169	1.83445	1.74366	1.59379	2.05326	2.07939	1.93261
Csn3	ENSMUSG00000001622	5	7086	0	0.00495222	0.00500483	0.0437635	0.0354795	0.00474086
Ifrd1	ENSMUSG00000001627	12	46937	1.46661	1.44666	1.37589	2.12962	1.81272	1.95893
Stk38l	ENSMUSG00000001630	6	53817	0.521396	0.592062	0.59308	0.855377	0.842876	0.843324
Brpf1	ENSMUSG00000001632	6	17723	3.17771	2.98385	2.59933	3.59671	3.82803	3.43463
Akr1b3	ENSMUSG00000001642	6	15044	7.09354	6.67119	7.22061	10.9732	11.4641	9.82758
Hoxc13	ENSMUSG00000001655	15	7711	0.499969	0.573404	0.689876	0.169802	0.190965	0.2309
Hoxc11	ENSMUSG00000001656	15	3281	0.036341	0.0106953	0.010809	0.0105018	0	0.0102389
Hoxc8	ENSMUSG00000001657	15	3504	0	0	0.0404842	0.00983346	0.0204996	0.00958726
Hoxc6	ENSMUSG00000001661	15	13624	0	0.0103028	0.0078092	0	0	0.00246578
Gstt1	ENSMUSG00000001663	10	14771	0.156063	0.109282	0.105641	0.170288	0.184792	0.243351
Gstt3	ENSMUSG00000001665	10	7299	0.343051	0.394231	0.510171	0.434305	0.521582	0.60293
Ddt	ENSMUSG00000001666	10	2184	3.63965	4.06508	3.75102	3.8022	4.7032	4.19922
Tat	ENSMUSG00000001670	8	9366	0.00424354	0	0.00378648	0.00735777	0	0
Marveld3	ENSMUSG00000001672	8	14289	0.0278151	0.0466608	0.0273012	0.371355	0.344349	0.470205
Ddx18	ENSMUSG00000001674	1	14154	9.37042	8.72946	8.5065	12.0624	11.4795	10.2841
Ubl3	ENSMUSG00000001687	5	48154	1.16708	1.03407	0.94637	1.63646	1.71246	1.50688
Gramd3	ENSMUSG00000001700	18	103455	0.0215139	0.0274748	0.0250243	0.138552	0.112827	0.124367
Eef1e1	ENSMUSG00000001707	13	14851	6.64512	6.6043	6.81774	8.0045	7.02055	7.13904
Akt1	ENSMUSG00000001729	12	21063	2.22095	1.85928	1.75444	1.82073	2.36503	1.97291
Cldn15	ENSMUSG00000001739	5	9242	0.0516057	0.072142	0.0613966	0.0335542	0.0621776	0.0145396
Il16	ENSMUSG00000001741	7	102901	0.00154498	0.000682042	0.00137858	0.000669701	0	0.000979401
Tcirg1	ENSMUSG00000001750	19	11083	0.688535	0.769396	0.790369	0.668423	0.936528	0.87599
Naglu	ENSMUSG00000001751	11	7660	0.352827	0.40772	0.314826	0.445325	0.515756	1.2192
Coasy	ENSMUSG00000001755	11	4054	4.80391	4.70886	4.34773	5.67758	6.58241	7.8971
Smo	ENSMUSG00000001761	6	25862	1.36469	1.29988	1.23964	1.05253	1.07627	0.974222
Tspan33	ENSMUSG00000001763	6	24337	0.184541	0.164376	0.170494	0.162818	0.146099	0.171164
Crnkl1	ENSMUSG00000001767	2	17535	5.88185	5.87758	5.4971	7.52795	7.02741	6.90076
Rin2	ENSMUSG00000001768	2	212401	0.029004	0.0284166	0.0245443	0.0511004	0.0510658	0.055673
Folh1	ENSMUSG00000001773	7	56966	0.00907005	0.00677607	0.00996081	0.0060486	0.0113485	0.00707659
Chordc1	ENSMUSG00000001774	9	25317	4.54327	4.74871	4.42094	5.46306	4.72261	4.67078
Rtcb	ENSMUSG00000001783	10	19186	10.1942	10.1675	10.2977	10.4594	10.5709	10.3621
Pwp1	ENSMUSG00000001785	10	59602	2.43196	2.23553	2.35448	3.14202	2.98943	2.84016
Fbxo7	ENSMUSG00000001786	10	29901	0.808165	0.808601	0.87768	0.835455	0.797558	0.851613
Capns1	ENSMUSG00000001794	7	11875	10.9445	12.0744	13.7078	9.68843	10.8245	11.8561
Lrp3	ENSMUSG00000001802	7	15471	0.400764	0.319817	0.327799	0.354119	0.489829	0.366967
Dsg4	ENSMUSG00000001804	18	35646	0.00111499	0.000984441	0.0029847	0	0	0
Evx2	ENSMUSG00000001815	2	6566	0.00605315	0	0.0108024	0.00524771	0	0.00511632
Hoxd13	ENSMUSG00000001819	2	3289	0.737137	1.15229	1.01357	0.492385	0.283916	0.347275
Hoxd12	ENSMUSG00000001823	2	2692	0.147641	0.28678	0.237131	0.0127996	0	0.0249582
Folr1	ENSMUSG00000001827	7	12457	4.69333	4.89877	4.70882	3.45754	3.45689	3.01769
Clpb	ENSMUSG00000001829	7	131873	0.619654	0.560939	0.557754	0.568556	0.637294	0.656474
Sept7	ENSMUSG00000001833	9	56132	4.30856	4.62055	4.66837	4.73153	4.15766	4.34196
Zdhhc4	ENSMUSG00000001844	5	12767	0.881008	0.874055	0.813896	0.923013	1.05211	0.89201
Rac1	ENSMUSG00000001847	5	24402	4.27875	4.41914	4.70443	5.43209	5.46192	5.01663
Nup214	ENSMUSG00000001855	2	79539	1.44311	1.22605	1.08035	1.47375	1.64046	1.38533
Aif1l	ENSMUSG00000001864	2	23303	0.458799	0.436704	0.488521	0.693476	0.722838	0.650165
Cpa3	ENSMUSG00000001865	3	26561	0	0	0	0	0	0
Ltbp1	ENSMUSG00000001870	17	386944	0.0357448	0.0463419	0.04161	0.0417633	0.0371272	0.0488786
Ugp2	ENSMUSG00000001891	11	50063	0.654173	0.731786	0.815359	0.553363	0.577509	0.550244
Kcnh6	ENSMUSG00000001901	11	26425	0.102277	0.110221	0.100655	0.100403	0.110091	0.130943
Trmt1	ENSMUSG00000001909	8	13501	5.73463	4.75908	4.29479	8.98864	9.324	8.4028
Nacc1	ENSMUSG00000001910	8	17423	8.68445	7.88514	6.75984	13.6873	15.5057	13.6319
Nfix	ENSMUSG00000001911	8	100468	0.0308567	0.0279424	0.0250623	0.00308664	0.00822205	0.00501559
Slc1a5	ENSMUSG00000001918	7	16934	5.93569	5.73183	5.40947	4.87933	5.08168	5.71931
Uba1	ENSMUSG00000001924	X	24853	34.3093	32.7348	34.1842	22.159	22.1275	24.4874
Vwf	ENSMUSG00000001930	6	139905	0.113066	0.135695	0.144741	0.0408832	0.0590439	0.0595494
Siae	ENSMUSG00000001942	9	93957	0.224197	0.256583	0.292525	0.159159	0.174307	0.217029
Vsig2	ENSMUSG00000001943	9	4950	0.345259	0.432439	0.372553	0.640403	0.827141	0.604009
Esam	ENSMUSG00000001946	9	10241	0.0892622	0.0445453	0.0415556	0.454215	0.529559	0.360835
Spa17	ENSMUSG00000001948	9	10432	0.102868	0.100915	0.139382	0.075968	0.0860701	0.112709
Fam50a	ENSMUSG00000001962	X	7116	12.3212	14.0642	13.4262	7.50527	7.29814	8.2993
Emd	ENSMUSG00000001964	X	6861	14.5285	13.7634	14.0285	5.63477	5.48598	6.21345
Taco1	ENSMUSG00000001983	11	7551	2.07383	2.07267	1.93501	1.60167	1.72181	1.67279
Grik3	ENSMUSG00000001985	4	223473	0.200616	0.181524	0.128861	0.0593617	0.0615536	0.0464507
Gria3	ENSMUSG00000001986	X	277747	0.00944445	0.0112445	0.00727806	0.00607879	0.00659479	0.0066523
Npas1	ENSMUSG00000001988	7	22007	0.00722406	0.00318911	0.0016115	0.00626282	0.019584	0.012212
Sipa1l2	ENSMUSG00000001995	8	151745	0.500266	0.579981	0.556228	0.332428	0.376325	0.439667
Ap4e1	ENSMUSG00000001998	2	59192	0.544553	0.527628	0.499681	0.663027	0.661369	0.630536
Blvra	ENSMUSG00000001999	2	26419	0.547605	0.575138	0.61615	0.298669	0.334425	0.33061
Pdzd4	ENSMUSG00000002006	X	31610	4.13167	3.67122	3.17731	6.07702	6.06732	5.1937
Srpk3	ENSMUSG00000002007	X	4520	0.105518	0.124217	0.149075	0.0152462	0	0.0222967
Idh3g	ENSMUSG00000002010	X	7934	32.9421	35.7283	38.0836	13.0156	14.2774	15.0482
Pnck	ENSMUSG00000002012	X	4123	3.88485	4.41728	5.20394	0.234	0.278751	0.439986
Ssr4	ENSMUSG00000002014	X	3802	24.5348	23.8588	24.0936	7.42237	7.38711	8.21731
Bcap31	ENSMUSG00000002015	X	29997	5.6523	5.80704	6.04607	2.37888	2.12999	2.32492
Fam98a	ENSMUSG00000002017	17	14860	4.01462	4.03575	3.82565	4.37314	3.96857	3.91324
Ltbp2	ENSMUSG00000002020	12	93320	0.0089439	0.0135372	0.00874064	0.00553844	0.00500321	0.00899962
Kmt2a	ENSMUSG00000002028	9	77941	0.772554	0.652384	0.582872	0.954459	0.947869	0.793068
Ift46	ENSMUSG00000002031	9	25539	3.51556	3.69477	3.83678	3.37158	3.55933	3.51472
Tmem25	ENSMUSG00000002032	9	5538	0.172243	0.152075	0.249748	0.130658	0.168617	0.139519
Cd3g	ENSMUSG00000002033	9	10859	0.794241	1.17305	1.06141	0.00634616	0	0.00309363
Trappc6a	ENSMUSG00000002043	7	7750	1.22056	1.11387	1.03876	0.960335	1.38564	1.55615
Supt6	ENSMUSG00000002052	11	39241	5.05105	5.16163	4.7917	6.29227	6.54953	6.02258
Spag5	ENSMUSG00000002055	11	20928	6.17787	6.7842	7.08335	6.64992	6.2416	7.24269
Foxn1	ENSMUSG00000002057	11	28981	0.00822849	0.00847589	0.00489482	0.00118893	0	0.00115917
Unc119	ENSMUSG00000002058	11	5682	2.84692	2.97678	2.67136	3.03207	3.44489	3.06849
Rab34	ENSMUSG00000002059	11	3763	3.52772	3.09603	2.99697	4.94459	4.64809	4.91006
Sdf2	ENSMUSG00000002064	11	9750	1.50827	1.71678	1.66955	1.87302	2.34279	2.41186
Ccne1	ENSMUSG00000002068	7	9550	29.2573	27.1949	25.0923	38.9737	39.3076	30.5862
Hsf2bp	ENSMUSG00000002076	17	91580	1.24165	1.32235	1.40261	0.959423	1.00554	1.08873
Bbc3	ENSMUSG00000002083	7	9812	1.07747	0.776074	0.813233	1.03594	1.40191	1.4859
Mybpc3	ENSMUSG00000002100	2	18372	0.0367769	0.0343809	0.0308854	0.00937744	0.0215039	0.0237709
Psmc3	ENSMUSG00000002102	2	12360	15.3481	13.6391	12.7998	17.3676	18.7016	16.324
Acp2	ENSMUSG00000002103	2	11213	1.41427	1.3457	1.07218	1.69317	1.56627	1.489
Rapsn	ENSMUSG00000002104	2	10109	0.463934	0.340188	0.294687	0.149974	0.220274	0.162835
Slc39a13	ENSMUSG00000002105	2	8626	0.907693	0.760734	0.731814	0.499311	0.670342	0.728267
Celf2	ENSMUSG00000002107	2	969869	0.0130316	0.0136043	0.0115548	0.00827777	0.00970216	0.0140628
Nr1h3	ENSMUSG00000002108	2	18773	0.0381084	0.0186925	0.0188911	0.0275314	0.042089	0.0268421
Ddb2	ENSMUSG00000002109	2	25410	0.483321	0.618691	0.700631	0.375617	0.363252	0.507674
Spi1	ENSMUSG00000002111	2	33366	0.00952945	0.0094654	0.00531442	0.00516341	0.00753484	0.0130887
Sf3a1	ENSMUSG00000002129	11	22191	8.02207	7.19033	7.07174	10.3706	10.7952	8.8227
Stat6	ENSMUSG00000002147	10	17971	3.91899	3.8409	4.08891	2.5769	2.5541	2.74792
Clgn	ENSMUSG00000002190	8	38685	0.372946	0.401848	0.374031	0.301054	0.278522	0.273544
Napsa	ENSMUSG00000002204	7	14482	0.134478	0.142963	0.0979539	0.366406	0.31496	0.306199
Vrk3	ENSMUSG00000002205	7	29102	0.633691	0.553466	0.519131	0.665402	0.70098	0.651051
Smg9	ENSMUSG00000002210	7	23159	0.449639	0.359111	0.333831	0.48503	0.597064	0.552667
Paxip1	ENSMUSG00000002221	5	51611	1.46086	1.38024	1.28221	1.49012	1.59427	1.54069
Rmnd5a	ENSMUSG00000002222	6	52003	2.71397	2.79433	2.71967	3.67868	3.36549	3.41861
Mov10	ENSMUSG00000002227	3	23727	5.96334	6.38173	6.73352	4.96799	5.34333	5.27969
Ppm1j	ENSMUSG00000002228	3	4962	1.35367	1.76093	1.93688	2.68041	3.19923	3.42572
Rhoc	ENSMUSG00000002233	3	6084	2.49549	3.14346	3.3051	5.36329	5.18305	6.72538
Prr27	ENSMUSG00000002240	5	20701	0	0	0	0	0	0
Tead3	ENSMUSG00000002249	17	19146	0.184754	0.174119	0.166707	0.124177	0.157573	0.149142
Ppard	ENSMUSG00000002250	17	68774	0.0947767	0.0892924	0.0737398	0.100703	0.121156	0.101601
Def6	ENSMUSG00000002257	17	20830	0.692627	0.651962	0.580571	0.53099	0.741411	0.741869
Peg3	ENSMUSG00000002265	7	26539	8.46746	9.39861	8.63387	14.7374	14.9256	17.4418
Zim1	ENSMUSG00000002266	7	25181	0.0568214	0.0376263	0.0563349	0.121783	0.102693	0.112064
Metrn	ENSMUSG00000002274	17	3915	4.54808	4.58922	4.76479	2.01546	2.59618	2.29107
Lmf1	ENSMUSG00000002279	17	83741	0.178931	0.177257	0.160082	0.174872	0.193428	0.209808
Ciao3	ENSMUSG00000002280	17	9556	2.66602	2.50443	2.04116	1.90744	2.34149	2.12686
Angptl4	ENSMUSG00000002289	17	8080	2.70049	1.97606	1.80393	2.30705	2.28471	1.89589
Dbf4	ENSMUSG00000002297	5	25743	11.1656	10.7947	10.9259	15.6214	14.0812	14.6104
Daxx	ENSMUSG00000002307	17	6176	9.92981	9.01149	8.29182	10.9573	12.1424	10.3022
Cd320	ENSMUSG00000002308	17	6683	3.34231	3.23977	3.52891	3.67611	4.15421	3.49862
Ipo4	ENSMUSG00000002319	14	10557	7.7216	6.98703	6.06019	7.92789	8.61737	7.30936
Tm9sf1	ENSMUSG00000002320	14	7841	2.40771	2.15713	2.03079	2.45207	2.53757	2.35641
Rec8	ENSMUSG00000002324	14	7358	0.745421	0.705834	0.578378	0.842914	0.917652	1.23728
Irf9	ENSMUSG00000002325	14	6459	2.32599	2.21664	2.00958	3.15811	2.8581	2.37689
Gmpr2	ENSMUSG00000002326	14	7259	2.66098	2.66364	2.91179	3.61226	3.43865	3.24877
Mdp1	ENSMUSG00000002329	14	2629	6.924	7.80847	8.03981	7.99484	7.40438	8.62525
Dhrs1	ENSMUSG00000002332	14	6670	1.85913	1.97817	2.36074	2.16967	2.46615	2.32688
Ncan	ENSMUSG00000002341	8	27788	0.034327	0.0404104	0.0280773	0.291394	0.323119	0.338501
Tmem161a	ENSMUSG00000002342	8	11325	1.71263	1.68253	1.86637	2.02631	2.19456	2.37604
Armc6	ENSMUSG00000002343	8	14294	0.859185	0.653023	0.555756	1.78381	2.31663	1.66394
Borcs8	ENSMUSG00000002345	8	7820	1.24012	1.12185	0.979574	1.70079	1.76821	1.63243
Slc25a42	ENSMUSG00000002346	8	27965	0.123648	0.126738	0.175007	0.124445	0.1554	0.154965
Snx9	ENSMUSG00000002365	17	90625	0.335064	0.36437	0.343196	0.359678	0.370151	0.402569
Ranbp3	ENSMUSG00000002372	17	38470	2.31011	1.88638	1.72389	2.23649	2.68968	2.29664
Ndufa11	ENSMUSG00000002379	17	4374	11.3946	9.6032	9.30793	7.96421	9.93543	9.09351
Bmp8b	ENSMUSG00000002384	4	26934	0.0796847	0.104229	0.121137	0.0665232	0.0493379	0.076083
Nr2f6	ENSMUSG00000002393	8	7837	1.54679	1.24927	1.14036	2.29065	2.82758	2.49049
Use1	ENSMUSG00000002395	8	2884	16.4134	15.3555	14.0553	20.6332	22.9764	17.554
Ocel1	ENSMUSG00000002396	8	8063	0.404203	0.382989	0.400253	0.901688	0.939866	0.924943
Dyrk1b	ENSMUSG00000002409	7	7825	0.380942	0.318401	0.299123	0.493179	0.628805	0.42502
Braf	ENSMUSG00000002413	6	122226	0.704982	0.724073	0.768034	0.64726	0.633527	0.665136
Ndufb2	ENSMUSG00000002416	6	10808	0.661926	0.766245	0.836729	0.742816	0.764298	0.72111
Hltf	ENSMUSG00000002428	3	60679	1.72266	1.75344	1.68265	2.96644	2.70494	2.86892
Prpf6	ENSMUSG00000002455	2	63792	2.36693	2.39235	2.23486	2.5905	2.61179	2.63149
Rgs19	ENSMUSG00000002458	2	5558	3.95447	3.89554	3.81569	4.69917	4.46519	4.24909
Rgs20	ENSMUSG00000002459	1	160709	0.00074193	0.000655061	0.00154471	0.00192962	0.00268177	0.00209035
Abhd3	ENSMUSG00000002475	18	64679	0.0319538	0.0385208	0.0438649	0.0223747	0.015548	0.0254502
Snrpd1	ENSMUSG00000002477	18	24304	5.91825	5.98621	6.13298	7.07446	6.25386	6.30021
Tchp	ENSMUSG00000002486	5	14567	0.78033	0.876863	0.6622	0.872824	0.922108	0.876339
Tiam1	ENSMUSG00000002489	16	356658	0.18688	0.193631	0.18127	0.175732	0.176023	0.160689
Tsc2	ENSMUSG00000002496	17	36814	2.10525	2.05607	1.90259	2.02355	2.3102	2.01395
Rpl3l	ENSMUSG00000002500	17	8323	0.210114	0.257188	0.255659	0.165596	0.228705	0.177595
Slc9a3r2	ENSMUSG00000002504	17	11041	1.4615	1.51922	1.43257	0.633517	0.770939	0.861067
Puf60	ENSMUSG00000002524	15	10742	13.7158	12.1425	11.258	18.5626	19.7698	17.7476
Golga2	ENSMUSG00000002546	2	20537	2.03786	2.07777	1.86672	2.16433	2.25247	2.13795
Uck1	ENSMUSG00000002550	2	5157	3.29859	3.10971	3.18401	3.01335	3.5588	3.5307
Scin	ENSMUSG00000002565	12	74459	0.00160135	0.00329899	0.00190517	0.00370206	0.00723526	0.00586523
Ikzf4	ENSMUSG00000002578	10	38515	0.0402455	0.0300666	0.0313068	0.0250495	0.0279751	0.0218056
Mien1	ENSMUSG00000002580	11	1283	14.2809	14.9884	14.7053	16.9999	15.3963	17.2813
Pon1	ENSMUSG00000002588	6	25856	0.00153717	0	0.00274321	0.00399789	0	0
Axl	ENSMUSG00000002602	7	31432	0.0366698	0.0468898	0.0282071	0.0997562	0.111978	0.110084
Tgfb1	ENSMUSG00000002603	7	18075	0.0417789	0.0252386	0.0392412	0.0762522	0.0914028	0.0390301
Ccdc97	ENSMUSG00000002608	7	7982	1.39421	1.16063	1.04855	1.16121	1.65133	1.28786
Zfp40	ENSMUSG00000002617	17	19383	0.514677	0.535885	0.492177	0.567075	0.583673	0.52168
Akap8l	ENSMUSG00000002625	17	29183	1.89035	1.90951	2.14003	1.58805	1.63559	1.8119
Shh	ENSMUSG00000002633	5	10441	0	0	0.00339663	0	0	0.00643497
Pdcd2l	ENSMUSG00000002635	7	12162	2.91829	2.57949	2.74394	3.62357	3.60571	3.38921
Gtf2f1	ENSMUSG00000002658	17	7883	11.7022	10.8929	10.6397	14.2057	14.9028	12.286
Clpp	ENSMUSG00000002660	17	5883	9.28936	7.76031	7.46297	8.885	10.6531	9.46199
Alkbh7	ENSMUSG00000002661	17	1983	4.30921	3.85775	3.66624	4.06597	4.23812	4.04887
Pspn	ENSMUSG00000002664	17	561	0	0	0.063216	0	0	0
Dennd1c	ENSMUSG00000002668	17	12609	0.182822	0.175332	0.177194	0.128436	0.125329	0.149199
Med6	ENSMUSG00000002679	12	21451	1.964	2.10539	1.89299	2.78851	2.54995	2.36477
Prkd1	ENSMUSG00000002688	12	307867	0.0209139	0.025532	0.0263793	0.0310018	0.0278814	0.0313168
Lcp2	ENSMUSG00000002699	11	45375	0	0	0	0	0	0
Cse1l	ENSMUSG00000002718	2	40349	10.7181	10.8329	10.578	12.1382	11.3632	10.841
Naa20	ENSMUSG00000002728	2	14326	3.33196	3.26517	3.19341	4.55298	4.37222	4.08021
Prkra	ENSMUSG00000002731	2	18117	0.66472	0.941349	0.884794	0.996588	0.905962	1.33693
Fkbp7	ENSMUSG00000002732	2	10072	0.209142	0.313565	0.302812	0.20184	0.178293	0.2735
Plekha3	ENSMUSG00000002733	2	21547	1.89253	1.79797	1.76111	1.69508	1.77518	1.55442
Ykt6	ENSMUSG00000002741	11	12087	7.83588	8.53261	7.8956	7.66269	7.92473	7.06784
Baz1b	ENSMUSG00000002748	5	58865	4.21385	3.95892	3.55275	4.73897	4.51741	4.34468
Pex6	ENSMUSG00000002763	17	14078	0.702976	0.695447	0.594513	0.709786	0.956688	1.02848
Mrpl2	ENSMUSG00000002767	17	3910	10.6427	10.4107	10.5123	12.214	14.8713	13.5664
Mea1	ENSMUSG00000002768	17	4318	9.12164	9.05322	8.90301	11.9536	12.0106	12.1134
Gnmt	ENSMUSG00000002769	17	3504	1.07756	1.17172	1.60925	0.973513	1.06598	1.51479
Grin2d	ENSMUSG00000002771	7	46495	0.0153868	0.01434	0.0129668	0.0163037	0.0131318	0.0166181
Kdelr1	ENSMUSG00000002778	7	10960	2.78142	3.16335	3.44611	2.77601	2.49703	2.76781
Tmem143	ENSMUSG00000002781	7	20472	0.710564	0.689075	0.660017	0.799473	1.08946	1.00591
Pdxk-ps	ENSMUSG00000002791	17	31267	0.00889803	0.00336694	0.00680542	0.00440803	0.003446	0.0064465
Ggct	ENSMUSG00000002797	6	10370	1.93167	1.80364	1.65522	2.12985	1.83213	1.98906
Jag2	ENSMUSG00000002799	12	21957	0.533988	0.356396	0.2875	0.619861	0.847299	0.913398
Btbd6	ENSMUSG00000002803	12	2463	2.6303	2.764	2.64938	3.45544	3.70382	3.87358
Nudt14	ENSMUSG00000002804	12	7833	0.547996	0.479354	0.461809	0.783001	0.884931	0.853461
Epdr1	ENSMUSG00000002808	13	28221	0.109851	0.131806	0.115613	0.194131	0.162899	0.241648
Flii	ENSMUSG00000002812	11	13140	3.46634	3.82694	4.09701	4.01205	4.32405	4.47406
Top3a	ENSMUSG00000002814	11	37307	0.739352	0.736499	0.689188	1.0649	1.11095	0.937387
Atg4d	ENSMUSG00000002820	9	12479	2.25813	2.12028	2.11438	1.87206	2.19021	2.0244
Qtrt1	ENSMUSG00000002825	9	8437	4.37162	3.51455	3.78728	4.08805	4.65278	3.94588
Plin4	ENSMUSG00000002831	17	9212	0.0345158	0.0495211	0.0307983	0.0336635	0.0272913	0.0583478
Hdgfl2	ENSMUSG00000002833	17	20973	5.66432	5.63524	4.89191	4.37667	5.25382	4.77005
Chaf1a	ENSMUSG00000002835	17	31850	2.76904	2.69163	2.34164	3.11136	3.37277	2.80669
Adprh	ENSMUSG00000002844	16	8673	15.0447	13.8132	13.1749	5.8361	6.83688	6.10056
Tmem39a	ENSMUSG00000002845	16	33464	5.58097	5.70036	6.25901	5.53853	5.35124	6.03632
Timmdc1	ENSMUSG00000002846	16	24316	0.895716	0.802386	0.841538	0.881391	0.874399	1.02649
Pla1a	ENSMUSG00000002847	16	37028	0.480872	0.518391	0.542096	0.164708	0.155192	0.212297
Mcm2	ENSMUSG00000002870	6	15306	21.6382	20.1823	18.5894	28.8645	32.0695	30.4179
Tpra1	ENSMUSG00000002871	6	9987	1.02278	1.00843	0.983637	1.00399	1.20833	1.25804
Nab1	ENSMUSG00000002881	1	43385	0.155737	0.133458	0.158581	0.193785	0.211096	0.201323
Adgre5	ENSMUSG00000002885	8	18075	2.1791	2.43456	2.482	2.2075	2.95271	3.08338
Il17ra	ENSMUSG00000002897	6	24312	0.248488	0.317543	0.300495	0.184244	0.181704	0.23352
Lamb1	ENSMUSG00000002900	12	64410	1.74258	1.90739	1.72283	2.08632	2.20087	2.45603
Kcnn1	ENSMUSG00000002908	8	21209	0.425391	0.397093	0.324393	0.258314	0.25401	0.285109
Arrdc2	ENSMUSG00000002910	8	4591	2.26817	2.27777	2.13975	2.89701	3.7081	3.4684
Ppp1r17	ENSMUSG00000002930	6	15192	0	0	0.0023344	0.00226807	0	0
Cd36	ENSMUSG00000002944	5	107111	0	0.000327617	0	0	0.00033531	0
Map2k7	ENSMUSG00000002948	8	9157	2.30475	2.12687	2.00617	2.22385	2.32193	2.15716
Timm44	ENSMUSG00000002949	8	16182	3.68418	3.60629	3.42983	4.59292	4.50995	4.40526
Ap2a2	ENSMUSG00000002957	7	70838	2.78514	2.68543	2.69043	2.28273	2.50461	2.45179
Pnkp	ENSMUSG00000002963	7	5853	3.26624	3.15361	3.06593	3.35557	3.78605	3.5815
Med25	ENSMUSG00000002968	7	15947	2.36521	2.07727	1.8903	2.74623	3.56518	2.71118
Bcam	ENSMUSG00000002980	7	14885	2.08004	1.68561	1.66778	2.02086	2.53832	1.97252
Clptm1	ENSMUSG00000002981	7	33462	2.14035	1.95581	1.86743	1.98324	2.27114	1.99884
Relb	ENSMUSG00000002983	7	23221	0.64356	0.59541	0.453592	0.360575	0.419149	0.415202
Tomm40	ENSMUSG00000002984	7	14125	8.26977	7.25429	6.43503	7.34746	9.49691	6.86383
Apoe	ENSMUSG00000002985	7	3079	130.904	136.741	143.274	160.23	174.013	190.303
Apoc2	ENSMUSG00000002992	7	6362	0	0	0	0	0	0
Hbp1	ENSMUSG00000002996	12	24281	4.56852	4.99613	5.45232	6.32338	6.0882	7.05883
Prkar2b	ENSMUSG00000002997	12	102820	0.0336298	0.041296	0.0355263	0.0495969	0.0527448	0.0669784
Cdkn1b	ENSMUSG00000003031	6	5112	25.4237	29.9362	34.9023	7.32671	7.62288	8.82559
Klf4	ENSMUSG00000003032	4	5323	42.657	42.0266	44.8449	11.1338	13.0221	12.4202
Ap1m1	ENSMUSG00000003033	8	17367	1.82396	1.88722	1.78679	2.82921	3.00897	2.61717
Rab8a	ENSMUSG00000003037	8	22704	2.80617	2.70172	2.50549	3.85177	3.82977	3.65471
Hmgn2	ENSMUSG00000003038	4	3912	11.3078	10.5938	11.1687	14.1543	14.2303	12.3315
Fam32a	ENSMUSG00000003039	8	4688	15.3961	14.4318	13.6773	22.8142	23.558	19.2691
Elf3	ENSMUSG00000003051	1	4993	10.1094	10.9568	14.234	4.74095	5.0352	5.71895
Cyp2c29	ENSMUSG00000003053	19	61308	0	0	0	0.000562022	0.000585818	0.000547951
Stard3nl	ENSMUSG00000003062	13	38119	0.627678	0.598374	0.638224	0.845163	0.868699	0.7394
Stk11	ENSMUSG00000003068	10	14879	2.86888	2.65326	2.42403	2.90862	3.37453	3.12028
Efna2	ENSMUSG00000003070	10	10528	0.256711	0.229987	0.205482	0.392741	0.33773	0.322281
Atp5d	ENSMUSG00000003072	10	7186	10.0441	8.49206	7.88642	8.25209	10.0309	8.55973
Ppp5c	ENSMUSG00000003099	7	23284	2.53143	2.36766	2.16892	2.87236	3.18833	3.00676
Cdk12	ENSMUSG00000003119	11	75445	1.90125	1.50282	1.29409	2.48404	2.2955	1.96277
Lipe	ENSMUSG00000003123	7	19183	0.515899	0.501227	0.380839	0.321519	0.402533	0.337987
Pafah1b2	ENSMUSG00000003131	9	49831	2.03546	1.98657	1.91231	2.4471	2.20259	2.21999
Tbc1d8	ENSMUSG00000003134	1	107263	0.127465	0.131515	0.121341	0.0594282	0.0666321	0.10304
Cnot11	ENSMUSG00000003135	1	11897	5.97661	5.49511	5.07653	4.56156	4.44074	4.08874
Slc2a3	ENSMUSG00000003153	6	73831	31.5867	37.0791	37.4567	13.228	11.7663	18.8965
Foxj2	ENSMUSG00000003154	6	25452	0.504386	0.421891	0.469568	0.234204	0.215898	0.250779
Sri	ENSMUSG00000003161	5	23301	1.09337	1.00601	1.04105	1.04844	0.995722	0.912616
Dgcr2	ENSMUSG00000003166	16	59080	0.614876	0.649203	0.585267	0.654953	0.719766	0.671534
Irf3	ENSMUSG00000003184	7	5200	2.88915	2.89504	2.79622	3.03482	3.57772	3.52735
Bcl2l12	ENSMUSG00000003190	7	7490	1.17272	1.05415	0.838073	1.11788	1.16521	1.15268
Zfp959	ENSMUSG00000003198	17	6835	1.17461	1.02168	0.799047	1.91061	1.64995	1.37619
Mpnd	ENSMUSG00000003199	17	11079	4.83942	4.65922	4.43663	3.86582	4.81724	4.62714
Sh3gl1	ENSMUSG00000003200	17	19885	1.84484	1.59001	1.38575	1.76571	2.10597	1.8972
Ebi3	ENSMUSG00000003206	17	4382	0.0725604	0.0320323	0.0728384	0.117948	0.139334	0.137994
Yju2	ENSMUSG00000003208	17	9186	0.752844	0.584475	0.440117	0.952748	0.895342	0.749698
Ranbp2	ENSMUSG00000003226	10	47436	14.0795	14.165	13.5065	16.1365	14.6134	13.1518
Edar	ENSMUSG00000003227	10	74865	0	0	0.000947417	0.000920496	0.00095947	0.000448725
Grk5	ENSMUSG00000003228	19	206219	0.0262115	0.0302895	0.0299234	0.0379287	0.0308265	0.0350242
Dvl3	ENSMUSG00000003233	16	17028	0.511167	0.368884	0.36239	0.364233	0.409184	0.349195
Abcf3	ENSMUSG00000003234	16	12802	4.50166	4.6763	4.73706	3.64428	3.62464	3.74197
Eif2b5	ENSMUSG00000003235	16	10506	28.5962	29.3764	30.0565	17.9891	18.8499	18.9361
Cyth2	ENSMUSG00000003269	7	7944	5.59351	5.57027	5.45981	7.05698	7.54114	7.48925
Sult2b1	ENSMUSG00000003271	7	54686	0.0232571	0.0250259	0.0259402	0.023943	0.0170757	0.0215006
Car11	ENSMUSG00000003273	7	4839	0.525662	0.594647	0.505689	0.776142	0.653141	0.798364
Dlgap1	ENSMUSG00000003279	17	852340	0.0101188	0.0105809	0.0106101	0.00295108	0.00299175	0.00275895
Plag1	ENSMUSG00000003282	4	37427	0.689195	0.785705	0.751412	0.794504	0.717789	0.858088
Hck	ENSMUSG00000003283	2	42973	1.04049	1.13261	1.23212	1.46011	1.44671	1.35632
Mrpl4	ENSMUSG00000003299	9	6101	5.02268	4.60715	4.42939	5.38788	5.80438	5.64393
Keap1	ENSMUSG00000003308	9	9631	2.41829	2.22259	1.77855	1.82818	2.09205	1.88706
Ap1m2	ENSMUSG00000003309	9	18062	0.316868	0.23314	0.221872	1.11599	0.984282	1.19406
Glg1	ENSMUSG00000003316	8	104795	1.53374	1.60832	1.53979	1.99942	2.01691	2.21479
Atp8b3	ENSMUSG00000003341	10	19540	0.103736	0.071835	0.0889327	0.185155	0.18748	0.256165
Btbd2	ENSMUSG00000003344	10	14454	1.7351	1.61206	1.34702	2.12403	3.07619	2.81924
Csnk1g2	ENSMUSG00000003345	10	17911	3.45724	3.26404	2.63343	3.98603	5.03709	4.06629
Abhd17a	ENSMUSG00000003346	10	6687	2.58547	2.09908	2.02062	1.97866	3.15273	2.23557
Mob3a	ENSMUSG00000003348	10	16724	1.01953	0.921139	0.947889	1.23	1.44314	1.15903
Cacnb3	ENSMUSG00000003352	15	13689	0.403576	0.338379	0.287569	0.913704	0.955014	0.824568
Ccdc65	ENSMUSG00000003354	15	15129	0.0236436	0.0463896	0.0398501	0.0683253	0.0925837	0.0577327
Fkbp11	ENSMUSG00000003355	15	3832	3.55755	3.52562	3.63712	3.56973	3.13978	3.63816
Ddx23	ENSMUSG00000003360	15	17760	7.52827	7.16054	6.77534	8.75768	9.34082	8.12417
Pld3	ENSMUSG00000003363	7	21218	0.96843	1.0105	1.01455	0.639827	0.936054	1.10512
Grik5	ENSMUSG00000003378	7	62497	0.037521	0.0297589	0.0295076	0.0341824	0.0367791	0.0370893
Cd79a	ENSMUSG00000003379	7	4816	0.107285	0.123869	0.169368	0.228947	0.17898	0.160435
Rabac1	ENSMUSG00000003380	7	3002	6.38144	5.84467	5.26883	4.9699	5.52728	5.2819
Etv3	ENSMUSG00000003382	3	14749	1.5953	1.45134	1.47637	1.43676	1.54386	1.31195
Prkcsh	ENSMUSG00000003402	9	11416	8.54015	8.47468	7.58616	7.53961	8.6485	8.21305
Elavl3	ENSMUSG00000003410	9	37018	0.070862	0.0966914	0.0862223	0.167544	0.142621	0.183315
Rab3b	ENSMUSG00000003411	4	64261	0.0816411	0.0895565	0.0877485	0.0600539	0.0503008	0.0486177
St8sia6	ENSMUSG00000003418	2	143043	0.163656	0.166818	0.155202	0.0322782	0.0291254	0.0286518
Fcgrt	ENSMUSG00000003420	7	10861	0.94413	1.08237	0.979584	0.310904	0.419966	0.337144
Nosip	ENSMUSG00000003421	7	15781	1.89394	1.70554	1.52365	1.88429	2.09379	1.82221
Pih1d1	ENSMUSG00000003423	7	5762	3.16608	3.11815	2.7389	4.38928	4.69979	4.15695
Rps11	ENSMUSG00000003429	7	2060	295.463	262.504	301.291	310.075	300.695	310.025
Supt5	ENSMUSG00000003435	7	23855	7.37085	7.0021	6.22612	8.08149	8.80457	7.94956
Dll3	ENSMUSG00000003436	7	8685	0.0869493	0.0282832	0.053084	0.230106	0.281202	0.266893
Paf1	ENSMUSG00000003437	7	6437	7.75512	8.04644	7.95562	9.769	9.71952	9.93148
Timm50	ENSMUSG00000003438	7	6556	5.77139	5.45961	5.30124	6.83243	7.87771	7.1789
Med29	ENSMUSG00000003444	7	6562	1.16291	1.16579	1.00523	1.30748	1.44493	1.14164
Bicd1	ENSMUSG00000003452	6	154443	0.150289	0.152005	0.118028	0.19856	0.179992	0.159004
Ncstn	ENSMUSG00000003458	1	16782	2.12201	1.9321	2.05617	2.22975	2.07163	2.07784
Pex19	ENSMUSG00000003464	1	9738	6.1099	5.99271	5.93984	6.14611	6.97432	6.40966
Phyhip	ENSMUSG00000003469	14	11356	0.332491	0.305922	0.274819	0.169916	0.183435	0.224826
Crhr2	ENSMUSG00000003476	6	42967	0.0148002	0.0114339	0.00990459	0.00641543	0.00668706	0.00703665
Inmt	ENSMUSG00000003477	6	4417	0	0	0	0	0	0
Cyp4f18	ENSMUSG00000003484	8	21144	0.00187973	0	0	0.00488883	0.00169861	0.00158881
Impdh1	ENSMUSG00000003500	6	15930	2.4351	2.59936	2.50676	2.44634	2.86556	2.20584
Psg18	ENSMUSG00000003505	7	9587	0	0	0.0036992	0	0	0
Dusp3	ENSMUSG00000003518	11	15870	0.886561	0.756223	0.786604	1.40692	1.4348	1.36111
Prodh	ENSMUSG00000003526	16	29846	0.443445	0.498518	0.455096	0.676522	0.801435	0.700105
Ess2	ENSMUSG00000003527	16	10639	1.88283	1.89657	1.78671	2.30919	2.28881	2.13138
Slc25a1	ENSMUSG00000003528	16	2996	36.2958	36.7195	39.406	27.418	28.9505	28.6825
Dgcr6	ENSMUSG00000003531	16	18772	0.529312	0.596322	0.71601	0.515782	0.612237	0.66393
Ddr1	ENSMUSG00000003534	17	23054	0.849929	0.584502	0.498412	0.822029	1.02353	0.802905
Ier3	ENSMUSG00000003541	17	1239	4.74758	5.46622	5.98226	7.50867	7.1019	12.3909
Fosb	ENSMUSG00000003545	7	7355	0.0108076	0.0190844	0.0289307	0.0281086	0.0292987	0.0319723
Klc4	ENSMUSG00000003546	17	15398	0.823396	0.758893	0.720892	1.11662	1.20589	1.20648
Ercc1	ENSMUSG00000003549	7	11746	1.43469	1.21592	1.15336	1.84221	1.96608	1.80467
Cyp17a1	ENSMUSG00000003555	19	6007	0	0	0.0118076	0	0	0
As3mt	ENSMUSG00000003559	19	33641	0.45013	0.531988	0.542911	0.576647	0.567967	0.670058
Homer3	ENSMUSG00000003573	8	11534	0.668504	0.693674	0.651848	1.02467	1.26423	1.13882
Crtc1	ENSMUSG00000003575	8	57224	0.0611205	0.0533509	0.0489597	0.0806858	0.0997928	0.0857104
Rnf215	ENSMUSG00000003581	11	5970	1.06519	1.29903	1.09303	0.952314	0.968571	1.06352
Sec14l2	ENSMUSG00000003585	11	26376	0.351099	0.363207	0.317317	0.278254	0.306375	0.34898
Aven	ENSMUSG00000003604	2	141609	0.40388	0.395001	0.382168	0.295148	0.297247	0.230112
Cp	ENSMUSG00000003617	3	52091	0	0.000673656	0.00272325	0.00529173	0	0.000644905
Crot	ENSMUSG00000003623	5	31291	1.55469	1.72704	1.87572	1.67046	1.50704	1.5814
Rps6ka1	ENSMUSG00000003644	4	40507	3.34683	3.11783	3.10017	3.32426	3.90479	3.51554
Calb2	ENSMUSG00000003657	8	30708	0.0284743	0.0377106	0.0323368	0.0213193	0.0292394	0.0295373
Snrnp200	ENSMUSG00000003660	2	32065	16.3417	15.8018	16.0073	19.5649	20.2062	21.7026
Ciao1	ENSMUSG00000003662	2	6878	5.85369	5.90809	5.91414	6.04165	6.76742	6.34951
Has1	ENSMUSG00000003665	17	11882	0.00334497	0.00295332	0.0149235	0.00289989	0.0211587	0.00282728
Taf6l	ENSMUSG00000003680	19	11930	2.24211	2.17961	2.2206	2.64272	2.82988	2.5315
Insig2	ENSMUSG00000003721	1	28236	0.765734	0.897294	0.954554	0.657743	0.578746	0.66388
Kpna6	ENSMUSG00000003731	4	28787	5.77391	6.05478	6.1844	5.04512	5.16766	5.26073
Man1a	ENSMUSG00000003746	10	171824	0.0372412	0.0469726	0.0515996	0.0294784	0.0319807	0.04575
Itpkc	ENSMUSG00000003752	7	21489	0.795306	0.83446	0.831772	0.793706	0.737059	0.830113
Coq8b	ENSMUSG00000003762	7	24927	0.342808	0.31534	0.301617	0.294429	0.324185	0.32614
Brd8	ENSMUSG00000003778	18	25986	6.68381	6.57508	5.81107	7.22384	7.04873	6.968
Kif20a	ENSMUSG00000003779	18	8664	32.4327	30.1663	30.9902	37.7017	36.7195	35.8427
Farsa	ENSMUSG00000003808	8	12268	8.35202	7.54288	7.094	12.358	13.5663	11.6132
Gcdh	ENSMUSG00000003809	8	7528	6.54673	7.54689	7.57524	7.21352	7.65253	8.91163
Mast2	ENSMUSG00000003810	4	157421	0.400679	0.357778	0.328913	0.363561	0.383974	0.327997
Dnase2a	ENSMUSG00000003812	8	14355	3.01514	2.94812	2.43345	2.42191	2.38435	1.92834
Rad23a	ENSMUSG00000003813	8	6646	6.88331	7.11755	6.70757	12.1526	13.602	13.2282
Calr	ENSMUSG00000003814	8	5084	138.818	157.552	160.858	154.227	150.358	160.601
Syce2	ENSMUSG00000003824	8	16110	2.36842	2.762	3.24263	4.92999	4.85559	5.64275
Nfat5	ENSMUSG00000003847	8	86047	1.30671	1.00853	0.865513	1.02272	1.02219	0.973297
Nob1	ENSMUSG00000003848	8	12565	4.10577	3.61946	3.61557	7.62347	7.92053	6.93264
Nqo1	ENSMUSG00000003849	8	14981	1.39549	1.45931	1.72811	2.30231	2.47171	1.82982
Ppfia3	ENSMUSG00000003863	7	27897	0.391794	0.381141	0.377563	0.205032	0.247186	0.248067
Gys1	ENSMUSG00000003865	7	21775	1.25213	1.31341	1.07166	1.45738	1.68567	1.46563
Ruvbl2	ENSMUSG00000003868	7	16336	10.6102	9.50535	8.55561	10.6938	12.6218	11.919
Lin7b	ENSMUSG00000003872	7	2692	0.590564	0.430169	0.606	0.0767974	0.200123	0.13727
Bax	ENSMUSG00000003873	7	5201	14.1602	12.1649	11.5577	12.6338	14.5705	13.2347
Il7r	ENSMUSG00000003882	15	24388	0	0	0.00145417	0	0	0
Tfam	ENSMUSG00000003923	10	12816	9.16094	9.20547	9.22302	11.0849	9.79433	9.61732
Zfp81	ENSMUSG00000003929	17	29536	0.748179	0.912452	0.968974	0.93794	0.903477	1.07483
Efnb3	ENSMUSG00000003934	11	6113	0.364096	0.528122	0.469917	0.298739	0.323138	0.35171
Mmd	ENSMUSG00000003948	11	29133	0.184175	0.218019	0.187467	0.270845	0.192318	0.289432
Hlf	ENSMUSG00000003949	11	54359	0.0197412	0.0161387	0.017615	0.0120435	0.015857	0.0210119
Fam162a	ENSMUSG00000003955	16	27833	0.74255	1.06536	0.988762	2.31129	2.23366	3.75732
Rpl8	ENSMUSG00000003970	15	2236	564.837	506.063	488.473	576.313	687.869	629.478
Grm3	ENSMUSG00000003974	5	239629	0.00016586	0	0.000147996	0	0.000299758	0.000140191
Ssbp2	ENSMUSG00000003992	13	243146	0.040048	0.0512344	0.0536749	0.0337272	0.0382572	0.0395146
Fancl	ENSMUSG00000004018	11	85741	0.284618	0.327827	0.349923	0.460941	0.436475	0.364379
Brinp2	ENSMUSG00000004031	1	111057	0.00608394	0.00473965	0.00510933	0.0117898	0.0071147	0.0111922
Gstm5	ENSMUSG00000004032	3	2865	2.37221	2.27819	2.64898	3.78841	3.82345	4.90129
Gstm7	ENSMUSG00000004035	3	5483	0.123229	0.172801	0.142297	0.263938	0.196509	0.27571
Gstm3	ENSMUSG00000004038	3	5587	0.135163	0.194708	0.184081	0.222021	0.289277	0.336719
Stat3	ENSMUSG00000004040	11	54442	1.34547	1.27495	1.25592	1.48795	1.6321	1.54511
Stat5a	ENSMUSG00000004043	11	25818	0.0723531	0.096502	0.0906591	0.0547182	0.0598172	0.123612
Cavin1	ENSMUSG00000004044	11	14154	0.367853	0.441308	0.388367	1.99864	2.01983	2.2524
Map3k11	ENSMUSG00000004054	19	14123	0.526256	0.409975	0.431908	0.839271	0.989242	0.806365
Akt2	ENSMUSG00000004056	7	49274	0.859848	0.788371	0.772275	0.790889	0.881229	0.841992
Dnaja3	ENSMUSG00000004069	16	67706	1.53154	1.42271	1.49439	1.71656	1.74999	1.82442
Hmox2	ENSMUSG00000004070	16	40381	0.878935	0.922017	1.03105	0.97701	0.935661	0.980834
Cdip1	ENSMUSG00000004071	16	39944	1.18706	1.12362	1.19327	0.992874	1.00524	1.03698
Map3k20	ENSMUSG00000004085	2	156973	0.180276	0.180852	0.144818	0.149483	0.153524	0.183834
Cwc15	ENSMUSG00000004096	9	9960	11.0616	12.2432	12.2629	11.5408	10.4248	10.8404
Col5a3	ENSMUSG00000004098	9	45017	0.0750455	0.0724948	0.0701138	0.0367397	0.0382952	0.0395511
Dnmt1	ENSMUSG00000004099	9	52679	6.36626	6.42022	6.22588	7.73911	8.02861	8.37054
Ppan	ENSMUSG00000004100	9	4003	24.1965	19.3735	15.4508	25.625	29.913	22.7343
Angptl2	ENSMUSG00000004105	2	31648	0.0301403	0.0388081	0.0291352	0.0348397	0.0306406	0.059443
Cacna1e	ENSMUSG00000004110	1	493770	0.00169035	0.000710683	0.00280111	0.000767606	0.000945581	0.000952494
Cacna1b	ENSMUSG00000004113	2	159265	0.0259535	0.023135	0.0227128	0.0266106	0.0207466	0.0310067
Trmt10a	ENSMUSG00000004127	3	16373	1.71137	1.52599	1.50538	2.10447	1.90841	1.76043
Etv1	ENSMUSG00000004151	12	91104	0.169269	0.165242	0.130795	0.335472	0.344157	0.277662
Kifc2	ENSMUSG00000004187	15	8338	0.300304	0.319854	0.297733	0.30167	0.426436	0.318291
Psap	ENSMUSG00000004207	10	24970	8.43606	8.14115	7.68793	4.39089	4.65159	5.10162
Ikbkg	ENSMUSG00000004221	X	60564	0.733028	0.870274	0.873078	0.480743	0.461366	0.485902
Pax2	ENSMUSG00000004231	19	81826	0.010686	0.0124368	0.00953502	0.000421094	0.000877847	0.00123165
Wars2	ENSMUSG00000004233	3	98118	0.108965	0.0772513	0.058554	0.13169	0.150077	0.132844
Atn1	ENSMUSG00000004263	6	13980	0.0682317	0.0577326	0.0329782	0.0418998	0.0282596	0.0288359
Phb2	ENSMUSG00000004264	6	4614	95.4947	87.6677	87.1156	53.5292	57.7339	50.3033
Ptpn6	ENSMUSG00000004266	6	18007	2.26017	2.18262	2.06597	1.4734	1.4939	1.73314
Eno2	ENSMUSG00000004267	6	9620	3.16472	5.33667	5.80256	1.5903	1.53443	3.85176
Emg1	ENSMUSG00000004268	6	8093	30.4189	24.9104	23.7158	20.4618	20.6625	16.4129
Lpcat3	ENSMUSG00000004270	6	41391	1.62855	1.83549	1.93896	0.8924	0.863371	0.939856
Atp6v1f	ENSMUSG00000004285	6	2794	15.1497	14.2174	14.0511	12.246	12.3017	13.6347
Il12b	ENSMUSG00000004296	11	13970	0.00284502	0	0	0	0	0
Clcn5	ENSMUSG00000004317	X	165548	0.482803	0.392359	0.363108	0.317199	0.294399	0.318592
Clcn3	ENSMUSG00000004319	8	72911	1.54322	1.83564	1.78851	2.39316	2.23735	3.0216
Hif3a	ENSMUSG00000004328	7	30920	0.0616998	0.0578804	0.0814346	0.138182	0.154487	0.215122
Gpx6	ENSMUSG00000004341	13	7499	0.0795005	0.149743	0.127688	0.441101	0.478935	0.559971
Gpx5	ENSMUSG00000004344	13	6302	0	0	0.0168824	0.00546754	0	0
Pde1c	ENSMUSG00000004347	6	582683	0.00306946	0.00367365	0.00346923	0.00266104	0.00258879	0.00219084
Utp20	ENSMUSG00000004356	10	80197	3.71049	3.35787	3.12424	6.0039	5.63605	5.03758
Spic	ENSMUSG00000004359	10	10243	1.60253	1.80887	1.81078	0.0840976	0.14376	0.111509
9330159F19Rik	ENSMUSG00000004360	10	19173	0.114013	0.129948	0.0961841	0.330673	0.303462	0.322394
Cul3	ENSMUSG00000004364	1	75557	2.65959	2.74528	2.69559	2.96421	2.76363	2.70637
Sst	ENSMUSG00000004366	16	1385	0	0	0	0	0	0
Il11	ENSMUSG00000004371	7	10486	0.0189514	0.0167325	0.0101462	0.0394314	0.0411009	0.0544625
Large1	ENSMUSG00000004383	8	538941	0.0553836	0.0564519	0.0536957	0.0643172	0.0642415	0.0703115
Ddx56	ENSMUSG00000004393	11	8853	11.3224	10.4644	9.74234	11.7618	12.3085	10.6287
Tmed4	ENSMUSG00000004394	11	4501	5.65136	5.81608	5.38936	4.18744	4.19717	4.84389
Col26a1	ENSMUSG00000004415	5	141450	0.0300651	0.0342355	0.030337	0.00341032	0.00583989	0.00736237
Bid	ENSMUSG00000004446	6	24923	4.7331	4.62385	4.22474	2.62955	2.72791	2.27391
Ralb	ENSMUSG00000004451	1	34489	2.30825	2.54163	2.59948	1.29378	1.1809	1.36269
Ppp1cc	ENSMUSG00000004455	5	16995	4.82926	4.74699	4.67848	4.53945	4.56893	4.93578
Dnajb11	ENSMUSG00000004460	16	21789	3.67918	3.82174	3.95837	2.91288	2.87468	2.7752
Tbccd1	ENSMUSG00000004462	16	44455	0.391594	0.397842	0.378934	0.551861	0.534024	0.596987
Clec11a	ENSMUSG00000004473	7	4215	0.829788	0.907464	0.891864	0.474134	0.570896	0.749185
Zfp324	ENSMUSG00000004500	7	8398	0.937069	0.827351	0.658778	0.631852	0.688541	0.528028
Gab2	ENSMUSG00000004508	7	227360	0.00943978	0.00802583	0.00686323	0.00878991	0.00947801	0.00916086
Coro1c	ENSMUSG00000004530	5	66322	3.0491	2.78892	2.51215	3.41956	3.49341	3.08018
Tax1bp1	ENSMUSG00000004535	6	53051	4.57751	4.87632	4.59856	4.47893	4.26237	4.35919
Psg17	ENSMUSG00000004540	7	7670	0	0	0.0138713	0	0	0.00437989
Psg19	ENSMUSG00000004542	7	8953	0	0.00391951	0.00396115	0	0	0
Ctse	ENSMUSG00000004552	1	37199	0	0.00283003	0.00572019	0	0	0
Ndrg2	ENSMUSG00000004558	14	8887	2.65205	4.26451	5.02812	3.31886	3.47151	6.18425
Mettl17	ENSMUSG00000004561	14	8197	1.80372	1.62678	1.54023	1.95465	1.76137	1.86473
Arhgef40	ENSMUSG00000004562	14	21532	0.348867	0.42699	0.367291	0.369656	0.44202	0.488336
Pnpla6	ENSMUSG00000004565	8	28883	2.14254	2.06906	1.86143	2.37281	2.61628	2.15173
Mcoln1	ENSMUSG00000004567	8	14775	1.82383	1.79316	1.83862	1.56949	1.72831	2.01904
Arhgef18	ENSMUSG00000004568	8	103186	0.771896	0.742393	0.613834	0.570011	0.64914	0.655037
Pkn2	ENSMUSG00000004591	3	91102	2.77511	2.8111	2.8507	2.86841	2.84833	2.87809
Cd33	ENSMUSG00000004609	7	20212	0.0019664	0.00173617	0.00701844	0.00681901	0.00177693	0.00166207
Etfb	ENSMUSG00000004610	7	13717	0.657732	0.590954	0.52484	0.364233	0.52628	0.448178
Nkg7	ENSMUSG00000004612	7	1176	0.0675935	0	0.0301566	0	0	0
Stxbp2	ENSMUSG00000004626	8	12689	2.43688	2.7572	3.22529	2.72632	3.1899	3.57673
Pcp2	ENSMUSG00000004630	8	2174	0.018282	0.0645656	0.0815644	0	0	0.0154525
Sgce	ENSMUSG00000004631	6	72857	0.0927384	0.130045	0.132887	0.10641	0.104507	0.170604
Chn2	ENSMUSG00000004633	6	262256	0.0213686	0.0199371	0.0171739	0.0118246	0.0136948	0.0194705
Wwox	ENSMUSG00000004637	8	913053	0.017586	0.0169105	0.0163134	0.0193971	0.0206904	0.0210087
Slbp	ENSMUSG00000004642	5	17622	4.61458	4.73342	4.76962	6.6852	6.34052	6.01645
Tyr	ENSMUSG00000004651	7	68741	0.000578184	0	0.00206364	0	0.000522473	0
Ghrhr	ENSMUSG00000004654	6	12235	0.00974539	0.00286812	0.00579717	0.00281622	0	0.00274571
Aqp1	ENSMUSG00000004655	6	12123	0.00327848	0.00578923	0.00585073	0	0	0
Arid3b	ENSMUSG00000004661	9	46440	0.69237	0.600725	0.583433	0.934865	0.974447	0.896268
Cnn2	ENSMUSG00000004665	10	7478	1.32341	1.02768	0.924782	3.8843	4.20725	4.11499
Polr2e	ENSMUSG00000004667	10	3846	28.1191	26.0038	25.4501	20.0055	26.1007	21.9504
Abca13	ENSMUSG00000004668	11	492317	0.0018568	0.00349263	0.00280938	0.000769872	0.000802468	0.000614124
Myo9b	ENSMUSG00000004677	8	87999	0.926339	0.92754	0.836239	1.1778	1.37092	1.35713
Hdac9	ENSMUSG00000004698	12	869515	0.00278827	0.00226002	0.00216167	0.00289279	0.00293266	0.00390214
Ly9	ENSMUSG00000004707	1	18786	0	0.00373591	0.0018878	0	0	0
Cd244a	ENSMUSG00000004709	1	50553	0	0.000694151	0.00210458	0.000681591	0	0
Adgre1	ENSMUSG00000004730	17	124836	0	0.0002811	0.00142043	0	0.0002877	0
Mtfp1	ENSMUSG00000004748	11	3965	2.09501	1.81431	1.52053	1.88576	2.30076	1.80466
Rab23	ENSMUSG00000004768	1	22677	1.40212	1.38032	1.41062	1.93881	1.82451	1.83398
Rab11a	ENSMUSG00000004771	9	22459	1.89001	2.01245	2.38597	1.80728	1.71429	2.08362
Eif2b2	ENSMUSG00000004788	12	7147	5.1996	4.87067	4.50063	5.84318	6.85944	5.08583
Dlst	ENSMUSG00000004789	12	24012	6.41064	6.60704	6.82345	6.01826	6.17286	6.31107
Pgf	ENSMUSG00000004791	12	11155	0.0106889	0.047187	0.0222545	0.126644	0.119128	0.132508
Ulk2	ENSMUSG00000004798	11	79424	0.0970805	0.14536	0.136188	0.0715818	0.073256	0.114201
Ccl24	ENSMUSG00000004814	5	3112	0	0	0	0	0	0
Dgkq	ENSMUSG00000004815	5	22979	1.44942	1.40036	1.45073	1.25356	1.27225	1.41077
Tmed11	ENSMUSG00000004821	5	18128	0	0	0	0.00190073	0	0
Grap	ENSMUSG00000004837	11	19519	0.00203622	0.00179781	0.00363381	0.00529583	0	0.00172108
Pou1f1	ENSMUSG00000004842	16	14494	0.00274217	0.0024211	0.00734046	0.00475458	0	0
Chmp2b	ENSMUSG00000004843	16	23598	1.32382	1.45136	1.59602	1.4616	1.47631	1.45918
Plod3	ENSMUSG00000004846	5	9629	2.60866	2.66402	2.56709	2.53709	2.73776	2.82245
Ap1s1	ENSMUSG00000004849	5	11142	3.73122	3.67858	3.56488	2.57295	2.90108	2.85224
Mapk13	ENSMUSG00000004864	17	10936	0.596029	0.571166	0.612905	0.841247	1.07391	1.37619
Srpk1	ENSMUSG00000004865	17	35061	6.84691	7.23827	7.11186	8.55883	8.08021	7.77061
Pax3	ENSMUSG00000004872	1	95867	0.000414584	0.000366043	0.00110979	0	0.000374637	0.000350421
Lbr	ENSMUSG00000004880	1	27711	10.7685	11.3286	12.364	10.4547	10.1288	10.6912
Crabp2	ENSMUSG00000004885	3	4710	0.624443	0.514078	0.534598	1.78501	1.70808	1.89723
Nes	ENSMUSG00000004891	3	9373	2.88345	2.5421	2.02804	3.13575	2.56347	3.12175
Bcan	ENSMUSG00000004892	3	12699	0.0625954	0.0580297	0.0363048	0.059693	0.0678769	0.0978793
Hapln2	ENSMUSG00000004894	3	5833	0	0	0	0	0	0.00575926
Prcc	ENSMUSG00000004895	3	26705	1.96009	1.88302	1.8167	1.98829	2.13165	1.96116
Rrnad1	ENSMUSG00000004896	3	8116	2.34572	2.34779	2.06685	2.83175	2.90739	3.11682
Hdgf	ENSMUSG00000004897	3	9811	41.8475	40.7283	42.0864	51.7602	50.0421	48.7146
Slc25a18	ENSMUSG00000004902	6	20758	0.0287202	0.0185955	0.0085423	0.00331982	0.0242227	0.0113285
Thop1	ENSMUSG00000004929	10	12524	5.96301	5.10232	4.6808	7.73097	9.36885	7.76272
Apba3	ENSMUSG00000004931	10	6286	3.19932	2.6126	2.27364	2.35155	2.91391	2.41024
Matk	ENSMUSG00000004933	10	10430	0.125751	0.151401	0.112207	0.109018	0.113634	0.132056
Pias4	ENSMUSG00000004934	10	14657	2.22086	1.85309	1.81471	1.68321	2.13429	2.15448
Map2k1	ENSMUSG00000004936	9	67861	1.97433	2.16151	2.12489	1.64562	1.75552	1.98164
Sgta	ENSMUSG00000004937	10	16106	3.13893	2.90431	2.6313	3.79736	4.19674	3.96926
Nmrk2	ENSMUSG00000004939	10	3881	0	0.00904185	0.0091379	0.0443912	0.00925415	0.0346238
Tmem242	ENSMUSG00000004945	17	29389	0.473331	0.488359	0.464586	0.847665	0.846893	0.844731
Dtx2	ENSMUSG00000004947	5	38072	0.319446	0.250706	0.280383	0.410885	0.47545	0.353832
Zp3	ENSMUSG00000004948	5	8525	0.191149	0.193466	0.145601	0.444599	0.425507	0.366477
Hspb1	ENSMUSG00000004951	5	1644	77.8702	71.4849	68.1025	48.4151	62.3931	45.4456
Rasa4	ENSMUSG00000004952	5	27944	0.432382	0.474683	0.520338	0.173861	0.204357	0.204371
Syt5	ENSMUSG00000004961	7	7776	0.132892	0.153435	0.109457	0.270299	0.346406	0.354255
Hnrnpa2b1	ENSMUSG00000004980	6	8962	91.5837	97.8424	88.985	120.632	104.728	95.1174
Fxyd4	ENSMUSG00000004988	6	4133	0.221179	0.348112	0.360391	0.0750322	0.104279	0.0568973
Ccdc130	ENSMUSG00000004994	8	12585	0.934804	0.934098	0.975019	1.17456	1.25568	1.4628
Mri1	ENSMUSG00000004996	8	7420	3.15496	2.99365	2.8964	4.57871	5.69708	5.34241
Prkacb	ENSMUSG00000005034	3	83416	0.65276	0.706321	0.727004	0.705933	0.690614	0.775247
Sgsh	ENSMUSG00000005043	11	12111	0.331454	0.359288	0.2694	0.190619	0.302482	0.252418
Chd5	ENSMUSG00000005045	4	51543	0.22362	0.24101	0.236689	0.179826	0.271753	0.288079
Cstb	ENSMUSG00000005054	10	1953	27.2089	30.7252	34.2476	16.5313	17.691	20.4865
Sh2b2	ENSMUSG00000005057	5	28409	0.0643553	0.0629963	0.0624172	0.0667079	0.084703	0.0981479
Pex5	ENSMUSG00000005069	6	18251	4.50999	4.29149	4.23021	2.62232	2.71171	2.49777
Jkamp	ENSMUSG00000005078	12	15872	2.00327	2.0893	1.92828	1.7606	1.7582	1.86679
Cd44	ENSMUSG00000005087	2	90524	0.00175622	0.00271353	0.00274236	0.00989647	0.00595124	0.00408214
Slc1a2	ENSMUSG00000005089	2	132125	0	0.000531185	0.00268414	0.00156472	0.00108731	0.000254257
Eif2ak4	ENSMUSG00000005102	2	86616	0.619925	0.672123	0.628084	0.566477	0.535314	0.629476
Wdr1	ENSMUSG00000005103	5	36408	6.79228	5.80809	5.17722	4.71117	4.73505	4.27488
Slc2a9	ENSMUSG00000005107	5	153870	0.00439114	0.00638565	0.00368771	0.000447864	0.000233414	0
Ccn4	ENSMUSG00000005124	15	31881	0.00498666	0.0022014	0.00333718	0.0108078	0.012392	0.00948351
Ndrg1	ENSMUSG00000005125	15	40322	0.416947	0.783251	0.878645	0.323013	0.360739	0.677341
4930550C14Rik	ENSMUSG00000005131	9	32077	0.0346934	0.041571	0.0154783	0.0472639	0.0492651	0.0450333
Man2b1	ENSMUSG00000005142	8	15012	2.17099	2.27912	2.10016	3.61963	4.40927	4.37489
Klf5	ENSMUSG00000005148	14	16345	7.23896	7.41331	7.36189	4.00534	4.22107	3.87423
Wdr83	ENSMUSG00000005150	8	6271	1.74926	1.50528	1.24416	2.78575	3.20724	2.38922
Prdx2	ENSMUSG00000005161	8	5247	44.0475	39.7061	39.2695	67.9082	69.3323	63.4165
Polr2a	ENSMUSG00000005198	11	24640	3.35993	2.80418	2.59361	5.17406	5.77648	4.66822
Shbg	ENSMUSG00000005202	11	3101	0.0128168	0.0113162	0.0571819	0.0777798	0.138982	0.129998
Senp3	ENSMUSG00000005204	11	8969	31.8084	30.6781	30.4504	21.4714	22.7649	20.181
Corin	ENSMUSG00000005220	5	204448	0.000972007	0.00120148	0.000346926	0.000168534	0	0.000492943
Plekha8	ENSMUSG00000005225	6	50728	1.68294	1.59865	1.53034	1.19478	1.1505	1.12977
G6pc2	ENSMUSG00000005232	2	16768	0.00474057	0.00418552	0.00845997	0.0123294	0.00856759	0.00801378
Spc25	ENSMUSG00000005233	2	12299	5.35793	5.92608	6.05824	6.78819	6.37768	7.09897
Dnah2	ENSMUSG00000005237	11	128301	0.0489451	0.0648215	0.0668922	0.0324957	0.0344314	0.0416319
Ripk4	ENSMUSG00000005251	16	21854	0.145493	0.183052	0.142805	0.52976	0.527539	0.73324
Ufd1	ENSMUSG00000005262	16	23482	2.56594	2.44633	2.39227	2.36098	2.41506	2.29185
Zfp287	ENSMUSG00000005267	11	31549	0.0869252	0.0711861	0.0696941	0.137612	0.100179	0.132037
Prlr	ENSMUSG00000005268	15	171942	0.0191857	0.0100003	0.00990033	0.0525037	0.0355097	0.0236408
Letm1	ENSMUSG00000005299	5	43144	1.05295	0.949186	0.971599	1.18198	1.24368	1.10801
Ubqln1	ENSMUSG00000005312	13	39497	5.771	5.9811	6.04015	6.36141	6.40797	6.61039
Fgfr4	ENSMUSG00000005320	13	16119	0.147943	0.189401	0.184813	0.185974	0.260692	0.323037
Cadm3	ENSMUSG00000005338	1	34437	0.00115414	0	0.00514914	0.0280158	0.0323308	0.0302409
Fcer1a	ENSMUSG00000005339	1	5930	0	0	0.00598047	0	0	0
Txn2	ENSMUSG00000005354	15	13959	4.24527	3.95435	3.64068	5.66252	6.20845	5.24639
Casp14	ENSMUSG00000005355	10	6303	0.0693629	0.0389719	0.0562656	0.0437334	0.0170944	0.0159894
Slc1a6	ENSMUSG00000005357	10	34269	0.0185567	0.013312	0.0196627	0.0221203	0.0293452	0.0401921
Slc1a3	ENSMUSG00000005360	15	76640	0.111497	0.121794	0.1217	0.3273	0.293827	0.275711
Crbn	ENSMUSG00000005362	6	19876	3.28942	3.19205	3.45792	3.34926	3.25255	3.28061
Il5ra	ENSMUSG00000005364	6	38680	0	0	0.00366745	0	0	0
Msh6	ENSMUSG00000005370	17	15830	78.6262	78.877	74.887	79.8201	74.6077	77.2126
Fbxo11	ENSMUSG00000005371	17	74432	0.914702	0.880208	0.8786	0.794843	0.80244	0.781712
Mlxipl	ENSMUSG00000005373	5	48492	0.305718	0.254002	0.214283	0.0426336	0.0592516	0.054036
Tbl2	ENSMUSG00000005374	5	16103	3.46038	3.86587	4.08533	3.59693	3.66447	4.68139
Bud23	ENSMUSG00000005378	5	12002	3.81488	3.76585	3.39513	3.9848	3.98295	3.7003
Nid1	ENSMUSG00000005397	13	74718	2.11124	2.42434	2.48759	0.761364	0.703714	0.878533
Mcm5	ENSMUSG00000005410	8	18870	24.5989	22.0739	20.7598	30.9505	34.0292	30.5922
Hmox1	ENSMUSG00000005413	8	6968	6.08039	5.84689	5.70033	14.3156	14.4063	16.0978
Mprip	ENSMUSG00000005417	11	119555	1.26992	1.19667	1.15065	0.917936	1.0277	1.00342
Cic	ENSMUSG00000005442	7	26455	1.25597	1.11024	0.900848	1.22561	1.68071	1.28762
Pafah1b3	ENSMUSG00000005447	7	2937	6.37381	6.17714	6.93104	7.43799	9.17144	9.33351
Il27ra	ENSMUSG00000005465	8	12295	0.145468	0.17981	0.297097	0.134519	0.125609	0.196726
Prkaca	ENSMUSG00000005469	8	23450	2.17284	2.22969	2.43183	2.13939	2.23609	2.43823
Asf1b	ENSMUSG00000005470	8	14690	2.94367	2.85461	3.0153	3.77637	3.92893	3.83047
Myl10	ENSMUSG00000005474	5	7948	0.00500062	0	0.00446203	0	0	0
Ddx39	ENSMUSG00000005481	8	11715	15.9862	14.8274	13.9798	34.9623	34.2047	28.4206
Dnajb1	ENSMUSG00000005483	8	4460	12.8146	12.2899	12.5874	17.1664	17.4584	18.5142
Msh4	ENSMUSG00000005493	3	48989	0.0665269	0.0866737	0.0810792	0.0527513	0.0593836	0.0733743
Usp40	ENSMUSG00000005501	1	63432	0.603393	0.599683	0.543436	0.440538	0.456359	0.407794
Evx1	ENSMUSG00000005503	6	4880	0.0570112	0.0575269	0.0799398	0.00706075	0	0.00688397
Kbtbd4	ENSMUSG00000005505	2	6886	2.35492	2.46139	2.01887	3.53271	3.73966	3.28327
Celf1	ENSMUSG00000005506	2	79115	3.76576	3.48852	3.44399	4.28686	4.04028	3.81096
Ndufs3	ENSMUSG00000005510	2	10193	4.01232	4.20353	4.62743	4.62439	4.66868	4.55475
Por	ENSMUSG00000005514	5	65293	0.3841	0.362238	0.355223	0.350934	0.4274	0.363757
Igf1r	ENSMUSG00000005533	7	280841	0.0849127	0.0852167	0.0747569	0.114961	0.115224	0.102513
Insr	ENSMUSG00000005534	8	157556	0.22779	0.2715	0.261104	0.176923	0.174156	0.211512
Fcer2a	ENSMUSG00000005540	8	12438	0	0	0.00570256	0.00277026	0	0
Cyp2a5	ENSMUSG00000005547	7	8243	0	0	0	0	0.00435707	0
Atp4a	ENSMUSG00000005553	7	13325	0.0328101	0.031602	0.066537	0.0982623	0.0970321	0.141182
Trim28	ENSMUSG00000005566	7	31921	47.4223	42.7691	39.7504	46.7198	51.8675	40.0261
Ube2m	ENSMUSG00000005575	7	3155	22.3857	20.6544	21.0425	20.4008	19.3636	17.835
Adcy9	ENSMUSG00000005580	16	132969	0.0699435	0.0760051	0.0784128	0.0378332	0.0415959	0.0515393
Mef2c	ENSMUSG00000005583	13	163046	0	0	0.000870042	0.00718521	0.00154194	0.00185435
Ctr9	ENSMUSG00000005609	7	27426	3.31136	3.53524	3.30642	4.44997	4.4223	4.33733
Eif4g2	ENSMUSG00000005610	7	15280	84.0913	75.9839	72.4185	99.82	94.1744	81.5946
Mrvi1	ENSMUSG00000005611	7	114195	0.00208827	0.00122917	0.00248447	0.0009052	0.000943527	0.000882537
Pcyt1a	ENSMUSG00000005615	16	44149	0.939857	0.99514	0.947876	0.859285	0.792352	0.827879
Zfp592	ENSMUSG00000005621	7	51483	0.624549	0.544608	0.524217	0.427669	0.470891	0.383683
Psmd4	ENSMUSG00000005625	3	9920	17.8772	17.383	16.7668	18.3779	19.1524	17.9076
Tmod4	ENSMUSG00000005628	3	4733	0.0587819	0.0593136	0.0824226	0.116481	0.0834711	0.141955
Insrr	ENSMUSG00000005640	3	19150	0.0103773	0	0.00555575	0.012595	0.0131283	0.00877122
Cabp5	ENSMUSG00000005649	7	10755	0.195861	0.156614	0.0956264	0.0192226	0.0367335	0.0187413
Snx6	ENSMUSG00000005656	12	49354	1.85059	1.99795	2.11403	2.16775	2.00848	2.21762
Mthfd2	ENSMUSG00000005667	6	20217	7.47049	7.92885	8.00607	12.3564	11.3891	12.9825
Kit	ENSMUSG00000005672	5	81806	2.61238	2.46265	2.30067	0.804908	0.84689	0.906719
Tomm40l	ENSMUSG00000005674	1	6503	3.90543	3.45896	2.78129	3.89443	3.83289	3.332
Nr1i3	ENSMUSG00000005677	1	6731	0.295238	0.265883	0.200214	0.102381	0.0693656	0.0548999
Apoa2	ENSMUSG00000005681	1	1325	7.19909	5.03197	5.00514	10.3759	10.2189	11.5613
Pan2	ENSMUSG00000005682	10	18023	3.49971	3.78503	3.88428	4.07788	4.30235	4.51819
Cs	ENSMUSG00000005683	10	24745	13.0261	12.4837	12.8929	12.78	13.1208	13.3031
Ampd3	ENSMUSG00000005686	7	44199	0.196931	0.281849	0.247934	0.192555	0.226711	0.247779
Bcas2	ENSMUSG00000005687	3	7511	17.9966	18.7674	20.2417	25.9696	24.9844	24.085
Sh2d1a	ENSMUSG00000005696	X	26877	0	0.00130563	0.005278	0.00128201	0.00400886	0.00124991
Ctcf	ENSMUSG00000005698	8	46354	4.20909	4.06525	3.97609	5.93328	5.67158	5.21655
Pard6a	ENSMUSG00000005699	8	2348	1.54037	1.61408	1.55571	3.5513	4.51236	4.10622
Agrp	ENSMUSG00000005705	8	70695	0.00224881	0.0044674	0.00652146	0.00389917	0.00457229	0.00522712
Pvalb	ENSMUSG00000005716	15	15286	0	0	0.00232004	0.00450824	0	0.00219768
Tfap4	ENSMUSG00000005718	16	15193	0.93653	0.856902	0.695605	1.23148	1.3309	1.02818
Ranbp1	ENSMUSG00000005732	16	8948	36.4803	36.2248	35.6663	45.9509	41.8999	39.8147
Cd247	ENSMUSG00000005763	1	88596	0.00179444	0.000396083	0.00200146	0.000777833	0.000405383	0
Rfx5	ENSMUSG00000005774	3	7486	2.41039	2.67662	2.24553	2.08506	2.01982	2.65214
Psmb4	ENSMUSG00000005779	3	2868	74.6673	70.403	72.437	77.1906	78.5805	71.9431
Mmp8	ENSMUSG00000005800	9	10029	0	0	0.00353617	0	0	0
Slc30a4	ENSMUSG00000005802	2	21430	0.578648	0.674646	0.675193	0.715498	0.620097	0.813587
Sqor	ENSMUSG00000005803	2	44332	0.00179306	0.000791559	0.00319987	0.00932684	0.00486087	0.00681999
Bloc1s6	ENSMUSG00000005804	2	10972	0.818662	0.796369	0.817758	3.02734	2.73326	2.67905
Metap1	ENSMUSG00000005813	3	30559	3.65468	3.54256	3.64982	4.22827	3.97479	3.96411
Gpr108	ENSMUSG00000005823	17	13811	0.762611	0.724137	0.747236	0.51893	0.590311	0.74188
Tnfsf14	ENSMUSG00000005824	17	4685	0	0	0.00756973	0.00735463	0.00766603	0
Gata6	ENSMUSG00000005836	18	33571	0.00236782	0.00836231	0.0200715	0.0102638	0.00748883	0.0110075
Rsl1d1	ENSMUSG00000005846	16	10361	38.2988	37.2963	36.7683	53.9511	48.0373	46.4139
Cnga2	ENSMUSG00000005864	X	18369	0.0021637	0.00191036	0.00193066	0.00187579	0	0.00182883
Apc	ENSMUSG00000005871	18	101628	1.86155	1.85802	1.69874	1.97968	1.93593	1.9245
Reep5	ENSMUSG00000005873	18	29185	0.520219	0.621629	0.698712	0.328213	0.36303	0.463878
Ergic3	ENSMUSG00000005881	2	10234	3.98848	4.05982	4.06483	3.4039	3.73753	3.54517
Uqcc1	ENSMUSG00000005882	2	83416	0.551272	0.535104	0.494448	0.512617	0.506335	0.477633
Spo11	ENSMUSG00000005883	2	15876	0.00250346	0.00221034	0.0156368	0	0	0
Ncoa2	ENSMUSG00000005886	1	234978	0.27841	0.2712	0.242236	0.157488	0.183568	0.166555
Prl4a1	ENSMUSG00000005891	13	7347	0	0	0	0	0	0
Trh	ENSMUSG00000005892	6	2589	26.8344	19.1519	15.013	202.001	160.516	162.895
Nr2c2	ENSMUSG00000005893	6	82904	0.835611	0.72973	0.635245	0.889008	0.834374	0.733841
Nr2c1	ENSMUSG00000005897	10	49188	0.114739	0.12128	0.113917	0.217857	0.236573	0.226745
Smpd4	ENSMUSG00000005899	16	25474	3.96763	3.71935	3.55282	4.63811	4.98112	4.49825
Pex1	ENSMUSG00000005907	5	41166	0.655561	0.705817	0.683164	1.0245	0.94661	0.884605
Otx1	ENSMUSG00000005917	11	8133	0.0146606	0.0129441	0.0174421	0.00423662	0.004416	0.0082611
Kctd20	ENSMUSG00000005936	17	17599	6.30536	6.67771	6.38392	6.67827	7.04267	6.59888
Itgae	ENSMUSG00000005947	11	56863	0.0377438	0.0444328	0.0417864	0.027874	0.0277909	0.0336747
Ctns	ENSMUSG00000005949	11	15446	1.21196	1.20637	1.24214	1.49015	1.61138	1.47894
P2rx5	ENSMUSG00000005950	11	12264	0.447228	0.549376	0.45111	0.179812	0.143497	0.197224
Shpk	ENSMUSG00000005951	11	25051	0.0856744	0.0756431	0.0934349	0.0440145	0.0616486	0.111304
Trpv1	ENSMUSG00000005952	11	26950	0.0117981	0.0104167	0.017107	0.00639266	0.003998	0.00249304
Ephb3	ENSMUSG00000005958	16	18550	1.22556	1.21827	1.19297	1.19994	1.14619	1.11919
Tuft1	ENSMUSG00000005968	3	46115	0.180992	0.250354	0.302232	0.108342	0.130063	0.171192
Rcn1	ENSMUSG00000005973	2	13028	24.5981	26.2755	25.6781	6.15445	5.67621	6.00294
Dnase1	ENSMUSG00000005980	16	3082	0.0128958	0.0683155	0.0575344	0	0	0.0109
Trap1	ENSMUSG00000005981	16	37856	4.97862	5.42927	5.53285	5.98455	6.24079	6.59079
Naa60	ENSMUSG00000005982	16	32395	0.608535	0.514537	0.523287	0.581808	0.523292	0.521613
1700037C18Rik	ENSMUSG00000005983	16	13510	0.0235351	0.023377	0.0183752	0.0484584	0.037218	0.0397854
Ankrd13d	ENSMUSG00000005986	19	12957	0.708581	0.5877	0.719849	0.398894	0.451818	0.492615
Tyrp1	ENSMUSG00000005994	4	17596	0	0.00797713	0.00604641	0	0	0
Tpr	ENSMUSG00000006005	1	57097	10.5375	11.0098	10.6665	14.2413	12.8403	12.1568
Pdc	ENSMUSG00000006007	1	14489	0.0137156	0.036329	0.0342673	0.00713433	0.0024788	0.00231857
Odr4	ENSMUSG00000006010	1	31775	0.975644	1.06682	1.03798	1.08547	0.957366	1.09741
Prg4	ENSMUSG00000006014	1	16753	0	0	0.0105844	0.00205673	0.00428763	0
Dhx34	ENSMUSG00000006019	7	24890	0.292219	0.270693	0.22085	0.387618	0.484836	0.51963
Kptn	ENSMUSG00000006021	7	7621	0.646684	0.74594	0.670102	0.741485	0.91426	0.753777
Napa	ENSMUSG00000006024	7	19517	3.77146	3.55103	3.50699	3.34907	3.78531	3.31342
Sra1	ENSMUSG00000006050	18	4134	10.5852	11.3067	12.4905	10.8437	11.4679	11.1329
Calcoco2	ENSMUSG00000006056	11	12638	27.6057	22.7853	20.1875	2.26293	2.01772	1.26528
Atp5g1	ENSMUSG00000006057	11	6818	15.0574	13.8966	11.3602	10.9363	11.9577	9.613
Snf8	ENSMUSG00000006058	11	12545	2.75633	2.77207	2.92873	2.54338	2.69687	2.23601
Tbcb	ENSMUSG00000006095	7	8141	5.12618	4.44408	4.10358	5.31597	5.52781	5.27778
Inpp5k	ENSMUSG00000006127	11	17883	1.23349	1.22054	1.21367	0.761075	0.992126	0.873517
Crkl	ENSMUSG00000006134	16	35447	2.42302	2.24525	2.2651	2.56914	2.65259	2.40247
Upk3bl	ENSMUSG00000006143	5	9834	0.109123	0.103483	0.119007	0.115626	0.138782	0.167388
Eps8l1	ENSMUSG00000006154	7	19813	0.002006	0.0159402	0.0178995	0.00521725	0.012689	0.0101733
Clint1	ENSMUSG00000006169	11	58661	1.54478	1.57269	1.62325	1.97302	1.93472	1.8612
Prss16	ENSMUSG00000006179	13	7569	0.593365	0.435803	0.61848	0.250377	0.218273	0.284054
Cdkal1	ENSMUSG00000006191	13	663928	0.07447	0.0747359	0.0756901	0.0966338	0.0814674	0.0861187
Rhox6	ENSMUSG00000006200	X	2947	1.49701	1.1074	0.830346	1.9058	2.10837	1.76689
5430419D17Rik	ENSMUSG00000006204	7	132049	0	0.000531491	0.00134284	0	0.000271985	0
Htra1	ENSMUSG00000006205	7	49549	1.35481	1.37748	1.47872	0.13908	0.13917	0.0996647
Zbtb17	ENSMUSG00000006215	4	23276	0.944276	0.793009	0.758772	0.698722	0.881065	0.829886
Clcnkb	ENSMUSG00000006216	4	11661	0.565789	0.538664	0.507891	0.18911	0.215597	0.290967
Fam131c	ENSMUSG00000006218	4	15955	0.206759	0.149559	0.173376	0.0691073	0.112552	0.143176
Fblim1	ENSMUSG00000006219	4	30034	4.2823	3.25046	2.43009	3.93277	4.31931	3.34551
Hspb7	ENSMUSG00000006221	4	4532	0.114008	0.154861	0.203457	0.0152058	0	0.00741257
Epor	ENSMUSG00000006235	9	4609	0.0948567	0.0837504	0.0846401	0.321464	0.475339	0.40088
Ccdc159	ENSMUSG00000006241	9	8401	0.0804267	0.0626558	0.0759857	0.233784	0.252233	0.191942
Mob1b	ENSMUSG00000006262	5	43365	0.857864	0.85048	0.760561	0.62612	0.649317	0.576358
Atp6v1b1	ENSMUSG00000006269	6	15865	0.0100208	0.0221188	0.00894149	0.00434371	0	0
Vax1	ENSMUSG00000006270	19	3869	0	0	0	0	0	0.0086828
Atp6v1b2	ENSMUSG00000006273	8	25065	7.1403	7.61049	8.14127	12.8093	13.2026	13.5823
Eps15l1	ENSMUSG00000006276	8	80461	0.894078	0.812509	0.806596	1.17037	1.20966	1.17907
Tep1	ENSMUSG00000006281	14	46501	0.396586	0.492024	0.458355	0.563147	0.617113	0.657412
Ttc5	ENSMUSG00000006288	14	20104	2.77171	2.9237	2.82599	2.87766	3.19244	3.215
Osgep	ENSMUSG00000006289	14	18415	1.72663	1.97991	2.05101	2.22475	2.31309	2.73822
Aamp	ENSMUSG00000006299	1	4898	25.366	24.7101	23.5969	24.6007	28.8833	24.8078
Tmbim1	ENSMUSG00000006301	1	17375	2.51394	2.36703	2.32686	1.01138	1.08314	1.0982
Arpc2	ENSMUSG00000006304	1	32125	3.5656	3.89856	4.30649	3.23917	3.2567	3.15703
Kmt2b	ENSMUSG00000006307	7	19868	3.33275	2.65817	2.30621	2.84073	3.29182	2.5312
Zbtb32	ENSMUSG00000006310	7	9228	1.30071	1.50968	1.31819	1.27699	1.29603	1.16493
Etv2	ENSMUSG00000006311	7	2236	0.337726	0.20402	0.126884	0.261968	0.449745	0.210337
Upk1a	ENSMUSG00000006313	7	9755	0.725228	0.694274	0.538052	0.543956	0.640622	0.399475
Tmem147	ENSMUSG00000006315	7	1839	23.6222	25.1498	27.6733	18.8115	19.4517	17.8107
Rps9	ENSMUSG00000006333	7	2904	224.715	198.187	181.51	244.861	270.961	247.314
Tfpt	ENSMUSG00000006335	7	9605	1.05104	0.993739	1.01168	1.18382	1.38726	1.21714
Susd2	ENSMUSG00000006342	10	7302	2.20987	2.21063	2.52067	0.891847	1.087	1.16396
Ggt5	ENSMUSG00000006344	10	27860	0.014266	0.00629781	0.0101835	0.00989417	0.0141805	0.00844065
Ggt1	ENSMUSG00000006345	10	24596	0.313487	0.313877	0.373444	0.142891	0.181066	0.198044
Crip2	ENSMUSG00000006356	12	5270	2.81307	1.9843	1.87079	3.62218	5.05677	4.58966
Crip1	ENSMUSG00000006360	12	7563	2.04952	1.6286	1.36924	2.51031	3.44765	2.82946
Cbfa2t3	ENSMUSG00000006362	8	73968	0.00483594	0.00474413	0.00239727	0.00698744	0.00534108	0.00953749
Fbln1	ENSMUSG00000006369	15	80586	0.329457	0.331815	0.317737	0.275785	0.283451	0.346835
Pgrmc1	ENSMUSG00000006373	X	7873	25.3524	25.1875	27.3741	12.8276	11.8288	11.2136
Gcat	ENSMUSG00000006378	15	7479	7.16887	7.14121	6.95153	6.17811	7.16962	7.24968
Tek	ENSMUSG00000006386	4	135687	0.0445233	0.0372413	0.0324096	0.0233625	0.023293	0.0133695
Mpl	ENSMUSG00000006389	4	15098	0	0.00232424	0	0.00684656	0	0
Elovl1	ENSMUSG00000006390	4	4860	2.06085	2.27444	2.72914	2.26874	2.61606	2.62667
Med8	ENSMUSG00000006392	4	6445	7.81949	7.3123	7.18088	8.16369	8.04125	6.96895
Hyi	ENSMUSG00000006395	4	2754	0.274203	0.407743	0.412075	0.4379	0.365152	0.512323
Cdc20	ENSMUSG00000006398	4	4451	50.9604	48.7779	49.5511	51.9363	58.3231	50.8322
Adamts4	ENSMUSG00000006403	1	10216	0.295675	0.302275	0.243001	0.357516	0.376169	0.292663
Nectin4	ENSMUSG00000006411	1	18499	0.107425	0.121404	0.0862689	0.165772	0.201913	0.234261
Pfdn2	ENSMUSG00000006412	1	13584	2.42847	2.49287	2.34966	3.1301	3.2547	2.96023
Rnf114	ENSMUSG00000006418	2	23528	2.59809	2.6936	2.69659	2.75177	2.75227	2.8485
C330007P06Rik	ENSMUSG00000006423	X	50374	1.41309	1.42249	1.27146	0.660756	0.622426	0.570855
Neurl1a	ENSMUSG00000006435	19	80621	0.139515	0.122744	0.122289	0.128216	0.163047	0.125423
Srm	ENSMUSG00000006442	4	3490	54.2422	47.6197	45.2296	45.06	52.6793	40.1874
Epha2	ENSMUSG00000006445	4	28144	3.39069	3.0685	2.55422	5.26568	6.44189	5.63159
Rbm14	ENSMUSG00000006456	19	11065	4.47557	3.94521	3.43264	4.14162	4.304	3.79808
Actn3	ENSMUSG00000006457	19	16693	1.04047	1.01114	0.775441	1.38503	1.49316	1.5033
A530013C23Rik	ENSMUSG00000006462	2	37995	0.00104606	0.00184716	0.00186678	0.00362747	0.00472633	0.00353665
Zdhhc24	ENSMUSG00000006463	19	6729	1.65973	2.04426	2.1503	1.11629	0.982081	1.55762
Bbs1	ENSMUSG00000006464	19	19750	0.382357	0.408659	0.341175	0.327991	0.321874	0.287461
Slc34a3	ENSMUSG00000006469	2	5466	0.152697	0.160499	0.188156	0.157594	0.19055	0.202816
Ndor1	ENSMUSG00000006471	2	11201	3.44189	2.95431	2.41895	3.64529	3.70665	3.20012
Nsmf	ENSMUSG00000006476	2	8526	0.303005	0.366307	0.386837	0.432423	0.606593	0.75257
Prl7a1	ENSMUSG00000006488	13	9127	0	0	0.00388564	0	0	0
Prl8a9	ENSMUSG00000006490	13	6611	0	0.00530803	0	0.00521199	0	0.0050815
Pdk1	ENSMUSG00000006494	2	30634	2.59093	3.73778	3.76823	10.2816	9.983	11.5792
Ptbp1	ENSMUSG00000006498	10	10344	41.1897	34.742	30.9318	43.6435	47.0642	44.1551
Mvd	ENSMUSG00000006517	8	9821	2.68717	2.60836	2.46996	3.85227	5.19293	4.27576
Cyba	ENSMUSG00000006519	8	8154	1.35505	1.48474	1.32219	1.19165	1.59007	1.56969
Itih3	ENSMUSG00000006522	14	15188	0.00261687	0.00231047	0.00700504	0.00453733	0	0.00221186
Stimate	ENSMUSG00000006526	14	51620	0.222516	0.235891	0.234962	0.231623	0.256737	0.235586
Sfmbt1	ENSMUSG00000006527	14	107872	0.323864	0.32433	0.302461	0.328044	0.328616	0.315782
Itih1	ENSMUSG00000006529	14	14109	0	0.00248716	0.0175951	0	0.00254556	0
Ihh	ENSMUSG00000006538	1	6357	0.0625216	0	0.0111575	0.0433619	0.0282487	0.0158536
Prkag3	ENSMUSG00000006542	1	10299	0.0115773	0.0102218	0.0137738	0.0133824	0.0174363	0.0326185
Cryba2	ENSMUSG00000006546	1	3209	0	0.0109353	0.0110515	0	0	0
Atp7b	ENSMUSG00000006567	8	67520	0.0718141	0.0847141	0.0577764	0.110228	0.114895	0.154734
Defb2	ENSMUSG00000006570	8	3556	0	0	0	0	0	0
Slc4a1	ENSMUSG00000006574	11	17379	0.0434521	0.0565372	0.0387721	0.0198265	0.010333	0.0173971
Rundc3a	ENSMUSG00000006575	11	9152	1.04226	0.91256	1.03076	0.338842	0.341416	0.45516
Slc4a3	ENSMUSG00000006576	1	15906	0.452272	0.436822	0.34559	0.3531	0.433531	0.359043
Cdt1	ENSMUSG00000006585	8	5539	16.5108	15.0274	13.6056	24.9761	32.4139	25.3636
Runx1t1	ENSMUSG00000006586	4	150213	0.0338676	0.0327055	0.0252619	0.0660626	0.0652732	0.069105
Snai3	ENSMUSG00000006587	8	6525	0.201009	0.198986	0.114138	0.480542	0.572444	0.581777
Aprt	ENSMUSG00000006589	8	2274	47.3304	37.5142	36.8366	67.1401	79.7908	69.433
Gtf2h1	ENSMUSG00000006599	7	27697	5.29512	4.7841	4.8887	9.61402	8.67378	8.46364
Hfe	ENSMUSG00000006611	13	8820	0.139693	0.123337	0.172898	0.0898524	0.118089	0.137117
Abhd1	ENSMUSG00000006638	5	5025	1.48698	1.34081	1.53855	1.10398	1.21505	1.13651
Slc5a6	ENSMUSG00000006641	5	12888	1.52652	1.11907	1.21076	1.84474	1.6999	1.38149
Tcf23	ENSMUSG00000006642	5	8356	0	0.00839909	0	0.0164942	0.0171926	0.0201016
Nphs1	ENSMUSG00000006649	7	28908	0.103116	0.133529	0.139855	0.481542	0.606292	0.575236
Aplp1	ENSMUSG00000006651	7	10553	1.08467	1.3567	1.42489	1.30277	1.58936	1.82405
Qrich1	ENSMUSG00000006673	9	43357	4.83004	4.68538	4.67218	5.51135	5.6453	5.29355
P4htm	ENSMUSG00000006675	9	18805	0.380436	0.339624	0.330031	0.164907	0.192898	0.15006
Usp19	ENSMUSG00000006676	9	11735	7.43419	7.06014	6.35545	8.07458	9.11427	7.5289
Pola1	ENSMUSG00000006678	X	327388	1.44709	1.52258	1.41602	0.763985	0.696173	0.756554
Cdc42	ENSMUSG00000006699	4	38024	9.053	9.76586	10.6204	9.91901	8.88155	9.66713
Pknox1	ENSMUSG00000006705	17	42959	0.774379	0.823393	0.757842	0.875869	0.831858	0.86176
D130043K22Rik	ENSMUSG00000006711	13	56135	0.0417735	0.055011	0.0410648	0.0135039	0.0198339	0.0185518
Gmnn	ENSMUSG00000006715	13	10078	7.8362	8.15828	9.08247	8.13033	7.84735	7.85677
Acot13	ENSMUSG00000006717	13	13592	0.731036	0.859729	0.949748	1.60722	1.61186	2.05141
Zfp184	ENSMUSG00000006720	13	15685	1.6496	1.76296	1.99649	1.77939	1.86847	2.01113
Cyp27b1	ENSMUSG00000006724	10	4756	0.125352	0.184459	0.231159	0.297038	0.347373	0.22603
Cdk4	ENSMUSG00000006728	10	4386	104.999	96.3133	89.647	102.914	107.664	100.161
B4galnt1	ENSMUSG00000006731	10	7105	0.827904	1.01743	0.888477	0.475261	0.571208	0.65249
Mettl1	ENSMUSG00000006732	10	4951	4.99321	4.67082	4.31215	4.78813	4.77324	4.01008
Tspan31	ENSMUSG00000006736	10	2984	23.0558	24.3429	24.1142	22.5052	20.9787	21.3901
Kif5b	ENSMUSG00000006740	18	41172	11.4953	10.8781	10.2529	10.7683	10.0431	9.65499
Saal1	ENSMUSG00000006763	7	24572	1.65954	1.55378	1.56596	2.26886	2.305	2.24487
Tph2	ENSMUSG00000006764	10	106381	0.00410971	0.00197919	0.00400044	0.0123081	0.012154	0.00852626
Krt23	ENSMUSG00000006777	11	15163	0.00524236	0.00462856	0.00701659	0.0022724	0.00710585	0
Cnp	ENSMUSG00000006782	11	16825	0.595289	0.688271	0.685044	0.688105	0.847453	0.74076
Ttc25	ENSMUSG00000006784	11	26961	1.02307	1.25991	1.21673	0.0792367	0.0666061	0.103419
Sulf2	ENSMUSG00000006800	2	82574	1.64998	1.42832	1.27084	1.69207	1.84026	1.76891
Sod2	ENSMUSG00000006818	17	33217	6.20159	6.08292	5.82938	5.20524	5.09586	4.31236
Tmco6	ENSMUSG00000006850	18	7358	1.43683	1.71689	1.66284	1.62495	1.95245	2.30107
Stambp	ENSMUSG00000006906	6	29518	0.0969455	0.127203	0.13336	0.131905	0.155741	0.139984
Ezh1	ENSMUSG00000006920	11	35348	0.959105	1.10591	1.30327	1.17656	1.18675	1.51774
Hap1	ENSMUSG00000006930	11	8801	7.87132	8.68812	8.07122	2.37253	3.06878	3.01546
P3h4	ENSMUSG00000006931	11	6380	0.367547	0.429017	0.439134	0.85331	1.09773	0.93199
Ctnnb1	ENSMUSG00000006932	9	31291	32.1976	33.0604	33.2643	29.3449	28.7532	29.5667
Eif1b	ENSMUSG00000006941	9	3098	5.25999	4.5535	5.15135	4.87151	4.77635	5.51944
Klk4	ENSMUSG00000006948	7	4644	0	0	0.00763656	0	0	0
Chrd	ENSMUSG00000006958	16	9257	0.137392	0.109933	0.168567	0.178666	0.240548	0.174193
Psmd2	ENSMUSG00000006998	16	11762	45.8409	46.6672	47.8535	46.851	47.9095	46.8062
Syngr3	ENSMUSG00000007021	17	4863	0.604797	0.526768	0.612583	1.18327	1.29245	1.51286
Vars	ENSMUSG00000007029	17	15335	12.3498	10.8306	10.6659	12.0053	14.8158	12.7146
Vwa7	ENSMUSG00000007030	17	10162	0.0508448	0.034532	0.059328	0.0339072	0.02474	0.0330582
Hspa1l	ENSMUSG00000007033	17	6582	0	0	0	0.0104699	0.0054566	0.0153117
Slc44a4	ENSMUSG00000007034	17	15970	0.579873	0.547136	0.663982	0.390521	0.395811	0.460678
Msh5	ENSMUSG00000007035	17	18140	0.122697	0.143151	0.138807	0.07218	0.0692964	0.155561
Abhd16a	ENSMUSG00000007036	17	13724	0.741381	0.623893	0.669282	0.667839	0.774624	0.724552
Neu1	ENSMUSG00000007038	17	4700	4.62564	5.77142	6.60238	6.15817	7.66449	9.46344
Ddah2	ENSMUSG00000007039	17	3060	12.5469	13.0733	13.3512	5.87787	7.3826	8.73877
Clic1	ENSMUSG00000007041	17	8783	5.57959	5.66545	5.55201	3.46408	3.72116	4.50569
Lsm2	ENSMUSG00000007050	17	4029	12.9425	11.7058	12.3935	8.99682	10.1087	8.0545
Pole	ENSMUSG00000007080	5	51168	3.47287	3.57717	3.42042	3.87069	3.84647	3.97206
Atp1a2	ENSMUSG00000007097	1	26355	1.06469	1.9706	2.22433	0.285013	0.362492	0.628409
Atp1a4	ENSMUSG00000007107	1	34901	0.0740215	0.103562	0.0650328	0.333695	0.342678	0.315715
Casq1	ENSMUSG00000007122	1	9974	0.27097	0.295536	0.405346	0.690925	0.597749	0.804984
Stx1a	ENSMUSG00000007207	5	27618	0.139592	0.0775065	0.065489	0.162189	0.185962	0.189754
Ceacam9	ENSMUSG00000007209	7	4203	0.028369	0.00834913	0.0168757	0.114773	0.170903	0.0639425
Zfp775	ENSMUSG00000007216	6	21164	0.362445	0.42944	0.373678	0.232814	0.264732	0.300001
Scube2	ENSMUSG00000007279	7	67003	0.0124568	0.0246153	0.0222303	0.0128563	0.0166168	0.0200551
Mrpl49	ENSMUSG00000007338	19	4163	20.4692	18.1484	16.893	20.2203	19.1698	18.0921
Dennd2c	ENSMUSG00000007379	3	67165	1.69892	1.77429	1.89188	1.70833	1.68174	1.7916
Mark3	ENSMUSG00000007411	12	81698	1.67838	1.66055	1.52105	1.78191	1.78218	1.82118
Gatad1	ENSMUSG00000007415	5	24253	2.75313	2.91693	3.0532	2.67235	2.50414	2.80768
Pcdha11	ENSMUSG00000007440	18	182454	0.000435671	0.00019233	0	0	0	0.000184122
2310003L06Rik	ENSMUSG00000007457	5	3411	0.23304	0.123453	0.135161	0.0909141	0.0526464	0.0590919
M6pr	ENSMUSG00000007458	6	8960	36.4802	40.2689	40.8907	19.0587	18.3946	19.1664
Lrrc8a	ENSMUSG00000007476	2	26075	0.312472	0.374129	0.397145	0.315823	0.26859	0.262824
Mc5r	ENSMUSG00000007480	18	4850	0.196676	0.173648	0.160869	0.206028	0.229562	0.131604
Ppp2r1a	ENSMUSG00000007564	17	20605	9.32816	8.0333	8.35616	11.0886	11.8074	11.6995
Fance	ENSMUSG00000007570	17	13053	1.26972	1.44097	1.29598	1.56272	1.75271	1.72434
Tinf2	ENSMUSG00000007589	14	7131	6.52662	6.50059	6.72383	6.36848	6.36615	7.27841
Tssk4	ENSMUSG00000007591	14	2355	0.0168768	0.0447024	0.0150591	0.11705	0.106755	0.0427946
Hapln4	ENSMUSG00000007594	8	7405	0.413283	0.317505	0.344824	1.25169	1.34349	1.59689
Dus3l	ENSMUSG00000007603	17	5336	4.52866	3.30133	2.76483	5.04319	6.82499	4.70917
Gtpbp3	ENSMUSG00000007610	8	11480	2.40963	2.06024	1.90296	2.37713	3.04404	2.54587
Tgfbr1	ENSMUSG00000007613	4	61709	1.18123	1.21011	1.17469	0.912935	0.892806	0.942339
Homer1	ENSMUSG00000007617	13	105494	0.365825	0.439083	0.424922	0.381166	0.365302	0.427668
Rad51c	ENSMUSG00000007646	11	28309	0.746912	0.859032	0.82807	1.20133	1.02637	1.42995
Gabrb2	ENSMUSG00000007653	11	209271	0.000189921	0.000167684	0.00118626	0.00082325	0	0.00128422
Cav1	ENSMUSG00000007655	6	35117	0	0.00199854	0.00201977	0.00294357	0.0030682	0
Arpp19	ENSMUSG00000007656	9	22699	4.88517	4.63474	4.66836	5.24308	4.69452	4.70629
Bcl2l1	ENSMUSG00000007659	2	51060	0.530089	0.456339	0.372978	0.512865	0.576784	0.410547
Khsrp	ENSMUSG00000007670	17	10471	10.3395	10.131	8.93125	10.7637	12.6498	10.9081
Dio2	ENSMUSG00000007682	12	13886	0.00572447	0.00252711	0.0127698	0.00496276	0.00258644	0
Ccdc124	ENSMUSG00000007721	8	5708	4.28923	3.27675	2.82695	6.13914	7.39323	5.26153
Cct4	ENSMUSG00000007739	11	13261	52.9144	53.6996	57.7734	69.352	65.0923	68.3832
0610009B22Rik	ENSMUSG00000007777	11	3488	5.86831	6.06655	7.09691	7.84358	7.43431	7.51237
Cpt1c	ENSMUSG00000007783	7	15479	1.51493	1.32395	1.28073	1.40461	1.68683	1.81435
Twist2	ENSMUSG00000007805	1	46567	0	0	0.00152315	0	0.000771262	0.000721407
Zfp655	ENSMUSG00000007812	5	15587	11.2654	11.1013	11.5469	14.4175	13.9772	15.3453
Rhoa	ENSMUSG00000007815	9	31805	8.91497	9.09585	9.63627	7.9194	7.62912	7.74859
Zmiz1	ENSMUSG00000007817	14	207558	0.0733401	0.0606954	0.0498923	0.0620873	0.0773478	0.0668451
Ankrd26	ENSMUSG00000007827	6	60918	1.27486	1.30819	1.17422	0.777162	0.713378	0.747778
Aldh16a1	ENSMUSG00000007833	7	13900	4.41484	3.69848	3.1382	2.74412	3.33315	2.70684
Hnrnpa0	ENSMUSG00000007836	13	2677	43.2488	42.5895	41.5449	43.8525	43.0662	38.902
Prrg2	ENSMUSG00000007837	7	9093	0.161725	0.196817	0.171607	0.219782	0.331782	0.280779
Hnrnph1	ENSMUSG00000007850	11	9538	45.3496	44.2929	39.5431	57.2119	52.3292	52.2503
Ift43	ENSMUSG00000007867	12	79918	0.0402831	0.0434702	0.0355006	0.087523	0.0763984	0.0941591
Id3	ENSMUSG00000007872	4	2258	2.28824	1.46085	0.612535	4.15064	5.39207	2.24653
Tcap	ENSMUSG00000007877	11	1142	0.0348029	0	0.0310545	0	0.0314495	0.0294166
Arid1a	ENSMUSG00000007880	4	77761	1.40199	1.09073	0.864702	1.97404	2.10242	1.47705
Crlf1	ENSMUSG00000007888	8	10923	0.0181932	0.0289135	0.0389609	0.249204	0.276196	0.375212
Ctsd	ENSMUSG00000007891	7	12127	7.97062	6.94189	6.2319	6.23665	6.85907	7.18303
Rplp1	ENSMUSG00000007892	9	1258	409.582	321.959	308.804	346.701	456.679	383.364
Cabs1	ENSMUSG00000007907	5	2105	0.15105	0.183375	0.134781	0.114582	0.0853096	0.0638361
Hmgcll1	ENSMUSG00000007908	9	121495	0.00621552	0.00491011	0.00291898	0.0107769	0.0118245	0.0135487
Ttc9b	ENSMUSG00000007944	7	3431	0.185345	0.0920497	0.14471	0.0401707	0.0732753	0.0587475
Phox2a	ENSMUSG00000007946	7	4413	0.108076	0.0954219	0.0883993	0.26547	0.317403	0.274048
Abhd8	ENSMUSG00000007950	8	6950	0.920711	0.848253	0.86747	1.056	1.41594	1.48876
Ift22	ENSMUSG00000007987	5	7254	0.717754	0.769166	0.635559	0.569999	0.430747	0.477
Fzd3	ENSMUSG00000007989	14	70014	0.316761	0.350343	0.327218	0.452274	0.409866	0.430394
1700008O03Rik	ENSMUSG00000008028	7	25777	0.0308375	0.0422017	0.0316436	0.00267343	0.00557324	0.00651623
Mid1ip1	ENSMUSG00000008035	X	4677	9.55171	8.01317	6.61968	6.39474	6.2585	4.9992
Ap2s1	ENSMUSG00000008036	7	10884	2.77528	2.4987	2.43727	2.7574	3.28993	2.71923
Fgfrl1	ENSMUSG00000008090	5	14542	0.817202	1.04005	1.04866	0.589991	0.63226	0.630663
4930432K21Rik	ENSMUSG00000008129	8	24565	0.247547	0.258561	0.179017	0.246869	0.375748	0.436247
Fhl2	ENSMUSG00000008136	1	73910	0.00268874	0.006647	0.0047983	0.0200464	0.0184655	0.0268168
Emc10	ENSMUSG00000008140	7	6592	3.73815	3.30047	3.15261	2.74418	3.60679	3.10355
Clstn3	ENSMUSG00000008153	6	34213	0.978145	0.908748	0.799196	0.916475	1.03296	0.809086
Fbxw9	ENSMUSG00000008167	8	7069	2.19837	2.27853	2.03685	3.24141	4.41003	3.99666
Spib	ENSMUSG00000008193	7	6078	0.0326958	0.0461881	0.0350091	0.0510214	0.0295454	0.0718524
Fnbp4	ENSMUSG00000008200	2	35651	3.19177	3.57991	3.67464	4.07184	3.65792	4.10841
Cers4	ENSMUSG00000008206	8	38654	0.424656	0.491138	0.499108	0.381522	0.329848	0.288538
Scrn3	ENSMUSG00000008226	2	25217	0.940942	1.20789	1.15884	0.993371	0.883036	1.01379
Phax	ENSMUSG00000008301	18	25269	2.20517	2.1039	2.03924	3.17306	3.09279	2.76924
Tle1	ENSMUSG00000008305	4	83777	0.505725	0.441067	0.419084	0.543722	0.539736	0.550159
1700109H08Rik	ENSMUSG00000008307	5	12790	0.282783	0.342957	0.260644	0.366386	0.359434	0.330947
Relt	ENSMUSG00000008318	7	17599	0.282296	0.297097	0.298239	0.252564	0.29591	0.251968
Snrpb2	ENSMUSG00000008333	2	9814	10.5741	10.9129	11.1228	11.8986	10.9093	10.2212
Ubc	ENSMUSG00000008348	5	4237	3.02989	2.98157	3.3062	2.74058	3.0431	3.02082
Prpf31	ENSMUSG00000008373	7	12501	8.33942	8.01985	7.3022	9.35211	9.501	7.93287
Sertad1	ENSMUSG00000008384	7	3406	1.70369	1.40118	1.50978	2.59991	3.54303	2.17975
Carhsp1	ENSMUSG00000008393	16	13575	2.74921	2.95983	3.11406	3.56875	3.7225	4.04857
Elk3	ENSMUSG00000008398	10	63721	0.164666	0.204862	0.161401	0.150326	0.159509	0.151307
Herpud2	ENSMUSG00000008429	9	43688	0.515826	0.545391	0.541444	0.484258	0.502295	0.546722
Rdh13	ENSMUSG00000008435	7	20879	1.30967	1.21851	1.31129	1.16841	1.22648	1.10054
Adam21	ENSMUSG00000008438	12	9890	0.0522431	0.0638671	0.0322728	0.0557435	0.0726296	0.0271739
Nutf2	ENSMUSG00000008450	8	18750	1.78905	1.60765	1.62662	3.81318	3.65283	3.45792
Fut1	ENSMUSG00000008461	7	3770	0.147594	0.24201	0.197546	0.639775	0.61923	0.739598
Arpc5	ENSMUSG00000008475	1	9055	8.8883	8.89396	8.93361	7.94154	7.29016	6.49987
Rnf151	ENSMUSG00000008482	17	2224	0.250193	0.205121	0.191354	0.30986	0.419874	0.271892
Elavl2	ENSMUSG00000008489	4	150022	0.282148	0.29028	0.277053	0.36174	0.3433	0.334321
Pou2f2	ENSMUSG00000008496	7	92382	0.00946493	0.0113955	0.00729384	0.0234976	0.023715	0.0240002
Mgst1	ENSMUSG00000008540	6	16439	0.0604431	0.0341543	0.0453037	0.182354	0.146379	0.19618
Nfib	ENSMUSG00000008575	4	415577	0.105776	0.0965151	0.0819238	0.0213914	0.0267911	0.0233617
Htr3b	ENSMUSG00000008590	9	29982	0	0	0.0023657	0	0	0.00112046
Rab25	ENSMUSG00000008601	3	6271	0.437315	0.430878	0.407179	0.912099	0.916354	0.937476
Ubqln4	ENSMUSG00000008604	3	15967	11.8909	10.8305	10.8856	11.6423	12.1127	11.0731
Rbfox1	ENSMUSG00000008658	16	1526171	2.60423e-05	9.19724e-05	2.32374e-05	2.25771e-05	0	6.60354e-05
Rps18	ENSMUSG00000008668	17	4002	134.152	121.662	121.581	129.182	147.233	138.236
Rpl10	ENSMUSG00000008682	X	2323	608.955	596.977	615.486	345.721	345.486	346.697
Rps15a	ENSMUSG00000008683	7	11816	54.683	51.8056	56.5518	60.3309	61.7728	58.2944
Ncaph2	ENSMUSG00000008690	15	17107	11.8419	12.5682	11.8912	9.84125	11.2762	12.4521
Hipk1	ENSMUSG00000008730	3	51748	1.39554	1.32505	1.26991	1.13861	1.18196	1.0322
Gprc5b	ENSMUSG00000008734	7	23164	1.60943	1.55733	1.26155	0.572688	0.536467	0.636663
Man1a2	ENSMUSG00000008763	3	123295	0.465161	0.453958	0.437496	0.409135	0.364994	0.373007
Ceacam5	ENSMUSG00000008789	7	47894	0	0	0.00222142	0.000719431	0.000749892	0
Tppp2	ENSMUSG00000008813	14	2275	0	0	0	0	0	0
Acyp1	ENSMUSG00000008822	12	16040	0.401414	0.395982	0.479784	0.406002	0.382888	0.464951
Cldn13	ENSMUSG00000008843	5	1277	0	0.0549591	0.0277715	0	0	0
Cd163	ENSMUSG00000008845	6	25871	0.00307255	0.0040692	0.0123373	0.00665928	0.00138825	0.00129851
Hdac5	ENSMUSG00000008855	11	35734	0.64399	0.517523	0.497217	0.547693	0.716618	0.718241
Rala	ENSMUSG00000008859	13	63668	0.987569	1.04721	1.07059	0.976847	0.904822	1.08799
Clec3a	ENSMUSG00000008874	8	7760	0	0.00452209	0	0	0	0
Vdac3	ENSMUSG00000008892	8	16738	5.40444	5.56624	5.70165	6.41864	6.01879	6.69146
Slc1a7	ENSMUSG00000008932	4	45200	0.0325346	0.0434761	0.0329535	0.000762311	0.000794587	0.0029729
Vps72	ENSMUSG00000008958	3	12029	2.30626	1.9633	1.95173	2.23427	2.55877	2.35707
Gabpa	ENSMUSG00000008976	16	28854	10.3722	11.5159	11.653	8.40334	7.97372	8.55853
Bmp7	ENSMUSG00000008999	2	72309	0.0687068	0.0888095	0.0946575	0.0457456	0.0506626	0.075263
Dynll1	ENSMUSG00000009013	5	3889	60.6956	59.3188	57.6875	62.3211	61.9122	56.2948
Pdcl	ENSMUSG00000009030	2	9258	12.2652	13.7781	14.5373	12.0103	10.7187	12.3228
Tmem184b	ENSMUSG00000009035	15	42885	0.344762	0.318306	0.279513	0.280408	0.33918	0.332138
Gm5965	ENSMUSG00000009047	16	832	0	0	0	0	0	0
Rsph14	ENSMUSG00000009070	10	75109	0.000529164	0.000934413	0.00094434	0	0	0.000447267
Nf2	ENSMUSG00000009073	11	83691	2.6452	2.377	2.0268	2.49455	2.18305	2.06522
Cabp7	ENSMUSG00000009075	11	9886	0.912615	0.919348	0.875305	0.55069	0.584905	0.638846
Zmat5	ENSMUSG00000009076	11	32991	0.455385	0.375474	0.267667	0.271549	0.333124	0.267805
Ewsr1	ENSMUSG00000009079	11	29577	12.0201	12.7495	12.2818	13.6966	14.1126	13.4968
Ap1b1	ENSMUSG00000009090	11	55967	1.19305	1.12923	1.12158	1.28918	1.43233	1.39256
Derl3	ENSMUSG00000009092	10	2528	0.707486	1.23542	1.38883	0.613347	1.25022	1.14283
Gstt4	ENSMUSG00000009093	10	7600	0.0104592	0.00461729	0.00466634	0.018135	0	0.00884047
Tbx1	ENSMUSG00000009097	16	9692	0.020504	0.010862	0.0109774	0.0142206	0.00741134	0.0138645
Gnat2	ENSMUSG00000009108	3	8643	0.308101	0.300447	0.225678	0.605968	0.544361	0.606344
Bcl2l13	ENSMUSG00000009112	6	56630	1.33419	1.36573	1.29132	1.22116	1.26018	1.26058
2610028H24Rik	ENSMUSG00000009114	10	12029	0.00660819	0.00583447	0.00294823	0.00286445	0	0
Spatc1l	ENSMUSG00000009115	10	7929	0	0	0.00447272	0.00434562	0	0.00423682
Dqx1	ENSMUSG00000009145	6	9474	0.448882	0.314837	0.321925	0.407338	0.511777	0.5177
Ccl8	ENSMUSG00000009185	11	1614	0.0246251	0	0	0	0	0
Lnpk	ENSMUSG00000009207	2	59144	0.869572	0.913122	1.03255	0.669974	0.637008	0.744647
Prr29	ENSMUSG00000009210	11	12086	0	0.00290348	0.00293432	0.00285094	0	0.00277956
Mymk	ENSMUSG00000009214	2	10543	0	0	0	0.00326818	0.00340656	0
Fam163b	ENSMUSG00000009216	2	32111	0	0.00327845	0.0044177	0.00429217	0.0089478	0.0125541
Trpm5	ENSMUSG00000009246	7	25489	0.0140337	0.0137673	0.0194789	0.00946272	0.0126815	0.0092258
Ascl2	ENSMUSG00000009248	7	2435	0.571283	0.792619	0.786475	0.452816	0.648984	0.882957
Rarres2	ENSMUSG00000009281	6	3093	0.0256999	0.0113454	0	0	0	0.0325837
Pttg1ip	ENSMUSG00000009291	10	17012	3.6633	3.97697	4.26521	2.0477	2.0774	2.22945
Trpm2	ENSMUSG00000009292	10	62841	0.00569222	0.00781782	0.00451479	0.00657974	0.00857291	0.006415
Ube2g2	ENSMUSG00000009293	10	23718	0.697104	0.634717	0.592117	0.615968	0.732904	0.638789
Mpo	ENSMUSG00000009350	11	10832	0.00366922	0.00323961	0.00654804	0.00636197	0.00331567	0.00620269
Lpo	ENSMUSG00000009356	11	21861	0.00181808	0.00481562	0.00486678	0.00472848	0	0.0015367
Met	ENSMUSG00000009376	6	110180	0.0422051	0.0503217	0.04635	0.0678621	0.0606304	0.063419
Slc16a12	ENSMUSG00000009378	19	78886	0.00151148	0.000889674	0.000449563	0.00305752	0.00318697	0.00170341
Syn2	ENSMUSG00000009394	6	147104	0.0102669	0.0166984	0.0149471	0.00163962	0.00366224	0.00433898
Elk1	ENSMUSG00000009406	X	17213	2.66921	2.42396	2.2169	1.25911	1.18932	1.1183
Nav1	ENSMUSG00000009418	1	253525	0.15332	0.127479	0.112327	0.0966316	0.0980314	0.0748663
Tnpo1	ENSMUSG00000009470	13	87365	6.76936	6.78732	6.57122	5.91713	5.87908	5.26987
Myod1	ENSMUSG00000009471	7	2625	0	0	0.0135102	0.0131263	0	0.0127976
Otog	ENSMUSG00000009487	7	70447	0.0101553	0.00647562	0.00503417	0.00244556	0.00509821	0.00381493
Rnmt	ENSMUSG00000009535	18	24497	8.4513	8.71806	8.29095	9.76573	9.18959	9.41426
Kcnq1	ENSMUSG00000009545	7	320680	0.000371819	0.000765997	0.000442363	0.000322344	0.000223995	0.000314274
Srp14	ENSMUSG00000009549	2	3861	14.5968	15.169	17.0202	14.0735	13.6089	13.1991
6330409D20Rik	ENSMUSG00000009551	2	8396	0	0	0	0.00820783	0	0
Cdk9	ENSMUSG00000009555	2	7292	7.66884	7.86332	7.78637	6.87522	8.27452	7.02097
Tor2a	ENSMUSG00000009563	2	5010	3.98243	3.88737	3.85788	3.09489	3.67756	4.45905
Fpgs	ENSMUSG00000009566	2	21536	2.51543	2.19647	2.06666	2.17593	2.64495	2.26028
Mrtfb	ENSMUSG00000009569	16	161048	0.15301	0.149475	0.116931	0.162389	0.180638	0.162495
Cbx5	ENSMUSG00000009575	15	48272	13.8496	13.7052	12.7363	13.4372	12.7778	13.478
Odam	ENSMUSG00000009580	5	9145	0	0	0	0	0	0
Apobec3	ENSMUSG00000009585	15	24247	4.38314	4.72816	4.55168	2.67728	2.76842	3.07577
St6galnac1	ENSMUSG00000009588	11	10482	0	0.00334778	0.00676669	0	0	0
Taf7l	ENSMUSG00000009596	X	16372	0.322873	0.432963	0.563199	0.0968114	0.116266	0.139529
Sardh	ENSMUSG00000009614	2	59944	0.00331517	0.00234161	0.00295811	0.00574811	0.00479319	0.00224168
Vav2	ENSMUSG00000009621	2	164929	0.180014	0.166809	0.153959	0.132453	0.143288	0.130359
Tex15	ENSMUSG00000009628	8	68844	0.269608	0.228866	0.213783	0.536536	0.522213	0.560189
Ppp2cb	ENSMUSG00000009630	8	19816	2.65354	2.54827	2.57355	5.21994	5.12377	4.7095
G0s2	ENSMUSG00000009633	1	1056	2.2206	2.25967	2.78743	0.554697	0.646204	1.27249
Dmap1	ENSMUSG00000009640	4	7592	4.28756	4.22465	4.31624	3.98482	4.58876	4.44259
Pla2g12b	ENSMUSG00000009646	10	18316	0.0195296	0.017243	0.0135537	0.00752489	0.0117652	0.0220095
Mcu	ENSMUSG00000009647	10	169708	0.130681	0.137712	0.14022	0.150651	0.145813	0.168258
Oit3	ENSMUSG00000009654	10	18820	0	0.00186458	0	0	0	0.001785
Tex11	ENSMUSG00000009670	X	221019	0.0686935	0.0803381	0.0845612	0.0492638	0.0484247	0.0573021
Bcr	ENSMUSG00000009681	10	124329	0.269487	0.267852	0.228481	0.178755	0.219255	0.211297
Fxyd5	ENSMUSG00000009687	7	9759	0.0855256	0.100682	0.134458	0.0317766	0.0220814	0.041308
Kcnd1	ENSMUSG00000009731	X	15991	0.626336	0.511306	0.547787	0.310283	0.267271	0.231087
Tfcp2	ENSMUSG00000009733	15	53996	0.230391	0.259306	0.269942	0.192077	0.207526	0.292412
Pou6f2	ENSMUSG00000009734	13	276588	0.000143697	0.000126872	0.000897542	0	0.000259703	0.000121458
Pou6f1	ENSMUSG00000009739	15	24666	0.19497	0.257502	0.1941	0.111754	0.0961004	0.110318
Ubp1	ENSMUSG00000009741	9	46268	2.45936	2.4945	2.31865	2.41511	2.37764	2.46864
Nuak2	ENSMUSG00000009772	1	17362	1.05761	1.03483	1.23579	0.379057	0.450959	0.568861
Ick	ENSMUSG00000009828	9	62915	0.308913	0.303979	0.289734	0.255213	0.270014	0.248823
Sdhb	ENSMUSG00000009863	4	17990	6.56598	6.23219	6.72026	5.42608	5.64584	5.60768
Cox4i2	ENSMUSG00000009876	2	10864	0.0109752	0.051681	0.0424369	0.114178	0.069424	0.163887
Snap47	ENSMUSG00000009894	11	44052	1.00418	0.924045	0.892804	1.22332	1.16098	1.28573
Wnt3a	ENSMUSG00000009900	11	42719	0.00651267	0.00410724	0.00166035	0.0161317	0.0226998	0.00865028
Kdsr	ENSMUSG00000009905	1	39268	0.905871	0.928491	0.889585	0.98101	0.916451	1.03858
Vps4b	ENSMUSG00000009907	1	32657	4.24626	4.26487	4.09081	5.0571	4.63555	4.60954
Rps25	ENSMUSG00000009927	9	3288	196.416	192.266	209.754	216.841	194.203	213.128
Nxf2	ENSMUSG00000009941	X	20228	0.0825237	0.112762	0.143764	0.017034	0.0266329	0.0498227
Taz	ENSMUSG00000009995	X	8239	5.25334	5.91174	5.79376	2.14124	2.03138	2.65439
Kif19a	ENSMUSG00000010021	11	25351	0.108177	0.132885	0.127302	0.0149509	0.015584	0.0198772
Aldh3a2	ENSMUSG00000010025	11	44047	1.19198	1.29939	1.45087	1.37601	1.33479	1.42087
Zmynd10	ENSMUSG00000010044	9	4021	0.0494217	0.0261811	0.158755	0.145675	0.116115	0.325829
Tmem115	ENSMUSG00000010045	9	4728	2.98423	2.6274	2.24277	2.77663	3.83614	2.92738
Hyal2	ENSMUSG00000010047	9	4834	4.35764	3.25216	3.12531	4.32666	4.8219	4.02375
Ifrd2	ENSMUSG00000010048	9	5743	5.52263	5.27318	5.04514	6.6477	7.92351	7.45813
Hyal1	ENSMUSG00000010051	9	4783	1.08025	1.08583	1.46068	0.540296	0.563172	0.618075
Tusc2	ENSMUSG00000010054	9	2857	6.26015	6.00619	5.32522	7.80305	7.50489	6.39657
Nprl2	ENSMUSG00000010057	9	3480	4.39707	4.75952	5.05467	5.15857	5.37698	5.81134
Slc38a3	ENSMUSG00000010064	9	18896	0.0904442	0.126282	0.152022	0.280816	0.252791	0.320008
Cacna2d2	ENSMUSG00000010066	9	129731	0.0278792	0.0251559	0.0276101	0.0138112	0.0191023	0.0189033
Rassf1	ENSMUSG00000010067	9	10712	0.831112	0.871388	0.973345	1.34776	1.06619	1.48337
Epn3	ENSMUSG00000010080	11	10375	0.0153234	0.00676461	0.00683647	0	0.0103852	0.0129518
Rnf112	ENSMUSG00000010086	11	5689	0	0.0246732	0.00623382	0.0363401	0.0189394	0.0413353
Slc3a2	ENSMUSG00000010095	19	16487	14.3918	15.3949	16.9889	18.711	18.7909	21.8471
Nxf1	ENSMUSG00000010097	19	13849	10.851	10.1126	9.28794	14.9803	13.7111	15.2626
Stx5a	ENSMUSG00000010110	19	14656	2.20745	2.26744	2.29637	2.30634	2.08297	1.89561
Slc47a1	ENSMUSG00000010122	11	34944	0.294584	0.343443	0.323749	0.287926	0.313478	0.314365
Pifo	ENSMUSG00000010136	3	17689	0.0134812	0.0218218	0.0200487	0.0214269	0.0121823	0.0170922
Tnfrsf13b	ENSMUSG00000010142	11	22617	0.0474472	0.0713713	0.0658574	0.0152348	0.0174678	0.0163387
Spire2	ENSMUSG00000010154	8	36802	0.276472	0.23838	0.247658	0.321139	0.394267	0.339571
Prox1	ENSMUSG00000010175	1	52679	0.00226342	0.00266455	0.00807856	0.0039245	0.00477244	0.00382624
Raver1	ENSMUSG00000010205	9	17850	0	0	0	0	0	0
2610507B11Rik	ENSMUSG00000010277	11	28871	14.2771	15.1276	14.9443	16.2669	16.9693	16.6904
AI597479	ENSMUSG00000010290	1	17237	2.33807	2.41448	2.66028	2.97449	2.93374	3.22743
Tmem86a	ENSMUSG00000010307	7	4176	0.494909	0.529396	0.764315	0.528068	0.713835	0.675737
Optc	ENSMUSG00000010311	1	10800	0	0	0.00328372	0	0.0033255	0.00622107
Tex14	ENSMUSG00000010342	11	150758	0.294216	0.325407	0.321102	0.205699	0.255861	0.307954
Ifi35	ENSMUSG00000010358	11	10291	0.355314	0.327352	0.30326	0.217634	0.219869	0.221978
Rdm1	ENSMUSG00000010362	11	8905	3.7134	3.85395	3.97852	2.08557	1.98028	2.32006
Nedd8	ENSMUSG00000010376	14	9861	8.97597	8.49083	8.7141	10.2136	9.90304	8.64287
Gosr1	ENSMUSG00000010392	11	36977	1.17052	1.11129	1.10871	1.00359	1.0014	1.00026
Mrpl52	ENSMUSG00000010406	14	2847	8.32034	7.64196	8.12176	6.99537	7.4934	6.91463
Spaca7	ENSMUSG00000010435	8	27715	0.00143406	0.00126615	0	0	0	0
Kansl3	ENSMUSG00000010453	1	33451	1.74659	1.76553	1.64965	1.29375	1.45268	1.36781
Eya4	ENSMUSG00000010461	10	247823	0.000801882	0.000566395	0.000429309	0.000973256	0.00043477	0.000813333
Ebf3	ENSMUSG00000010476	7	120772	0.00296182	0.00406783	0.00234917	0.000570603	0.000594763	0.000556317
Uckl1os	ENSMUSG00000010492	2	6690	0	0.00524535	0.00530108	0.00515044	0.00536851	0
Myt1	ENSMUSG00000010505	2	64465	0.00184961	0.00326609	0.00385092	0.001069	0.00167139	0.00208447
Faf1	ENSMUSG00000010517	4	287372	0.83799	0.842569	0.885704	1.02684	0.978582	1.05584
Gm266	ENSMUSG00000010529	12	1214	0.0982166	0.115622	0.0584254	0.0567652	0.118337	0.110688
Tsacc	ENSMUSG00000010538	3	14242	0.0809299	0.0813099	0.0672331	0.11371	0.110959	0.139168
Mettl16	ENSMUSG00000010554	11	57695	2.33186	2.12756	1.90675	3.23751	2.91394	2.99808
Dazl	ENSMUSG00000010592	17	14241	3.59187	4.60049	4.74649	0.820219	0.726327	0.752504
Apol7a	ENSMUSG00000010601	15	10891	0.0328441	0.0257764	0.022794	0.0221463	0.0131908	0.00925363
Pigyl	ENSMUSG00000010607	9	1512	4.75783	5.03627	6.05143	2.46118	2.82667	3.39937
Rbm25	ENSMUSG00000010608	12	51887	7.98699	8.07913	7.70156	9.368	8.16985	7.40608
Psen2	ENSMUSG00000010609	1	36434	0.214903	0.22634	0.19565	0.15699	0.201096	0.212992
Acaa1b	ENSMUSG00000010651	9	9070	0.153371	0.131544	0.105571	0.121566	0.0712763	0.144449
Plcd1	ENSMUSG00000010660	9	21975	0.517272	0.614798	0.658448	0.663257	0.78123	0.82857
Fads1	ENSMUSG00000010663	19	13989	6.46932	6.68766	7.17194	5.5888	6.0642	6.29178
Lmbr1	ENSMUSG00000010721	5	148588	0.138022	0.141463	0.131271	0.101801	0.100793	0.0811651
Tnfrsf22	ENSMUSG00000010751	7	14855	0.68226	0.685056	0.673235	0.670341	0.696306	0.723662
Cars	ENSMUSG00000010755	7	42860	6.29465	6.21345	6.07012	5.83975	5.74511	6.90922
Phlda2	ENSMUSG00000010760	7	1605	1.63437	1.00573	1.1048	12.4945	15.1941	11.5328
Asz1	ENSMUSG00000010796	6	58097	0.0191552	0.0229525	0.0317424	0.00889627	0.0117457	0.00751707
Wnt2	ENSMUSG00000010797	6	41645	0	0	0	0.000827385	0	0.00080667
Gabra1	ENSMUSG00000010803	11	51991	0	0.000674951	0.00204637	0.000662739	0.000690799	0
Grid2ip	ENSMUSG00000010825	5	34814	0.00342491	0.00503984	0.00713074	0.00890757	0.011348	0.00868455
Kdelr3	ENSMUSG00000010830	15	11328	1.68411	2.14055	2.65481	0.85472	1.10016	1.4976
Cfap97d1	ENSMUSG00000010841	11	7985	0	0	0	0	0	0.00841422
Apip	ENSMUSG00000010911	2	18969	0.854866	0.893518	1.04697	0.704787	0.67972	0.699538
Pdhx	ENSMUSG00000010914	2	52438	1.00579	0.958961	0.942772	0.961979	0.95545	0.923159
Vac14	ENSMUSG00000010936	8	101813	0.594147	0.531818	0.493231	1.07654	1.15317	1.02352
Mcoln2	ENSMUSG00000011008	3	45680	0.00522044	0.0030728	0.00155272	0.0037715	0.00157248	0.00147083
Slc5a1	ENSMUSG00000011034	5	58651	0.252764	0.202228	0.149957	0.0305491	0.0385785	0.0200471
Akt1s1	ENSMUSG00000011096	7	6430	1.63183	1.37528	1.03139	2.08453	2.55261	1.84426
Tbrg1	ENSMUSG00000011114	9	8549	16.2904	18.0691	19.3022	11.8093	12.6118	14.7476
Panx3	ENSMUSG00000011118	9	9333	0	0	0.00379987	0.0110757	0	0.00719892
Adssl1	ENSMUSG00000011148	12	21315	0.134255	0.202498	0.226279	0.0565787	0.0977288	0.212768
Cfap161	ENSMUSG00000011154	7	20779	0.0497314	0.0641741	0.0819232	0.0663294	0.0812369	0.127721
Brf1	ENSMUSG00000011158	12	40619	0.593939	0.560681	0.459247	0.63791	0.692329	0.521039
Vipr2	ENSMUSG00000011171	12	68535	0.000579922	0.00102404	0.00103492	0.00251379	0.00104809	0.000980339
Odc1	ENSMUSG00000011179	12	6711	95.9423	93.1692	89.8733	131.182	126.991	113.391
Thg1l	ENSMUSG00000011254	11	8651	3.2849	3.15989	2.74662	4.62022	4.39653	3.91817
Adam19	ENSMUSG00000011256	11	91351	0.773137	0.772886	0.739169	1.23303	1.32022	1.21208
Pabpc4	ENSMUSG00000011257	4	36574	2.94496	2.92348	2.65201	4.07271	4.09883	3.56659
Exoc3l2	ENSMUSG00000011263	7	33431	0.017833	0.0104967	0.00742573	0.0164908	0.0193376	0.0281363
Zfp296	ENSMUSG00000011267	7	3369	7.13734	4.81218	3.73695	6.26946	9.16806	5.90309
Plin5	ENSMUSG00000011305	17	5995	0.198891	0.210724	0.32536	0.275882	0.305535	0.36984
Sugp1	ENSMUSG00000011306	8	29534	1.61757	1.54819	1.44215	2.54918	2.72034	2.28516
Dmrtc2	ENSMUSG00000011349	7	7594	0.0732723	0.0970397	0.0607104	0.0408359	0.0472944	0.0796271
Gm5893	ENSMUSG00000011350	7	21480	0	0	0.00330207	0	0	0
Dhdh	ENSMUSG00000011382	7	17818	0.372511	0.48842	0.509532	0.500854	0.540202	0.716446
Zfp790	ENSMUSG00000011427	7	14891	1.33186	1.4375	1.2551	1.30736	1.3	1.09415
Cpb1	ENSMUSG00000011463	3	27469	0.0014469	0.00255498	0.00129106	0	0	0
Slc25a41	ENSMUSG00000011486	17	8881	0.0402775	0.0197564	0.0319461	0.112514	0.137498	0.0680878
Fsd1	ENSMUSG00000011589	17	10372	0.843029	0.656357	0.666749	1.37201	1.84909	1.49637
Pinlyp	ENSMUSG00000011632	7	4460	0.00891143	0.0236041	0.0318065	0.0309026	0.0402638	0.0225967
Fuz	ENSMUSG00000011658	7	6552	1.20108	1.24255	1.06089	0.999195	1.09084	1.15876
Sptbn4	ENSMUSG00000011751	7	91303	0.127981	0.112227	0.0866184	0.182655	0.238379	0.203469
Pgam1	ENSMUSG00000011752	19	6737	16.0172	16.6211	16.4134	18.8112	20.1674	21.0927
Evi5	ENSMUSG00000011831	5	130312	0.94885	1.0074	1.00042	0.973312	0.945895	0.958997
Evi5l	ENSMUSG00000011832	8	44690	0.125398	0.16254	0.157918	0.0678489	0.0835801	0.0939633
Snapc2	ENSMUSG00000011837	8	3140	4.51877	3.91146	4.63068	2.96282	4.02618	4.42924
Git1	ENSMUSG00000011877	11	14224	3.7219	3.42674	3.03181	3.86618	4.95654	3.97013
Gltp	ENSMUSG00000011884	5	21586	1.32017	1.21762	1.17141	0.812487	0.896802	0.824826
Bnip2	ENSMUSG00000011958	9	18851	2.52372	2.55958	2.78055	2.6796	2.53204	2.68379
Ccnt1	ENSMUSG00000011960	15	32234	3.79152	3.59471	3.48437	3.58097	3.31477	3.29434
Scarf2	ENSMUSG00000012017	16	11011	0.050534	0.054178	0.0386496	0.0625855	0.0945913	0.085426
4930579F01Rik	ENSMUSG00000012042	3	75585	0	0.000464264	0.000938393	0.000911727	0.000475165	0.00044445
Brms1l	ENSMUSG00000012076	12	33412	1.15148	1.06812	0.980753	1.08592	0.998604	0.989353
Med15	ENSMUSG00000012114	16	81683	0.348388	0.322633	0.31347	0.2763	0.311302	0.272261
Dhdds	ENSMUSG00000012117	4	31890	0.563334	0.584306	0.572721	0.555366	0.600278	0.541461
Crybg2	ENSMUSG00000012123	4	31689	0.431452	0.353251	0.454368	0.349033	0.412547	0.437825
Ubxn11	ENSMUSG00000012126	4	25023	0.543211	0.562349	0.479035	0.223073	0.254047	0.23494
Mogat1	ENSMUSG00000012187	1	27182	0	0	0	0.00380286	0.00264258	0.00370765
Tex22	ENSMUSG00000012211	12	14415	0.0110288	0.0121718	0.0123011	0.0119516	0.00498305	0.0163133
Wnt8a	ENSMUSG00000012282	18	5960	0.00666862	0.00588782	0.00595037	0.161876	0.265147	0.157823
Tjap1	ENSMUSG00000012296	17	25175	0.885677	0.855854	0.72971	0.985448	1.18981	1.11023
Ehf	ENSMUSG00000012350	2	39845	0.00997489	0.0140912	0.0231414	0.00172952	0.00450688	0.00337245
Nanog	ENSMUSG00000012396	6	7144	184.766	174.332	171.721	36.2555	32.2554	32.6862
Rpl15	ENSMUSG00000012405	14	3568	86.4186	86.2139	88.9786	95.8465	95.073	96.149
Tmem167	ENSMUSG00000012422	13	54784	1.80283	1.90049	1.76272	1.8705	1.74253	1.53485
Steap4	ENSMUSG00000012428	5	21756	0.0164417	0.00483886	0.00815044	0.0300916	0.0247624	0.0108088
Mplkip	ENSMUSG00000012429	13	4556	6.59508	6.84729	7.27032	8.22841	7.13419	7.69796
Kif11	ENSMUSG00000012443	19	45456	7.41021	7.53922	7.77769	9.50706	8.81291	9.33702
Rpa3	ENSMUSG00000012483	6	3237	15.2988	16.0009	16.9378	14.7534	12.6708	14.4463
Mlkl	ENSMUSG00000012519	8	26380	0.0225995	0.0186232	0.0134436	0.105799	0.0830491	0.0967827
Phox2b	ENSMUSG00000012520	5	4902	0	0	0.0361732	0	0.0146533	0
Tnpo3	ENSMUSG00000012535	6	69060	4.30657	4.32824	4.27768	4.93996	4.59837	4.93886
Ttll5	ENSMUSG00000012609	12	237234	0.104374	0.0958515	0.0916376	0.109222	0.103704	0.0992658
Zfp715	ENSMUSG00000012640	7	17097	2.13173	2.08533	2.1303	2.23905	2.05867	1.90202
Retn	ENSMUSG00000012705	8	4340	0.12821	0.0808558	0.106229	0.0952713	0.057928	0.0851455
Acp4	ENSMUSG00000012777	7	5230	0.00759942	0.00670964	0.00678092	0.00658823	0	0
Cdh23	ENSMUSG00000012819	10	393742	0.00191789	0.00160421	0.00171132	0.00192522	0.00273646	0.00213298
Rps5	ENSMUSG00000012848	7	4396	223.1	198.12	196.287	209.263	242.036	225.795
Podnl1	ENSMUSG00000012889	8	6538	0.145898	0.0751422	0.130184	0.221348	0.241706	0.210668
Adgrl1	ENSMUSG00000013033	8	41849	1.97163	1.83972	1.44148	3.80471	4.32883	3.35865
Amotl1	ENSMUSG00000013076	9	103090	0.623027	0.582417	0.578972	0.31318	0.321911	0.324565
2200002J24Rik	ENSMUSG00000013083	7	1610	0	0.0217959	0.0440549	0.0214015	0	0
Etv5	ENSMUSG00000013089	16	58410	4.78015	4.23908	3.73403	6.3238	6.37142	5.79911
Tmem190	ENSMUSG00000013091	7	1404	0	0	0.0252594	0	0	0
Gfod2	ENSMUSG00000013150	8	44810	0.141915	0.108853	0.0918065	0.254521	0.276519	0.230156
Enkd1	ENSMUSG00000013155	8	4559	1.96153	2.04745	2.01475	3.06851	3.70261	3.39696
4933405L10Rik	ENSMUSG00000013158	8	2591	0.0613585	0.094805	0.123187	0.0531941	0.110893	0.103724
Atp6v0d1	ENSMUSG00000013160	8	41582	2.17163	2.31906	2.29935	3.1596	3.27697	3.44808
Ptprs	ENSMUSG00000013236	17	64057	0.674443	0.712708	0.658826	0.848273	1.03053	1.23609
Slc41a1	ENSMUSG00000013275	1	21372	2.00101	1.71418	1.51501	1.18498	1.20323	1.23862
Fer1l4	ENSMUSG00000013338	2	33808	0.00117561	0.00415185	0.00839191	0.0244603	0.0180597	0.0238479
4931406B18Rik	ENSMUSG00000013353	7	13896	0	0.00252529	0.0153127	0.00247959	0	0.00483503
Iglon5	ENSMUSG00000013367	7	17171	0.00462931	0.0102182	0.00413071	0.0200667	0.0292828	0.0352156
Igf2bp1	ENSMUSG00000013415	11	48777	11.5869	9.58994	7.86251	10.5149	10.2731	7.78049
B4galnt2	ENSMUSG00000013418	11	48948	0.0552149	0.113272	0.114475	0.0197103	0.0212786	0.0775536
Zfp651	ENSMUSG00000013419	9	12412	0.172916	0.135706	0.111433	0.147131	0.211233	0.230057
Nelfb	ENSMUSG00000013465	2	11777	3.86752	3.52493	3.2221	4.06678	4.56223	4.22454
Card14	ENSMUSG00000013483	11	37607	0.0253644	0.0233277	0.0273476	0.0155758	0.0200554	0.0303717
Tmem175	ENSMUSG00000013495	5	19012	0.273858	0.35623	0.2854	0.373345	0.374039	0.452346
Bcas1	ENSMUSG00000013523	2	80854	0.0285107	0.046005	0.0421075	0.027274	0.0302056	0.0361473
Tango2	ENSMUSG00000013539	16	47278	0.257244	0.269431	0.227287	0.189489	0.177761	0.17764
4833413E03Rik	ENSMUSG00000013562	17	1987	0	0	0.0178481	0.0173409	0	0.0169068
Aldh1a2	ENSMUSG00000013584	9	80454	0.0489068	0.0532124	0.0436393	0.0256965	0.0312486	0.0329866
Ndufs2	ENSMUSG00000013593	1	16535	12.4199	12.0183	12.1224	12.4093	12.7219	12.5679
Snx31	ENSMUSG00000013611	15	51511	0.0293201	0.0333808	0.0364893	0.0408038	0.0418342	0.0476082
Atraid	ENSMUSG00000013622	5	6311	1.97119	2.05733	2.09605	2.32585	2.48124	2.3315
Cad	ENSMUSG00000013629	5	23699	8.34176	7.90848	7.22333	10.0699	11.7162	11.1573
Lypd8	ENSMUSG00000013643	11	11685	0	0.00300312	0	0	0	0
Sh3bp5l	ENSMUSG00000013646	11	17004	1.17571	1.0236	0.769601	1.43062	1.56512	1.2407
1810065E05Rik	ENSMUSG00000013653	11	4913	0	0	0	0	0	0
Atad1	ENSMUSG00000013662	19	68148	1.49828	1.48351	1.5102	2.10587	1.91097	1.99892
Pten	ENSMUSG00000013663	19	68663	2.13071	2.03916	1.84493	3.04705	2.78533	2.66106
4933402N03Rik	ENSMUSG00000013668	7	8601	0	0	0.00412326	0	0	0
Pea15a	ENSMUSG00000013698	1	10076	0.844127	0.961217	1.24244	1.73035	1.49707	1.79371
Timm23	ENSMUSG00000013701	14	21736	1.99127	1.9906	1.97422	2.21297	1.8655	1.90874
Tnfaip8l2	ENSMUSG00000013707	3	2839	0.405989	0.407896	0.474688	0.364105	0.265665	0.212993
Trnt1	ENSMUSG00000013736	6	13354	6.27098	6.60362	6.61535	10.4938	10.0103	8.88522
Ly6g6e	ENSMUSG00000013766	17	1902	12.2035	12.6012	13.7233	0.869563	1.09521	1.60727
Ehmt2	ENSMUSG00000013787	17	15583	8.41166	7.9875	7.7765	9.11439	10.5697	9.52862
Elof1	ENSMUSG00000013822	9	4183	8.02881	6.58541	5.57016	7.86658	8.41431	7.16367
Med16	ENSMUSG00000013833	10	14215	0.872348	0.799832	0.763422	0.807175	1.11928	0.938215
St3gal1	ENSMUSG00000013846	15	73955	0.00537421	0.00711745	0.00671353	0.0111819	0.0101984	0.00999341
Tmem259	ENSMUSG00000013858	10	9382	2.93576	2.66683	2.56664	2.71039	3.20796	2.76785
Rnf170	ENSMUSG00000013878	8	32422	0.246399	0.307383	0.302991	0.328389	0.282475	0.356433
Clip3	ENSMUSG00000013921	7	16639	0.164818	0.158174	0.144935	0.455581	0.487822	0.377549
Thap8	ENSMUSG00000013928	7	10143	0.0862062	0.062274	0.122375	0.125691	0.070818	0.0960484
Myl2	ENSMUSG00000013936	5	12521	0.060311	0.0476443	0.0963008	0.00825568	0.00573682	0.00804898
Dedd	ENSMUSG00000013973	1	13186	1.70603	1.66329	1.50614	2.32305	2.74826	2.41266
Mcemp1	ENSMUSG00000013974	8	3505	0.0340185	0.0300354	0.0910636	0.108137	0.0512344	0.0191691
Nit1	ENSMUSG00000013997	1	7638	3.25224	3.75815	3.77951	3.6676	3.94044	3.98041
Pax5	ENSMUSG00000014030	4	185730	0.00278191	0.00170044	0.00190945	0.00278279	0.00174037	0.00470273
Prdm15	ENSMUSG00000014039	16	60383	0.487079	0.466661	0.390568	0.486749	0.536503	0.542436
Rnf168	ENSMUSG00000014074	16	23975	2.54799	2.49262	2.00582	3.19917	2.88521	2.75196
Tctex1d2	ENSMUSG00000014075	16	9397	1.73411	1.98292	2.09834	1.62804	1.60906	1.85897
Chp1	ENSMUSG00000014077	2	39330	0.895348	1.01536	1.05951	0.906749	0.824601	0.782403
Sval2	ENSMUSG00000014104	6	11424	0	0	0.00620872	0	0	0
Trpv4	ENSMUSG00000014158	5	36269	0.0690378	0.0483766	0.0342234	0.0636517	0.0495125	0.0509432
Klhl3	ENSMUSG00000014164	13	113364	0.0091155	0.0142391	0.00782087	0.0103341	0.0155239	0.0118534
Tvp23b	ENSMUSG00000014177	11	37325	0.776265	0.856484	0.941595	0.541887	0.522493	0.634524
Dnajc7	ENSMUSG00000014195	11	37350	6.53265	6.16519	6.02274	6.0933	5.39355	5.16993
Zfp385c	ENSMUSG00000014198	11	64912	0.0061229	0.0048654	0.00600977	0.0148629	0.013279	0.0144908
Cacybp	ENSMUSG00000014226	1	10508	51.387	51.9191	53.0174	59.7053	54.02	53.1081
Cluap1	ENSMUSG00000014232	16	32346	0.426374	0.367773	0.41444	0.365379	0.327553	0.368694
Zswim7	ENSMUSG00000014243	11	14151	0.502745	0.560431	0.656605	1.00318	1.14972	1.03029
Pigl	ENSMUSG00000014245	11	55957	0.87151	0.792672	0.630607	0.375618	0.354295	0.313383
Ndufa2	ENSMUSG00000014294	18	2225	16.4517	13.6423	12.7512	13.9684	16.7551	13.5583
Pam16	ENSMUSG00000014301	16	8524	1.75318	1.47381	1.76822	1.45118	1.48734	1.47396
Glis2	ENSMUSG00000014303	16	30211	0.997209	0.796819	0.698461	0.937513	1.08301	0.670519
Cox6c	ENSMUSG00000014313	15	12360	15.9945	16.4725	16.5815	14.6189	14.1104	14.3888
Bicc1	ENSMUSG00000014329	10	236868	0.0244979	0.0318517	0.0268001	0.0129466	0.012585	0.0158844
Ube2z	ENSMUSG00000014349	11	17956	9.13939	8.93506	8.73372	9.26079	9.26086	8.47328
Gip	ENSMUSG00000014351	11	6286	0.233943	0.156309	0.174895	0.0767404	0.062849	0.0587864
Tmem87b	ENSMUSG00000014353	2	36143	1.2943	1.44665	1.46987	1.1135	1.08313	1.35981
Anapc1	ENSMUSG00000014355	2	77287	4.35005	4.41418	4.44639	5.9638	5.98396	5.98574
Mertk	ENSMUSG00000014361	2	103938	0.0577411	0.0489547	0.051522	0.0450853	0.0476853	0.0475118
Tsg101	ENSMUSG00000014402	7	31020	1.62081	1.61429	1.83838	1.92943	1.8085	1.87029
Hps5	ENSMUSG00000014418	7	35598	0.451064	0.469226	0.435357	0.635931	0.75265	0.707774
Map3k4	ENSMUSG00000014426	17	91175	0.974716	0.997993	0.896183	1.01055	1.08051	1.25348
Piezo1	ENSMUSG00000014444	8	69631	0.760298	0.709579	0.657018	1.41575	1.76196	1.40105
Blk	ENSMUSG00000014453	14	44201	0	0	0.00160468	0	0.000812546	0.00152005
Rnf166	ENSMUSG00000014470	8	9917	0.508986	0.456468	0.350458	0.889468	1.16977	1.1382
Ankrd28	ENSMUSG00000014496	14	131883	0.902288	1.00764	1.049	1.0124	1.00679	0.976102
Ankrd52	ENSMUSG00000014498	10	31589	0.697037	0.523222	0.527658	0.695914	0.699229	0.714648
Pkd2l2	ENSMUSG00000014503	18	35627	0.00111559	0.000984967	0.00199086	0.00193429	0.00705665	0.00565758
Srp19	ENSMUSG00000014504	18	5752	11.0694	12.0245	12.2756	12.5318	11.133	10.39
Tmbim7	ENSMUSG00000014529	5	29144	0	0	0.00486744	0.00118228	0	0
Clec4f	ENSMUSG00000014542	6	11645	0.0102391	0.0120537	0.00913633	0.00295891	0	0
Klra17	ENSMUSG00000014543	6	45518	0	0	0.000779125	0	0	0
Wdfy2	ENSMUSG00000014547	14	123831	0.345033	0.352526	0.368873	0.298566	0.319619	0.295703
Rbsn	ENSMUSG00000014550	6	28213	1.46932	1.45276	1.30855	1.56082	1.53652	1.42291
Mrps25	ENSMUSG00000014551	6	14508	2.46009	2.31234	2.32224	3.173	3.10682	2.96388
Dguok	ENSMUSG00000014554	6	26752	0.390734	0.516822	0.510381	0.920917	0.903522	1.14273
Camta1	ENSMUSG00000014592	4	944554	0.0510406	0.0505629	0.0492979	0.023602	0.0213312	0.0281325
Csf1	ENSMUSG00000014599	3	19421	0.0675343	0.0776958	0.0547822	0.028387	0.0351368	0.0363251
Strip1	ENSMUSG00000014601	3	19162	3.54473	3.73219	3.50718	3.15218	3.49932	3.10307
Kif1a	ENSMUSG00000014602	1	86487	0.0900715	0.0750623	0.0569973	0.245813	0.235457	0.334046
Alx3	ENSMUSG00000014603	3	10745	0.0147957	0.0130633	0.0132021	0.00641349	0.0367677	0.0125058
Slc25a11	ENSMUSG00000014606	11	3283	20.7865	21.8586	21.972	18.367	18.4445	19.2271
Chrne	ENSMUSG00000014609	11	4333	0.0183452	0.0242959	0.0327387	0	0.0165776	0.031012
Cmc2	ENSMUSG00000014633	8	32770	0.294722	0.297693	0.294363	0.451078	0.491	0.502318
Chfr	ENSMUSG00000014668	5	36130	2.37722	2.46116	2.47552	2.07807	1.99408	2.17016
Ceacam16	ENSMUSG00000014686	7	9202	0.025915	0.0190673	0.0308317	0.0299556	0.023418	0.0255549
Hoxa2	ENSMUSG00000014704	6	2414	0.0164644	0	0	0.0570944	0.0297559	0.0556649
Adam28	ENSMUSG00000014725	14	49815	0	0.00140887	0.00284767	0.00138338	0	0
Ankrd53	ENSMUSG00000014747	6	5682	0.062954	0.0308794	0.024966	0.0727697	0.0442463	0.0295616
Tex261	ENSMUSG00000014748	6	6928	4.41165	4.08252	4.19243	4.03351	4.23021	3.81615
Fam120b	ENSMUSG00000014763	17	37381	0.361502	0.306971	0.235283	0.28206	0.317061	0.297465
Tbp	ENSMUSG00000014767	17	28491	2.21945	2.14187	2.09865	2.42844	2.34721	2.40772
Psmb1	ENSMUSG00000014769	17	24730	9.38258	9.52704	10.384	9.47727	9.37168	9.87844
Pdcd2	ENSMUSG00000014771	17	8093	4.79317	4.92572	5.25412	6.42892	5.98663	5.98984
Dll1	ENSMUSG00000014773	17	9518	0.200437	0.184342	0.447122	0.362014	0.430169	0.801196
Nol3	ENSMUSG00000014776	8	5799	0.130221	0.0605128	0.11008	0.142603	0.142447	0.214342
Fhod1	ENSMUSG00000014778	8	18790	0.423044	0.345498	0.328407	0.617979	0.873513	0.73302
Plekhg4	ENSMUSG00000014782	8	9588	0.484998	0.483111	0.491942	0.240778	0.310907	0.483515
Slc9a5	ENSMUSG00000014786	8	21038	0.187031	0.223512	0.182058	0.540481	0.677745	0.779245
Elmo3	ENSMUSG00000014791	8	5159	0.53928	0.578168	0.446826	1.02187	1.12779	1.51071
Stc1	ENSMUSG00000014813	14	12566	0.0569321	0.134043	0.107245	0.0959713	0.082886	0.390314
4931428F04Rik	ENSMUSG00000014837	8	9455	0.142922	0.21155	0.206296	0.681476	0.702733	1.00195
Tppp3	ENSMUSG00000014846	8	4033	1.62606	1.44438	1.28385	0.794557	1.26456	1.07453
Msh3	ENSMUSG00000014850	13	143131	0.339606	0.322889	0.304763	0.50867	0.444642	0.425288
Adamts13	ENSMUSG00000014852	2	36212	0	0.00290716	0.0039174	0	0	0
Tmem208	ENSMUSG00000014856	8	8865	1.43916	1.21524	1.29215	2.10276	2.00543	1.89474
E2f4	ENSMUSG00000014859	8	7707	11.4331	11.2282	9.95777	18.8668	19.7728	16.8732
Surf4	ENSMUSG00000014867	2	13888	8.92602	8.61367	9.10609	7.08084	7.49185	7.29542
Surf2	ENSMUSG00000014873	2	3816	6.3117	6.25318	5.85494	11.7022	11.9906	10.8986
Dnajb9	ENSMUSG00000014905	12	4767	4.58564	4.85111	4.80593	4.22845	3.77461	4.48199
Naf1	ENSMUSG00000014907	8	30347	1.28087	1.20028	1.08098	2.81015	2.65338	2.52061
Yes1	ENSMUSG00000014932	5	75886	4.80851	4.4966	4.2878	3.58976	3.13075	3.16521
Ppp1cb	ENSMUSG00000014956	5	58590	7.84249	8.21914	8.82519	7.93869	7.37739	7.13445
Gorasp2	ENSMUSG00000014959	2	51060	1.57236	1.6776	1.70306	1.37596	1.45603	1.3981
Tsen15	ENSMUSG00000014980	1	15953	1.07877	1.05804	1.02482	1.19657	1.00634	1.09923
Oc90	ENSMUSG00000015001	15	36344	0.00109358	0.00193107	0.00195158	0.00568839	0.00197641	0.00184866
Efr3a	ENSMUSG00000015002	15	86782	2.20795	2.38614	2.32118	1.37179	1.33221	1.61307
Trappc2l	ENSMUSG00000015013	8	5020	3.42028	3.80273	3.88552	5.12042	4.72194	4.68439
Acsf3	ENSMUSG00000015016	8	42394	0.187503	0.16141	0.142211	0.324294	0.386314	0.391454
Ddx19a	ENSMUSG00000015023	8	22804	1.9503	1.86044	1.73869	3.02952	3.21764	2.73122
Galns	ENSMUSG00000015027	8	33221	0.166297	0.200697	0.229518	0.183582	0.219464	0.259884
Gata2	ENSMUSG00000015053	6	13141	0.886179	0.574131	0.707071	0.144213	0.163985	0.143159
C8g	ENSMUSG00000015083	2	3068	0.41455	0.491829	0.543291	0.415544	0.585322	0.591285
Entpd2	ENSMUSG00000015085	2	5447	0.0583734	0.0837504	0.123705	0.0948865	0.125278	0.154185
Rabl6	ENSMUSG00000015087	2	25503	3.39896	3.69036	3.47647	2.85347	3.10103	3.73835
Ptgds	ENSMUSG00000015090	2	3337	0.262029	0.189285	0.265689	0.165209	0.408985	0.44295
Edf1	ENSMUSG00000015092	2	4235	10.1544	9.78582	8.75928	9.12059	11.6608	9.97104
Clic3	ENSMUSG00000015093	2	1938	0.0205082	0.018107	0.0365988	0.0355588	0.0555965	0.069337
Npdc1	ENSMUSG00000015094	2	10143	0.630872	0.685014	0.650334	0.540134	0.66923	0.801508
Fbxw5	ENSMUSG00000015095	2	4721	3.14862	3.53813	3.20012	2.83184	4.07005	3.67888
Slc25a13	ENSMUSG00000015112	6	175955	1.40453	1.41698	1.3627	1.09329	1.09754	1.119
Ube2i	ENSMUSG00000015120	17	12706	10.5978	10.8152	10.5952	11.7585	11.9002	12.3313
Tsr3	ENSMUSG00000015126	17	2628	7.24423	7.42421	7.39512	9.66302	10.1541	10.2008
Unkl	ENSMUSG00000015127	17	46046	0.122568	0.0868788	0.0800998	0.112994	0.131038	0.105058
Lrrk1	ENSMUSG00000015133	7	161438	0.016495	0.0119552	0.00944611	0.0138732	0.0109011	0.0112369
Aldh1a3	ENSMUSG00000015134	7	36627	0.139981	0.15904	0.183	0.00282222	0.00294171	0.00366874
Actn1	ENSMUSG00000015143	12	92824	1.61165	1.68267	1.6142	1.81258	1.9168	1.79145
Sirt2	ENSMUSG00000015149	7	21926	0.784893	0.801824	0.781228	0.724456	0.74694	0.790586
Hnrnpl	ENSMUSG00000015165	7	13725	39.0065	38.6887	39.0481	42.7285	43.4334	45.734
Nolc1	ENSMUSG00000015176	19	9667	34.6016	32.986	30.4896	51.0556	49.8958	44.6898
Casd1	ENSMUSG00000015189	6	42516	0.287926	0.255039	0.199359	0.416564	0.406324	0.409295
Cnksr3	ENSMUSG00000015202	10	93174	0.129676	0.134831	0.150727	0.164195	0.166906	0.173784
Mtmr1	ENSMUSG00000015214	X	54436	0.917034	0.988872	1.02022	0.222173	0.211127	0.231422
Hmgb3	ENSMUSG00000015217	X	4758	10.2411	10.2442	10.2263	4.72889	4.18182	3.76324
Map2	ENSMUSG00000015222	1	267310	0.0389554	0.0362322	0.0339637	0.0881681	0.071613	0.0749014
Cyp2j9	ENSMUSG00000015224	4	23149	0.00686768	0.0106112	0.00919198	0.0104192	0.0170663	0.014512
Nipsnap3a	ENSMUSG00000015242	4	11890	0	0.00295134	0.00298269	0	0.00302063	0
Abca1	ENSMUSG00000015243	4	129108	0.749597	0.725703	0.713635	0.468109	0.435353	0.375207
Nipsnap3b	ENSMUSG00000015247	4	10180	2.24102	2.4888	2.65807	1.67882	1.87691	1.88429
Lage3	ENSMUSG00000015289	X	2342	18.6167	19.3587	21.2906	7.90056	7.66767	7.54497
Ubl4a	ENSMUSG00000015290	X	7500	5.91405	5.58187	5.45203	3.04136	2.53802	2.4725
Gdi1	ENSMUSG00000015291	X	6864	17.539	19.3044	20.9923	9.32694	8.87942	11.8195
Sash1	ENSMUSG00000015305	10	163851	0.308546	0.342452	0.319901	0.554749	0.611993	0.595601
Gadd45b	ENSMUSG00000015312	10	2131	5.33414	5.64822	6.39055	4.3495	5.47747	6.74713
Slamf6	ENSMUSG00000015314	1	35655	0.0111471	0.0186997	0.0208876	0.00386554	0	0
Slamf1	ENSMUSG00000015316	1	34057	0.00116701	0.00412149	0.00416528	0.0070821	0.00105457	0.000986398
Zdhhc12	ENSMUSG00000015335	2	2704	7.15821	6.55368	7.50204	5.86167	5.48559	5.93854
Endog	ENSMUSG00000015337	2	2576	3.57952	2.80622	2.91864	1.99302	2.02163	1.5258
Cybb	ENSMUSG00000015340	X	52519	0.286817	0.275952	0.21811	0.00590468	0.00341927	0.0025586
Golga7	ENSMUSG00000015341	8	15728	4.65477	4.34626	4.2594	4.08141	4.32272	4.18641
Xk	ENSMUSG00000015342	X	40494	0.507437	0.454956	0.503579	0.17954	0.156987	0.16509
Pcolce2	ENSMUSG00000015354	9	60495	0.90534	0.801658	0.800795	0.393007	0.399554	0.300425
Cd48	ENSMUSG00000015355	1	23249	0	0.00150937	0.00305082	0	0	0
Clpx	ENSMUSG00000015357	9	36398	1.62264	1.7913	1.87269	1.75321	1.68338	1.83761
Trabd	ENSMUSG00000015363	15	11953	1.31342	1.21541	1.15118	1.18766	1.51137	1.42211
Mov10l1	ENSMUSG00000015365	15	72243	0.0830737	0.0680038	0.0760897	0.05008	0.0447432	0.0516162
Dennd6b	ENSMUSG00000015377	15	14283	0.609406	0.562622	0.424587	0.653763	0.699045	0.726771
Cd83	ENSMUSG00000015396	13	18357	0.0259813	0.0229393	0.023183	0.0112621	0.00195649	0.0109801
Cltrn	ENSMUSG00000015401	X	30030	0	0	0.00236192	0.0022948	0	0
Ace2	ENSMUSG00000015405	X	49088	0	0	0.00433477	0	0	0
Gzmb	ENSMUSG00000015437	14	3422	0	0	0.0103636	0	0.0104954	0
Gzmf	ENSMUSG00000015441	14	6154	0.0064584	0	0.00576279	0	0	0
Gzmn	ENSMUSG00000015443	14	8802	0.00451545	0.00398675	0	0	0	0
C4a	ENSMUSG00000015451	17	14372	0.105087	0.0708079	0.0567546	0.0743216	0.102458	0.0911604
Ager	ENSMUSG00000015452	17	3074	0	0.0570778	0.069221	0.078463	0.0701015	0.0218567
Atf6b	ENSMUSG00000015461	17	7928	3.30373	2.70445	2.45136	2.98582	3.42029	2.90259
Egfl8	ENSMUSG00000015467	17	2622	0.0606331	0.0535338	0.0676282	0.0525651	0.0821862	0.102498
Notch4	ENSMUSG00000015468	17	24235	0.611713	0.583529	0.474124	0.261605	0.311212	0.321591
Ppt2	ENSMUSG00000015474	17	11848	0.254947	0.29618	0.28436	0.258831	0.233413	0.328906
Prrt1	ENSMUSG00000015476	17	3593	0.0221236	0	0.0296111	0.0287697	0.0199918	0.0373991
Rnf5	ENSMUSG00000015478	17	2599	7.60033	8.62771	7.76419	5.85985	6.43961	6.20431
Fam163a	ENSMUSG00000015484	1	129060	0.00831485	0.0106041	0.00494619	0.00213584	0.00250456	0.00208237
Cacfd1	ENSMUSG00000015488	2	11163	0.576788	0.562695	0.578203	0.567947	0.566255	0.445389
Hivep2	ENSMUSG00000015501	10	185299	0.0141564	0.0191271	0.0187561	0.0124587	0.014343	0.0204863
2310057J18Rik	ENSMUSG00000015519	10	14015	0	0.00500769	0.00506089	0	0	0
Arnt	ENSMUSG00000015522	3	62852	1.28558	1.36955	1.43037	1.2598	1.31828	1.40571
Itga2	ENSMUSG00000015533	13	99019	0.000401387	0	0.000716311	0.00139191	0.00108814	0.000678532
Mocs2	ENSMUSG00000015536	13	14039	1.26547	1.45975	1.54346	1.42352	1.41216	1.56734
Nat9	ENSMUSG00000015542	11	5027	1.20966	1.41008	1.43211	1.28175	1.45033	1.79764
Lpl	ENSMUSG00000015568	8	26957	0.43052	0.419165	0.44993	0.453761	0.430339	0.543342
Atp6v0e	ENSMUSG00000015575	17	36416	1.28896	1.19682	1.31764	1.15057	1.00992	0.999068
Nkx2-5	ENSMUSG00000015579	17	6345	0.012528	0.0276528	0.0391252	0.0162915	0.0169813	0.0158836
Zfp318	ENSMUSG00000015597	17	37189	2.03165	2.28256	2.20191	2.41544	2.34195	2.61964
Ttbk1	ENSMUSG00000015599	17	45227	0.0210909	0.0116384	0.0196034	0.052568	0.0500291	0.0341679
Srf	ENSMUSG00000015605	17	7846	2.52775	2.32571	2.08826	2.84136	3.41942	2.85586
Gata3	ENSMUSG00000015619	2	32956	0.013266	0.0149071	0.0182938	0.00313659	0	0.00101935
Gata5	ENSMUSG00000015627	2	9566	0.0124644	0.00366835	0.00741464	0.00720394	0.00375448	0.00702358
Lama5	ENSMUSG00000015647	2	49486	2.84638	2.48404	2.07256	1.85978	2.59027	2.17098
Steap1	ENSMUSG00000015652	5	13009	0.284133	0.329091	0.47162	0.659517	0.728853	0.746299
Steap2	ENSMUSG00000015653	5	29749	0.534404	0.666464	0.725997	0.976395	0.894594	1.06374
Hspa8	ENSMUSG00000015656	9	9103	294.335	296.479	268.901	255.17	242.451	208.46
Serac1	ENSMUSG00000015659	17	37545	0.488013	0.522469	0.547856	0.513015	0.547172	0.552067
Awat1	ENSMUSG00000015665	X	5954	0	0	0.0119127	0	0	0
Pdzd11	ENSMUSG00000015668	X	3685	20.0397	18.7027	19.2094	8.16295	6.59829	7.63039
Psma2	ENSMUSG00000015671	13	60996	4.95867	4.92923	5.26533	5.11797	4.80061	4.72381
Mrpl32	ENSMUSG00000015672	13	4981	7.70004	8.12294	7.9814	6.90374	6.475	7.56045
Setdb1	ENSMUSG00000015697	3	33677	3.85211	3.4115	3.16026	5.1679	4.86948	4.53377
Anxa9	ENSMUSG00000015702	3	11080	0.0825031	0.0443393	0.0352081	0.0684153	0.0907608	0.0333512
Arnt2	ENSMUSG00000015709	7	163898	0.0421947	0.0503147	0.0478199	0.0784162	0.0802024	0.0828069
Prune1	ENSMUSG00000015711	3	28402	2.29637	2.32897	2.37743	3.90641	4.01237	3.49398
Cers2	ENSMUSG00000015714	3	8808	4.05211	4.05973	4.21158	4.28358	3.95526	4.35941
Nlrp5	ENSMUSG00000015721	7	56033	0.00638382	0.00375758	0.00253167	0.00184479	0.000640968	0.00239814
Capza2	ENSMUSG00000015733	6	30738	6.18195	6.44107	6.56719	5.37955	5.0009	5.07874
Plekho1	ENSMUSG00000015745	3	7572	0.215206	0.199278	0.201395	0.632521	0.735193	0.64774
Vps45	ENSMUSG00000015747	3	58634	0.237925	0.236999	0.220162	0.296177	0.275641	0.281887
Prpf3	ENSMUSG00000015748	3	25761	3.74137	3.54306	3.25443	6.08582	5.87924	5.74697
Anp32e	ENSMUSG00000015749	3	18144	9.94719	10.8229	10.1756	13.62	11.8431	11.4645
Aph1a	ENSMUSG00000015750	3	4319	2.98156	2.88434	3.07099	2.76035	3.47595	2.93236
Tab2	ENSMUSG00000015755	10	50577	1.48994	1.52918	1.44796	1.3891	1.29666	1.3696
Ppil4	ENSMUSG00000015757	10	30244	3.10269	3.15247	3.1414	3.4862	3.25855	3.37004
Cnih1	ENSMUSG00000015759	14	12844	3.33271	3.59548	3.55912	4.32181	4.21119	4.66086
Eps8	ENSMUSG00000015766	6	177631	0.370307	0.354409	0.344797	0.310558	0.285696	0.259096
Med22	ENSMUSG00000015776	2	5415	6.9728	6.00734	5.44243	7.66759	7.74021	5.97429
Abo	ENSMUSG00000015787	2	22476	0.0176833	0.0187354	0.0142008	0.0137973	0.00479383	0.00149465
Surf1	ENSMUSG00000015790	2	3149	6.13403	6.55248	6.16034	6.795	6.93443	6.88091
Med28	ENSMUSG00000015804	5	9047	5.64522	5.18982	5.05679	5.0883	4.99409	4.85693
Qdpr	ENSMUSG00000015806	5	16215	6.65725	7.49223	7.58494	6.13055	6.60275	6.45357
Gnrh1	ENSMUSG00000015812	14	4258	0.0653393	0.0824129	0.0666307	0.0809217	0.0927827	0.0710061
Tnr	ENSMUSG00000015829	1	407960	9.74237e-05	0	0.000521584	0.000253381	0	0
Sqstm1	ENSMUSG00000015837	11	11461	14.5129	15.0702	16.2236	19.7792	20.4035	23.7276
Nfe2l2	ENSMUSG00000015839	2	29128	3.31299	3.513	3.60998	4.43954	4.01224	4.51062
Rxrg	ENSMUSG00000015843	1	41239	0.00385509	0.00510557	0.00429984	0.0843886	0.111476	0.0643543
Rxra	ENSMUSG00000015846	2	86517	0.311925	0.285543	0.249635	0.115894	0.118311	0.112216
Adamtsl4	ENSMUSG00000015850	3	11716	0.274782	0.308502	0.363239	0.167636	0.205388	0.209316
Fcrls	ENSMUSG00000015852	3	12980	0	0.0027035	0.00546444	0.00265458	0	0
Cd5l	ENSMUSG00000015854	3	13192	0	0	0.00268831	0	0	0
Prpsap1	ENSMUSG00000015869	11	23357	2.35676	2.02372	1.99967	2.97255	3.25986	2.74854
Fam184b	ENSMUSG00000015879	5	109909	0.0184425	0.0252229	0.0200055	0.0241395	0.0271222	0.0195616
Ncapg	ENSMUSG00000015880	5	30627	8.60122	9.59351	10.1609	9.18366	8.38341	9.79942
Lcorl	ENSMUSG00000015882	5	160434	0.336671	0.360901	0.385293	0.36425	0.349227	0.526414
Lta4h	ENSMUSG00000015889	10	31464	2.155	2.32091	2.35346	3.05206	2.89135	3.2052
Amdhd1	ENSMUSG00000015890	10	16695	0.0404711	0.0483439	0.0743484	0.0309582	0.0451765	0.0321953
Dstn	ENSMUSG00000015932	2	28004	10.7594	10.3693	11.176	20.6488	18.3745	19.8067
H2afy	ENSMUSG00000015937	13	62742	1.48738	1.53415	1.52784	2.1687	2.14432	2.58718
Gtf2ird2	ENSMUSG00000015942	5	40336	0.0995201	0.078298	0.0659415	0.113613	0.117533	0.0799534
Bola1	ENSMUSG00000015943	3	23121	0.218313	0.165432	0.171791	0.362135	0.431835	0.428622
Castor2	ENSMUSG00000015944	5	44632	0.162962	0.143882	0.142232	0.182967	0.162549	0.170859
Fcgr1	ENSMUSG00000015947	3	11060	0	0.00634564	0.00320653	0	0.00324732	0
Ncf1	ENSMUSG00000015950	5	9572	0.0415221	0.0403265	0.0407549	0.0719943	0.0675383	0.0842301
Wnt11	ENSMUSG00000015957	7	20083	0.0296855	0.0279571	0.044147	0.0205884	0.0160951	0.0284367
Adss	ENSMUSG00000015961	1	33549	7.44692	7.66909	7.66388	7.55702	6.87497	6.28237
1700016C15Rik	ENSMUSG00000015962	1	23510	0	0	0	0	0	0
Il17rb	ENSMUSG00000015966	14	12761	0.00311457	0.00549979	0.0194538	0.00270014	0.00562892	0.0105301
Cacna1d	ENSMUSG00000015968	14	451516	0.000440128	0.000699472	0.00157089	0.00144994	0.000954527	0.00104163
Chdh	ENSMUSG00000015970	14	31504	0.00126158	0	0.0011257	0.0185932	0.0102602	0.0106633
Actr8	ENSMUSG00000015971	14	28017	2.60172	2.6503	2.67845	2.49043	2.52665	2.6487
Lrrc27	ENSMUSG00000015980	7	29991	0.127222	0.167319	0.131257	0.136718	0.131729	0.154578
Stk32c	ENSMUSG00000015981	7	109669	0.00906021	0.0108792	0.00840775	0.00471279	0.00360237	0.00643271
Fnta	ENSMUSG00000015994	8	16928	5.9284	5.91628	6.18445	9.11891	8.4166	7.96979
Mtrex	ENSMUSG00000016018	13	59980	4.11166	4.09653	3.88285	5.68664	5.10827	5.16564
Lbp	ENSMUSG00000016024	2	26359	0.0120627	0.0199693	0.0201815	0.00784319	0.0190756	0.00509788
Celsr1	ENSMUSG00000016028	15	134848	0.314192	0.308372	0.288241	0.109618	0.164598	0.153958
Fli1	ENSMUSG00000016087	9	120657	0.00164702	0.00116334	0.00205748	0.00114229	0.00119066	0.000556847
Stard13	ENSMUSG00000016128	5	196326	0.0111344	0.0130481	0.00957389	0.0100039	0.00548812	0.00992451
Tenm1	ENSMUSG00000016150	X	901260	0.00388074	0.00338743	0.00385626	0.00317321	0.00334741	0.00301921
Camk1g	ENSMUSG00000016179	1	23952	0.117814	0.0922995	0.0858769	0.00287713	0	0.00280509
Utp25	ENSMUSG00000016181	1	39168	1.09185	1.00791	0.88914	1.65033	1.59642	1.51982
Hsd11b1	ENSMUSG00000016194	1	42441	0.103949	0.131466	0.175478	0	0	0.00079154
Syt14	ENSMUSG00000016200	1	144542	0.24775	0.235979	0.192114	0.182364	0.168716	0.176636
H2-M3	ENSMUSG00000016206	17	4264	0.205063	0.329188	0.299416	0.606059	0.598028	0.693305
Lonrf3	ENSMUSG00000016239	X	33988	0.620942	0.682459	0.697013	0.161191	0.193377	0.200645
Atp5e	ENSMUSG00000016252	2	3033	18.8569	16.0243	17.5275	21.7327	24.8435	20.6015
Nelfcd	ENSMUSG00000016253	2	11698	5.10997	5.08462	4.89005	6.07657	6.24481	6.34083
Tubb1	ENSMUSG00000016255	2	7187	0.0221205	0.00488262	0.019738	0.0767084	0.0699617	0.0560909
Ctsz	ENSMUSG00000016256	2	11546	3.37347	3.63801	4.02681	4.44359	4.70639	5.45542
Prelid3b	ENSMUSG00000016257	2	8014	9.57172	9.26108	8.92579	10.7617	10.9306	9.66649
Sertad4	ENSMUSG00000016262	1	11268	0.335088	0.358139	0.446922	0.244632	0.178493	0.241489
H2-M2	ENSMUSG00000016283	17	2701	0	0	0.01313	0	0	0
Ube2a	ENSMUSG00000016308	X	10322	8.38641	8.12181	8.20123	4.10259	4.01882	3.79484
Slc25a5	ENSMUSG00000016319	X	3156	606.564	576.039	577.81	232.919	233.985	215.166
Atp1b4	ENSMUSG00000016327	X	20585	0	0	0.00516845	0.00167386	0	0.00163195
Ppdpf	ENSMUSG00000016344	2	1524	7.14575	5.29595	4.70064	9.24717	11.9953	9.192
Kcnq2	ENSMUSG00000016346	2	59721	0.175695	0.139259	0.1348	0.0819279	0.0805857	0.0843768
Eef1a2	ENSMUSG00000016349	2	9361	0.0891619	0.0599789	0.022731	0.114106	0.0997542	0.0789513
Col20a1	ENSMUSG00000016356	2	31828	0.139859	0.128996	0.124795	0.00974325	0.0124126	0.0116103
Pls3	ENSMUSG00000016382	X	89528	1.51294	1.5306	1.49933	0.941002	0.847658	0.833765
Mpped2	ENSMUSG00000016386	2	175087	0.0197491	0.0160338	0.0153939	0.0181052	0.0172308	0.0163089
Nkap	ENSMUSG00000016409	X	23951	3.02182	3.22769	3.40264	1.46596	1.34808	1.44608
Ndufa1	ENSMUSG00000016427	X	3575	19.3889	19.2193	21.1992	9.10807	9.30283	9.5566
Wt1	ENSMUSG00000016458	2	47087	0.0244782	0.0193764	0.0135569	0.267093	0.34171	0.22402
E2f3	ENSMUSG00000016477	13	79488	0.469011	0.442351	0.37388	0.538816	0.488884	0.404877
Cr1l	ENSMUSG00000016481	1	34204	1.03999	0.96644	0.933159	1.13633	1.02903	0.905551
Ppfibp1	ENSMUSG00000016487	6	143538	0.434171	0.504351	0.537381	0.711991	0.636547	0.698144
Cd46	ENSMUSG00000016493	1	55423	0.0164938	0.0139294	0.0115179	0.00932549	0.00518418	0.0036368
Cd34	ENSMUSG00000016494	1	22460	0.139798	0.129679	0.0994766	0.165686	0.222272	0.189956
Plgrkt	ENSMUSG00000016495	19	18791	0.49282	0.569575	0.530331	0.473086	0.51223	0.55063
Cd274	ENSMUSG00000016496	19	20640	0.00962814	0.00170016	0.00343645	0.0217022	0.0156608	0.0146484
Pdcd1lg2	ENSMUSG00000016498	19	60242	0	0	0.000588696	0.000571967	0	0
Gtf3a	ENSMUSG00000016503	5	6957	4.91885	4.87759	4.54708	3.84831	4.58944	4.33141
Mtif3	ENSMUSG00000016510	5	12227	1.05319	1.09347	1.01807	1.08777	1.14558	1.22814
Lnx2	ENSMUSG00000016520	5	59931	0.189669	0.18737	0.168649	0.195478	0.255892	0.23879
Il19	ENSMUSG00000016524	1	7459	0	0.00470457	0.0095091	0.00461945	0.00481504	0.00450379
Dyrk3	ENSMUSG00000016526	1	10885	6.43733	5.68361	5.19664	5.79603	6.03153	5.43488
Mapkapk2	ENSMUSG00000016528	1	44126	0.660224	0.62348	0.651803	0.639528	0.662537	0.685183
Il10	ENSMUSG00000016529	1	5129	0	0	0.00691445	0	0	0
Lamp2	ENSMUSG00000016534	X	55097	2.18934	2.32533	2.53541	1.42899	1.42105	1.69441
Atxn10	ENSMUSG00000016541	15	126967	1.92985	1.99935	2.10857	2.73009	2.67596	3.03507
Foxred2	ENSMUSG00000016552	15	16200	0.706577	0.595687	0.527585	1.23788	1.03977	1.05758
Eif3d	ENSMUSG00000016554	15	11815	38.2177	35.0231	33.5972	36.6204	38.3138	38.3563
H3f3b	ENSMUSG00000016559	11	6050	51.4714	53.1127	54.6618	60.7174	60.9908	57.5758
Nup50	ENSMUSG00000016619	15	19552	8.54988	8.28108	7.35694	9.05645	8.87413	8.35892
Phf21b	ENSMUSG00000016624	15	70668	0.061866	0.0546224	0.044664	0.0604602	0.0655612	0.0598972
Nlrp14	ENSMUSG00000016626	7	31112	0.0689839	0.0609069	0.0558545	0.11961	0.107358	0.115535
Ift27	ENSMUSG00000016637	15	14644	0.542816	0.515204	0.433494	0.583529	0.647477	0.62627
Pacsin2	ENSMUSG00000016664	15	88999	1.09903	1.06182	1.02887	0.891232	0.971339	1.03009
Cmah	ENSMUSG00000016756	13	149973	0.000795042	0.000935939	0.00141882	0.00114876	0	0.000447998
Ttll12	ENSMUSG00000016757	15	20067	2.06776	1.86238	1.71604	2.09998	2.44125	2.07921
Bik	ENSMUSG00000016758	15	17772	0.152074	0.0967521	0.133699	0.0911239	0.109128	0.119087
Scube1	ENSMUSG00000016763	15	120022	0.00894098	0.00818649	0.00561414	0.00287084	0.00598479	0.00783711
Tox4	ENSMUSG00000016831	14	17255	6.24449	6.27802	6.26455	5.8549	5.76144	6.30406
Mrps18c	ENSMUSG00000016833	5	5844	2.86322	2.70211	2.98569	3.18386	2.85774	2.92595
Sulf1	ENSMUSG00000016918	1	168915	0.0856476	0.0968096	0.084611	0.525674	0.465646	0.381849
Srsf6	ENSMUSG00000016921	2	5593	56.8141	50.6702	44.9881	73.1206	66.3211	52.2196
Plcg1	ENSMUSG00000016933	2	44460	2.41634	2.66777	2.65064	2.58695	2.88551	3.04278
Kctd2	ENSMUSG00000016940	11	11146	1.6189	1.73474	1.69589	1.7559	2.06869	2.33583
Tmprss6	ENSMUSG00000016942	15	28967	0.017837	0.01696	0.0159159	0.00951606	0.00991897	0.00811808
Kctd5	ENSMUSG00000016946	17	25751	2.35837	2.33025	2.43764	2.81662	2.91635	2.71088
Pom121l2	ENSMUSG00000016982	13	7540	0.0527122	0.0511944	0.0141104	0.0319887	0.0190532	0.00891081
Etaa1	ENSMUSG00000016984	11	15119	7.10567	7.10694	6.6922	8.23637	7.78217	6.88584
Matn4	ENSMUSG00000016995	2	15767	0.00756231	0.00667687	0.0067478	0.00874141	0.00227788	0.0106532
Svs4	ENSMUSG00000016998	2	2507	0	0	0.0141461	0	0.014326	0
Svs6	ENSMUSG00000017000	2	1702	0	0	0.0208368	0	0	0
Slpi	ENSMUSG00000017002	2	35025	0	0	0.00101254	0	0.00102542	0.000959137
Svs3a	ENSMUSG00000017003	2	2232	0	0	0	0.0154375	0	0
Svs5	ENSMUSG00000017004	2	1656	0	0	0	0.020807	0	0
Rbpjl	ENSMUSG00000017007	2	12307	0.0129178	0.0142567	0.00576326	0.0251977	0.0145914	0.0409447
Sdc4	ENSMUSG00000017009	2	19640	2.34544	2.54609	2.33298	2.59651	3.01916	3.41924
Ccdc70	ENSMUSG00000017049	8	4266	0	0	0.00831322	0.00807699	0	0
Il13ra1	ENSMUSG00000017057	X	59149	0.262731	0.287143	0.269209	0.0704869	0.0631489	0.0732658
Prl5a1	ENSMUSG00000017064	13	9127	0	0	0.00388564	0	0	0
Nbr1	ENSMUSG00000017119	11	29802	7.05759	7.44759	7.16971	7.12784	7.01507	7.85568
Cyth1	ENSMUSG00000017132	11	116573	0.0719394	0.0779655	0.0806191	0.0360606	0.0385116	0.0466848
Rnd3	ENSMUSG00000017144	2	18673	1.31114	1.95067	1.83845	1.73823	1.5791	1.50401
Brca1	ENSMUSG00000017146	11	63191	3.39956	3.80507	3.64402	4.23624	4.05071	4.63734
Gast	ENSMUSG00000017165	11	2589	0.0153515	0.013554	0.013698	0.0665439	0	0.0129756
Cntnap1	ENSMUSG00000017167	11	20201	0.00196748	0.00347422	0.0140445	0.0153511	0.0124453	0.0149668
Nt5c3b	ENSMUSG00000017176	11	19487	1.51132	1.61528	1.54509	0.953047	0.954695	1.00849
Coa3	ENSMUSG00000017188	11	1146	24.7279	25.354	23.4262	23.452	22.3766	21.3405
Zpbp2	ENSMUSG00000017195	11	7568	0.00525171	0.0185473	0.00937215	0.0364233	0.0142371	0.0355114
Gsdma	ENSMUSG00000017204	11	13357	0.0535606	0.0893245	0.100894	0.0541728	0.0322665	0.0452712
Med24	ENSMUSG00000017210	11	24844	2.87641	2.7642	2.67081	3.31888	3.67914	3.64009
Gsdma2	ENSMUSG00000017211	11	11205	0	0.00313176	0.0189902	0.00615019	0	0.00299811
Psmd3	ENSMUSG00000017221	11	13425	12.0167	11.2685	10.5613	10.2407	12.3249	10.6799
Exosc10	ENSMUSG00000017264	4	23972	4.34721	4.3652	4.06687	4.87122	5.07148	4.95947
Glod4	ENSMUSG00000017286	11	122738	0.68164	0.817974	0.871739	0.800647	0.740616	0.866544
Vps53	ENSMUSG00000017288	11	133421	0.122135	0.122038	0.107386	0.1627	0.163128	0.153591
Taok1	ENSMUSG00000017291	11	78653	3.70198	3.66471	3.40515	2.95355	2.81102	2.52125
Dnttip1	ENSMUSG00000017299	2	22624	0.565677	0.576998	0.63956	0.565035	0.579433	0.651859
Tnnc2	ENSMUSG00000017300	2	2806	0.141643	0.125058	0.10111	0.0613978	0.0383984	0.0239442
Acot8	ENSMUSG00000017307	2	12117	1.08899	0.98176	1.0156	0.673944	0.815113	0.626574
Cd300lg	ENSMUSG00000017309	11	14111	0	0	0.00251323	0	0	0.00238068
Spint4	ENSMUSG00000017310	2	3952	0.0100569	0	0.00897374	0.00871874	0	0
Pyy	ENSMUSG00000017311	11	1156	0.0343815	0.0910677	0.0920351	0	0	0.0290604
Mpp2	ENSMUSG00000017314	11	31500	0.0832752	0.0991471	0.0945712	0.098447	0.115157	0.177034
Ppy	ENSMUSG00000017316	11	1389	0	0.0252638	0	0	0	0.0241856
Vtn	ENSMUSG00000017344	11	3233	0.0368806	0.0108541	0.0109694	0	0.011109	0.0415636
Nlk	ENSMUSG00000017376	11	130205	0.329364	0.306432	0.315952	0.304327	0.284112	0.307544
Traf4	ENSMUSG00000017386	11	7090	8.0555	6.50849	6.09244	8.0528	8.94084	9.12575
Aldoc	ENSMUSG00000017390	11	4813	2.55167	4.5204	5.65895	5.85609	6.43238	9.8136
Stac2	ENSMUSG00000017400	11	16839	0.734051	0.702286	0.678156	0.378552	0.411643	0.468824
Rpl19	ENSMUSG00000017404	11	3782	95.5582	84.5831	86.2881	90.8422	104.907	104.512
Nek8	ENSMUSG00000017405	11	10569	0.545276	0.541196	0.442925	0.475981	0.625265	0.68656
Cacnb4	ENSMUSG00000017412	2	248511	0.000959595	0.00112965	0.000713534	0.00194112	0.00158974	0.00216288
Plxdc1	ENSMUSG00000017417	11	63206	0.129536	0.133246	0.126806	0.0506985	0.0448899	0.0441142
Arl5b	ENSMUSG00000017418	2	33061	2.80226	2.62381	2.42428	2.30432	2.21613	2.14603
Zfp207	ENSMUSG00000017421	11	22454	18.8565	18.2505	18.228	21.5326	20.1858	19.7068
Psmd11	ENSMUSG00000017428	11	44633	3.56194	3.60168	3.54459	4.00511	3.94374	3.95677
C1qtnf1	ENSMUSG00000017446	11	21760	0.00182651	0.00161266	0.00488937	0.00316695	0.00660209	0.00926299
Pipox	ENSMUSG00000017453	11	13481	1.92519	2.17873	2.31237	4.8716	4.60897	5.17076
Timp2	ENSMUSG00000017466	11	54671	0.0305333	0.0487817	0.0415158	0.0283613	0.0256205	0.031338
Zc3h18	ENSMUSG00000017478	8	40751	2.47924	2.26732	1.95027	3.9588	4.19604	3.72037
Top2b	ENSMUSG00000017485	14	70283	2.47406	2.8729	3.0881	1.71981	1.59129	1.93438
Rarb	ENSMUSG00000017491	14	388317	0.000614111	0.000813311	0.000547968	0.00177466	0.00166482	0.00173022
Igfbp4	ENSMUSG00000017493	11	13148	0.341587	0.621866	0.534067	0.225377	0.251309	0.237619
Cdc6	ENSMUSG00000017499	11	16139	5.37354	5.42276	5.35512	5.76231	5.45217	5.57849
Suz12	ENSMUSG00000017548	11	41017	11.5193	12.3	12.1367	8.20396	7.96377	7.51943
Atad5	ENSMUSG00000017550	11	46394	2.95898	2.91962	2.90859	2.98265	2.73116	2.86018
Crlf3	ENSMUSG00000017561	11	34498	2.69014	2.78611	2.90412	3.01437	2.89734	2.82204
Krt27	ENSMUSG00000017588	11	5539	0	0	0.00640264	0.0124414	0.00648409	0.00606495
Tns4	ENSMUSG00000017607	11	23628	0.00336423	0.0207923	0.0135085	0.00874973	0.00760017	0.00426533
Tnfaip1	ENSMUSG00000017615	11	13482	3.62015	3.18587	3.05399	4.61566	4.85105	4.21853
Abr	ENSMUSG00000017631	11	206824	0.304971	0.312019	0.312248	0.355687	0.34904	0.334274
Rab11fip4	ENSMUSG00000017639	11	106811	0.903844	0.880152	0.873565	0.591635	0.604916	0.665201
Cd40	ENSMUSG00000017652	2	17321	0.0940791	0.07496	0.0470918	0.0557001	0.0414703	0.0620634
Slc35c2	ENSMUSG00000017664	2	11315	1.67199	1.45452	1.32893	1.44038	1.68864	1.57949
Zfp334	ENSMUSG00000017667	2	13995	0.775304	0.782316	0.704469	1.51909	1.42173	1.45465
Elmo2	ENSMUSG00000017670	2	38448	1.07095	1.1071	1.01463	0.959812	1.01259	1.0118
Wsb1	ENSMUSG00000017677	11	15299	10.3162	13.0397	12.4133	6.72508	6.02384	6.21635
Ttpal	ENSMUSG00000017679	2	16699	0.828268	0.666146	0.547923	1.34533	1.28185	1.09639
Rhot1	ENSMUSG00000017686	11	58888	1.8061	1.94025	2.13009	1.96951	1.85529	2.13526
Hnf4g	ENSMUSG00000017688	3	150022	0.000264928	0.000233908	0.000236393	0	0	0
Rhbdl3	ENSMUSG00000017692	11	55043	0.060654	0.0669403	0.0457453	0.0250397	0.0371923	0.0189199
Ada	ENSMUSG00000017697	2	23655	0.762808	0.737283	0.743616	0.549147	0.566325	0.501315
Serinc3	ENSMUSG00000017707	2	21859	5.43473	6.22074	7.197	4.71788	4.83384	5.91683
Tha1	ENSMUSG00000017713	11	5529	0.143769	0.107895	0.115456	0.143335	0.149404	0.188354
Pgs1	ENSMUSG00000017715	11	37719	1.52156	1.38434	1.26272	1.45613	1.7244	1.65569
Birc5	ENSMUSG00000017716	11	6492	21.9785	22.7078	22.7196	18.4383	17.6921	18.1319
Afmid	ENSMUSG00000017718	11	13984	0.0909496	0.0953571	0.0710096	0.0443518	0.056503	0.0816782
Trp53tg5	ENSMUSG00000017720	2	3423	0	0	0	0	0	0
Pigt	ENSMUSG00000017721	2	10781	2.90133	2.76995	2.51976	2.59198	3.10816	2.49281
Wfdc2	ENSMUSG00000017723	2	6097	6.99464	5.7325	5.24081	1.2433	1.35485	1.44359
Etv4	ENSMUSG00000017724	11	15629	1.26643	1.20347	1.35013	3.95514	4.55922	3.58313
Eppin	ENSMUSG00000017733	2	5251	0	0	0	0	0	0
Dbndd2	ENSMUSG00000017734	2	7213	0.0165306	0.0291901	0.0295002	0.0573239	0.0547718	0.0326017
Mmp9	ENSMUSG00000017737	2	15070	0.036923	0.0302713	0.0282396	0.0663064	0.0643473	0.0691046
Slc12a5	ENSMUSG00000017740	2	38929	0.0204192	0.00811279	0.014576	0.0221278	0.0184517	0.0250255
Ghdc	ENSMUSG00000017747	11	4925	1.09753	1.0189	0.885705	0.930499	1.39286	1.35057
Pltp	ENSMUSG00000017754	2	18193	1.57512	1.46399	1.41132	2.23864	2.42423	2.1235
Slc12a7	ENSMUSG00000017756	13	83660	1.25183	1.31163	1.22934	0.723231	0.769308	0.850485
Ctsa	ENSMUSG00000017760	2	8159	11.7886	11.6427	11.6012	10.9843	11.5375	12.2698
Zswim1	ENSMUSG00000017764	2	4185	12.8684	12.1164	11.7621	11.5184	12.727	11.0374
Slc12a4	ENSMUSG00000017765	8	22507	0.953583	1.05241	0.958023	3.29301	3.64627	3.30161
Spata25	ENSMUSG00000017767	2	2148	0.074013	0.0326736	0.0825517	0.0641647	0.0836018	0.109477
Myo1c	ENSMUSG00000017774	11	23406	4.03461	3.985	3.89703	2.54382	2.90471	2.46435
Crk	ENSMUSG00000017776	11	27649	5.98712	6.44614	6.10417	5.43347	5.14394	5.54773
Cox7c	ENSMUSG00000017778	13	2088	49.015	50.8556	52.1602	50.4305	49.9856	55.3782
Pitpna	ENSMUSG00000017781	11	40707	1.9996	2.06288	2.05866	1.56593	1.50166	1.46566
Mlx	ENSMUSG00000017801	11	4930	10.8996	10.9972	10.6824	11.6928	10.9422	11.7203
Retreg3	ENSMUSG00000017802	11	23571	1.63728	1.67187	1.63848	1.59484	1.66694	1.65468
Jph2	ENSMUSG00000017817	2	61751	0.00514906	0.00681927	0.00516879	0.00613789	0.00523454	0.00163206
Dhx58	ENSMUSG00000017830	11	9387	0.114319	0.0710277	0.0528922	0.157838	0.218086	0.196831
Rab5a	ENSMUSG00000017831	17	28446	2.87545	2.86815	2.94226	2.98463	2.74359	2.70323
Hspb9	ENSMUSG00000017832	11	725	0.219283	0.435617	0.293497	0.380209	0.198154	0.463362
Nkiras2	ENSMUSG00000017837	11	8363	2.00079	1.92178	1.57751	2.12185	2.40924	2.16915
Ppp2r5c	ENSMUSG00000017843	12	135942	1.62147	1.78629	1.86606	1.31751	1.34925	1.53683
Ift52	ENSMUSG00000017858	2	28787	3.45855	3.9069	3.94348	1.5261	1.58947	1.65477
Mybl2	ENSMUSG00000017861	2	30001	22.2114	21.3103	19.7009	15.3602	17.3226	15.2264
Sgk2	ENSMUSG00000017868	2	26797	0.452372	0.375834	0.28851	0.371606	0.337749	0.245713
Eya2	ENSMUSG00000017897	2	176695	0.00832261	0.00734815	0.00662338	0.00117003	0.00101631	0.000570369
Prl3c1	ENSMUSG00000017922	13	7090	0	0	0.005002	0	0	0.00473819
B4galt5	ENSMUSG00000017929	2	50739	1.14052	0.966865	0.819174	0.77756	0.784292	0.603826
Gdap1l1	ENSMUSG00000017943	2	16848	0.0117952	0.0249939	0.0210495	0.0654444	0.0959277	0.119636
Hnf4a	ENSMUSG00000017950	2	66102	0.101013	0.107235	0.0788666	0.0432647	0.0456399	0.0655592
Ptgis	ENSMUSG00000017969	2	48799	0.195471	0.158202	0.148255	0.204766	0.231099	0.183117
Cadps2	ENSMUSG00000017978	6	576648	0.000964938	0.00152135	0.00147601	0.00507901	0.00523177	0.00506836
Ddx27	ENSMUSG00000017999	2	19754	8.1687	8.15022	7.63538	8.91326	9.31974	9.00811
Cyth3	ENSMUSG00000018001	5	87803	0.165221	0.163861	0.170045	0.291967	0.297375	0.306083
Cyth4	ENSMUSG00000018008	15	24972	0.0604801	0.0786929	0.0525459	0.0441537	0.0460232	0.052465
Rac3	ENSMUSG00000018012	11	2499	1.00197	0.716151	0.894056	1.80624	2.63006	2.00299
Rrp7a	ENSMUSG00000018040	15	9368	6.9961	5.64879	5.05766	6.14611	6.9124	5.75914
Cyb5r3	ENSMUSG00000018042	15	19098	6.21418	6.79301	6.78347	5.22674	6.09308	6.01937
Ints2	ENSMUSG00000018068	11	46894	2.50959	2.49413	2.54331	2.97069	2.82458	2.74945
Med13l	ENSMUSG00000018076	5	204759	0.638027	0.586116	0.553027	0.541519	0.611104	0.54486
Hist1h2bc	ENSMUSG00000018102	13	8709	5.6772	3.96083	2.9808	4.76353	7.51793	5.95191
Baiap2l2	ENSMUSG00000018126	15	27342	0.00726812	0.0051337	0.0064853	0.0226836	0.0367797	0.0196584
Mafk	ENSMUSG00000018143	5	11140	0.428132	0.403205	0.397938	0.699027	0.831792	0.723744
Med1	ENSMUSG00000018160	11	41139	2.58242	2.44383	1.94394	2.96162	2.88185	2.66209
Erbb3	ENSMUSG00000018166	10	22129	3.47178	3.25716	2.77572	1.40759	1.56944	1.54086
Stard3	ENSMUSG00000018167	11	22744	0.601137	0.482923	0.531714	0.583263	0.645857	0.642512
Ikzf3	ENSMUSG00000018168	11	81129	0.0127374	0.0134087	0.0152997	0.0101931	0.0075258	0.0186335
Mfng	ENSMUSG00000018169	15	17593	0.637076	0.620328	0.608776	0.417167	0.514447	0.471646
Vmp1	ENSMUSG00000018171	11	99971	0.475885	0.457374	0.482098	0.5394	0.519846	0.456
Uchl5	ENSMUSG00000018189	1	30194	2.99068	3.31343	3.4884	4.15157	4.1299	4.05431
Glrx2	ENSMUSG00000018196	1	33338	0.422032	0.481036	0.518059	0.784464	0.753039	0.693278
Ro60	ENSMUSG00000018199	1	26278	2.32468	2.35296	2.60064	2.77587	2.51891	2.78307
Stk4	ENSMUSG00000018209	2	85202	1.34206	1.24053	1.14049	1.92499	1.81849	1.79241
Wfdc15b	ENSMUSG00000018211	2	7206	0	0	0	0	0	0
Pmp22	ENSMUSG00000018217	11	30565	0.0182048	0.0298504	0.0324881	0.0450927	0.0317263	0.0428646
Gdf9	ENSMUSG00000018238	11	6881	0.0519844	0.0509975	0.0618472	0.0600897	0.031317	0.0683495
Zcchc10	ENSMUSG00000018239	11	8622	3.5126	3.19494	3.12194	3.72059	3.56154	2.66506
Prl8a2	ENSMUSG00000018259	13	8543	0	0	0.00415126	0	0	0
Tbx5	ENSMUSG00000018263	5	52551	0.00756312	0.0126874	0.0101228	0.000655676	0	0.00127852
Psmb6	ENSMUSG00000018286	11	2491	79.1549	72.0705	68.2661	85.9821	94.7842	83.2764
Spag7	ENSMUSG00000018287	11	5645	8.68827	9.23752	9.30425	9.63804	9.58167	9.75975
Pfn1	ENSMUSG00000018293	11	2794	119.135	116.992	115.722	124.556	121.603	105.891
Tomm34	ENSMUSG00000018322	2	17629	3.73349	3.69645	3.40379	3.13702	3.25559	3.17091
Ywhab	ENSMUSG00000018326	2	23628	8.82436	8.80701	8.4653	7.43727	6.82647	6.40084
Ksr1	ENSMUSG00000018334	11	132967	0.140487	0.119552	0.0872156	0.0795546	0.0926468	0.0725098
Gpx3	ENSMUSG00000018339	11	7924	1.12353	1.5234	1.39189	0.617468	0.670807	0.661361
Anxa6	ENSMUSG00000018340	11	54337	2.42111	2.40952	2.24911	1.87638	1.90691	2.0056
Il12rb2	ENSMUSG00000018341	6	84870	0.00140491	0.000826945	0.00208932	0.00324793	0.00126954	0
Zkscan6	ENSMUSG00000018347	11	22064	0.504378	0.480312	0.527205	0.530964	0.524145	0.508535
Kpna2	ENSMUSG00000018362	11	10912	26.4214	27.5181	27.3067	29.1232	28.2366	27.8214
Smurf2	ENSMUSG00000018363	11	100649	0.719089	0.695559	0.705768	0.654559	0.596276	0.710266
Cep95	ENSMUSG00000018372	11	30678	0.700894	0.658865	0.695921	0.661544	0.590043	0.802667
Vezf1	ENSMUSG00000018377	11	16450	2.24456	2.15455	2.23133	2.35435	2.32085	2.7651
Cuedc1	ENSMUSG00000018378	11	96082	0.0252331	0.0186264	0.0166097	0.0182894	0.0250445	0.0332155
Srsf1	ENSMUSG00000018379	11	6382	106.481	102.442	103.203	131.315	116.908	110.383
Abi3	ENSMUSG00000018381	11	12402	0.0320472	0.0452719	0.0600507	0.0916838	0.104254	0.0785534
Shroom1	ENSMUSG00000018387	11	10561	0.0150535	0.063132	0.0369384	0.0815653	0.0782173	0.0477139
Kif3a	ENSMUSG00000018395	11	34588	0.689458	0.729464	0.754645	0.8119	0.813048	0.814883
Sept8	ENSMUSG00000018398	11	30308	0.899599	0.86837	0.8343	0.603681	0.656497	0.660614
Mtmr4	ENSMUSG00000018401	11	24140	2.45978	2.50321	2.63851	3.14447	2.96517	2.89736
Mrm1	ENSMUSG00000018405	11	6454	1.53955	1.72902	1.55506	1.44681	1.49694	1.9311
Mapt	ENSMUSG00000018411	11	100700	1.09131	1.26392	1.1407	0.195037	0.217561	0.217509
Kansl1	ENSMUSG00000018412	11	135632	0.559404	0.538407	0.52347	0.703447	0.692452	0.642738
Gid4	ENSMUSG00000018415	11	33782	1.69065	1.73057	1.63663	1.76352	1.72124	2.08532
Myo1b	ENSMUSG00000018417	1	166306	0.543695	0.617612	0.651042	0.588618	0.522406	0.618927
Dhx40	ENSMUSG00000018425	11	38900	2.53898	2.79017	2.90825	3.82033	3.59061	3.89826
Ypel2	ENSMUSG00000018427	11	57282	0.46349	0.560536	0.684123	0.546183	0.581221	0.608162
Akap1	ENSMUSG00000018428	11	33794	5.33124	5.00193	4.55135	4.08147	4.09805	3.82122
Nol11	ENSMUSG00000018433	11	22718	9.62746	9.25401	9.18529	9.46271	8.77569	9.50379
Derl2	ENSMUSG00000018442	11	12677	3.14774	3.38264	3.46054	3.43287	3.11642	3.00507
C1qbp	ENSMUSG00000018446	11	5190	38.1521	38.702	38.4708	49.1021	49.977	43.2706
Rpain	ENSMUSG00000018449	11	7620	2.3993	2.41311	2.47598	2.6498	2.52162	2.51733
6330403K07Rik	ENSMUSG00000018451	11	1572	0.505661	0.513424	0.406079	0.591809	0.731101	0.833433
Slc13a3	ENSMUSG00000018459	2	68202	0	0.000514522	0.00103998	0	0.00105321	0.000492563
Kcnab3	ENSMUSG00000018470	11	6784	1.23031	1.45869	1.44282	0.599331	0.550589	0.718027
Chd3	ENSMUSG00000018474	11	26133	2.8562	2.47344	2.16995	1.29081	1.29187	1.36134
Kdm6b	ENSMUSG00000018476	11	15167	0.820213	0.564535	0.612621	0.479351	0.596734	0.553731
1700125H20Rik	ENSMUSG00000018479	11	10741	0.0185015	0.0326705	0.0231123	0.0192476	0.0200626	0.0344038
Appbp2	ENSMUSG00000018481	11	47868	3.51218	3.60679	3.32505	3.43427	3.2563	3.09003
Wnt9b	ENSMUSG00000018486	11	22457	0	0	0.00315841	0	0.00479788	0
Adora2b	ENSMUSG00000018500	11	17469	0.0910068	0.124544	0.0974459	0.0867871	0.0925176	0.0942295
Ncor1	ENSMUSG00000018501	11	142115	2.65796	2.57071	2.41111	2.16318	2.10162	1.94946
Trpv2	ENSMUSG00000018507	11	26029	0.171018	0.134817	0.125349	0.158853	0.194555	0.14455
Cenpv	ENSMUSG00000018509	11	14315	1.82968	1.65223	1.73915	1.89673	1.96449	1.93138
Pcgf2	ENSMUSG00000018537	11	11674	2.44789	1.86369	1.70121	2.10446	2.30739	1.87335
Cwc25	ENSMUSG00000018541	11	21075	1.40875	1.45361	1.28563	1.55483	1.4315	1.33897
1700001P01Rik	ENSMUSG00000018543	11	4437	0.322474	0.411258	0.439606	0.124251	0.0809451	0.105998
Pip4k2b	ENSMUSG00000018547	11	29547	3.29291	3.15201	2.83862	3.08682	3.08259	2.61842
Trim37	ENSMUSG00000018548	11	93606	1.07423	1.22062	1.2173	1.75915	1.557	1.72731
Ybx2	ENSMUSG00000018554	11	5809	0.848403	1.03903	1.19048	0.990571	0.797569	1.53251
Ctdnep1	ENSMUSG00000018559	11	9445	1.24979	0.988281	0.912419	1.23671	1.1864	1.03502
Elp5	ENSMUSG00000018565	11	14295	3.46708	3.17651	3.09862	3.68066	3.87167	3.142
Slc2a4	ENSMUSG00000018566	11	5649	0.288466	0.496957	0.640352	0.616056	0.476837	0.796878
Gabarap	ENSMUSG00000018567	11	3808	13.5266	14.5784	17.0429	19.5808	17.1937	19.3288
Cldn7	ENSMUSG00000018569	11	3106	0.53744	0.621387	0.73075	1.06498	1.006	1.21137
2810408A11Rik	ENSMUSG00000018570	11	3635	1.64009	2.66444	2.4781	2.6257	2.57879	3.79836
Phf23	ENSMUSG00000018572	11	4232	19.1963	16.9487	14.8326	21.3073	21.9464	19.1545
Acadvl	ENSMUSG00000018574	11	5228	3.98362	4.79251	5.6371	2.51108	2.7067	3.48275
Dnah11	ENSMUSG00000018581	12	321061	0.00309481	0.00316965	0.00287194	0.0072978	0.00581696	0.00502241
G3bp1	ENSMUSG00000018583	11	35153	17.8718	16.511	15.042	17.8423	17.1929	15.533
Atox1	ENSMUSG00000018585	11	14598	3.44957	2.87741	2.60673	2.59167	3.12949	2.30126
Glra2	ENSMUSG00000018589	X	198376	0.000200352	0.000353787	0.00107264	0.000173693	0.000543141	0.000169344
Sparc	ENSMUSG00000018593	11	28683	15.4488	16.8184	17.6808	3.16779	3.49224	3.41056
Glra4	ENSMUSG00000018595	X	22467	0	0	0.0015785	0	0	0
Mief2	ENSMUSG00000018599	11	4553	2.10379	1.92683	1.73699	2.17197	2.05884	1.93314
Tbx3	ENSMUSG00000018604	5	14055	16.8085	15.0652	13.2798	1.15223	1.10135	0.893922
Mmp20	ENSMUSG00000018620	9	46748	0.000850196	0	0.00227588	0	0	0
Mmp7	ENSMUSG00000018623	9	7495	0	0	0.00473171	0	0	0
Crhr1	ENSMUSG00000018634	11	42668	0.000931494	0.00246729	0.000831166	0.000807548	0.00168348	0.00314932
Dusp14	ENSMUSG00000018648	11	21220	0.767928	0.717704	0.638422	0.277665	0.247108	0.245383
Tada2a	ENSMUSG00000018651	11	50680	1.94176	2.03361	1.94045	2.22118	2.10404	2.20666
Ikzf1	ENSMUSG00000018654	11	87923	0.0393277	0.0391133	0.0371087	0.0145001	0.0187904	0.0152833
Tcaf3	ENSMUSG00000018656	6	12826	0	0	0.00276502	0.00268645	0.0028002	0
Pnpo	ENSMUSG00000018659	11	6161	3.361	4.01549	3.70702	2.77397	3.09545	3.22797
Cog1	ENSMUSG00000018661	11	17885	1.38224	1.28319	1.09853	1.33703	1.52015	1.48575
Cbx1	ENSMUSG00000018666	11	19513	14.1642	15.1332	14.6124	16.9501	14.6621	13.8899
Cdk5rap3	ENSMUSG00000018669	11	9070	6.03405	6.20193	6.00584	8.43746	8.92538	9.60404
Copz2	ENSMUSG00000018672	11	11333	0.768036	0.975363	1.27988	0.0972917	0.114087	0.219354
Slc25a39	ENSMUSG00000018677	11	4961	41.0508	36.9022	36.3506	23.2256	27.1193	26.6597
Sp2	ENSMUSG00000018678	11	29618	0.50322	0.424158	0.419085	0.386236	0.447456	0.341405
Aatf	ENSMUSG00000018697	11	90667	0.94993	0.862703	0.839403	1.1591	0.947132	0.935188
Lhx1	ENSMUSG00000018698	11	7251	0	0	0.00489094	0	0	0
Dync1h1	ENSMUSG00000018707	12	65493	8.55003	8.99508	8.64282	8.54717	8.89754	9.5991
Cpsf4l	ENSMUSG00000018727	11	11845	2.02667	1.67088	1.03893	1.40211	1.23407	0.986968
Pex12	ENSMUSG00000018733	11	7944	1.23077	1.26336	1.23214	1.73497	1.68184	1.46317
Ndel1	ENSMUSG00000018736	11	50424	0.753534	0.749513	0.897436	0.858268	0.836914	0.983349
Slc25a35	ENSMUSG00000018740	11	6234	0.49729	0.377145	0.364085	0.204506	0.161314	0.237107
Zbtb4	ENSMUSG00000018750	11	18111	0.182145	0.226696	0.180151	0.066588	0.0694074	0.103873
Tnfsfm13	ENSMUSG00000018752	11	13521	0.052911	0.0441205	0.0367206	0.0229353	0.0185938	0.0422376
Mpdu1	ENSMUSG00000018761	11	5945	8.93175	8.68874	9.03756	11.9047	12.1611	10.42
Fxr2	ENSMUSG00000018765	11	20307	7.05572	6.98994	7.38379	7.28596	7.44942	8.13748
Atp5g3	ENSMUSG00000018770	2	2879	80.7324	76.0822	76.4223	66.5432	66.3292	48.6462
Cd68	ENSMUSG00000018774	11	1940	5.20372	6.65651	7.53157	3.30356	3.94328	5.42003
Slc35g3	ENSMUSG00000018776	11	2078	0.286898	0.287081	0.34133	0.0497446	0	0.0484992
Acsl1	ENSMUSG00000018796	8	65014	1.42501	1.61386	1.81319	1.2248	1.19489	1.27629
Abca5	ENSMUSG00000018800	11	68347	0.0721082	0.100119	0.100664	0.0675547	0.0620073	0.0688125
Smyd4	ENSMUSG00000018809	11	57272	0.368497	0.412357	0.381442	0.440392	0.522375	0.480984
Lsp1	ENSMUSG00000018819	7	34058	0.00466792	0.00412137	0.0114542	0.0171989	0.0231998	0.0197274
[truncated: 50,202 more rows]
