# Supplementary material for: Identification of X-chromosomal genes that drive sex differences in embryonic stem cells through a hierarchical CRISPR screening approach
Source: Genome Biol. 2021 Apr 16;22:110. doi: 10.1186/s13059-021-02321-2 (PMC8051100; doi:10.1186/s13059-021-02321-2)
Supplement: Supplementary file 6 — Additional file 6: Table S5. RNA-seq data of Dusp9 and Klhl13 mutant mESCs (Cpm values). [file 13059_2021_2321_MOESM6_ESM.xlsx]

## Sheet: Cpm values Mutants
Gene	Ensembl	Chromosome	C1_XX_R1	C1_XX_R2	C1_XX_R3	C2_XX_R1	C2_XX_R2	C2_XX_R3	C1_XO_R1	C1_XO_R2	C1_XO_R3	C2_XO_R1	C2_XO_R2	C2_XO_R3	C3_XO_R1	C3_XO_R2	C3_XO_R3	C1_D9HET_R1	C1_D9HET_R2	C1_D9HET_R3	C2_D9HET_R1	C2_D9HET_R2	C2_D9HET_R3	C1_D9HOM_R1	C1_D9HOM_R2	C1_D9HOM_R3	C2_D9HOM_R1	C2_D9HOM_R2	C2_D9HOM_R3	C1_K13HET_R1	C1_K13HET_R2	C1_K13HET_R3	C2_K13HET_R1	C2_K13HET_R2	C2_K13HET_R3	C1_K13HOM_R1	C1_K13HOM_R2	C1_K13HOM_R3	C2_K13HOM_R1	C2_K13HOM_R2	C2_K13HOM_R3	C1_D9K13HET_R1	C1_D9K13HET_R2	C1_D9K13HET_R3	C2_D9K13HET_R1	C2_D9K13HET_R2	C2_D9K13HET_R3
Gnai3	ENSMUSG00000000001	3	27.9737	27.0418	16.5038	27.647	12.9209	17.6397	14.3652	12.256	8.50486	15.795	10.7487	8.64542	11.7779	15.5332	8.5325	23.7347	5.30286	5.02447	23.8351	10.3253	14.4013	12.319	6.30378	8.76322	5.36485	25.0037	30.6693	10.7316	12.8641	18.9458	12.5994	10.3729	14.5902	17.1456	11.5125	14.3471	11.5416	5.64883	8.69382	18.3657	12.6112	14.5548	6.60974	15.2105	18.4333
Pbsn	ENSMUSG00000000003	X	0	0	0	0	0	0	0	0	0	0	0	0	0	0	0	0	0	0	0	0	0	0	0	0	0	0	0	0	0	0	0	0	0	0	0	0	0	0	0	0	0	0	0	0	0
Cdc45	ENSMUSG00000000028	16	6.32571	6.02842	7.0344	5.2268	6.46046	5.78109	6.15653	7.02676	9.71984	7.96389	8.32645	7.58137	6.45883	5.4902	6.7549	7.56149	7.77752	11.1655	7.29647	7.09866	9.02248	9.68911	12.0212	9.61817	8.55821	7.36716	6.54279	8.2384	8.10612	8.45274	4.68439	6.2611	8.26192	6.9954	7.01541	6.93172	9.05569	8.06976	5.58888	7.31516	7.04125	8.63135	6.78368	6.64122	9.78761
H19	ENSMUSG00000000031	7	6.74743	8.69815	11.7015	7.42756	9.80018	8.00459	11.2266	6.37311	13.1912	12.875	12.1112	14.6307	13.6775	10.8465	13.8653	15.053	28.1641	29.0303	10.7015	9.67999	10.0635	36.8186	29.4665	29.282	67.1883	37.1707	34.8949	17.2356	10.9256	10.9303	16.4761	12.4287	11.9534	31.685	28.0617	23.6968	22.0178	29.4546	20.2856	20.7003	20.5983	18.9551	30.2657	18.6383	16.1496
Scml2	ENSMUSG00000000037	X	2.38971	1.63628	1.96152	2.20076	1.14974	2.6682	0.603581	0.653652	1.04141	0.530926	0.75695	0.399019	0.189965	1.07126	0.533281	2.31046	1.17841	2.2331	3.97252	1.56724	1.73509	8.44337	8.79597	14.1066	1.27734	1.33948	2.04462	0.3252	1.23354	1.45737	1.77684	1.77554	2.10943	4.6636	6.65565	4.51368	1.59806	0.806976	1.65596	0.93385	1.5764	1.10007	0.869703	0.214233	1.46814
Apoh	ENSMUSG00000000049	11	0	0	0	0	0	0	0	0	0	0	0	0	0	0	0	0	0	0	0	0	0	0	0	0	0	0	0	0	0	0	0	0	0	0	0	0	0	0	0	0	0	0	0	0	0
Narf	ENSMUSG00000000056	11	2.10857	0.947323	1.55569	0.412642	1.75199	1.48233	1.81074	1.3073	1.56212	1.59278	1.36251	2.39412	1.89965	2.00861	1.24432	1.12022	1.64978	2.41919	1.37822	1.75162	1.04105	1.66099	1.90579	1.92363	1.40508	0.558118	0.681541	1.7344	0.52866	0.728684	1.45378	1.49519	1.93364	1.78314	1.43906	0.644811	1.4205	1.21046	2.06996	0.778208	1.15603	1.52318	1.04364	1.07117	1.14189
Cav2	ENSMUSG00000000058	6	0	0	0	0	0.0547496	0	0	0	0	0.132731	0	0	0	0.133907	0	0.0700138	0.117841	0	0	0	0	0	0	0	0.127734	0	0	0	0.17622	0.145737	0.161531	0.186898	0	0.274329	0	0	0	0	0	0.155642	0.105093	0.0846211	0.173941	0	0.326254
Klf6	ENSMUSG00000000078	13	9.69942	8.78427	8.86064	11.2789	10.1834	9.04222	11.3473	9.64137	11.282	13.0077	12.5654	11.3056	12.9177	12.4534	9.95459	8.47167	11.0771	8.18803	9.64755	5.99237	5.89931	6.50555	7.32998	6.62585	8.81368	6.69742	6.13387	11.2736	10.2208	9.76437	8.39959	7.28904	4.57043	10.9732	10.4332	9.83337	5.14932	6.25406	7.86583	10.2724	8.82783	8.71597	10.0886	9.21202	9.29823
Scmh1	ENSMUSG00000000085	4	3.936	4.82273	5.614	4.67661	5.63921	5.63286	4.34578	6.2097	5.55419	5.57472	4.69309	2.79314	6.83876	6.69537	6.57714	6.65131	6.36343	6.32711	5.26967	7.19085	5.89931	7.05921	6.30378	5.98464	8.81368	5.58118	7.08802	8.5636	8.28234	7.57832	6.78428	6.72834	4.922	8.36705	7.01541	9.02736	9.23326	9.68371	8.07283	7.4708	9.24821	8.12362	9.91461	7.92662	10.4401
Cox5a	ENSMUSG00000000088	9	260.619	346.462	195.746	226.678	225.185	258.667	159.466	159.001	147.533	172.949	163.501	177.165	133.356	155.868	146.83	203.53	190.314	158.922	201.707	242.922	228.685	171.082	181.49	160.303	117.26	295.021	264.71	193.277	182.916	210.007	183.983	198.766	202.681	182.292	161.894	173.938	215.916	204.568	204.305	180.856	163.63	194.544	150.285	164.745	185.638
Tbx2	ENSMUSG00000000093	11	0	0.0861203	0.135277	0	0	0	0	0	0.173569	0.132731	0	0	0	0	0	0.0700138	0	0	0	0.0921903	0	0	0	0	0	0	0	0	0	0	0	0.0934492	0	0	0.179882	0	0	0	0	0	0.105093	0.0846211	0	0	0
Tbx4	ENSMUSG00000000094	11	0	0	0	0	0.218999	0	0.120716	0.163413	0.173569	0	0.15139	0	0.189965	0	0	0.0700138	0	0.186092	0.162144	0	0	0.138416	0	0.213737	0.127734	0	0	0.1084	0	0	0.161531	0	0	0	0	0	0	0.201744	0	0	0	0.0846211	0.173941	0	0
Zfy2	ENSMUSG00000000103	Y	0	0	0	0	0	0	0	0	0	0	0	0	0	0	0	0	0	0	0	0	0	0	0	0	0	0	0	0	0	0	0	0	0	0	0	0	0	0	0	0	0	0	0	0	0
Ngfr	ENSMUSG00000000120	11	2.24914	2.92809	1.69096	1.37547	1.64249	2.37173	1.56931	1.47072	1.56212	0.92912	0.75695	1.33006	0.569896	1.33907	0.355521	1.12022	2.59251	2.04701	1.05393	1.65943	0.867546	2.21465	4.39799	3.41979	2.29922	1.22786	1.77201	1.1924	1.93842	1.60311	2.26143	2.52313	1.58207	1.50881	2.69824	2.41804	1.77563	3.42965	1.24197	0.778208	1.36621	1.26932	1.04364	1.2854	0.978761
Wnt3	ENSMUSG00000000125	11	0	0.0861203	0.135277	0.137547	0.109499	0	0.241432	0.163413	0.867843	0.530926	0.75695	0.665032	0.759862	0.401722	0.17776	0.350069	0	0	0.162144	0.276571	0	0.138416	0	0.213737	0.510938	0.223247	0	0.1084	0.35244	0	0	0.0934492	0	0.137165	0.179882	0.161203	0	0.201744	0	0.155642	0.210187	0.169242	0.173941	0.214233	0.489381
Wnt9a	ENSMUSG00000000126	11	0	0	0	0	0	0	0.241432	0	0	0	0.15139	0	0	0.133907	0	0.0700138	0	0	0.0810719	0	0	0	0.1466	0	0	0	0	0	0	0	0.161531	0	0	0.137165	0.359765	0.161203	0	0	0	0	0.210187	0	0	0	0
Fer	ENSMUSG00000000127	17	9.98057	7.14798	7.0344	9.49077	7.7197	10.2281	7.84656	11.1121	6.76918	7.1675	7.11533	6.1183	8.16851	9.77523	6.22162	9.17181	7.89536	4.65229	9.8097	9.12684	9.71651	9.82753	9.23577	8.54948	5.74805	6.5858	6.95172	8.7804	11.2781	11.2217	13.2455	8.97113	10.5471	8.50421	10.9728	8.70495	7.28007	3.83313	8.90081	9.3385	8.09218	9.30832	4.6964	8.78356	8.80885
Xpo6	ENSMUSG00000000131	7	1.968	4.73661	4.26123	4.9517	4.27047	3.70583	4.94937	4.41215	4.51278	4.38014	5.29865	5.18725	2.65952	3.07987	4.79953	4.48088	4.71365	4.65229	5.1886	4.33295	4.51124	4.15248	4.39799	3.63353	3.06563	6.02768	3.81663	4.878	4.05306	3.64342	2.42296	5.13971	4.57043	4.25211	4.31718	4.83608	3.55125	3.63139	5.38189	4.35797	6.3056	4.99264	4.52245	5.35583	5.22006
Tfe3	ENSMUSG00000000134	X	11.9486	15.9322	21.7796	15.9555	18.5601	15.8609	12.1923	7.19018	16.3154	19.2461	17.2585	15.5618	15.5772	12.8551	18.6649	21.7743	31.5815	30.3329	20.1869	18.5303	21.5151	19.7935	23.7491	25.8622	35.7656	17.0784	14.3124	25.2572	19.5604	19.9659	19.8683	18.9702	12.8323	19.6146	18.7078	19.3443	28.9427	31.6738	20.2856	23.6575	23.9613	22.7631	25.2214	18.424	20.3909
Axin2	ENSMUSG00000000142	11	1.12457	1.89465	0.676385	1.23793	1.58774	1.18586	0.845014	1.3073	0.520706	1.59278	0.90834	1.06405	0.759862	1.20517	0.888802	2.31046	0.589206	0.186092	1.70251	1.10628	1.21456	1.24574	1.75919	1.7099	0.383203	3.23709	2.72616	0.8672	2.46708	1.74884	0.807653	0.747594	1.2305	0.960153	1.43906	1.93443	1.06538	0.806976	1.24197	1.71206	1.5764	0.846211	0.521822	1.49963	1.7944
Brat1	ENSMUSG00000000148	5	1.68686	1.89465	1.35277	1.65057	1.31399	0.444699	0.845014	1.14389	1.04141	1.72551	2.11946	1.19706	1.13979	1.33907	1.95537	1.40028	0.589206	0.930458	1.54037	1.29066	0.694037	1.10733	1.1728	0.641211	0.766407	2.67897	1.90831	0.4336	1.40976	0.728684	0.484592	1.58864	0.703142	0.960153	0.539647	0.644811	0.532688	0.806976	0.620987	0.778208	1.26112	1.26932	0.173941	0.642699	1.14189
Gna12	ENSMUSG00000000149	5	1.40571	2.23913	1.69096	1.51302	2.02574	1.63056	0.845014	1.63413	0.520706	1.46005	2.42224	1.59608	0.949827	1.33907	1.42208	1.75035	0.94273	0.372183	1.78358	1.38286	0.867546	1.10733	2.19899	1.06869	0.766407	5.02307	2.72616	0.8672	1.05732	1.31163	1.45378	1.02794	0.703142	1.23448	1.07929	0.967217	1.4205	0.403488	2.06996	1.8677	0.840746	1.77704	1.39152	1.49963	2.12065
Slc22a18	ENSMUSG00000000154	7	0	0.0861203	0	0	0	0	0	0.653652	0.173569	0	0	0	0	0.133907	0	0.0700138	0	0	0.0810719	0	0	0.138416	0.1466	0	0.127734	0.111624	0.272616	0.1084	0.17622	0.437211	0.161531	0	0	0	0	0	0.355125	0.403488	0.206996	0.155642	0	0.0846211	0.173941	0.428466	0
Itgb2l	ENSMUSG00000000157	16	0	0	0	0	0	0	0	0	0	0	0	0	0	0	0	0	0	0	0	0	0	0	0	0	0	0	0	0	0	0	0	0	0	0	0	0	0	0	0	0	0	0	0	0	0
Igsf5	ENSMUSG00000000159	16	0	0	0	0	0	0	0	0	0	0	0	0.133006	0	0	0	0	0	0	0.0810719	0	0	0	0	0	0	0	0	0	0	0	0	0	0	0	0	0	0	0	0	0	0	0	0	0	0
Pih1d2	ENSMUSG00000000167	9	0.562285	0.861203	0.270554	0.825284	0.547496	0.444699	1.08645	1.3073	0.173569	1.19458	0.75695	1.19706	1.89965	0.401722	1.06656	0.980193	0.353524	0.186092	1.21608	0.921903	0.694037	0.276832	0.439799	0.641211	0.383203	0.558118	0.408925	0.4336	0.35244	0.437211	0.161531	0.560695	0.527357	0.960153	0.71953	0.322406	0.710251	0.806976	0.206996	0.311283	0.63056	0.253863	0	0.642699	0.815635
Dlat	ENSMUSG00000000168	9	25.584	27.3862	23.4029	26.2715	23.1043	21.3456	23.1775	22.551	22.9111	25.6172	26.3419	24.4732	26.2152	22.4964	25.4198	26.1852	22.0363	16.7482	22.3758	22.0335	27.2409	24.638	22.5763	24.7935	17.1164	26.9013	26.4438	27.642	20.794	25.7954	25.5218	21.213	21.9732	28.8046	20.5066	28.5329	26.6344	18.9639	22.3555	25.3696	22.2798	25.7248	22.4383	20.3521	24.1428
Sdhd	ENSMUSG00000000171	9	2.24914	40.9071	5.95219	14.58	3.23023	3.70583	1.08645	2.28778	1.21498	6.63657	11.5056	0.931045	1.32976	4.55285	1.42208	7.35145	0.824889	0	4.54002	2.30476	0.694037	1.66099	1.75919	0.641211	0.383203	33.0406	22.3545	0.4336	0.70488	1.60311	2.42296	1.21484	2.81257	3.84061	2.87812	1.93443	5.32688	1.61395	1.44897	3.11283	1.36621	4.48492	0.347881	2.78503	5.54632
Fgf23	ENSMUSG00000000182	6	0	0	0	0	0	0	0	0	0	0.132731	0	0	0	0	0	0	0	0	0	0	0	0	0	0	0	0	0	0	0	0	0	0	0	0	0	0	0	0	0	0	0	0	0	0	0
Fgf6	ENSMUSG00000000183	6	0.140571	0	0	0	0	0	0	0	0.173569	0	0	0	0	0	0	0	0	0	0	0	0	0	0	0	0	0	0	0	0	0	0	0	0	0	0	0	0.177563	0	0	0	0	0	0	0	0
Ccnd2	ENSMUSG00000000184	6	37.8137	37.6346	44.6414	39.8887	42.5952	31.5737	32.1105	43.6313	39.4001	22.0334	21.9515	20.084	21.846	22.7642	21.1535	31.9963	47.2543	39.6375	36.3202	48.5843	42.3362	30.1747	29.4665	28.8545	30.4008	17.5249	17.3111	23.1976	33.1294	27.9815	22.2912	25.4182	25.6647	21.8092	33.2782	25.47	27.5222	48.4185	35.3962	24.747	42.0373	31.8175	30.7875	33.6346	24.6322
Gpr107	ENSMUSG00000000194	2	4.07657	5.77006	7.71079	6.73982	8.1577	8.00459	4.94937	4.57557	6.94274	7.69843	4.39031	6.78333	4.74914	6.56146	7.28818	7.07139	9.4273	10.235	6.97218	8.66589	6.59335	6.9208	7.32998	6.62585	6.25899	5.46956	5.45233	5.8536	6.87258	6.55816	6.62275	6.91524	4.922	4.93793	3.59765	6.28691	11.7191	9.68371	6.20987	6.69259	5.67504	6.68507	5.91398	5.35583	5.22006
Nalcn	ENSMUSG00000000197	14	0.421714	0.172241	0	0.412642	0.0547496	0	0.120716	0	0	0.398194	0.15139	0.133006	0.379931	0	0.17776	0.140028	0	0	0.162144	0	0.520527	0.138416	0.1466	0	0	0.223247	0.408925	0.4336	0	0.437211	0.323061	0.0934492	0.175786	0.137165	0	0.161203	0.355125	0.201744	0	0.155642	0.31528	0.423105	0	0.428466	0.163127
Btbd17	ENSMUSG00000000202	11	0.140571	0.172241	0.0676385	0	0	0	0	0.326826	0.520706	0.132731	0.15139	0.399019	0	0.133907	0.355521	0	0	0	0.0810719	0.0921903	0.173509	0	0.1466	0	0.127734	0.334871	0.408925	0.2168	0	0.145737	0	0.280348	0.351571	0.274329	0.179882	0	0.355125	0.403488	0	0.311283	0	0	0.347881	0	0
Slfn4	ENSMUSG00000000204	11	0	0.0861203	0.0676385	0.137547	0.109499	0	0.120716	0	0	0	0	0	0	0	0	0.0700138	0	0	0	0.0921903	0	0.138416	0.1466	0.213737	0	0	0	0	0	0	0.161531	0.186898	0.175786	0.137165	0	0.161203	0	0	0	0	0.105093	0	0	0	0
Th	ENSMUSG00000000214	7	0	0	0	0	0	0	0	0	0	0	0	0	0	0	0	0	0	0	0	0	0.173509	0.138416	0	0	0	0	0	0	0	0	0	0	0	0	0.179882	0	0	0.403488	0.206996	0	0	0.0846211	0	0	0
Ins2	ENSMUSG00000000215	7	0	0	0	0	0	0	0	0	0	0	0	0	0	0	0	0	0	0	0	0	0	0	0	0	0	0	0	0	0	0	0	0	0	0	0	0	0	0	0	0	0	0	0	0	0
Scnn1g	ENSMUSG00000000216	7	0	0	0	0	0	0	0	0	0	0	0	0	0	0	0	0	0	0	0	0	0	0	0	0	0	0.111624	0.136308	0	0	0	0	0	0	0.137165	0	0	0	0	0	0	0	0	0	0	0
Drp2	ENSMUSG00000000223	X	0	0.172241	0.270554	0.412642	0.218999	0.741166	0	0	0.173569	0.132731	0	0.266013	0.189965	0	0	0.140028	0.471365	0.186092	0.243216	0.368761	0.520527	0.415248	0.439799	0.427474	0.510938	0.558118	0.136308	0.4336	0.35244	0.728684	0.484592	0.467246	0.703142	0.548659	0	0.161203	0.177563	0.403488	0.413991	0.155642	0.31528	0.169242	0.173941	0	0.163127
Tspan32	ENSMUSG00000000244	7	0.421714	0.602842	0.338193	0.962831	0.218999	0.148233	0.120716	0.163413	0.520706	0.132731	0.60556	0.266013	0.379931	0.267815	0.17776	0.0700138	0.353524	0.558275	0.486431	0.276571	0	0.138416	0.586398	0.641211	0.255469	0.446495	0.545233	0.1084	0.17622	0.291474	0.323061	0.186898	0.527357	0.411494	0.359765	0.644811	0.355125	0.201744	0	0	0	0.169242	0.173941	0.856932	0.163127
Lhx2	ENSMUSG00000000247	2	0.140571	0.258361	0.135277	0.275095	0.109499	0	0	0	0.347137	0	0.15139	0.133006	0	0	0	0.210041	0.235682	0	0.405359	0.276571	0	0.138416	0.1466	0	0	0.111624	0.272616	0.2168	0	0.582947	0.161531	0	0	0.137165	0	0.161203	0.355125	0	0.206996	0.155642	0.210187	0.0846211	0	0	0
Clec2g	ENSMUSG00000000248	6	0	0	0.0676385	0	0.0547496	0.148233	0.120716	0	0.173569	0	0	0	0	0	0	0	0	0	0.0810719	0	0	0	0	0.213737	0	0.111624	0	0	0	0	0	0	0	0	0	0	0	0.201744	0	0	0.105093	0.0846211	0	0	0
Gmpr	ENSMUSG00000000253	13	0.984	2.23913	2.97609	1.65057	1.42349	1.92703	2.41432	1.63413	3.47137	3.18556	2.11946	2.39412	3.03945	0.669537	2.48865	1.47029	2.71035	3.53574	2.18894	2.39695	1.56158	2.76832	2.19899	4.48848	3.19336	2.12085	1.49939	2.0596	1.7622	2.62326	1.77684	1.30829	1.40628	1.37165	1.61894	1.93443	2.48588	4.64011	1.03498	1.24513	0.735653	1.86166	2.08729	1.07117	2.28378
Glra1	ENSMUSG00000000263	11	0	0	0	0	0.0547496	0	0	0	0	0	0	0	0	0	0	0.0700138	0	0	0	0	0	0.138416	0	0	0.127734	0	0	0	0	0	0	0	0	0	0	0	0	0	0	0	0	0	0	0	0
Mid2	ENSMUSG00000000266	X	0	0	0.0676385	0.275095	0.109499	0.148233	0	0	0	0	0	0	0	0	0	0.0700138	0	0.186092	0.0810719	0	0	0	0	0.427474	0	0.111624	0	0	0.17622	0	0.161531	0	0	0	0	0	0	0	0	0	0	0.0846211	0	0	0
Trim25	ENSMUSG00000000275	11	17.2903	18.6881	22.5913	17.7436	18.9434	18.9738	17.1417	15.1974	20.6547	11.0167	11.8084	15.0297	13.2976	16.4706	18.8426	19.3938	25.3359	27.9137	17.1872	19.7287	16.1364	22.4234	22.4297	19.8775	24.3973	16.0738	15.4028	18.6448	17.4458	15.3024	20.6759	17.7554	15.8207	15.0881	18.8877	18.8607	13.6723	20.5779	17.3876	14.0078	17.1302	15.7395	16.6983	17.9956	17.7808
Dgke	ENSMUSG00000000276	11	4.35771	3.27257	3.65248	3.57623	3.28498	2.96466	3.50077	2.94144	3.2978	2.5219	1.81668	2.92614	2.84948	3.21378	3.02193	4.83095	3.29955	3.90792	3.08073	3.31885	3.12316	5.25981	3.22519	5.98464	3.7043	3.12546	3.68032	3.4688	2.99574	2.769	3.23061	4.39211	4.57043	3.56628	4.49706	2.90165	1.77563	2.01744	3.10493	3.26848	3.46808	2.53863	4.00063	4.49889	3.75192
Scpep1	ENSMUSG00000000278	11	37.392	42.974	62.498	54.3312	52.9976	50.3993	62.7724	56.2141	100.149	62.6493	45.2656	59.1879	60.599	50.617	74.6594	58.8116	60.4526	86.1604	49.5349	51.9954	54.8289	62.8408	60.399	74.808	76.8961	36.2777	34.3497	66.8828	38.0635	48.6761	52.659	39.1552	37.0908	56.5119	43.3517	51.1013	67.4738	65.9703	55.2678	67.5485	51.1804	61.0964	83.4915	44.9889	56.4419
Mnt	ENSMUSG00000000282	11	4.21714	6.8035	7.23732	5.50189	6.18671	6.07756	6.03581	5.39263	7.11631	6.37111	6.50977	6.78333	6.07889	7.3649	7.46594	5.95117	7.07047	7.07148	5.91825	7.28304	5.89931	4.42931	5.86398	8.12201	6.51446	4.68819	5.0434	6.0704	6.1677	5.10079	6.29969	5.79385	4.21885	6.30958	5.75624	6.60932	3.55125	5.0436	8.07283	4.04668	5.56994	6.0081	9.56673	6.42699	4.73068
Itgb2	ENSMUSG00000000290	10	0	0.258361	0.0676385	0	0.164249	0	0	0	0.173569	0	0.30278	0.133006	0	0	0	0	0	0	0	0	0	0	0	0	0	0.334871	0	0	0.17622	0	0	0.0934492	0	0.137165	0	0.322406	0	0.201744	0	0	0	0.0846211	0	0	0.326254
Hddc2	ENSMUSG00000000295	10	3.936	5.5117	2.90846	4.26397	4.59897	2.96466	3.25934	3.43168	3.64494	2.38917	4.23892	3.72418	0.949827	3.48159	3.19969	3.85076	2.82819	3.34965	3.89145	3.22666	2.77615	3.32198	3.07859	2.13737	1.78828	6.36255	4.77079	2.168	3.70062	3.9349	3.06908	2.80348	2.81257	3.15479	3.95741	2.90165	4.43907	2.62267	3.72592	2.33463	3.46808	4.14643	1.56547	2.78503	3.58879
Tpd52l1	ENSMUSG00000000296	10	4.49828	5.77006	4.93761	4.26397	5.25597	4.89169	4.10435	5.88287	4.51278	9.55667	6.0556	6.38431	4.55917	5.75801	6.22162	5.53109	5.18501	2.79137	4.54002	6.26894	4.51124	6.0903	4.98439	5.7709	4.47071	6.47417	4.49817	5.3116	5.46282	4.95505	5.49204	5.42005	4.57043	5.89808	4.49706	5.9645	8.16788	7.26278	8.69382	7.78208	5.67504	6.34658	6.60974	6.42699	8.31947
Pemt	ENSMUSG00000000301	11	0.843428	1.03344	0.338193	0.550189	0.383247	0	0.362149	0.490239	0.867843	0.398194	0.60556	0.798039	0.379931	0.133907	0.17776	0.490097	0.824889	0.744366	0.486431	0.645332	0.520527	0.415248	0.879597	1.49616	0.638672	1.56273	0.954157	0.7588	0	0.291474	0.807653	0.560695	1.05471	0.548659	0.899412	0.483608	0.887813	1.61395	0.827982	1.24513	0.735653	0.592348	0.521822	0.214233	0.815635
Cdh1	ENSMUSG00000000303	8	73.0971	54.6864	96.5201	72.3499	104.462	88.1987	116.25	103.604	127.746	91.0538	116.873	147.105	147.983	108.331	138.475	92.6983	136.814	107.747	78.4776	76.7946	71.6593	94.6765	111.562	115.204	101.804	54.9189	56.0227	146.99	158.246	144.571	88.1957	81.5812	88.7717	88.3341	99.1152	129.768	70.6699	95.2231	104.74	120	152.595	121.6	128.194	114.186	123.324
Cdh4	ENSMUSG00000000305	2	0.702857	0.688962	1.01458	1.51302	0.930744	1.48233	0.96573	0	1.21498	0.796389	0.60556	0.532026	0.569896	0.535629	0.711042	0.56011	1.64978	1.11655	0.648575	1.10628	0.173509	1.66099	1.1728	0.854948	1.02188	0.669742	0.681541	0.7588	1.05732	0.728684	1.29224	1.77554	1.05471	0.685824	1.25918	1.77323	1.95319	1.00872	2.06996	0.466925	1.15603	0.76159	1.21758	0.428466	0.163127
Ckmt1	ENSMUSG00000000308	2	0.421714	0.516722	0.338193	0.137547	0.602246	0.592932	0.724297	0.163413	0.694274	1.06185	1.21112	0.133006	1.13979	0.535629	1.06656	0.840166	1.06057	1.30264	0.486431	0.460952	0.347018	0.553664	1.3194	1.06869	1.27734	0.781366	0.681541	0.7588	0.70488	0.582947	0.969183	0.934492	1.40628	1.23448	0.539647	0.483608	1.06538	1.41221	1.65596	0.778208	0.735653	0.930832	2.26123	1.2854	0.652508
Bcl6b	ENSMUSG00000000317	11	0.281143	1.20568	1.08222	0.275095	1.20449	1.03763	1.69003	1.63413	1.38855	0.92912	1.36251	1.86209	1.89965	1.20517	1.59984	0.630124	0.94273	2.2331	0.648575	0.737523	0.347018	0.69208	1.0262	1.28242	2.04375	0.781366	0.817849	0.6504	0.52866	0.728684	0.484592	0.560695	0.703142	0.274329	0.71953	0.967217	0.710251	1.00872	0.620987	1.40078	1.5764	1.1847	1.39152	1.71386	1.30502
Clec10a	ENSMUSG00000000318	11	0.140571	0	0.0676385	0.137547	0.109499	0	0	0	0	0	0	0	0	0	0	0.0700138	0	0	0.0810719	0.460952	0	0	0.293199	0	0	0	0	0	0	0	0	0	0	0.137165	0.359765	0	0	0	0	0	0.105093	0.0846211	0	0	0
Alox12	ENSMUSG00000000320	11	0.421714	0.344481	0.270554	0.550189	0.602246	0.444699	0.603581	0.326826	0.520706	0.530926	0.75695	0.399019	0.189965	0.803444	0.888802	0.770152	0.707047	0.744366	0.972862	0.921903	0.694037	0.415248	0.732998	0	0.766407	0.558118	1.09047	0.4336	0.35244	0.728684	0.807653	0.373797	0.878928	0.274329	0.71953	0.806014	0.355125	0.806976	0.620987	0.778208	0.31528	0.592348	0.347881	0	0.489381
Arvcf	ENSMUSG00000000325	16	1.54628	2.15301	1.08222	0.962831	1.69724	0.741166	1.32788	0.490239	0.520706	1.32731	0.90834	0.532026	0.569896	2.00861	0.888802	1.05021	0.589206	1.11655	1.37822	0.737523	0.694037	1.66099	1.6126	1.06869	1.27734	2.67897	1.36308	0.4336	1.40976	0.437211	1.13071	1.77554	1.58207	1.92031	1.07929	1.12842	1.59806	1.21046	0.413991	1.08949	0.945839	1.01545	0.869703	1.2854	1.30502
Comt	ENSMUSG00000000326	16	6.18514	6.3729	2.43499	5.50189	4.54422	3.40936	4.4665	4.41215	1.04141	3.98194	2.27085	3.99019	3.79931	3.21378	1.42208	4.34086	3.77092	1.48873	4.78324	4.33295	3.8172	4.42931	6.01058	4.27474	1.14961	6.5858	4.08925	2.4932	3.70062	2.91474	4.36133	4.20521	4.57043	3.56628	4.1373	5.6421	3.72882	2.82442	4.34691	3.26848	2.62733	3.72333	2.26123	2.35656	3.42567
Rtca	ENSMUSG00000000339	3	14.4789	16.6212	16.4362	13.6172	16.6439	13.7857	10.9852	10.295	13.7119	11.4149	13.4737	11.8376	11.9678	11.7838	14.7541	13.5127	18.6189	18.237	15.4847	16.0411	13.0132	14.2568	13.0474	16.4577	16.8609	17.0784	16.4933	15.5012	15.5074	16.614	14.2147	15.7929	11.0745	13.8536	12.0521	9.34976	15.4479	17.7535	15.3177	17.5875	13.9774	14.7241	16.0025	14.5678	14.0289
Dbt	ENSMUSG00000000340	3	8.71542	12.143	6.62857	11.554	6.18671	6.07756	4.58722	4.73898	3.64494	3.58375	4.5417	2.79314	6.83876	6.29364	3.73297	7.77153	3.29955	4.4662	9.64755	4.88609	4.33773	5.12139	4.10479	3.84727	4.0875	8.26015	11.8588	4.878	3.87684	5.10079	6.94581	5.7004	5.44935	5.21226	5.75624	5.15849	1.77563	2.21918	4.34691	5.75874	3.88845	5.83885	6.4358	7.06969	6.19882
Dazap2	ENSMUSG00000000346	15	19.5394	22.8219	18.33	17.4685	19.7646	20.1597	22.4532	19.773	21.6961	17.5206	19.5293	21.148	24.3156	19.5505	19.7314	20.164	17.794	13.7708	17.4305	21.6647	18.5655	18.963	20.8171	18.3814	17.2442	22.2131	20.9915	18.6448	20.794	20.8404	20.5144	20.6523	17.7543	19.6146	16.0095	21.6012	17.4011	20.7796	17.5946	21.6342	16.92	19.886	14.4371	17.7813	19.9015
Mcts1	ENSMUSG00000000355	X	23.4754	30.2282	21.5767	22.2827	17.0271	23.4208	13.6409	12.256	11.8027	11.2822	9.23479	12.3696	8.73841	16.7384	10.4879	20.7241	15.3194	21.4005	21.484	17.7005	18.2185	20.3471	22.1365	17.7402	19.5434	36.7242	35.7127	17.2356	26.6092	26.5241	22.4527	26.633	30.7625	24.2782	28.0617	25.6312	14.0274	14.5256	21.9415	21.6342	23.1205	22.5092	17.0462	24.4226	22.5115
Rem1	ENSMUSG00000000359	2	0.140571	0.172241	0	0	0.0547496	0	0	0	0	0	0	0	0	0	0	0	0	0	0	0.0921903	0	0	0	0	0	0	0.136308	0	0	0	0	0.0934492	0	0.137165	0	0	0.177563	0.201744	0	0	0.105093	0	0	0	0
Rnf17	ENSMUSG00000000365	14	19.9611	7.2341	12.716	15.8179	9.41694	11.4139	16.6588	12.9096	8.67843	8.76028	6.35838	9.04444	13.4875	9.2396	11.1989	15.6131	7.65968	9.49067	15.6469	6.54551	9.02248	14.2568	5.27758	5.98464	14.1785	3.90683	5.17971	9.6476	10.2208	5.68374	16.9607	12.5222	7.20721	15.6368	10.4332	6.77052	10.1211	6.45581	9.3148	10.8949	8.09218	8.039	14.7849	12.4255	9.62449
Trappc10	ENSMUSG00000000374	10	2.24914	2.49749	5.34344	3.85133	4.92747	5.63286	4.4665	3.10485	5.20706	4.38014	4.69309	4.65523	4.55917	2.81205	4.08849	4.83095	6.48127	4.09401	4.21574	4.97828	5.37878	4.01406	5.27758	3.84727	6.89766	4.79982	4.77079	5.962	4.58172	3.64342	5.8151	5.04626	6.67985	8.09272	5.93612	4.35248	4.43907	5.0436	4.7609	4.98053	4.93938	4.73878	6.78368	4.07043	5.70944
Ccm2	ENSMUSG00000000378	11	1.68686	4.04765	4.19359	3.71378	4.81797	3.1129	4.70793	4.08533	7.46345	5.97292	6.81255	5.18725	5.12907	4.82066	5.51058	4.13081	6.12774	5.39665	4.54002	4.05638	5.03177	4.84456	6.89018	7.05332	7.15313	5.13469	4.63448	4.4444	3.87684	4.08063	2.90755	4.85936	2.63678	6.44674	2.51835	3.54646	6.74738	6.65755	5.79588	6.53695	5.46485	4.31567	6.26186	3.2135	4.89381
Wap	ENSMUSG00000000381	11	0	0	0	0	0	0	0	0	0	0	0	0	0	0	0	0	0	0	0	0	0	0	0	0	0	0	0	0	0	0	0	0	0	0	0	0	0	0	0	0	0	0	0	0	0
Tbrg4	ENSMUSG00000000384	11	11.808	13.7792	14.407	10.7287	13.6327	11.2657	14.3652	11.9292	18.0511	17.5206	14.6848	15.0297	16.527	12.4534	14.5764	10.4321	19.4438	14.7012	9.97184	13.552	12.6662	15.9178	19.7909	19.8775	23.1199	13.06	11.1773	14.7424	13.7452	12.0962	14.0532	16.5405	11.7776	11.659	16.0095	14.1858	16.5133	19.5692	12.2127	10.7393	15.1334	11.9316	14.0892	13.9251	10.6032
Tmprss2	ENSMUSG00000000385	16	0	0	0	0	0.0547496	0	0	0	0.173569	0	0	0	0.189965	0	0.17776	0	0	0.186092	0	0	0	0	0	0	0	0	0.272616	0	0.17622	0.145737	0	0	0.175786	0	0	0.161203	0	0	0	0	0	0.0846211	0	0	0
Mx1	ENSMUSG00000000386	16	0	0	0	0	0.0547496	0.148233	0	0	0	0	0	0	0	0	0	0	0	0	0.0810719	0.0921903	0.173509	0.138416	0	0	0	0	0.136308	0	0	0	0	0	0	0	0	0	0.177563	0	0.206996	0	0	0	0	0	0
Fap	ENSMUSG00000000392	2	0	0	0	0	0	0	0	0	0	0	0	0	0	0	0	0	0	0	0	0	0	0	0	0	0	0	0	0	0	0	0	0	0	0	0	0	0	0	0	0	0	0	0	0	0
Gcg	ENSMUSG00000000394	2	0	0	0	0	0	0	0	0	0	0	0	0	0	0	0	0	0	0	0	0	0	0	0	0	0	0	0	0	0	0	0	0	0	0.137165	0	0	0	0	0	0	0	0	0	0	0
Ndufa9	ENSMUSG00000000399	6	26.9897	32.8979	31.9254	22.9704	30.824	28.3125	28.7305	33.0094	37.4908	37.2975	35.4253	33.1186	31.7242	32.0038	34.4855	25.415	37.2378	41.4984	25.6187	37.6137	31.5787	28.7905	35.0373	38.4727	42.2801	36.0544	31.0783	30.6772	28.7239	28.8559	23.4219	31.6793	27.2468	27.2958	28.7812	29.3389	43.3253	46.6028	39.9502	25.5252	29.0057	31.7329	33.7445	24.851	27.0791
Egfl6	ENSMUSG00000000402	X	2.67086	2.58361	1.82624	3.30114	2.84698	2.96466	1.44859	1.14389	0.347137	0.530926	0.45417	0	0.949827	0.803444	0.17776	3.29065	2.82819	2.04701	3.24287	2.67352	3.47018	3.32198	2.05239	1.7099	2.04375	2.12085	2.31724	0.9756	1.93842	1.45737	2.58449	3.45762	3.6915	2.74329	3.058	2.25684	1.06538	1.41221	1.86296	2.64591	1.99677	1.94628	2.08729	1.9281	1.95752
Lck	ENSMUSG00000000409	4	7.16914	6.28678	5.74927	4.81416	5.03697	6.37402	7.12226	7.02676	5.03349	6.63657	8.93201	9.17745	7.21869	6.42755	7.6437	4.83095	6.71695	6.5132	5.67503	6.91428	8.50195	5.81347	5.86398	5.7709	7.28086	8.81827	7.49695	8.3468	7.9299	7.57832	5.65357	7.94318	9.84399	6.58391	5.75624	7.09292	8.52301	8.87673	8.27982	8.71593	8.61765	7.70052	6.4358	7.06969	6.85133
Tssk3	ENSMUSG00000000411	4	0	0	0	0	0	0	0	0	0	0	0.15139	0.133006	0	0	0	0	0	0	0	0	0	0	0	0	0	0	0	0	0	0	0	0	0	0	0	0	0	0	0	0	0.105093	0	0	0	0
Cttnbp2	ENSMUSG00000000416	6	0	0.172241	0.202916	0.137547	0.109499	0.296466	0.241432	0	0.347137	0.265463	0.15139	0	0	0.133907	0	0	0.353524	0	0.162144	0.553142	0	0	0.293199	0.213737	0.127734	0.446495	0.136308	0.2168	0	0.437211	0	0.186898	0.175786	0.137165	0.179882	0.161203	0	0	0	0.311283	0.210187	0	0.173941	0.428466	0.163127
Galnt1	ENSMUSG00000000420	18	9.27771	5.85618	8.52245	8.66548	7.2817	9.63515	4.58722	4.90239	4.16565	5.30926	6.0556	5.05425	6.83876	6.02583	5.51058	7.56149	6.24559	7.62975	7.13432	6.08456	7.98142	4.15248	5.42418	5.7709	5.23711	5.58118	6.54279	8.3468	9.33966	9.91011	10.338	7.28904	8.43771	9.46436	6.65565	8.06014	4.2615	4.84185	7.03785	9.64978	9.45839	7.86976	7.47944	11.9971	11.4189
Myf5	ENSMUSG00000000435	10	0	0	0	0	0	0	0	0	0	0	0	0	0	0	0	0	0	0	0	0	0	0	0	0	0	0	0	0	0	0	0	0	0	0	0	0	0	0	0	0	0	0	0	0	0
Mkrn2	ENSMUSG00000000439	6	5.06057	8.00918	7.16968	7.29001	5.58446	4.44699	5.43223	6.53652	6.76918	5.84019	6.66116	5.45327	3.60934	3.88331	4.97729	4.90097	7.18832	7.07148	6.32361	4.97828	3.64369	5.12139	5.42418	4.48848	6.64219	12.167	7.63326	5.3116	4.58172	6.55816	5.65357	4.48556	2.81257	6.85824	3.59765	5.8033	8.87813	5.44709	5.79588	6.22567	5.88522	5.07726	6.26186	6.64122	4.73068
Pparg	ENSMUSG00000000440	6	0	0	0	0	0	0.148233	0	0	0	0	0	0	0	0	0	0.0700138	0	0	0	0	0	0	0	0	0	0	0	0	0	0	0	0	0	0	0	0	0	0	0	0	0	0	0	0	0
Raf1	ENSMUSG00000000441	6	4.35771	13.6931	5.07289	10.8662	5.74871	7.55989	2.65576	3.59509	3.47137	7.83116	7.11533	3.72418	3.98927	6.56146	4.26625	6.72133	2.0033	1.48873	6.48575	4.51733	3.64369	3.32198	3.51839	4.48848	1.78828	10.9391	9.13265	4.7696	4.58172	4.22637	5.16898	5.32661	4.74621	3.29195	5.03671	5.8033	10.6538	3.2279	5.38189	5.75874	5.25466	7.27741	3.82669	5.35583	7.17758
Sept1	ENSMUSG00000000486	7	7.73142	4.90885	8.79301	8.11529	7.22695	4.44699	6.63939	1.3073	6.76918	6.10565	4.84448	5.71928	3.98927	5.4902	5.68834	8.68171	10.9592	8.18803	7.13432	6.45332	5.03177	11.0733	7.91638	7.4808	12.3902	3.79521	1.36308	9.6476	4.58172	3.35195	6.94581	5.32661	4.57043	6.72107	4.1373	3.38526	12.2518	8.06976	7.45184	6.38131	7.14634	5.75423	11.828	8.35509	3.42567
Pdgfb	ENSMUSG00000000489	15	0.281143	0.688962	0.338193	1.10038	0.109499	0.296466	0	0.490239	0	1.32731	0.90834	0	0.189965	0.267815	0.533281	1.26025	0	0	0.486431	0.0921903	0	0.276832	0.293199	0	0	0.334871	0.681541	0.2168	0	0	0.161531	0	0	0.411494	0.359765	0.161203	0.355125	0	0.620987	0.311283	0.105093	0.676969	0.173941	0.214233	0.326254
Acvrl1	ENSMUSG00000000530	15	0	0.0861203	0.135277	0	0	0	0	0	0	0	0	0.133006	0	0	0	0.0700138	0.235682	0	0.0810719	0.184381	0	0	0	0.213737	0.127734	0.111624	0.272616	0.2168	0	0.145737	0	0	0	0	0.179882	0	0.177563	0.403488	0.413991	0	0.105093	0	0	0.428466	0
Grasp	ENSMUSG00000000531	15	6.32571	2.58361	3.31429	6.18963	5.25597	3.40936	4.22507	3.92191	5.55419	5.44199	4.23892	5.18725	5.12907	3.34768	4.08849	5.67112	4.59581	5.76884	5.1886	5.90018	3.8172	4.98297	4.69119	4.91595	4.72617	4.68819	2.72616	8.8888	6.1677	5.82947	3.06908	5.32661	3.6915	5.07509	3.23788	3.22406	6.56982	5.64883	6.41686	4.51361	3.88845	4.48492	7.13156	4.71313	5.38319
Acvr1b	ENSMUSG00000000532	15	3.65486	5.0811	3.5172	2.88849	3.33973	4.15053	2.53504	3.92191	3.12423	2.78736	4.84448	2.1281	2.27959	3.88331	3.91073	3.5707	3.29955	2.04701	4.37788	4.24076	3.8172	2.21465	4.25139	2.56484	2.68242	3.12546	5.17971	3.4688	3.70062	3.20621	3.06908	2.80348	3.51571	3.01762	3.59765	3.06285	4.08394	4.03488	4.13991	4.51361	2.52224	3.55409	2.60911	2.5708	5.38319
Tom1l2	ENSMUSG00000000538	11	2.10857	2.66973	1.55569	2.06321	1.42349	1.7788	2.05218	1.3073	2.42996	1.32731	0.75695	1.72908	2.65952	1.07126	1.42208	1.33026	2.47467	3.16356	1.13501	1.936	1.04105	1.79941	3.07859	1.92363	0.894141	1.33948	1.22677	1.1924	1.40976	1.89458	1.13071	1.77554	2.461	2.74329	2.15859	2.57925	0.532688	1.8157	1.44897	1.24513	1.36621	1.77704	1.56547	2.78503	1.7944
Gpa33	ENSMUSG00000000544	1	10.4023	17.0518	12.2426	13.2045	13.2494	12.5998	8.45014	6.86335	8.33129	6.76931	5.14726	9.17745	6.64879	6.69537	8.71026	13.5127	14.6123	15.0734	13.2958	11.9847	9.36949	13.4263	21.5501	15.6028	13.1566	16.4087	13.6308	11.0568	10.7494	10.2016	19.7067	14.9519	14.5902	16.0483	15.8297	11.929	22.9056	15.5343	20.6996	14.6303	9.98386	10.8315	10.9583	7.92662	10.9295
Zfp385a	ENSMUSG00000000552	15	0.562285	0.947323	1.28513	0.687737	1.14974	0	0.96573	1.47072	1.56212	2.38917	1.5139	0.665032	1.51972	0.937351	0.888802	0.420083	1.53194	2.04701	0.648575	1.10628	0.520527	0.553664	1.1728	0.427474	1.53281	0.892989	0.817849	0.6504	0.70488	0.582947	0.807653	0.560695	0.703142	0.548659	0.359765	0.967217	2.30831	1.61395	0.206996	0.778208	0.735653	1.52318	0.695762	0.214233	0.815635
Itga5	ENSMUSG00000000555	15	0.281143	0	0	0.137547	0.109499	0	0.120716	0.163413	0	0	0.15139	0.266013	0	0	0	0.0700138	0	0.186092	0.162144	0	0	0.138416	0.1466	0	0.127734	0.446495	0.136308	0	0.35244	0	0.161531	0	0	0	0.179882	0.161203	0.355125	0.201744	0.413991	0	0.105093	0.0846211	0	0	0
Gabra2	ENSMUSG00000000560	5	0	0	0	0	0.0547496	0	0	0	0	0	0	0	0.189965	0	0.17776	0.0700138	0	0	0	0	0	0	0	0	0	0	0	0	0	0	0	0	0	0	0	0	0	0	0	0	0	0.0846211	0	0	0
Wdr77	ENSMUSG00000000561	3	30.7851	35.826	22.7265	29.4351	25.3491	23.8655	28.1269	27.9436	21.5225	28.4045	31.1863	22.6111	19.1865	25.3085	20.2647	21.4942	20.3865	13.5847	25.8619	31.2525	27.935	24.2228	27.4141	16.0303	16.35	45.7657	38.4389	17.2356	21.6751	25.2125	19.7067	22.8951	28.8288	25.1011	21.2261	26.2761	24.8588	16.543	23.3905	24.2801	21.3339	22.5092	20.1771	22.4945	24.469
Adora3	ENSMUSG00000000562	3	0	0	0	0	0	0	0	0	0	0	0	0	0	0	0	0	0	0	0	0	0	0	0	0	0	0	0	0	0	0	0	0	0	0	0	0.161203	0	0	0	0	0	0	0	0	0
Atp5f1	ENSMUSG00000000563	3	114.144	134.434	78.4607	99.4467	79.1132	98.575	88.1229	87.5894	64.2204	77.9134	87.2006	82.464	74.4665	88.9145	58.661	91.7881	65.4019	54.7109	101.745	98.4593	102.197	86.6484	75.3522	75.2354	54.9258	122.116	141.897	80.8664	87.5813	94.4375	105.156	99.1496	102.483	96.2896	88.1424	81.5686	66.4084	75.8557	93.355	98.6768	82.3931	91.0523	72.8811	93.1914	93.9611
Sox9	ENSMUSG00000000567	11	0	0.0861203	0.135277	0	0	0	0	0.326826	0.520706	0.265463	0.15139	0.133006	0	0	0	0.0700138	0	0	0	0	0	0	0	0	0	0	0.136308	0.1084	0.17622	0	0.161531	0	0	0.274329	0	0.161203	0	0.403488	0	0	0	0.0846211	0	0	0
Hnrnpd	ENSMUSG00000000568	5	65.3657	53.0501	48.5644	59.8331	53.8736	46.5452	56.4952	47.3898	44.7807	48.7125	47.8392	45.4882	58.5094	50.7509	53.6837	60.982	54.4427	44.2898	70.6947	57.5268	52.7468	48.3072	42.0741	38.2589	45.6012	46.5471	44.0275	48.5632	48.8129	38.1831	52.659	43.5473	43.0675	55.2774	44.431	44.8144	43.1477	46.6028	47.195	56.6536	47.3971	49.3341	47.6597	54.201	51.8744
Dynlt1c	ENSMUSG00000000579	17	0	0	0	0	0	0	0.120716	0	0	0	0	0	0	0	0	0	0	0	0	0	0	0	0	0	0	0	0	0	0	0	0	0	0	0	0	0	0	0	0	0	0.105093	0	0	0	0
C1d	ENSMUSG00000000581	11	10.6834	7.92306	7.84607	10.4536	5.69396	7.41166	6.27724	7.517	6.0749	7.03477	3.78475	5.05425	4.74914	5.08848	3.55521	10.012	2.59251	4.09401	9.56648	6.7299	9.36949	8.99704	6.01058	6.41211	7.53633	6.36255	8.86003	5.7452	8.28234	7.28684	7.915	7.28904	7.383	7.13256	4.85682	5.8033	4.2615	4.64011	6.83085	6.07003	4.93938	5.58499	8.17521	4.92736	6.0357
Gm2a	ENSMUSG00000000594	11	3.37371	3.53093	2.57026	3.02604	3.23023	5.33639	1.44859	2.94144	4.16565	3.18556	2.72502	3.45817	2.65952	2.41033	5.33281	3.36066	5.18501	4.09401	2.10787	3.13447	3.12316	3.4604	6.15718	4.48848	1.53281	4.46495	3.95294	3.5772	3.17196	4.08063	2.74602	4.20521	3.16414	4.80076	4.85682	4.35248	5.50444	4.43837	4.13991	4.51361	3.25789	3.72333	2.60911	2.78503	3.75192
Krit1	ENSMUSG00000000600	5	10.6834	9.55935	10.2811	12.9294	7.77445	8.44929	11.468	7.517	6.0749	7.69843	4.39031	6.65032	6.45883	10.3109	8.17698	8.96177	5.4207	9.49067	9.97184	5.7158	11.4516	9.27387	5.71738	5.7709	7.91954	6.36255	7.90587	7.4796	9.86832	8.88995	9.69183	8.03663	5.62514	7.68122	10.0734	10.317	4.61663	5.44709	6.20987	9.64978	8.19727	7.70052	9.39279	7.49816	10.9295
Clcn4	ENSMUSG00000000605	7	1.26514	1.03344	1.55569	1.37547	1.31399	1.92703	2.65576	1.96096	0.694274	1.46005	1.21112	1.33006	1.51972	1.8747	1.24432	1.75035	1.17841	2.2331	1.70251	1.38286	1.9086	2.07624	1.466	1.7099	1.40508	1.11624	1.77201	1.9512	1.05732	1.16589	2.42296	1.21484	1.2305	1.92031	1.61894	2.41804	1.59806	0.403488	1.44897	1.71206	0.945839	1.77704	0.869703	1.07117	1.14189
Vmn2r88	ENSMUSG00000000606	14	0	0	0	0	0	0	0	0	0	0	0	0	0	0	0	0	0	0	0	0	0	0	0	0	0	0	0	0	0	0	0	0	0	0	0	0	0	0	0	0	0	0	0	0	0
Grm6	ENSMUSG00000000617	11	0	0	0	0	0	0	0	0	0	0	0.15139	0	0	0	0	0	0	0	0.0810719	0.0921903	0	0	0	0.213737	0	0	0	0	0	0.145737	0	0.186898	0	0	0	0	0	0	0	0	0.105093	0.0846211	0	0	0
Sema4f	ENSMUSG00000000627	6	0.843428	0.602842	0.541108	0.275095	0.437997	0.592932	0.362149	0.490239	0.694274	0.265463	0.15139	0.266013	0.759862	0.401722	0	0.490097	0.471365	1.11655	0.243216	0.829713	0.347018	0.553664	1.466	0.854948	0.383203	0.334871	0.681541	0.7588	0.52866	0.291474	0.969183	0.186898	0	0.822988	0.539647	0.483608	1.24294	0.201744	0.827982	0.466925	0.420373	0.423105	0.869703	0.214233	0.489381
Hk2	ENSMUSG00000000628	6	50.4651	48.7441	50.1878	40.9891	50.7529	43.4323	46.7172	53.2727	59.1869	46.9869	52.0782	58.1238	53.3803	53.6968	61.8607	41.0981	65.4019	60.4797	39.8874	58.8174	53.0938	42.4937	60.9854	67.1134	45.6012	46.5471	42.1192	44.8776	47.5794	45.1784	30.5293	52.1447	47.8137	38.269	52.7055	52.0685	39.2413	62.5406	51.1279	39.9999	56.5402	47.3878	37.3972	42.4181	38.0086
Myo18a	ENSMUSG00000000631	11	3.51428	3.35869	6.22274	4.81416	6.73421	5.33639	6.51868	5.06581	6.24847	5.0438	5.90421	5.45327	5.31903	5.62411	5.68834	5.6011	6.83479	9.30458	4.21574	5.07047	4.16422	5.67505	6.30378	9.40443	6.25899	3.34871	3.13509	6.2872	6.52014	4.22637	5.00745	5.8873	6.32828	7.68122	6.65565	6.44811	4.2615	9.07848	7.65884	4.04668	5.25466	5.50037	7.47944	5.35583	5.70944
Sez6	ENSMUSG00000000632	11	0.281143	1.2918	3.38193	0.687737	2.08049	1.3341	0.362149	0.163413	1.21498	1.32731	2.57363	1.33006	0.569896	1.47298	0.533281	2.10041	2.12114	2.2331	1.62144	1.10628	1.73509	1.52258	1.466	0.854948	2.04375	1.22786	0.817849	1.7344	0.70488	1.89458	0.646122	1.58864	1.58207	0.960153	1.07929	1.77323	4.43907	1.61395	3.51893	0.93385	0.63056	1.77704	0.869703	0.856932	1.30502
Haao	ENSMUSG00000000673	17	0	0	0	0	0	0	0	0	0	0.132731	0	0	0.189965	0	0	0	0	0	0	0.0921903	0	0.138416	0.1466	0	0	0	0	0	0	0	0	0	0	0	0	0	0	0	0	0	0	0.0846211	0	0.214233	0
Cd52	ENSMUSG00000000682	4	0	0.0861203	0.0676385	0	0	0	0	0	0	0.132731	0	0	0	0	0	0.0700138	0.117841	0	0	0	0	0.138416	0	0	0.127734	0.111624	0	0	0	0	0	0	0	0.274329	0	0	0	0	0	0	0	0	0	0	0
Abhd15	ENSMUSG00000000686	11	0	0	0	0.137547	0	0.148233	0	0	0	0	0	0	0	0.133907	0	0	0.117841	0	0	0	0	0	0	0	0	0	0	0	0	0.145737	0	0	0	0.137165	0	0	0.177563	0.201744	0	0	0	0	0	0	0
Hoxb6	ENSMUSG00000000690	11	0	0	0	0	0	0	0	0	0	0	0	0	0	0	0	0	0	0	0	0	0	0	0	0	0	0	0	0	0	0	0	0	0	0	0	0	0	0	0	0	0	0	0	0	0
Loxl3	ENSMUSG00000000693	6	0.140571	0	0.135277	0	0	0	0	0	0.173569	0.132731	0.15139	0	0	0.133907	0	0.0700138	0	0	0	0.0921903	0	0	0	0	0	0	0.272616	0	0	0	0	0.186898	0	0	0.179882	0	0	0	0	0	0	0	0	0	0
Tcl1b5	ENSMUSG00000000701	12	0	0	0	0	0	0	0	0	0	0	0	0	0	0	0	0	0	0	0	0	0	0	0	0	0	0	0	0	0	0	0	0	0	0	0	0	0	0	0	0	0	0	0	0	0
Btn1a1	ENSMUSG00000000706	13	0	0	0	0	0	0	0	0	0	0	0	0	0	0	0	0	0	0	0	0	0	0	0	0	0	0	0	0	0	0	0	0.0934492	0	0	0	0	0	0	0	0	0	0	0	0	0
Kat2b	ENSMUSG00000000708	17	12.792	18.0853	9.73995	17.4685	8.75994	12.3033	9.89873	7.68042	5.72776	6.10565	6.35838	5.45327	6.83876	7.63272	6.04386	12.6725	5.65638	5.21056	11.1068	8.94246	7.6344	8.7202	6.01058	4.91595	6.38672	14.8459	18.9468	8.9972	9.33966	11.9504	16.1531	8.78423	12.8323	11.2475	9.174	11.7678	9.05569	4.64011	7.86583	13.6965	10.8246	12.1008	9.04491	13.2824	12.0714
Rab5b	ENSMUSG00000000711	10	0.702857	1.20568	1.14985	2.3383	1.36874	2.37173	1.93146	1.79754	1.90925	1.72551	1.5139	1.72908	2.27959	1.8747	0.711042	2.5205	0.471365	0.744366	0.891791	1.56724	2.08211	1.52258	1.466	1.06869	1.27734	1.00461	1.09047	1.5176	1.58598	1.60311	0.807653	1.49519	1.05471	2.74329	1.07929	2.09564	1.77563	1.61395	2.06996	1.71206	1.5764	1.94628	0.869703	1.9281	1.46814
Cryba1	ENSMUSG00000000724	11	0	0	0	0	0	0	0	0	0	0	0	0	0	0	0	0	0	0.186092	0	0	0	0	0	0	0	0	0	0	0	0	0	0	0	0	0	0	0	0	0	0	0	0	0	0	0
Dnmt3l	ENSMUSG00000000730	10	21.0857	39.7014	36.2542	21.1823	43.526	20.1597	47.0793	63.2409	69.9481	76.7188	68.7311	67.9663	60.9789	70.7031	62.2162	41.8683	55.6211	51.3613	22.0515	19.1756	15.2688	50.7986	74.9124	50.0145	73.0641	77.9133	59.4304	37.6148	34.1867	27.9815	52.659	62.4241	62.0523	65.4276	63.8582	71.8965	90.5569	99.8632	66.8596	40.7781	51.2855	44.2568	50.7906	45.8459	43.8811
Aire	ENSMUSG00000000731	10	0.421714	1.37792	1.21749	0.962831	0.985493	0.592932	0.482865	0.653652	2.08282	1.32731	1.36251	0.532026	1.89965	1.07126	0.355521	0.840166	0.589206	1.67482	0.486431	0.460952	0.867546	1.24574	2.78539	1.28242	2.81016	1.33948	1.36308	0.6504	1.23354	0.874421	0.807653	1.40174	0.703142	1.37165	1.07929	0.644811	1.24294	3.02616	0.620987	1.08949	0.735653	0.676969	0.521822	1.2854	0.326254
Icosl	ENSMUSG00000000732	10	0.421714	0.516722	1.21749	0.687737	0.492747	0.592932	0.482865	0.653652	2.7771	0.92912	0.90834	0.532026	0.759862	0.669537	1.7776	0.91018	1.64978	0.744366	0.486431	0.460952	0.173509	0.830496	0.732998	0.427474	1.27734	0.558118	0.136308	1.1924	0.8811	0.728684	1.29224	0.841043	0.703142	0.411494	2.87812	0.806014	0.355125	3.02616	0.827982	0.778208	1.15603	0.592348	1.21758	1.07117	0.489381
Spg7	ENSMUSG00000000738	8	10.4023	7.6647	10.7545	12.6544	13.6874	11.4139	18.1074	13.3999	15.4476	17.2551	17.864	17.4238	20.8962	15.2654	13.6876	11.2022	15.2015	15.0734	9.97184	11.616	9.36949	14.1184	18.6181	13.6792	13.6676	7.59041	7.49695	22.764	18.1507	16.1768	9.85336	11.4943	14.0628	15.9111	9.174	15.3143	18.1114	15.1308	14.4897	16.3424	17.8659	17.3473	20.351	14.7821	15.8233
Sult5a1	ENSMUSG00000000739	8	0	0.0861203	0.0676385	0	0.109499	0	0	0.163413	0.347137	0	0	0	0	0	0	0.0700138	0	0	0	0.184381	0	0	0	0	0.127734	0.334871	0	0.1084	0	0	0	0.0934492	0	0.274329	0	0	0	0.403488	0	0.155642	0.105093	0	0.173941	0	0
Rpl13	ENSMUSG00000000740	8	150.693	167.848	257.567	150.614	199.124	148.381	197.009	159.491	413.788	226.705	221.029	255.239	193.195	157.341	291.527	202.48	295.899	333.662	190.438	165.113	177.326	200.565	218.287	218.225	325.723	159.064	132.764	382.543	291.997	264.804	190.606	182.693	159.262	164.049	184.379	183.932	313.22	302.212	195.818	261.634	285.854	245.063	349.794	271.648	217.611
Chmp1a	ENSMUSG00000000743	8	3.79543	6.11454	8.18426	4.9517	7.9387	5.48463	7.12226	4.73898	12.3234	12.875	9.99174	8.77843	6.64879	6.56146	9.06579	7.28144	11.7841	11.3516	6.48575	6.6377	5.37878	8.85862	12.3144	10.0456	11.7516	7.03229	4.22555	12.2492	10.0445	10.6388	5.00745	7.19559	4.57043	5.48659	6.65565	6.77052	9.94351	11.9029	7.24485	10.2724	9.24821	10.4084	12.6977	12.4255	9.13511
Rpa1	ENSMUSG00000000751	11	31.488	46.9355	37.607	28.4723	37.2845	32.0184	36.9392	49.3508	44.26	39.2885	37.3933	46.2863	39.3229	41.5113	41.7737	32.9765	41.8336	35.3574	34.0502	42.131	35.3959	44.9852	50.2836	53.8617	39.0867	53.9142	59.4304	38.6988	36.3013	36.7257	30.0447	43.5473	43.0675	40.1893	39.2144	48.1996	48.6522	47.6116	43.0551	36.7314	38.1489	39.8565	36.0057	29.5642	36.8667
Serpinf1	ENSMUSG00000000753	11	0.702857	0.344481	0.608747	0.412642	0.328498	1.3341	0.724297	0.326826	0.867843	0.92912	0.30278	0.532026	0	0.267815	0.888802	0.350069	1.06057	1.11655	0.324287	0.184381	0.347018	0.553664	0.879597	0	0.510938	0.446495	0.545233	0.542	0.52866	0.291474	0.646122	0.186898	0.703142	0.274329	1.25918	0.322406	0.887813	1.00872	0.413991	0.311283	0.840746	0.592348	0.521822	0.856932	0.652508
Tubgcp3	ENSMUSG00000000759	8	3.936	4.56437	3.99067	6.05208	6.29621	4.89169	6.76011	4.41215	3.47137	4.91107	4.39031	3.59117	3.41938	4.01722	3.19969	4.83095	3.88876	2.04701	6.56682	6.26894	7.46089	5.12139	4.25139	2.56484	3.44883	4.91144	5.17971	3.9024	5.11038	6.99537	3.39214	3.83142	2.63678	5.21226	5.39647	3.54646	7.45763	3.83313	4.96789	6.53695	4.09864	6.0081	4.6964	4.28466	6.0357
Oprm1	ENSMUSG00000000766	10	0	0	0	0	0	0	0	0.163413	0	0	0	0	0	0	0	0	0	0	0	0.0921903	0	0	0	0	0	0	0	0	0	0	0	0	0	0	0	0	0.177563	0	0	0	0	0	0	0	0
Polr3d	ENSMUSG00000000776	14	24.6	31.1755	23.6735	25.0336	30.2765	28.7572	27.2819	26.9632	30.5481	28.1391	32.5488	29.3944	28.3049	26.9154	29.686	25.345	30.9922	23.6336	24.6458	31.99	25.8529	26.4374	30.4927	26.7171	25.2914	27.0129	21.9456	26.016	24.1421	24.4838	26.491	24.8575	25.6647	26.4728	28.2415	29.1777	31.0735	29.4546	27.7374	23.3463	27.2192	25.9787	28.0044	22.066	24.9584
Tcf7	ENSMUSG00000000782	11	7.30971	11.1956	3.31429	7.15246	7.55545	7.85636	8.2087	7.68042	2.42996	6.76931	8.32645	5.71928	5.88893	8.16835	4.26625	7.35145	1.53194	1.30264	9.40434	8.75808	7.98142	6.36713	5.86398	2.56484	1.27734	10.0461	11.7225	4.1192	5.11038	5.39226	5.65357	5.23316	10.0198	7.26973	6.29588	4.83608	4.79419	3.83313	5.58888	7.31516	5.46485	7.10817	2.08729	6.21276	9.78761
Ddx3x	ENSMUSG00000000787	X	209.732	132.281	178.566	194.629	125.212	164.835	127.476	159.491	101.017	99.2832	64.1894	104.144	143.044	124.4	115.011	168.593	110.299	128.217	159.631	120.493	196.586	179.525	105.845	151.753	136.548	104.257	152.801	142.871	185.031	174.301	195.937	178.021	191.606	191.482	181.142	171.036	87.1833	99.0563	140.964	182.256	167.098	171.95	176.202	170.315	193.958
Il12rb1	ENSMUSG00000000791	8	0	0.172241	0.202916	0.137547	0.109499	0	0	0	0.520706	0.530926	0.15139	0	0	0	0.355521	0.210041	0.117841	0.186092	0	0	0.173509	0	0	0.427474	0.127734	0.223247	0.408925	0.2168	0	0.145737	0	0.280348	0.175786	0	0.179882	0	0.177563	0.201744	0.206996	0	0	0.169242	0	0	0
Slc5a5	ENSMUSG00000000792	8	0	0.430601	0.270554	0.137547	0.492747	0.444699	0.482865	0.817066	1.04141	1.19458	1.5139	1.06405	1.13979	0.937351	1.42208	0.56011	0.589206	0.930458	0.243216	0	0.173509	0.276832	0.293199	0.213737	0.766407	0.558118	0.272616	0.7588	0.52866	0.291474	0.969183	0.467246	0.878928	1.37165	0.539647	0.967217	0.532688	0.605232	0.413991	0.622567	0.210187	0.592348	0.869703	1.49963	0.652508
Kcnn3	ENSMUSG00000000794	3	0	0.0861203	0.202916	0	0.109499	0.148233	0	0	0.173569	0	0	0.266013	0	0	0	0.140028	0	0.186092	0.243216	0	0	0.415248	0	0	0	0.446495	0	0.1084	0	0	0	0	0.175786	0.137165	0	0.161203	0	0.201744	0.206996	0.311283	0.210187	0.169242	0	0.214233	0
Usp32	ENSMUSG00000000804	11	8.29371	9.64547	10.3487	9.62831	7.88395	11.1175	12.1923	10.6219	11.282	6.10565	7.26672	11.0395	11.018	9.50742	11.0212	11.7623	9.30946	10.6072	9.97184	7.28304	9.71651	9.5507	7.18338	15.6028	9.96329	9.37639	11.1773	9.5392	10.2208	12.0962	10.0149	10.4663	12.8323	13.8536	10.6131	10.1558	4.97175	8.2715	7.45184	8.40465	12.5061	11.6777	12.5237	11.5686	10.7664
Car4	ENSMUSG00000000805	11	0.562285	0.688962	0.879301	0.412642	0.985493	0.444699	2.17289	2.94144	2.25639	2.65463	5.14726	4.65523	3.22941	3.21378	3.02193	1.40028	1.29625	0.558275	0.729647	0.553142	0.173509	3.59881	2.34559	0.427474	3.19336	2.3441	2.86247	1.1924	0.70488	0.728684	2.26143	1.68209	2.461	3.70345	2.87812	4.99729	3.72882	4.03488	2.48395	1.55642	1.78659	1.6078	1.56547	1.9281	3.42567
Txnrd3	ENSMUSG00000000811	6	5.34171	3.35869	5.95219	4.53906	6.13196	4.15053	6.39796	4.08533	6.94274	6.90204	5.29865	5.85228	8.92838	6.15974	6.7549	5.11101	6.12774	5.76884	3.72931	4.60952	4.51124	7.61288	5.42418	5.55716	8.04727	3.01384	3.4077	6.9376	5.81526	5.39226	6.29969	4.57901	5.09778	7.40689	3.77753	2.41804	7.81276	9.28022	4.34691	8.56029	7.25144	4.23105	9.04491	6.64122	5.87257
Fasl	ENSMUSG00000000817	1	0	0	0	0	0	0	0	0	0	0	0	0	0	0	0	0	0	0	0	0	0	0	0	0	0	0	0	0	0	0	0	0	0	0	0	0	0	0	0	0	0	0	0	0	0
Zfp512b	ENSMUSG00000000823	2	3.37371	2.92809	2.57026	3.16359	2.73748	2.2235	2.65576	2.77802	2.7771	1.99097	3.78475	2.26111	1.89965	3.21378	1.95537	2.17043	3.88876	2.97746	2.51323	4.33295	2.94966	2.6299	3.37179	2.13737	3.7043	3.01384	1.77201	3.252	2.29086	2.769	3.87673	2.61658	2.28521	2.3318	3.23788	2.41804	3.01856	3.63139	3.10493	3.42412	3.57317	1.6078	4.17457	2.35656	2.12065
Dnajc5	ENSMUSG00000000826	2	11.3863	12.5736	12.4455	10.7287	12.9757	10.3763	15.331	14.8706	11.1084	9.2912	13.3223	17.1578	12.7277	12.4534	14.2208	9.52188	16.9691	13.9569	14.0254	15.5802	11.4516	13.8416	14.66	9.19069	14.0508	11.3856	9.81419	13.1164	12.1592	10.4931	12.9224	13.2698	13.5355	11.7962	10.9728	11.2842	10.1211	13.7186	10.9708	9.18286	13.4519	9.2237	11.828	13.7109	9.95074
Tpd52l2	ENSMUSG00000000827	2	13.2137	19.3771	14.9481	11.554	15.1656	12.0069	14.9688	13.3999	13.5384	18.0515	19.9835	17.9559	12.9177	13.5246	16.7095	14.983	15.6729	16.19	13.9444	14.8426	15.4423	13.4263	17.2987	12.183	13.0289	20.0923	17.9927	13.3332	15.1549	13.9907	13.7301	15.9798	14.2386	12.0705	13.8509	13.3798	14.205	20.1744	15.1107	14.319	15.764	13.3701	12.0019	12.6398	13.8658
Fmr1	ENSMUSG00000000838	X	28.1143	18.602	25.8379	27.7846	11.1689	19.8632	11.2266	13.073	9.54627	9.02574	4.99587	8.51241	10.828	7.63272	9.42131	23.9447	11.4306	15.6317	23.673	14.5661	24.6383	20.0703	10.5552	16.6715	21.0762	14.7343	27.5343	19.7288	16.5647	19.9659	22.2912	20.4654	15.8207	20.9862	19.0675	17.0875	10.2986	9.48196	16.3527	23.6575	21.439	19.0397	23.6559	25.4937	22.3484
Bcl11a	ENSMUSG00000000861	11	0	0.602842	0.608747	0.137547	0.766495	0.148233	2.29361	2.4512	4.16565	1.72551	2.27085	1.86209	2.08962	1.60689	2.31089	0.210041	0.589206	0	0.729647	0.368761	0.867546	0.415248	0.586398	0.427474	1.02188	0	0	0.4336	0.17622	0.437211	0.161531	0.467246	0	0.411494	0.539647	1.12842	0.710251	0.403488	0.206996	0.466925	0.945839	0.253863	0.347881	0.642699	0.326254
Il4	ENSMUSG00000000869	11	0	0	0	0	0	0	0	0	0	0	0	0	0	0	0	0	0	0	0	0	0	0	0	0	0	0	0	0	0	0	0	0	0	0	0	0	0	0	0	0	0	0	0	0	0
Pxmp4	ENSMUSG00000000876	2	3.79543	4.04765	2.90846	4.12642	3.01123	4.89169	1.56931	3.26826	1.56212	2.92009	1.96807	1.33006	1.51972	2.54424	3.37745	3.85076	3.18171	4.2801	3.72931	3.22666	1.73509	2.6299	3.37179	3.41979	2.42695	3.57196	3.13509	4.6612	3.34818	2.33179	2.26143	2.61658	2.461	3.29195	1.79882	2.90165	3.90638	2.21918	2.69094	3.7354	2.83752	2.11553	2.08729	2.5708	3.58879
Dlg3	ENSMUSG00000000881	X	5.76343	6.54514	10.0781	7.15246	6.78895	7.85636	6.88083	8.17066	7.63702	7.03477	5.60143	7.71438	7.40865	6.56146	6.57714	7.91156	9.30946	9.30458	5.7561	7.09866	6.59335	7.33604	6.74358	11.3281	7.53633	7.14392	7.08802	9.756	8.63478	7.57832	7.75347	7.84973	7.20721	8.09272	6.65565	8.38255	4.97175	8.2715	7.45184	6.69259	6.51578	8.20824	9.39279	7.06969	7.66696
Gnb1l	ENSMUSG00000000884	16	1.40571	4.90885	2.36735	3.57623	3.39448	1.92703	2.53504	1.79754	3.99208	2.92009	2.11946	5.05425	2.84948	2.41033	3.91073	2.66052	4.71365	2.97746	2.18894	3.41104	2.08211	2.76832	4.69119	6.83958	4.59844	5.02307	5.0434	3.6856	3.34818	3.20621	4.19979	2.61658	2.461	3.56628	1.61894	3.06285	5.682	5.0436	3.72592	3.42412	2.31205	3.04636	4.52245	2.14233	2.12065
Dbh	ENSMUSG00000000889	2	0	0	0	0	0	0	0	0	0	0	0	0	0	0	0	0	0	0	0	0	0	0	0	0	0	0	0	0	0	0	0	0	0	0	0	0	0	0	0	0	0	0	0	0	0
Mmp11	ENSMUSG00000000901	10	5.62285	6.11454	3.78776	3.30114	4.81797	2.51996	3.38005	3.10485	3.81851	4.24741	4.99587	6.38431	3.79931	4.95457	4.97729	4.34086	4.24228	3.16356	4.21574	4.42514	4.85826	4.42931	5.86398	2.99232	1.40508	6.25093	5.17971	4.1192	4.75794	5.24653	4.36133	3.83142	5.44935	4.52644	5.21659	4.99729	7.99032	7.46453	5.58888	5.29182	5.56994	6.51582	5.04428	4.07043	5.38319
Smarcb1	ENSMUSG00000000902	10	13.4949	16.0184	14.407	15.4053	14.1802	14.3786	15.331	17.9754	18.3983	20.8388	16.6529	21.9461	19.3765	17.0062	18.6649	16.7333	17.4405	13.3986	14.1065	18.4381	15.2688	15.3642	18.9113	14.9616	14.5617	16.9668	13.3582	17.4524	12.8641	14.5737	17.1222	14.5781	15.8207	15.2253	11.8722	16.4427	26.1017	21.7883	19.4576	14.9416	18.4964	16.9242	19.8292	15.639	19.5752
Vpreb3	ENSMUSG00000000903	10	0.562285	0.516722	0.405831	0.687737	0.492747	0.296466	0.120716	0.490239	0.173569	0.265463	0.15139	0.133006	0.189965	0.267815	0.17776	0.0700138	0.589206	0.558275	0.324287	0.368761	0.173509	0.138416	0.293199	0	0.255469	0.781366	0.272616	0.6504	0.17622	0.582947	0.484592	0.841043	0.175786	0.137165	0.359765	0.483608	0.355125	0.806976	0.827982	0.622567	0.420373	0.338484	0.347881	0.428466	0.163127
Hip1r	ENSMUSG00000000915	5	2.10857	2.32525	2.57026	2.20076	2.51848	2.96466	3.62149	1.3073	3.81851	3.58375	2.42224	2.92614	2.08962	2.41033	3.37745	2.38047	4.12444	4.83838	1.70251	1.84381	2.77615	3.73723	2.63879	3.20606	4.34297	2.23247	2.45355	3.1436	2.81952	2.769	2.26143	2.05588	3.33993	2.60613	2.15859	3.38526	2.841	3.42965	2.06996	3.42412	1.99677	2.36939	2.60911	1.71386	2.12065
Nsun5	ENSMUSG00000000916	5	3.37371	4.73661	2.97609	3.02604	3.28498	3.55759	2.89719	2.94144	3.81851	4.38014	3.93614	2.79314	3.41938	3.88331	4.62177	3.64072	3.4174	2.97746	4.6211	5.90018	3.64369	4.29089	4.98439	2.35111	2.29922	4.57657	4.08925	3.252	2.81952	3.64342	3.39214	2.61658	3.86728	3.29195	5.03671	4.03007	7.63519	4.03488	4.13991	3.57976	3.99354	4.31567	2.95699	1.71386	3.75192
Top1mt	ENSMUSG00000000934	15	0.562285	0.516722	0.608747	0.412642	0.930744	0.444699	0.724297	0.653652	0.867843	0.530926	1.21112	0.399019	1.51972	1.07126	0.888802	0.840166	0.471365	1.11655	1.21608	1.29066	1.04105	0.968911	1.3194	1.06869	1.02188	1.8976	0.681541	0.4336	1.40976	0.728684	0.646122	0.654145	0.878928	1.09732	0.71953	0.967217	0.532688	1.41221	0.413991	0.778208	0.420373	0.592348	0.695762	1.07117	1.14189
Hoxa10	ENSMUSG00000000938	6	0.281143	0.602842	0.0676385	0.550189	0.656996	0.592932	0	0	0	0	0	0	0	0	0	0.0700138	0.707047	0.186092	0.0810719	0.184381	0	0	0.293199	0	0.127734	0.111624	0	0.2168	0.35244	0.582947	0	0.280348	0.175786	0.137165	0.179882	0.161203	0.177563	0.403488	0.206996	0	0.210187	0.0846211	0	0.214233	0.489381
Hoxa4	ENSMUSG00000000942	6	0	0	0.135277	0	0	0	0	0	0	0.132731	0	0.133006	0	0	0	0.0700138	0.117841	0	0.0810719	0	0	0	0	0	0	0	0.272616	0	0	0	0	0	0	0	0	0	0	0	0	0	0	0.0846211	0.173941	0	0
Gm38393	ENSMUSG00000000948	7	3.79543	0.861203	4.05831	3.85133	3.55873	0.889399	4.22507	4.57557	4.51278	5.97292	4.5417	4.1232	6.45883	4.41894	3.19969	3.92077	3.53524	3.53574	3.24287	2.02819	1.73509	4.56773	1.90579	2.99232	7.66407	0.558118	1.09047	4.5528	3.70062	3.35195	5.97663	4.39211	3.33993	5.34942	4.67694	2.41804	3.72882	3.2279	3.51893	4.35797	3.57317	3.72333	9.04491	4.07043	3.91505
Mmp14	ENSMUSG00000000957	14	1.82743	2.23913	1.01458	1.23793	1.80674	1.3341	1.44859	2.12437	1.73569	2.1237	2.42224	2.79314	2.27959	2.00861	1.42208	1.33026	1.29625	1.67482	0.567503	0.737523	0.347018	0.69208	1.6126	0.854948	1.27734	2.67897	2.31724	1.9512	1.40976	1.74884	1.13071	1.21484	1.58207	0.822988	0.71953	0.483608	1.06538	2.01744	2.48395	0.622567	2.10187	1.69242	0.347881	1.49963	1.63127
Slc7a7	ENSMUSG00000000958	14	1.82743	3.96153	4.26123	2.06321	3.66823	2.6682	5.55295	8.49748	6.94274	7.56569	8.78062	7.04934	6.26886	6.96318	6.22162	3.92077	4.12444	3.34965	2.51323	2.39695	2.60264	4.42931	6.01058	4.27474	4.21524	6.47417	7.49695	3.3604	3.87684	4.66358	6.78428	5.23316	8.6135	6.9954	8.63435	7.09292	10.1211	10.6924	7.24485	4.98053	7.7769	6.09272	4.52245	5.99853	5.38319
Oxa1l	ENSMUSG00000000959	14	9.13714	15.5878	11.8367	12.3793	12.7019	12.0069	9.41587	12.7462	10.4141	9.82213	13.1709	13.5667	9.68824	8.97179	9.95459	10.9222	12.4912	10.6072	10.6204	13.6442	10.4105	13.4263	14.5134	11.3281	8.30274	13.8413	14.4487	12.3576	10.9256	10.9303	9.20724	11.1205	11.6019	9.19004	10.4332	9.99457	12.4294	14.3238	12.6267	8.71593	10.2991	10.9161	12.1758	11.5686	9.29823
Heatr6	ENSMUSG00000000976	11	5.48228	4.82273	6.76385	6.46472	7.77445	5.92932	8.08799	8.82431	11.6291	11.1494	10.1431	8.91143	8.35848	7.49881	7.46594	5.81115	6.36343	6.5132	7.2154	8.75808	7.80791	10.9349	9.82217	9.8319	9.32462	3.23709	3.13509	8.13	8.10612	6.12095	7.43041	6.16765	5.44935	7.68122	5.93612	6.44811	8.34544	7.06104	4.34691	6.07003	7.14634	5.75423	7.82733	5.14159	6.36195
Ccl3	ENSMUSG00000000982	11	0	0	0	0	0	0.148233	0	0	0	0	0	0	0	0	0	0	0	0	0	0	0	0	0	0	0	0	0	0	0	0	0	0	0	0	0	0	0	0	0	0	0	0	0	0	0
Wfdc18	ENSMUSG00000000983	11	0	0	0	0	0	0	0	0	0	0	0	0	0	0	0	0	0	0	0	0	0	0	0	0	0	0	0	0	0	0	0	0	0	0	0	0	0	0	0	0	0	0	0	0	0
Icam4	ENSMUSG00000001014	9	0.281143	0.258361	0.270554	0	0.218999	0.444699	0.120716	0.163413	0.520706	0.530926	0.15139	0.399019	0.759862	0.267815	0.711042	0.350069	1.17841	0.372183	0.162144	0	0.694037	0.138416	0.439799	1.06869	0	0.334871	0.272616	0.542	0.17622	0.145737	0.646122	0.280348	0.351571	0.960153	0.71953	0.161203	0.532688	0.605232	0.206996	0.622567	0.420373	0.76159	0	0	0.652508
Ilf2	ENSMUSG00000001016	3	20.5234	24.2859	17.7213	22.5578	22.7758	21.9385	20.6425	18.1389	18.919	24.2899	21.9515	22.3451	15.7671	22.2286	21.3313	21.1442	18.7368	15.2595	22.2137	20.7428	16.4834	18.4093	21.5501	16.0303	12.7734	24.4456	22.0819	19.2952	19.9129	20.5489	19.0606	19.6243	19.3364	17.8314	16.0095	17.8935	25.7466	16.543	19.2506	20.3891	19.5473	20.7322	19.4813	23.7799	20.8802
Chtop	ENSMUSG00000001017	3	15.3223	19.6354	14.8128	15.8179	16.4249	14.3786	17.9867	15.6877	16.489	16.9896	18.0154	18.4879	15.1972	18.8809	11.91	13.7927	18.8546	10.9794	15.9712	20.5584	17.6979	15.3642	15.2464	18.8089	16.0945	18.8644	15.5391	16.1516	14.6263	15.5938	17.1222	18.6898	19.1606	13.305	14.7504	16.1203	15.6255	18.3587	16.3527	17.4319	16.1844	17.5166	17.2201	12.4255	12.2345
Snapin	ENSMUSG00000001018	3	8.01257	6.97574	6.96677	7.5651	6.73421	6.96696	4.4665	5.55605	4.33921	6.76931	4.69309	4.78823	6.26886	6.82927	8.17698	6.16122	5.77422	6.14102	6.72897	6.54551	5.20527	6.36713	5.42418	6.83958	6.38672	6.69742	7.08802	6.504	5.81526	5.68374	6.94581	5.04626	6.32828	6.58391	6.47577	7.57653	5.85957	6.25406	7.03785	4.51361	5.99032	6.26196	6.26186	6.21276	5.87257
S100a4	ENSMUSG00000001020	3	0.140571	0.0861203	0.0676385	0	0.109499	0	0.120716	0	0	0	0	0	0	0.133907	0	0.210041	0.235682	0.186092	0.0810719	0.0921903	0	0	0.1466	0	0	0	0.272616	0.2168	0.17622	0.145737	0.161531	0.280348	0.175786	0	0	0	0	0	0	0	0.525466	0.253863	0.521822	0.856932	0.489381
S100a3	ENSMUSG00000001021	3	0.140571	0.0861203	0.0676385	0.137547	0.0547496	0	0.120716	0.326826	0	0.265463	0.15139	0.266013	0	0	0	0.0700138	0.117841	0.372183	0.243216	0.276571	0.173509	0.138416	0.439799	0.427474	0.383203	0	0.136308	0.2168	0	0.145737	0	0	0.175786	0.137165	0	0.161203	0	0.201744	0.413991	0	0.525466	0	0	0	0
S100a5	ENSMUSG00000001023	3	0	0	0	0	0	0	0	0	0	0	0	0	0	0	0	0	0	0	0	0	0	0	0	0	0	0	0	0	0	0	0	0	0	0	0	0	0	0	0	0	0	0	0	0	0
S100a6	ENSMUSG00000001025	3	3.936	6.3729	8.18426	4.53906	6.29621	5.92932	5.43223	5.39263	7.98416	11.0167	8.62923	9.84248	6.07889	8.30225	10.8434	9.03178	11.5484	11.3516	7.45861	10.5097	7.80791	11.3501	13.4872	10.0456	18.3938	13.7297	12.1314	15.5012	13.2165	12.2419	8.72265	7.84973	9.31664	7.54406	9.89353	8.54375	10.6538	10.4907	6.83085	15.4085	16.4996	17.5166	21.0468	17.3529	16.4758
Scn4a	ENSMUSG00000001027	11	0	0	0	0	0	0	0	0	0	0	0	0	0	0	0	0	0	0	0	0	0.173509	0	0	0.213737	0	0	0	0	0	0	0	0	0	0	0	0	0	0	0	0	0	0	0	0	0
Icam2	ENSMUSG00000001029	11	0	0.0861203	0	0	0.0547496	0.444699	0	0	0	0	0	0	0	0	0	0.0700138	0	0	0	0.0921903	0	0	0	0.213737	0	0	0	0	0	0	0	0	0.175786	0	0	0	0	0	0	0	0.105093	0	0	0	0
Mapk7	ENSMUSG00000001034	11	3.09257	4.30601	2.57026	2.88849	3.28498	4.15053	5.31151	3.92191	5.38063	3.18556	3.33058	5.05425	5.509	3.7494	4.79953	2.45048	3.18171	2.97746	3.48609	3.41104	2.94966	3.32198	2.93199	3.20606	2.55469	4.13008	4.36186	3.4688	3.5244	2.91474	1.29224	3.55107	4.21885	2.88046	2.87812	2.90165	3.01856	4.23662	3.31193	2.95719	4.09864	3.72333	2.78305	2.78503	4.07817
Epn2	ENSMUSG00000001036	11	16.5874	8.95651	10.0105	12.5168	13.4684	12.1551	13.6409	11.6023	12.3234	10.7513	12.414	8.77843	15.7671	13.7925	11.3767	14.2128	9.54514	9.11848	14.4308	11.2472	9.36949	13.2879	13.4872	13.038	10.8574	7.81366	7.22433	10.0812	11.6305	10.0558	10.0149	8.97113	9.84399	13.1678	11.1527	8.70495	11.8967	9.88545	9.3148	11.9844	9.3533	9.05446	9.21885	7.92662	9.29823
B9d1	ENSMUSG00000001039	11	3.65486	4.04765	4.53178	1.92566	4.37997	3.70583	5.9151	3.26826	7.28988	4.6456	6.35838	5.45327	3.03945	3.7494	8.71026	4.48088	6.12774	6.69929	3.32395	4.05638	4.51124	6.0903	5.57078	7.90827	8.94141	6.02768	4.63448	4.6612	3.70062	4.22637	3.87673	3.83142	3.86728	3.29195	4.1373	6.12571	7.45763	9.48196	4.5539	4.35797	4.09864	4.23105	4.17457	3.2135	4.2413
Sec24b	ENSMUSG00000001052	3	7.872	7.83694	3.78776	6.60227	4.27047	3.55759	2.41432	4.24874	1.04141	3.18556	3.63336	2.92614	4.55917	4.55285	3.02193	5.88116	1.88546	2.2331	6.24253	4.88609	4.51124	2.49149	4.25139	2.56484	2.17149	7.70203	8.58741	3.0352	3.34818	4.95505	4.03826	1.96243	5.62514	5.21226	3.59765	4.19127	2.66344	1.8157	3.93292	4.66925	2.31205	3.63871	2.78305	4.71313	4.56755
N4bp3	ENSMUSG00000001053	11	6.18514	7.57858	6.01983	4.9517	8.1577	8.30105	7.96727	7.517	8.67843	9.42394	9.84035	8.64542	7.21869	8.57007	6.93266	6.23123	7.07047	4.83838	6.81004	8.5737	5.89931	8.7202	10.262	7.69453	7.66407	9.82288	9.54157	6.7208	5.81526	6.12095	6.13816	7.75629	7.03142	7.40689	6.65565	8.70495	10.8313	11.0959	5.79588	7.00388	8.09218	7.44665	7.3055	8.99779	6.0357
Rmnd5b	ENSMUSG00000001054	11	8.99657	16.0184	11.1604	9.35322	11.7712	11.1175	12.6752	13.2365	14.0591	16.326	10.4459	14.7637	11.5879	8.43616	12.4432	9.73192	12.609	15.4456	10.6204	11.9847	12.8397	10.3812	16.8589	14.1066	13.0289	17.0784	17.3111	13.1164	9.51588	12.0962	10.9841	10.4663	12.1292	12.7563	9.89353	14.8307	16.8685	15.1308	13.4547	12.2957	13.2418	10.6623	13.2195	9.42625	11.582
Nhp2	ENSMUSG00000001056	11	24.3188	28.5919	28.7464	20.6321	28.7983	22.0867	31.6277	30.068	43.3921	45.7924	39.21	36.7098	33.8139	32.9412	35.1966	24.0848	36.2951	32.566	25.2944	26.8274	21.5151	35.7113	43.8333	39.1139	37.6817	39.8497	33.5318	31.436	25.9043	21.1318	23.9065	31.212	29.1804	28.3931	32.1989	33.0466	45.8112	57.0935	32.4983	22.7237	27.6395	26.9095	29.7438	28.9215	20.2277
Vps9d1	ENSMUSG00000001062	8	0.562285	1.2918	0.946939	0.550189	1.36874	0.889399	0.845014	0.490239	1.56212	1.46005	0.75695	1.33006	0.379931	0.535629	0.888802	0.840166	0.94273	1.48873	0.972862	0.645332	1.04105	0.968911	0.879597	0.854948	0.510938	1.33948	0.954157	0.6504	1.23354	0.728684	1.29224	0.934492	0.878928	0.822988	0.899412	1.93443	0.355125	0.806976	1.03498	1.24513	1.47131	1.69242	1.21758	1.9281	1.46814
Zfp276	ENSMUSG00000001065	8	0.702857	0.602842	0.676385	0.687737	0.656996	0.592932	1.08645	0.980479	0.347137	0.265463	0.75695	0.665032	0.189965	0.535629	0.533281	0.490097	0.471365	0.744366	0.486431	0.645332	0.347018	1.10733	0.293199	0.213737	0.510938	0.781366	0.817849	0.2168	1.58598	0.874421	0.323061	0.560695	0.351571	0.274329	0	0.644811	0.887813	0.806976	0.827982	1.08949	0.63056	0.930832	0.347881	0.642699	1.63127
C1ql4	ENSMUSG00000001076	15	0	0	0	0	0	0	0	0	0	0	0	0	0	0	0	0	0	0	0	0	0	0	0	0	0	0	0	0	0	0	0	0	0	0	0	0	0	0	0	0	0	0	0	0	0
Mfsd10	ENSMUSG00000001082	5	5.06057	4.21989	4.26123	5.50189	5.42021	5.78109	6.51868	3.7585	4.16565	8.36208	5.90421	5.58627	6.64879	4.41894	3.55521	5.46108	3.77092	2.2331	5.59396	6.08456	5.55229	5.12139	6.59698	4.27474	3.06563	6.25093	3.4077	4.9864	4.22928	6.55816	5.97663	4.57901	3.6915	4.93793	3.41777	5.8033	10.8313	5.24534	5.79588	7.93773	5.04448	7.19279	5.91398	3.42773	7.66696
Luzp1	ENSMUSG00000001089	4	19.2583	17.3102	24.4175	18.0187	23.5423	20.7526	25.3504	27.6168	25.6882	17.1224	19.8321	18.3549	24.1256	22.4964	21.1535	21.2142	28.0462	30.3329	20.8355	22.3101	19.433	18.8246	19.3511	24.1523	31.8059	15.1808	15.1302	22.8724	28.5476	19.6745	19.5452	25.9789	17.9301	19.8889	21.2261	23.5356	15.6255	17.7535	22.3555	19.9221	24.802	20.3091	25.0474	23.9941	21.2065
Slc13a2	ENSMUSG00000001095	11	0.281143	0.344481	0.270554	0.825284	0.273748	0	0.241432	0	0.173569	0	0	0	0	0	0	0.210041	0.353524	0.372183	0.162144	0.184381	0	0.415248	0.439799	0.427474	0	0	0.272616	0.1084	0.35244	0.437211	0.323061	0.0934492	0.351571	0.137165	0	0.161203	0	0.403488	0.206996	0.155642	0.420373	0.0846211	0.173941	0	0
Kctd10	ENSMUSG00000001098	5	1.40571	2.32525	1.48805	1.10038	2.29948	1.18586	2.17289	2.28778	3.64494	3.45102	2.57363	1.86209	2.46955	2.41033	4.08849	1.5403	1.76762	1.86092	1.62144	1.65943	2.08211	1.93782	2.19899	2.13737	1.78828	2.90222	2.18093	1.3008	1.05732	1.89458	2.74602	2.33623	2.461	1.78314	1.25918	1.61203	1.59806	3.2279	2.06996	1.8677	1.99677	1.69242	1.21758	1.9281	1.30502
Poldip2	ENSMUSG00000001100	11	17.5714	21.4439	20.021	16.093	20.3121	19.2703	14.8481	12.7462	27.9445	21.237	18.7724	18.4879	13.2976	12.4534	19.5537	18.3436	23.2147	21.9588	15.6469	18.2537	17.5244	19.1014	24.7753	23.5111	27.4629	21.4317	16.7659	18.5364	14.6263	15.4481	17.2838	16.634	15.6449	15.6368	14.7504	17.5711	27.3446	24.6128	18.2156	16.6537	15.2385	14.8087	20.525	15.2105	13.8658
Sebox	ENSMUSG00000001103	11	0	0	0	0	0	0	0	0	0	0	0	0	0	0	0	0	0	0	0	0	0	0	0	0	0	0	0	0	0	0	0	0	0	0	0	0	0	0	0	0	0	0	0	0	0
Ift20	ENSMUSG00000001105	11	18.5554	22.1329	17.1802	15.1302	20.5859	17.0468	24.3847	23.5315	27.0767	18.1842	22.5571	25.0052	24.1256	21.4252	25.242	16.5933	20.6222	18.4231	22.6191	23.9695	22.9032	26.5759	34.7441	36.7628	16.8609	20.5388	20.1736	15.6096	19.5604	18.5086	15.83	20.6523	19.1606	20.3004	25.7232	22.5684	15.9806	20.7796	18.4226	15.8755	15.9742	17.7704	15.1328	17.3529	17.944
Col6a1	ENSMUSG00000001119	10	0	0	0	0	0.0547496	0	0.241432	0	0	0	0	0	0	0	0	0	0	0	0	0	0	0	0	0	0.127734	0.111624	0	0	0	0	0	0	0	0.137165	0	0	0.177563	0	0	0	0	0	0	0	0.163127
Pcbp3	ENSMUSG00000001120	10	2.38971	1.98077	3.72012	3.98887	3.39448	2.37173	3.98364	2.61461	4.33921	4.24741	2.72502	3.32516	3.22941	3.48159	4.97729	2.73054	5.06717	6.14102	3.08073	2.76571	3.99071	4.56773	5.71738	6.83958	5.36485	2.79059	2.58986	5.3116	4.93416	3.49768	3.87673	3.36417	1.58207	3.01762	4.49706	2.41804	5.50444	4.23662	3.10493	3.11283	3.78336	2.87712	4.34851	3.8562	3.58879
Lgals9	ENSMUSG00000001123	11	0.562285	0.344481	0.946939	0.275095	0.602246	0.148233	0.845014	0.980479	1.04141	0.796389	0.90834	1.46307	1.70969	1.20517	1.7776	1.19023	0.707047	1.30264	0.729647	0.737523	0.173509	1.79941	1.466	1.92363	1.53281	2.00923	1.49939	0.9756	1.05732	1.02016	0.969183	0.467246	1.58207	1.92031	1.25918	1.77323	2.13075	0.806976	1.03498	0.93385	0.945839	1.52318	2.26123	1.49963	1.46814
Araf	ENSMUSG00000001127	X	9.41828	19.1187	8.99592	15.5428	8.92419	9.48692	4.34578	5.71946	6.24847	9.15847	6.20699	5.05425	3.22941	6.02583	4.08849	12.9526	6.95263	4.83838	9.24219	9.21903	6.76686	9.5507	12.461	8.97695	7.7918	16.8552	15.1302	7.6964	7.9299	8.59847	12.1148	6.82179	8.96507	8.91571	7.37518	9.99457	9.41082	8.06976	9.72879	9.49414	7.56672	10.4084	8.69703	7.28392	10.277
Cfp	ENSMUSG00000001128	X	2.10857	2.66973	1.69096	1.51302	1.69724	1.92703	0.845014	0.163413	0.867843	0.663657	0.60556	0.266013	0.569896	0.535629	0.355521	1.61032	1.76762	1.67482	1.13501	0.553142	0.694037	1.24574	1.1728	2.13737	0.894141	1.00461	1.36308	1.9512	1.40976	1.45737	1.77684	1.49519	2.81257	0.822988	1.61894	1.12842	1.24294	1.8157	1.65596	1.08949	0.945839	0.930832	0.521822	1.49963	0.978761
Timp1	ENSMUSG00000001131	X	8.856	11.9707	7.44024	7.15246	7.88395	9.04222	3.13862	1.63413	2.7771	5.0438	5.14726	4.65523	2.27959	4.15113	3.19969	8.40166	6.95263	5.76884	6.24253	6.6377	7.11387	7.33604	10.7018	7.26706	4.0875	10.8275	9.54157	9.6476	7.40124	9.61863	8.39959	7.19559	7.73457	6.17241	6.65565	9.02736	8.16788	7.06104	5.79588	9.49414	6.2005	9.47756	5.74004	7.92662	7.17758
Uxt	ENSMUSG00000001134	X	6.888	8.18142	3.92303	3.98887	5.09172	5.78109	2.89719	2.28778	2.25639	3.45102	3.48197	2.92614	1.70969	2.54424	3.19969	4.48088	4.0066	4.65229	4.54002	5.43923	7.6344	3.4604	3.81159	3.20606	4.21524	9.04152	9.26896	3.6856	5.99148	5.68374	5.16898	4.20521	7.73457	4.52644	6.83553	6.93172	6.56982	5.85057	6.00287	4.66925	4.09864	7.44665	4.34851	3.42773	6.0357
Cnnm3	ENSMUSG00000001138	1	1.968	3.18645	4.3965	2.6134	3.33973	2.6682	4.58722	3.10485	4.33921	3.31829	4.08753	2.66013	3.79931	3.07987	4.79953	2.66052	5.77422	5.02447	2.83752	4.7939	3.47018	2.49149	3.37179	3.20606	4.47071	2.56734	3.4077	2.0596	2.99574	2.91474	2.0999	3.55107	3.33993	3.01762	2.51835	4.51368	2.13075	3.2279	3.51893	1.71206	3.36298	2.70787	3.47881	3.8562	3.26254
Lman2l	ENSMUSG00000001143	1	0.984	1.11956	1.08222	0.687737	1.25924	0.889399	1.32788	1.14389	1.04141	1.72551	1.81668	1.33006	1.70969	0.937351	2.13313	1.12022	1.29625	2.2331	1.70251	1.47505	0.694037	1.38416	1.0262	0.854948	2.04375	0.558118	0.681541	1.5176	1.40976	1.02016	0.807653	1.02794	1.40628	1.09732	1.07929	1.45083	0.710251	1.41221	0.827982	1.40078	1.68149	1.26932	1.39152	1.2854	1.30502
Mcm3ap	ENSMUSG00000001150	10	11.2457	16.1045	21.9149	14.58	18.4506	17.4915	17.3831	17.3218	28.2917	16.4587	13.9279	14.8967	15.3872	13.6585	23.4644	19.1138	28.0462	28.2859	18.8087	25.6289	20.6476	18.4093	26.3879	23.2973	28.357	13.1716	11.9951	21.5716	20.2653	15.4481	20.999	21.5868	14.0628	19.2031	19.9669	19.3443	23.7934	26.6302	18.4226	14.786	20.7034	17.0935	24.0038	15.4248	18.2702
Pcnt	ENSMUSG00000001151	10	16.728	10.8512	21.8472	17.6061	23.8161	19.1221	23.7811	24.8388	23.2582	17.1224	14.8362	17.4238	26.0253	21.1574	26.3086	18.2036	24.6288	18.0509	21.3219	22.1257	15.9628	18.963	18.4715	14.7479	15.0727	10.381	8.58741	18.2112	20.0891	19.8202	19.5452	17.6619	22.3248	18.3801	21.0462	19.6667	10.8313	19.1657	15.3177	15.7198	19.6524	17.0935	19.4813	22.2802	15.3339
Ftcd	ENSMUSG00000001155	10	0	0	0	0	0	0	0	0	0	0	0	0	0	0	0	0	0.117841	0	0	0	0	0	0	0	0	0	0	0	0	0	0	0	0	0	0	0	0	0	0	0	0	0	0.173941	0	0
Mxd1	ENSMUSG00000001156	6	1.54628	1.11956	1.48805	1.23793	1.91624	0.889399	0.724297	1.14389	1.21498	1.32731	0.60556	0.931045	1.13979	0.803444	0.888802	1.12022	1.17841	1.30264	1.62144	1.75162	0.520527	1.24574	1.0262	0.641211	0.638672	1.00461	1.6357	0.8672	1.05732	1.45737	0.969183	1.30829	0.351571	0.685824	0.899412	2.25684	0.710251	2.21918	1.65596	1.40078	1.5764	0.846211	1.04364	1.49963	0.163127
Gmcl1	ENSMUSG00000001157	6	8.71542	7.57858	6.69621	10.1785	7.0627	9.04222	6.76011	7.35359	5.38063	5.0438	5.60143	5.98529	5.509	6.82927	7.82146	7.28144	6.36343	4.65229	7.13432	6.54551	9.36949	6.78238	7.91638	8.97695	4.59844	7.14392	7.49695	7.2628	7.40124	6.84963	4.03826	3.73797	7.383	9.19004	8.09471	9.34976	4.97175	6.25406	7.45184	8.24901	7.25144	6.93893	5.74004	5.78429	7.66696
Snrnp27	ENSMUSG00000001158	6	22.2103	22.4774	23.5382	19.2566	24.8563	24.6067	25.4711	19.9364	31.0688	23.7589	28.0071	23.1431	25.4554	22.2286	23.4644	24.7849	29.2246	24.5641	24.2405	21.8491	21.6886	26.1606	21.4035	21.8012	29.5067	19.869	18.129	28.184	23.0848	22.152	20.5144	21.9606	14.9418	21.1234	17.8084	19.8279	28.5876	24.8145	22.1485	23.3463	27.4293	24.794	25.2214	24.2083	23.0009
Oas1c	ENSMUSG00000001166	5	0	0.688962	0.270554	0	0.383247	0	0	0	0	0.132731	0.15139	0.133006	0.379931	0	0	0.350069	1.29625	0.744366	0.162144	0.0921903	0	0.276832	0.293199	0.427474	0.255469	0.334871	0.408925	0.6504	0.52866	0.437211	0	0.373797	0.351571	0	0.539647	0.806014	0.355125	0.201744	0.827982	0.466925	0.420373	0.253863	0.521822	0.214233	0.815635
Oas1h	ENSMUSG00000001168	5	0	0	0	0	0	0	0	0	0	0	0	0	0	0	0	0	0	0	0	0	0	0	0	0	0	0	0	0	0	0	0	0	0	0	0	0	0	0	0	0	0	0	0	0	0
Ocrl	ENSMUSG00000001173	X	8.99657	10.5067	7.57551	13.3421	7.33645	12.4516	3.38005	3.43168	2.25639	3.58375	2.57363	3.99019	4.36921	4.82066	1.95537	8.40166	5.53854	6.69929	8.59362	6.54551	7.11387	8.58179	5.86398	6.62585	5.49258	10.381	10.0868	8.7804	7.75368	7.72405	7.59194	7.38249	7.20721	8.91571	7.73494	8.06014	7.28007	4.64011	6.00287	8.87158	7.88199	8.63135	4.87034	5.57006	8.80885
Calm1	ENSMUSG00000001175	12	124.265	151.83	132.571	117.328	154.011	144.527	164.174	156.877	154.823	121.848	159.262	154.421	149.883	168.857	156.074	123.504	149.658	128.403	145.038	165.021	153.903	137.309	137.95	132.517	120.198	137.52	117.089	131.923	154.192	146.903	126.155	178.208	151.527	124.957	157.937	140.569	115.593	145.659	139.722	116.264	138.513	129.724	112.713	135.395	111.742
Agpat3	ENSMUSG00000001211	10	4.07657	4.04765	3.78776	2.88849	3.88722	3.70583	1.56931	2.61461	2.42996	2.78736	3.0278	3.45817	1.89965	2.27642	2.84417	3.64072	4.71365	4.09401	2.67537	2.02819	2.25562	3.73723	3.95819	1.7099	2.42695	3.79521	2.72616	3.1436	2.6433	4.22637	2.58449	4.57901	5.09778	3.15479	2.15859	3.38526	4.43907	3.2279	4.96789	3.11283	2.83752	2.11553	2.78305	2.14233	1.95752
Slc26a3	ENSMUSG00000001225	12	0	0	0.0676385	0	0.0547496	0	0	0	0.173569	0.265463	0.15139	0	0	0	0.17776	0.0700138	0	0	0.0810719	0	0.173509	0	0	0.213737	0.383203	0	0	0	0	0	0	0	0	0	0	0	0	0	0	0	0	0.169242	0.173941	0	0
Sema6b	ENSMUSG00000001227	17	0.281143	0.344481	0.202916	0.275095	0.164249	0.148233	0.120716	0.163413	0.173569	0.132731	0	0.133006	0	0	0.17776	0.0700138	0.235682	0.372183	0.162144	0.0921903	0.173509	0	0.293199	0	0	0.111624	0.272616	0.1084	0	0	0	0	0	0.137165	0.179882	0	0	0.605232	0	0.311283	0.105093	0.0846211	0.173941	0	0.163127
Uhrf1	ENSMUSG00000001228	17	20.5234	29.1948	16.0303	19.8068	26.9916	25.0514	18.5903	21.4071	14.0591	19.6443	21.4974	20.749	19.3765	19.5505	18.3093	22.2644	18.9724	11.5377	21.0787	21.8491	20.9946	17.9941	23.0161	13.8929	9.06915	25.1153	21.8093	16.0432	20.2653	22.7349	21.1605	19.7178	21.7974	20.849	21.7658	21.1176	25.2139	22.3936	19.8716	20.2334	20.1779	20.5629	8.69703	21.8518	19.5752
Dpp9	ENSMUSG00000001229	17	5.62285	6.88962	3.58484	4.40151	4.43472	5.78109	4.70793	2.94144	3.47137	5.70745	3.78475	4.1232	4.36921	4.68676	4.26625	5.39106	4.59581	3.16356	4.94538	4.05638	4.33773	2.76832	6.15718	3.63353	3.06563	8.37178	6.81541	3.1436	4.58172	4.08063	2.74602	2.24278	4.39464	3.97778	3.77753	4.35248	3.19613	4.64011	3.72592	3.11283	5.04448	3.46946	3.82669	4.92736	4.89381
Ramp2	ENSMUSG00000001240	11	0.140571	0.0861203	0	0.137547	0.0547496	0.148233	0.120716	0	0	0	0.15139	0	0	0	0.355521	0	0	0	0	0	0	0	0.1466	0.213737	0.255469	0.111624	0	0.1084	0	0	0	0.186898	0	0.137165	0	0	0	0.605232	0	0	0.210187	0.0846211	0.173941	0	0
Lsr	ENSMUSG00000001247	7	4.77943	4.90885	6.35802	4.53906	6.73421	4.29876	8.2087	7.517	11.8027	14.0695	13.3223	11.3056	11.018	10.7126	13.8653	7.70152	5.30286	5.21056	5.35074	3.87199	5.03177	8.16654	8.64937	9.8319	5.74805	7.03229	6.81541	7.8048	7.57746	10.7845	4.52286	5.42005	7.73457	8.50421	4.67694	9.51097	5.85957	7.46453	7.24485	7.93773	8.51255	10.7469	11.1322	4.49889	7.01446
Gramd1a	ENSMUSG00000001248	7	1.82743	2.32525	2.29971	1.65057	1.80674	1.3341	0.845014	1.96096	1.04141	1.72551	1.81668	2.39412	0.949827	0.803444	0.888802	2.17043	2.23898	1.11655	1.05393	2.21257	1.21456	2.35307	1.1728	2.77858	1.78828	3.46033	1.49939	2.168	1.93842	1.89458	1.93837	1.96243	2.63678	1.64598	1.79882	1.77323	2.841	2.01744	2.06996	2.02334	1.68149	2.7925	2.08729	1.9281	1.7944
Hpn	ENSMUSG00000001249	7	0.421714	0.0861203	0.0676385	0	0.273748	0	0.482865	0.490239	1.04141	0.92912	0.45417	0.665032	0.569896	0	0.888802	0.140028	0.117841	0.372183	0.243216	0	0	0.138416	0	0.213737	0.127734	0.558118	0.136308	0.6504	0	0	0.323061	0.186898	0	0.137165	0.359765	0.322406	0.355125	0.605232	0.620987	0.778208	0.31528	0.423105	0.521822	0.428466	0.815635
Gabrg1	ENSMUSG00000001260	5	0	0.0861203	0.0676385	0	0	0	0.120716	0.163413	0	0	0	0	0	0.133907	0	0	0	0	0	0	0	0	0	0	0	0	0	0	0	0	0	0	0	0.137165	0	0	0	0	0	0	0	0.169242	0	0	0
Ckb	ENSMUSG00000001270	12	49.3405	45.9882	62.4303	64.7848	60.3888	67.7425	36.6977	26.1461	48.2521	61.4547	42.692	53.0696	42.9322	44.0555	59.7275	62.1723	67.0517	85.9743	54.5614	62.3207	64.0249	42.9089	47.0585	54.5029	60.0352	33.5987	28.2158	70.8936	51.4562	54.6513	56.3742	45.6967	49.5715	60.0781	44.2511	55.2926	99.7902	84.1272	71.6205	60.7003	45.8207	55.2576	68.3586	39.4189	51.0587
Sp1	ENSMUSG00000001280	15	54.12	47.7967	53.9755	59.6955	59.6224	63.592	51.3044	61.6067	44.6071	46.0578	49.5045	43.6261	49.0111	54.6342	42.4848	56.2911	53.0286	41.8706	56.1828	59.6472	63.6779	50.7986	44.1265	52.793	45.6012	48.6679	50.9793	46.9372	57.9764	61.0637	61.3816	54.6678	60.646	63.6444	65.6571	59.3226	38.7087	36.9191	56.5098	56.3423	63.7916	58.6424	42.9633	55.7006	62.3145
Itgb7	ENSMUSG00000001281	15	2.10857	2.32525	1.21749	1.23793	1.91624	0.741166	1.81074	2.94144	2.60353	2.78736	1.81668	3.59117	2.27959	2.14252	2.31089	1.5403	3.18171	1.30264	1.78358	2.12038	1.56158	3.4604	3.51839	3.41979	3.06563	2.12085	2.99878	1.626	2.6433	2.18605	2.58449	2.33623	2.461	3.56628	2.51835	3.54646	3.55125	2.21918	2.89794	2.49027	3.0477	2.20015	2.43517	3.2135	3.42567
Myg1	ENSMUSG00000001285	15	3.23314	4.47825	3.44956	2.20076	4.16097	2.81643	4.22507	3.43168	5.03349	6.37111	4.84448	5.45327	2.46955	3.48159	6.22162	3.29065	4.36013	5.39665	3.56716	4.70171	3.99071	3.73723	5.27758	5.55716	4.47071	5.80443	4.08925	3.0352	4.4055	3.64342	4.36133	4.48556	3.6915	4.25211	3.77753	4.03007	5.50444	6.85929	2.89794	3.89104	3.36298	4.4003	3.13093	3.64196	5.54632
Rarg	ENSMUSG00000001288	15	7.30971	10.5928	13.7306	8.80303	17.6294	9.63515	26.4369	24.6754	30.2009	24.1571	29.521	30.8575	25.6453	26.9154	27.9084	12.8125	23.8039	16.3761	15.9712	15.7645	7.80791	22.7002	28.8801	23.0836	31.9336	15.6273	12.6767	16.4768	22.0275	13.2621	17.1222	21.3064	16.1723	18.9287	24.464	19.8279	28.5876	33.2877	15.5247	15.8755	28.7956	22.8477	28.0044	29.7784	24.3059
Pfdn5	ENSMUSG00000001289	15	9.27771	12.3152	8.38717	7.15246	11.4427	9.19045	8.32942	10.4584	13.3648	11.4149	11.9598	12.6356	8.16851	10.5787	11.3767	8.26163	10.9592	10.235	9.8097	10.1409	10.5841	7.61288	9.82217	11.3281	9.45235	12.5019	12.9493	9.3224	10.5732	11.5132	7.75347	11.3074	10.7229	7.26973	10.4332	9.67217	12.0743	13.1134	9.10781	7.62644	9.03802	8.88521	8.34915	10.7117	8.64573
Efnb2	ENSMUSG00000001300	8	0.140571	0.258361	0.744024	0.825284	1.31399	0.148233	2.29361	2.61461	4.33921	2.65463	3.0278	2.52712	2.46955	2.00861	2.84417	0.980193	2.0033	0.744366	0.648575	0.276571	0	0.830496	1.1728	0.641211	2.55469	1.00461	0.545233	0.3252	0.70488	0.582947	0.484592	1.40174	1.75786	0.960153	2.69824	1.77323	0.887813	0.806976	2.48395	0.311283	1.15603	1.01545	0.869703	0.856932	1.14189
Rrp15	ENSMUSG00000001305	1	14.0571	15.071	18.33	14.7176	12.5377	9.78339	13.2788	9.47796	23.0846	15.9278	12.5654	14.6307	11.5879	11.9178	15.8207	17.8535	15.9086	16.3761	21.6462	18.4381	17.6979	16.6099	15.6862	14.3204	23.3754	13.1716	12.5404	16.26	9.51588	12.2419	15.83	13.4567	13.1839	15.3624	10.9728	9.02736	18.9992	11.9029	12.8337	13.5408	14.0825	14.5548	17.0462	12.854	13.2133
Rnd2	ENSMUSG00000001313	11	2.952	3.61705	3.92303	2.3383	3.66823	2.6682	4.4665	3.92191	5.72776	5.84019	3.33058	3.45817	3.98927	3.48159	7.28818	3.29065	5.30286	3.53574	2.43216	3.13447	3.64369	2.90673	5.57078	3.84727	3.83203	5.02307	3.68032	3.0352	3.5244	1.60311	3.55367	3.08382	2.63678	2.3318	3.41777	2.25684	4.2615	3.83313	2.27695	2.33463	4.20373	3.13098	2.26123	2.35656	2.61003
Srr	ENSMUSG00000001323	11	0.843428	1.03344	1.21749	1.65057	1.75199	1.48233	0.603581	0.980479	0.694274	0.796389	0.75695	0.532026	1.13979	0.669537	0.711042	1.33026	1.29625	2.41919	1.45929	1.01409	1.56158	1.38416	2.19899	3.41979	1.40508	1.8976	2.31724	1.8428	2.29086	2.04032	0.807653	0.654145	1.05471	1.23448	1.07929	2.41804	1.24294	0.806976	2.27695	2.17898	1.68149	2.03091	2.26123	1.9281	0.815635
Sync	ENSMUSG00000001333	4	0	0	0.0676385	0.275095	0	0	0	0	0	0	0	0.133006	0	0	0	0	0.235682	0	0	0	0	0	0	0.213737	0	0	0	0	0.17622	0	0.161531	0	0	0	0	0	0.177563	0.403488	0	0.311283	0.210187	0	0	0.214233	0
Fndc5	ENSMUSG00000001334	4	0	0.172241	0.270554	0.275095	0.218999	0.148233	0.241432	0.326826	0.173569	0.265463	0.15139	0	0.379931	0.133907	0	0.280055	0.353524	0.558275	0.162144	0.368761	0.520527	0	0.1466	0	0.127734	0.334871	0.136308	0	0	0	0.161531	0.0934492	0.175786	0.137165	0	0.161203	0.177563	0.403488	0.206996	0	0.105093	0.253863	0.173941	0.642699	0
Acp5	ENSMUSG00000001348	9	0.140571	0.516722	0.541108	0.550189	0.383247	0.444699	1.08645	0.490239	1.04141	1.99097	0.75695	0.931045	0.569896	0.267815	0.17776	0.350069	0.589206	0.372183	0.567503	0.184381	0.520527	1.24574	1.75919	2.13737	0.127734	0.669742	1.09047	0.8672	0.8811	0.582947	0.484592	0.467246	0.703142	0.548659	0.539647	1.12842	0.887813	1.41221	0.827982	0.93385	0.525466	0.338484	0.173941	1.07117	0.163127
Cnn1	ENSMUSG00000001349	9	0	0	0.0676385	0	0.164249	0	0.120716	0.326826	1.21498	0.530926	0.90834	1.72908	0.379931	0.267815	0.888802	0.0700138	0.117841	0	0.162144	0	0	0.138416	0.1466	0	0	0.111624	0	0.1084	0	0	0.161531	0.0934492	0	0	0.179882	0	0	0	0	0	0	0	0.173941	0	0
Fbxo9	ENSMUSG00000001366	9	5.62285	4.30601	3.44956	4.81416	4.37997	4.00229	6.51868	5.88287	3.81851	5.0438	4.08753	4.52222	3.22941	5.89192	4.08849	4.0608	3.88876	3.72183	5.02646	4.14857	4.33773	4.42931	4.54459	5.7709	5.36485	4.68819	6.40648	4.7696	2.81952	4.80932	4.52286	5.13971	4.922	4.6636	5.03671	4.83608	4.61663	5.0436	4.96789	3.26848	4.41392	3.30022	6.08792	4.92736	3.75192
Vps50	ENSMUSG00000001376	6	7.59085	9.90383	5.54636	6.32718	4.87272	6.67049	5.67366	7.35359	2.60353	4.51287	4.69309	2.79314	3.98927	6.02583	4.08849	4.69093	3.29955	3.72183	6.32361	4.14857	5.20527	3.18357	3.51839	2.35111	3.19336	6.1393	7.49695	3.0352	5.2866	4.66358	4.52286	5.13971	7.20721	6.85824	3.95741	3.70766	3.55125	2.01744	2.06996	5.91438	4.51901	5.16189	4.87034	6.42699	6.6882
Hars	ENSMUSG00000001380	18	19.8206	21.0995	18.533	16.7808	19.3266	20.7526	19.556	19.6096	21.8696	18.7151	20.7404	24.2072	22.036	20.22	21.1535	19.1138	22.0363	18.4231	18.8087	21.2038	23.4237	18.8246	24.7753	22.8699	20.693	25.6734	20.7188	18.8616	20.0891	19.6745	21.8066	22.5213	19.3364	23.8667	18.1681	22.8908	18.9992	26.8319	19.6646	22.2568	20.5983	18.9551	17.2201	17.9956	21.5328
Zmat2	ENSMUSG00000001383	18	38.376	33.8453	40.2449	32.4612	42.3215	35.8724	45.9929	46.5727	44.6071	36.103	39.6642	46.1532	56.7997	43.5199	43.1958	31.2962	53.9713	45.4063	33.4016	42.9607	36.7839	39.4485	41.1945	38.9001	48.5391	30.1384	23.5813	37.94	47.7556	32.0621	38.9289	42.8932	45.1769	35.5257	42.2724	35.4646	33.7369	49.2255	42.4341	33.6186	40.8813	33.3407	43.833	36.2054	31.9729
Ube2c	ENSMUSG00000001403	2	39.0788	61.7482	33.0752	47.0412	45.1684	44.0252	45.9929	39.3826	26.3824	36.2357	37.2419	42.03	32.4841	44.4572	28.975	40.538	39.8303	21.5866	47.1028	44.7123	31.9257	39.3101	45.0061	21.16	27.5906	62.1744	42.3918	38.9156	45.9934	36.58	41.5134	42.8932	42.8917	44.7157	40.6534	34.8198	45.9887	38.9366	35.6032	33.1517	38.7794	30.2943	34.2663	47.3455	35.3985
Smg5	ENSMUSG00000001415	3	5.62285	4.73661	5.68163	3.30114	5.74871	4.29876	7.00154	4.90239	7.11631	4.24741	6.35838	5.71928	4.9391	3.7494	4.79953	5.25104	5.06717	3.72183	5.7561	6.7299	4.85826	6.36713	4.25139	4.27474	7.7918	6.69742	4.77079	5.7452	4.93416	6.12095	4.84592	4.29866	4.74621	4.6636	5.21659	3.38526	3.90638	4.43837	4.5539	3.42412	5.04448	4.31567	5.04428	5.78429	4.2413
Cct3	ENSMUSG00000001416	3	87.4354	105.67	100.917	87.4801	97.1259	96.2033	104.42	118.638	135.036	131.935	106.881	119.573	128.227	95.8776	107.723	89.8977	101.579	101.048	84.639	121.599	98.5532	100.905	109.656	95.5404	111.001	113.968	108.91	111.652	86.1716	94.8747	106.772	102.42	106.702	106.44	87.243	99.3009	116.304	141.019	106.189	113.307	98.7877	101.968	118.975	84.1936	97.3868
Glmp	ENSMUSG00000001418	3	3.79543	3.70317	3.44956	2.20076	3.61348	2.81643	1.93146	4.41215	2.60353	4.24741	3.93614	4.1232	1.13979	2.81205	4.79953	2.94058	3.88876	2.04701	2.10787	2.39695	2.25562	2.90673	4.25139	3.20606	2.17149	4.01845	4.22555	3.794	2.6433	2.47753	3.39214	4.48556	2.81257	2.46896	2.51835	2.57925	4.61663	4.03488	2.69094	1.71206	2.62733	3.55409	2.43517	4.49889	2.77316
Mef2d	ENSMUSG00000001419	3	3.23314	3.18645	2.84082	2.06321	3.61348	3.55759	3.01791	4.73898	4.68635	4.6456	4.5417	3.99019	1.89965	4.95457	4.26625	2.59051	3.53524	1.48873	3.48609	3.7798	2.25562	2.49149	1.6126	1.49616	2.04375	4.91144	2.58986	3.1436	2.99574	3.9349	2.26143	2.52313	2.81257	2.46896	2.51835	2.09564	2.30831	3.42965	2.69094	3.7354	2.73242	2.53863	2.43517	2.35656	2.77316
Tmem79	ENSMUSG00000001420	3	1.12457	1.55016	1.48805	0.962831	1.97099	1.7788	0.96573	2.12437	1.73569	3.18556	2.11946	1.9951	1.70969	1.47298	1.7776	1.26025	2.12114	1.67482	0.972862	1.38286	1.56158	1.10733	2.34559	0.427474	1.02188	2.12085	1.36308	0.8672	1.7622	1.02016	2.26143	1.77554	2.81257	1.50881	1.97871	1.77323	2.841	2.42093	1.65596	0.778208	1.36621	1.77704	0.695762	1.49963	0.652508
Snd1	ENSMUSG00000001424	6	15.3223	17.7408	15.4892	13.2045	14.7824	12.1551	12.5545	13.7267	18.3983	21.5025	15.5932	18.2219	15.7671	10.7126	16.1762	13.9327	16.9691	19.5396	10.3772	14.3817	17.8714	13.1495	14.8066	23.2973	18.777	17.19	16.2207	15.9348	12.3354	11.2217	14.0532	13.9239	13.3597	14.951	14.2107	16.2815	24.6812	18.9639	16.9736	15.7198	15.8691	17.0088	20.1771	11.5686	16.9652
Col18a1	ENSMUSG00000001435	10	18.9771	22.219	22.1178	19.5317	20.1479	19.4185	17.3831	20.2632	22.3903	18.5824	16.3501	23.5421	22.226	19.8183	19.0204	23.3846	24.0396	25.1224	18.6465	17.8849	14.4013	20.3471	16.4192	20.9462	27.2074	20.4271	21.8093	22.222	17.9744	19.383	21.4836	20.8392	22.149	26.61	23.3847	22.5684	28.41	32.4808	26.4954	24.2801	20.283	20.7322	27.4826	19.7094	21.0434
Slc19a1	ENSMUSG00000001436	10	1.968	2.75585	3.44956	2.20076	4.54422	3.55759	3.62149	3.26826	8.15772	5.70745	4.08753	5.45327	5.69896	2.54424	5.8661	3.64072	7.424	3.90792	4.54002	4.42514	4.16422	5.25981	5.57078	4.91595	5.74805	2.23247	2.99878	4.336	3.17196	4.51784	3.39214	2.52313	4.04307	3.70345	4.31718	3.86887	6.03713	5.44709	3.72592	3.57976	1.99677	4.4003	3.82669	3.2135	2.93628
Kpnb1	ENSMUSG00000001440	11	43.4366	64.5902	47.347	39.201	51.7384	39.1335	65.4282	66.9994	64.7411	45.7924	47.6878	54.5327	57.7495	69.2301	57.7722	51.2501	49.4933	47.8255	54.2371	54.4845	42.6832	65.0555	62.4514	58.1365	54.1594	74.6762	65.5642	50.5144	58.3288	47.3645	48.6207	58.9665	55.5483	50.7509	48.7481	49.8117	40.1292	45.1906	41.6061	47.3151	56.4351	48.8264	53.3998	59.5568	47.4699
Npepps	ENSMUSG00000001441	11	47.6537	38.7541	36.3895	50.0672	55.8446	54.9945	62.7724	58.0117	36.2758	46.456	54.349	52.4045	59.6492	55.4376	45.5067	42.1483	38.5341	20.8422	47.2649	53.286	40.7746	48.0303	52.7758	45.3122	23.2477	35.3847	31.8961	40.2164	43.8788	48.0932	49.4284	38.7814	39.0244	47.3218	45.6901	48.1996	40.1292	31.6738	38.5012	47.9376	43.8239	43.4106	28.1784	47.9882	46.1649
Tbx21	ENSMUSG00000001444	11	0.140571	0.0861203	0.202916	0.137547	0.328498	0.296466	0	0.163413	0.347137	0.132731	0	0.399019	0.379931	0	0.17776	0.210041	0.353524	0.744366	0.0810719	0.0921903	0	0.69208	0.1466	0.427474	0.510938	0.334871	0.408925	0.3252	0.17622	0	0	0.467246	0.175786	0.137165	0.359765	0.161203	0.177563	0.201744	0.206996	0.155642	0.420373	0.169242	0.173941	0	0.163127
Mrpl10	ENSMUSG00000001445	11	8.99657	13.7792	8.52245	7.29001	13.9064	9.93162	10.2609	11.7657	15.7947	17.5206	13.1709	15.5618	12.9177	14.1942	13.5098	11.2022	13.3161	11.7238	8.3504	12.2613	9.89002	15.3642	20.9637	13.4654	9.83555	15.4041	10.7683	12.2492	13.0403	12.5334	10.8225	10.9336	14.5902	11.5218	13.3113	12.735	21.3075	15.1308	13.8687	12.1401	11.9806	13.5394	8.00127	10.9259	14.0289
Cyp51	ENSMUSG00000001467	5	15.8846	13.8654	13.1219	15.2678	13.8517	12.748	15.6931	13.073	14.0591	13.4059	14.382	15.4288	16.717	14.7298	14.0431	12.8825	13.3161	12.0959	14.9983	16.1333	14.4013	16.3331	12.3144	13.4654	11.4961	11.0507	11.041	14.2004	14.8025	13.845	10.0149	15.3257	15.4691	12.482	14.5705	15.3143	10.4762	12.7099	11.7987	14.4747	14.2927	13.7086	15.8286	13.2824	12.0714
Tcf25	ENSMUSG00000001472	8	19.9611	18.3436	20.3592	14.1674	21.5714	16.8986	21.6082	24.3486	23.7789	22.4316	22.8599	25.4042	23.5557	19.8183	22.9311	17.0134	24.6288	24.1919	17.1062	19.4522	15.9628	25.8838	24.4821	18.1676	23.6309	23.9991	22.6272	31.3276	31.7196	28.8559	19.0606	22.6147	19.8638	20.7119	20.3267	21.9236	22.728	24.6128	18.2156	29.105	33.5248	28.6865	32.3529	32.5634	29.1997
Tubb6	ENSMUSG00000001473	18	6.04457	7.2341	3.24665	4.12642	5.25597	6.37402	4.4665	5.06581	2.08282	10.2203	7.41811	6.1183	3.60934	5.08848	3.37745	4.69093	3.29955	1.86092	5.59396	6.17675	5.89931	4.29089	6.59698	5.7709	1.14961	9.71126	6.27018	2.4932	4.4055	7.14111	3.7152	4.57901	7.73457	4.52644	6.116	4.99729	7.28007	2.62267	6.00287	5.29182	3.0477	5.41575	2.95699	1.71386	5.22006
Def8	ENSMUSG00000001482	8	10.5429	12.918	15.151	9.35322	11.7164	10.0799	9.89873	11.6023	22.2168	13.5386	10.1431	14.6307	13.4875	8.97179	15.8207	11.0622	19.0903	16.5621	9.16112	10.6019	8.84897	12.0422	18.1783	13.6792	20.8207	12.2786	9.54157	17.344	17.0933	16.7597	10.0149	9.99907	13.5355	10.1502	9.71365	14.9919	12.7845	17.7535	13.6617	14.786	16.1844	16.3319	16.8722	12.2113	15.8233
Meox1	ENSMUSG00000001493	11	0	0	0.0676385	0	0	0	0.120716	0	0	0.132731	0	0	0	0	0	0	0	0	0	0	0	0	0	0	0	0	0	0	0	0	0	0.0934492	0	0	0.179882	0	0	0.201744	0	0	0	0.0846211	0	0	0
Sost	ENSMUSG00000001494	11	0	0	0	0	0	0	0	0	0	0	0	0	0	0	0	0	0	0.186092	0	0	0	0	0	0	0	0	0	0	0	0	0	0	0	0	0	0	0	0	0	0	0	0	0	0	0
Nkx2-1	ENSMUSG00000001496	12	0	0	0	0	0	0	0	0	0	0	0	0	0	0	0	0	0	0	0	0	0	0	0	0	0	0	0	0	0	0	0	0	0	0	0	0	0	0	0	0	0	0	0	0	0
Pax9	ENSMUSG00000001497	12	0	0	0.0676385	0.137547	0.0547496	0	0	0	0	0	0	0	0	0	0	0	0	0	0	0	0	0	0	0	0.127734	0	0	0.1084	0	0.291474	0	0	0	0	0	0	0.177563	0	0	0	0	0	0	0	0
Irx2	ENSMUSG00000001504	13	0.421714	0.947323	0.338193	0.687737	0.656996	0.592932	0.120716	0	0	0.265463	0	0.665032	0.189965	0.267815	0.17776	0.56011	0.117841	0.372183	0.648575	0.184381	0.520527	0.276832	0.586398	0.641211	0.510938	0.781366	0.408925	0.3252	0.52866	0.145737	0.323061	0.280348	0	0.822988	0.179882	0.161203	0.177563	0.403488	0.413991	0.778208	0.31528	0.592348	0.173941	0.428466	0
Col1a1	ENSMUSG00000001506	11	0.984	1.55016	1.01458	1.92566	1.80674	2.37173	0.482865	0.817066	0.520706	0.398194	0.15139	0.399019	0.379931	0.401722	0.711042	0.91018	1.41409	0.930458	1.94572	2.21257	1.73509	0.69208	0.586398	0.213737	0.638672	0.892989	0.272616	0.8672	0.35244	0.437211	0.323061	1.49519	0.175786	0.137165	0.899412	0.322406	1.24294	1.00872	1.03498	0.311283	0.735653	0.507726	0.173941	0.214233	0
Itga3	ENSMUSG00000001507	11	2.53028	1.46404	3.85539	3.02604	4.05147	4.29876	3.86292	2.94144	8.852	4.24741	4.99587	7.31536	2.84948	4.68676	9.95459	4.83095	5.06717	7.07148	2.67537	2.95009	3.12316	5.39822	4.10479	4.91595	7.15313	1.67436	1.09047	5.7452	3.34818	4.66358	5.33051	3.08382	3.51571	3.29195	3.77753	4.19127	5.32688	3.42965	3.10493	3.89104	5.99032	4.31567	6.95762	3.2135	4.56755
Sgca	ENSMUSG00000001508	11	0	0	0	0	0.0547496	0	0	0	0	0	0.15139	0	0	0	0	0	0	0	0	0	0	0	0	0	0.127734	0	0	0	0	0	0	0	0.175786	0	0	0	0	0	0	0	0.105093	0	0	0	0
Dlx3	ENSMUSG00000001510	11	0	0	0	0	0.0547496	0	0	0	0	0	0	0	0	0	0	0.0700138	0.117841	0	0	0.0921903	0	0	0	0.213737	0	0.111624	0	0.1084	0.17622	0	0	0	0	0	0	0.161203	0.177563	0	0	0	0	0.0846211	0	0	0
Foxm1	ENSMUSG00000001517	6	11.9486	15.2433	14.2041	12.7919	13.9064	15.7127	16.9003	15.034	15.6212	13.1404	11.3542	18.3549	15.1972	15.5332	19.7314	12.4625	17.087	15.6317	12.404	17.2396	12.8397	15.3642	15.0998	16.0303	13.7953	15.7389	15.2665	13.3332	15.6836	14.1365	9.5303	13.0829	10.0198	13.4421	12.4119	16.9263	11.364	13.7186	15.7317	13.5408	15.2385	13.2855	11.4801	12.854	14.0289
Itfg2	ENSMUSG00000001518	6	4.49828	5.0811	5.88455	5.36435	5.80346	3.55759	4.70793	6.37311	5.72776	4.77833	5.60143	3.99019	4.36921	5.75801	1.7776	3.43068	5.18501	3.90792	4.54002	4.97828	5.03177	4.15248	4.25139	4.061	4.72617	5.02307	4.63448	5.0948	3.5244	3.64342	2.42296	4.11177	3.86728	4.52644	4.85682	3.54646	4.61663	6.05232	5.38189	4.66925	5.35976	3.80795	4.17457	5.78429	3.58879
Nrip2	ENSMUSG00000001520	6	0.140571	0	0	0	0	0	0	0	0	0	0	0	0	0	0	0	0	0	0	0	0	0	0	0	0	0	0	0	0	0	0	0	0	0	0	0	0	0	0	0	0	0	0	0	0
Tulp3	ENSMUSG00000001521	6	6.46628	8.87039	4.80233	7.5651	6.56996	8.15282	8.57085	6.69994	6.76918	13.6713	12.414	11.7046	8.92838	12.8551	8.71026	7.84155	5.06717	3.16356	7.70183	8.5737	6.07282	4.98297	6.01058	5.34343	4.47071	9.71126	9.54157	5.962	5.81526	7.28684	5.49204	5.04626	3.6915	5.21226	5.75624	6.44811	14.7377	6.05232	7.86583	6.22567	4.83429	6.4312	2.95699	2.78503	8.31947
Gtf2h4	ENSMUSG00000001524	17	2.81143	4.30601	4.80233	4.12642	5.52971	4.15053	3.98364	3.10485	6.94274	8.76028	6.0556	5.05425	5.509	4.41894	4.26625	5.18102	5.30286	5.02447	5.1886	4.24076	5.37878	5.25981	6.45038	5.55716	5.49258	6.69742	5.31602	6.504	3.34818	4.80932	4.84592	4.95281	4.21885	4.80076	4.67694	3.06285	11.7191	4.64011	6.00287	4.51361	4.20373	4.99264	4.52245	2.99926	3.58879
Tubb5	ENSMUSG00000001525	17	327.953	334.405	319.118	318.56	356.475	323.148	351.043	337.938	348.352	530.528	391.343	446.37	355.425	328.475	344.322	317.163	422.461	325.474	340.826	459.938	336.087	374.415	487.883	343.689	341.945	382.981	320.461	419.399	339.576	338.401	378.951	329.128	344.364	362.252	295.367	336.108	520.791	448.073	392.878	365.602	317.697	360.994	387.192	268.434	314.182
Ell2	ENSMUSG00000001542	13	24.6	25.061	17.586	21.7325	18.1221	21.0491	22.3325	24.8388	18.3983	15.2641	16.6529	18.2219	17.2869	23.2999	16.354	16.3132	13.0804	12.282	16.4576	13.8286	16.3099	18.5477	14.0736	16.0303	12.6457	18.1947	19.2195	13.55	19.7366	17.1969	19.7067	22.8016	16.8754	15.2253	20.8664	19.8279	11.0089	11.0959	15.7317	15.7198	17.3404	12.3547	14.0892	20.7806	17.1283
Jup	ENSMUSG00000001552	11	4.77943	7.14798	4.26123	6.73982	6.18671	6.52226	5.31151	5.88287	4.16565	8.49482	7.87228	6.65032	7.02872	7.3649	4.97729	5.88116	4.59581	1.11655	6.24253	5.53142	4.51124	5.67505	4.69119	4.48848	2.17149	5.80443	2.72616	5.0948	3.17196	4.51784	5.33051	4.01832	3.86728	5.48659	3.41777	7.09292	7.99032	3.83313	5.17489	4.66925	3.57317	5.92348	2.95699	2.14233	4.07817
Fkbp10	ENSMUSG00000001555	11	0.984	0.602842	0.541108	0.412642	0.492747	0.741166	0.120716	0.653652	0.520706	0.398194	0.60556	1.06405	0.569896	0.937351	0.355521	0.490097	0.353524	0.930458	0.648575	0.460952	0.520527	0.276832	0.439799	0.213737	0.255469	1.33948	0.545233	0.542	0.35244	0.728684	0.161531	0.934492	0.527357	0.137165	0.179882	0.322406	0.887813	0.605232	1.44897	0.778208	0.63056	1.01545	0.521822	0.214233	0
Klhl10	ENSMUSG00000001558	11	0.140571	0.172241	0.338193	0.275095	0.164249	0.444699	0.241432	0.326826	0.867843	0.265463	0	0.532026	0.569896	0.133907	0.17776	0.210041	0.353524	0	0.162144	0.276571	0.173509	0.276832	0.293199	1.06869	0.383203	0	0.408925	0.542	0	0.582947	0.161531	0.373797	0.175786	0.274329	0.539647	0	0.177563	0.201744	0	0.466925	0.31528	0.0846211	0.173941	0	0
Mnx1	ENSMUSG00000001566	5	0	0.172241	0.0676385	0.137547	0.164249	0.148233	0.120716	0	0	0.132731	0	0.532026	0	0	0	0	0	0	0.243216	0.184381	0	0.276832	0	0.213737	0	0.111624	0.408925	0.1084	0	0.582947	0	0.280348	0	0	0.179882	0.322406	0.177563	0	0.206996	0	0.210187	0.169242	0	0	0.326254
Nom1	ENSMUSG00000001569	5	8.57485	10.9373	10.8222	8.25284	11.9354	11.1175	10.623	11.9292	11.282	6.63657	8.47784	7.98039	11.208	12.5873	9.42131	8.47167	13.3161	15.2595	11.9176	12.9988	10.4105	14.3953	14.9532	11.9693	11.8793	13.953	8.17849	9.9728	10.2208	10.2016	10.9841	12.4287	10.8987	11.3847	12.5918	11.123	8.87813	10.6924	10.1428	7.4708	10.2991	9.56218	9.21885	9.85472	9.46136
Ergic1	ENSMUSG00000001576	17	14.6194	22.7357	21.509	20.9072	22.3379	22.5314	21.1253	20.9169	29.5067	26.1481	24.6766	27.9314	24.1256	18.6131	29.8638	23.2446	25.8072	26.2389	19.4572	29.2243	23.5972	22.0081	23.6025	18.1676	27.2074	19.6458	21.1278	28.4008	19.3842	21.1318	18.0914	18.8767	18.1059	21.3977	16.5492	20.7952	25.7466	28.0424	23.8045	20.5447	23.7511	20.9014	25.2214	18.424	20.7171
Tnk1	ENSMUSG00000001583	11	2.24914	2.23913	2.16443	2.20076	1.97099	2.07526	1.93146	3.43168	3.2978	3.71648	2.27085	3.85719	3.22941	2.14252	4.97729	2.31046	2.23898	3.53574	2.18894	1.29066	1.38807	1.38416	1.75919	3.20606	2.68242	2.56734	4.08925	2.8184	2.46708	2.62326	1.77684	1.96243	2.63678	1.92031	1.79882	2.25684	3.19613	3.63139	3.10493	2.33463	2.41715	1.69242	3.65275	4.71313	2.4469
Acap1	ENSMUSG00000001588	11	0.140571	0.0861203	0	0.137547	0	0.148233	0	0.163413	0	0.132731	0.15139	0.133006	0	0	0	0.0700138	0	0.186092	0	0	0	0	0.1466	0	0.127734	0.111624	0.136308	0.1084	0	0.145737	0	0.0934492	0	0	0.179882	0	0	0	0	0	0	0	0.173941	0.214233	0
Tcea3	ENSMUSG00000001604	4	20.3828	20.755	12.2426	11.8291	14.8919	15.1198	12.5545	17.6486	12.8441	9.95486	21.0432	12.3696	10.0682	17.274	13.1543	10.6421	16.4978	11.5377	13.0526	15.2114	14.9218	14.3953	19.4977	16.244	10.2188	20.3155	15.2665	11.0568	20.794	14.5737	16.6376	25.3247	26.5436	13.7165	24.1042	22.8908	20.2421	20.9814	16.1457	12.607	16.2895	14.5548	9.21885	18.424	15.8233
Csn3	ENSMUSG00000001622	5	0.140571	0.0861203	0.135277	0	0	0	0	0	0	0.530926	0	0	0	0	0.17776	0.0700138	0	0.186092	0	0.0921903	0	0	0	0	0	0.111624	0	0	0	0	0.161531	0	0	0	0.179882	0.161203	0.177563	0	0	0	0	0.0846211	0.173941	0.214233	0
Ifrd1	ENSMUSG00000001627	12	40.4846	26.9556	32.1283	32.0485	24.3088	34.6865	25.954	18.6291	23.7789	21.237	23.9196	26.6013	29.6346	19.9522	25.7753	37.5274	24.3931	29.4025	34.6988	23.232	31.7522	41.94	24.7753	40.3963	28.868	31.3663	39.802	41.8424	36.3013	41.535	35.0521	21.9606	33.3993	33.1939	30.58	43.5248	20.7748	28.4459	32.4983	51.8287	42.0373	47.7263	45.2245	33.6346	47.9593
Stk38l	ENSMUSG00000001630	6	1.82743	1.98077	1.89388	1.51302	1.75199	1.63056	1.44859	1.63413	2.08282	1.46005	0.45417	1.59608	2.27959	2.00861	2.48865	1.33026	2.35682	2.79137	1.62144	1.65943	2.08211	1.52258	1.75919	2.13737	1.91602	1.22786	1.09047	2.2764	2.11464	2.47753	3.06908	2.24278	1.58207	1.37165	2.51835	2.57925	0.710251	1.61395	1.65596	1.08949	1.68149	1.10007	1.91335	1.2854	2.4469
Brpf1	ENSMUSG00000001632	6	8.29371	8.78427	7.0344	8.11529	8.0482	9.48692	7.00154	6.86335	7.63702	9.42394	9.0834	8.51241	7.40865	7.76662	9.59907	8.96177	7.77752	8.18803	7.86397	6.7299	6.94037	9.96595	8.06298	7.05332	10.7297	9.48801	10.7683	8.3468	6.69636	9.03569	8.07653	4.85936	8.08614	7.26973	5.93612	5.8033	9.76594	7.26278	7.24485	7.78208	7.88199	7.95438	7.65339	7.06969	7.66696
Akr1b3	ENSMUSG00000001642	6	2.10857	0.861203	1.55569	0.275095	0.875994	0.889399	1.20716	0.980479	1.21498	1.32731	1.36251	1.06405	0.949827	0.803444	0.888802	0.420083	2.0033	0.930458	1.54037	0.645332	1.73509	0.553664	0.439799	0.427474	1.78828	0.781366	0.681541	0.542	0.70488	0.582947	1.13071	1.21484	0.527357	0.960153	0.539647	0.806014	0.710251	1.00872	1.24197	0.466925	1.36621	0.676969	1.04364	1.49963	0.978761
Hoxc13	ENSMUSG00000001655	15	2.38971	2.75585	1.7586	1.78812	2.40898	1.18586	0.96573	0.817066	1.21498	1.59278	1.66529	0.798039	0.569896	0.803444	0.533281	1.82036	1.53194	1.48873	1.29715	1.56724	1.73509	0.69208	0.732998	0.641211	0.383203	0.669742	0.545233	1.3008	1.58598	2.47753	1.29224	1.12139	1.40628	1.64598	1.43906	0.967217	1.06538	1.61395	0.620987	0.466925	1.36621	0.846211	0.869703	2.14233	0.978761
Hoxc11	ENSMUSG00000001656	15	0	0	0	0	0.0547496	0	0	0	0	0	0	0	0	0	0	0	0.117841	0	0	0	0	0	0	0	0	0	0	0	0	0.145737	0	0.0934492	0	0	0.179882	0	0	0	0	0	0	0.0846211	0	0	0
Hoxc8	ENSMUSG00000001657	15	0	0	0	0	0	0	0	0	0	0	0	0	0	0	0	0.0700138	0	0.186092	0	0	0	0	0	0	0	0	0	0	0	0	0	0	0	0	0	0	0	0	0	0	0	0.0846211	0	0	0
Hoxc6	ENSMUSG00000001661	15	0	0.0861203	0.135277	0	0.0547496	0	0	0	0	0.265463	0	0	0	0	0	0.0700138	0.117841	0	0.162144	0.0921903	0	0	0	0	0	0	0	0.1084	0.17622	0	0.161531	0	0	0	0	0	0.177563	0.403488	0.413991	0.155642	0	0.169242	0	0	0
Gstt1	ENSMUSG00000001663	10	0.702857	0.172241	0.608747	0.137547	0.437997	0.296466	0.724297	0.163413	1.21498	0.796389	0.30278	0.532026	0.759862	0.267815	0.888802	0.210041	0.471365	0.372183	0.810719	0.368761	0.867546	0.276832	0.732998	0	1.02188	0.223247	0.545233	0.7588	0.17622	0.145737	0.161531	0.186898	0.351571	0.274329	0	0.322406	0.532688	0.806976	0	0.155642	0	0.676969	1.21758	0.428466	0.163127
Gstt3	ENSMUSG00000001665	10	1.12457	1.72241	1.55569	1.51302	2.02574	2.07526	2.17289	3.59509	5.20706	2.5219	1.81668	2.92614	3.03945	2.81205	3.91073	1.26025	1.17841	2.04701	1.78358	1.936	1.56158	2.21465	1.466	1.92363	1.66055	2.00923	1.22677	1.626	0.35244	1.31163	1.45378	0.841043	1.75786	1.37165	1.07929	1.77323	2.13075	2.21918	1.03498	2.80155	1.5764	2.11553	2.43517	1.2854	1.63127
Ddt	ENSMUSG00000001666	10	13.3543	14.4682	13.4601	11.554	14.7277	12.8963	13.1581	15.5242	19.0925	13.1404	13.1709	15.1627	16.9069	16.2028	16.354	12.6725	14.3766	16.0039	11.9176	14.5661	12.8397	12.7343	12.1678	11.9693	14.434	14.3995	10.4957	12.466	10.7494	11.3675	12.1148	12.5222	14.5902	12.2077	10.2533	8.38255	11.5416	18.3587	10.5568	10.1167	12.9265	11.847	17.568	11.9971	12.0714
Tat	ENSMUSG00000001670	8	0	0	0	0	0	0	0	0	0	0	0	0	0	0	0	0	0	0	0	0	0	0	0	0	0	0	0	0	0	0	0	0	0	0	0	0	0	0	0	0	0	0	0	0	0
Marveld3	ENSMUSG00000001672	8	0.140571	0.0861203	0.202916	0.275095	0.547496	0.296466	0.362149	0.326826	0.347137	1.19458	1.21112	1.33006	0.379931	0.937351	1.06656	0.980193	0.235682	0.558275	0.486431	0.368761	0	0.415248	0.732998	0.427474	0.510938	0.334871	0.408925	0.3252	0	0.437211	0.484592	0.841043	0.351571	0.548659	0.539647	0.322406	0	0.605232	0.413991	1.08949	0.420373	0.592348	0.695762	0.856932	0.652508
Ddx18	ENSMUSG00000001674	1	15.4628	14.6404	7.91371	10.8662	12.2639	13.4892	14.7274	15.5242	8.50486	12.4768	13.9279	10.2415	12.3478	17.4079	9.95459	9.94196	8.83809	5.58275	18.4033	19.4522	19.2595	11.9038	12.7542	7.05332	6.00352	19.0876	13.6308	9.4308	12.3354	12.3876	11.6302	12.1484	19.1606	11.1103	14.9302	15.6367	12.4294	11.7011	9.93579	11.5175	12.5061	14.2163	7.82733	16.9244	14.3552
Ubl3	ENSMUSG00000001687	5	14.9006	22.4774	13.5953	17.7436	16.0416	15.1198	16.6588	18.1389	16.1419	18.9806	21.6488	14.0987	14.2474	17.8097	17.2428	19.3238	10.8414	8.56021	20.1058	16.0411	17.0039	15.2258	12.1678	11.5418	10.7297	23.6642	24.3992	10.5148	16.3885	17.9256	16.7992	17.0078	21.2701	22.6322	23.0249	20.9564	16.6909	11.7011	16.9736	16.6537	17.5506	17.9397	13.0455	21.2091	18.9227
Gramd3	ENSMUSG00000001700	18	0.702857	1.72241	1.82624	0.687737	2.29948	1.48233	4.58722	4.57557	3.12423	5.57472	3.93614	4.52222	6.64879	5.35629	5.68834	1.26025	0.94273	3.16356	0.891791	0.829713	0.520527	1.38416	1.466	1.92363	3.3211	2.79059	2.58986	2.0596	1.93842	1.31163	3.23061	1.86898	3.16414	3.70345	3.058	5.9645	2.841	2.82442	3.51893	2.02334	2.62733	2.96174	1.91335	1.2854	3.09941
Eef1e1	ENSMUSG00000001707	13	15.1817	23.1664	15.4216	15.4053	11.8807	14.5268	11.3473	10.7853	18.2247	16.9896	16.6529	11.3056	9.8782	14.7298	11.5544	18.3436	9.07378	13.7708	18.1601	10.8785	9.543	13.5648	11.5814	11.3281	14.434	20.4271	23.9902	10.9484	10.7494	12.3876	14.3762	11.1205	12.1292	15.9111	13.8509	10.4782	18.8216	11.9029	13.0407	14.319	11.7704	14.9779	11.4801	12.6398	14.6814
Akt1	ENSMUSG00000001729	12	8.99657	8.95651	5.41108	9.07812	7.9387	8.44929	5.43223	7.02676	4.16565	8.36208	9.53757	7.04934	5.88893	6.56146	4.62177	8.05159	6.95263	3.34965	6.08039	10.0487	6.07282	7.05921	9.38237	5.7709	3.83203	13.06	12.404	6.6124	5.99148	11.8047	5.97663	7.28904	9.84399	7.81839	8.99412	6.77052	9.58838	3.63139	9.10781	9.02722	9.77367	8.88521	3.13093	5.78429	6.85133
Cldn15	ENSMUSG00000001739	5	0	0.0861203	0	0.137547	0.0547496	0	0.120716	0	0	0	0	0	0	0	0	0	0.117841	0	0	0.0921903	0	0	0	0	0	0	0	0	0	0	0	0.0934492	0	0	0	0	0	0	0	0	0	0.0846211	0.173941	0	0.163127
Il16	ENSMUSG00000001741	7	0	0	0	0	0	0	0	0	0	0.132731	0	0	0	0	0	0	0	0	0	0	0	0	0	0	0	0	0	0	0	0	0	0	0	0	0	0	0	0	0	0	0	0	0	0	0
Tcirg1	ENSMUSG00000001750	19	0.562285	1.20568	0.744024	0.412642	0.602246	0.741166	0.845014	0	0.694274	0.663657	0.75695	1.06405	0.379931	0.401722	0.711042	0.630124	0.94273	0.930458	0.405359	0.737523	0.694037	0.553664	0.439799	0.854948	0.638672	0.892989	0.545233	0.2168	0	0.437211	0.484592	1.12139	0.351571	0.685824	0.539647	0.483608	0.355125	0	0.620987	0	0.735653	0.507726	0.521822	0.428466	0.163127
Naglu	ENSMUSG00000001751	11	0	0.258361	0.405831	0.275095	0.383247	0.148233	0.241432	0.326826	0.520706	0.530926	0.15139	0.532026	0.379931	0.133907	0	0	0.235682	1.30264	0.243216	0.0921903	0.347018	0	0.293199	0	0.255469	0	0.136308	0.4336	0.35244	0.145737	0.161531	0.0934492	0.175786	0.274329	0	0.322406	0.177563	0.403488	0.620987	0.155642	0.31528	0.338484	0.173941	0.214233	0.163127
Coasy	ENSMUSG00000001755	11	3.23314	4.47825	5.47872	3.85133	5.09172	4.89169	3.38005	4.24874	8.15772	4.91107	4.84448	5.85228	5.31903	3.07987	7.46594	3.78075	6.71695	7.44366	3.40502	5.07047	4.33773	3.18357	7.76978	6.83958	6.64219	5.46956	4.90709	6.1788	3.87684	4.08063	3.7152	4.39211	4.74621	3.84061	4.67694	4.67488	6.03713	6.85929	4.7609	4.98053	4.41392	5.50037	3.82669	3.2135	3.75192
Smo	ENSMUSG00000001761	6	0.702857	1.03344	0.47347	0.687737	0.328498	0.741166	0.241432	0.326826	0.173569	0.265463	0.30278	0.665032	0.569896	0.535629	0.711042	0.490097	0.471365	0.372183	0.648575	0.460952	0.520527	0	0.293199	0.641211	0.383203	0.334871	0.136308	0.3252	0.8811	0.728684	0.161531	0.467246	0.703142	0.137165	0.71953	0.161203	0	1.41221	1.03498	0	0.735653	0.338484	0.347881	1.49963	0.163127
Tspan33	ENSMUSG00000001763	6	0	0.688962	0.405831	0.825284	0.383247	0.444699	0.120716	0.326826	0.173569	0.265463	0.45417	0	0.189965	0.401722	0.17776	0.210041	0.235682	0.186092	0.324287	0.276571	0	0.276832	0.1466	0.641211	0.255469	0.223247	0.408925	0.2168	0	0.145737	0.323061	0.0934492	0.175786	0.137165	0.899412	0.161203	0.532688	0.605232	0.206996	0.155642	0.420373	0.253863	0.347881	0	0.652508
Crnkl1	ENSMUSG00000001767	2	23.7566	13.9515	17.9918	22.2827	17.9579	19.5668	22.2118	17.9754	15.7947	22.0334	16.3501	16.0938	20.3263	18.0775	14.5764	19.1838	12.609	12.6542	24.7269	18.9912	17.0039	20.624	13.6338	13.6792	13.7953	13.953	13.0856	14.092	19.9129	16.7597	25.3603	19.2505	16.1723	18.6544	17.4486	13.0574	16.1582	13.3151	14.4897	21.9455	16.4996	19.209	16.6983	19.281	19.249
Rin2	ENSMUSG00000001768	2	1.26514	0.775082	0.946939	1.51302	0.985493	0.592932	1.44859	0.817066	1.21498	0.92912	0.90834	1.19706	0.949827	1.20517	2.31089	0.630124	0.824889	0.372183	0.891791	0.737523	0.694037	0.968911	0.879597	1.06869	0.638672	1.00461	2.18093	0.9756	0.35244	0.582947	0.161531	0.373797	0.703142	0.822988	0.539647	1.45083	0.355125	0.605232	0	1.71206	0.945839	0.76159	1.39152	1.2854	0.978761
Folh1	ENSMUSG00000001773	7	0	0	0	0	0	0	0.120716	0	0	0	0	0	0	0	0	0	0	0	0.0810719	0	0.173509	0	0	0	0.127734	0	0.136308	0	0	0.145737	0	0	0	0.137165	0.179882	0	0	0	0	0	0.105093	0.0846211	0	0	0
Chordc1	ENSMUSG00000001774	9	21.9291	18.8603	25.2968	22.1451	18.8886	22.0867	20.0389	21.5705	20.6547	12.7422	13.3223	16.6258	20.7062	17.1401	22.3978	19.2538	18.7368	21.4005	21.6462	24.5226	30.3641	21.4545	18.0317	19.6638	18.3938	15.8506	15.2665	20.054	26.6092	24.0466	21.1605	28.5955	27.2468	18.9287	24.1042	22.7296	14.5601	20.1744	20.9066	19.9221	19.3372	18.7859	23.482	23.5656	20.8802
Rtcb	ENSMUSG00000001783	10	23.3348	24.9749	25.1615	24.0708	24.1446	20.3079	20.0389	22.3876	30.3745	21.6352	29.521	28.8624	22.6059	23.4338	28.7972	21.9843	31.1101	27.9137	23.5108	32.912	24.2913	32.6662	34.7441	36.7628	30.0176	29.4687	28.4884	22.764	23.7897	21.5691	23.2604	28.0348	26.1921	23.4552	25.5433	27.4045	32.1388	37.1209	28.9794	20.0778	27.2192	24.3709	25.2214	17.1386	23.6534
Pwp1	ENSMUSG00000001785	10	26.568	25.9222	29.2875	22.1451	28.6341	21.7903	25.2297	30.2314	32.2838	25.8826	29.521	30.7245	25.0754	26.6476	30.2193	21.1442	29.696	29.5885	25.1323	29.9619	26.3734	29.0673	32.1053	28.6408	31.5504	35.9428	29.8515	23.6312	26.433	25.5039	26.168	29.9038	29.7078	26.8843	22.4853	31.757	30.7183	34.7	28.7724	21.4786	27.009	30.2097	28.0044	22.9229	23.9797
Fbxo7	ENSMUSG00000001786	10	2.53028	4.30601	4.05831	3.85133	3.88722	3.55759	3.62149	3.43168	5.38063	4.51287	3.78475	4.52222	5.88893	3.88331	6.04386	3.36066	4.12444	5.02447	3.1618	3.59542	3.29667	3.87565	6.01058	4.061	4.47071	3.12546	2.31724	3.3604	3.87684	3.9349	3.87673	3.08382	4.922	3.56628	3.95741	3.86887	4.97175	3.42965	4.5539	2.49027	2.83752	3.46946	4.52245	3.42773	3.42567
Capns1	ENSMUSG00000001794	7	22.632	27.4724	26.1085	18.9815	23.9803	20.1597	19.556	20.2632	33.1516	29.2009	26.1905	28.3304	21.0862	19.0148	30.9303	22.5444	33.3491	36.2878	19.214	25.4445	25.3323	20.3471	29.1733	26.7171	33.4664	28.5757	25.3533	30.2436	24.6708	24.6295	17.7684	22.8951	21.4458	20.7119	17.6285	20.1504	36.7555	39.5418	26.4954	24.4357	26.9039	27.6711	37.7451	25.0653	24.3059
Lrp3	ENSMUSG00000001802	7	0.562285	0.258361	0.202916	0.550189	0.328498	0.148233	0.241432	0.163413	0.347137	0.398194	0.90834	0	0	0	0.355521	0.140028	0.117841	0.186092	0.405359	0.0921903	0.347018	0.138416	0.1466	0.427474	0.255469	0.558118	0.272616	0.2168	0.17622	0.145737	0.161531	0.280348	0.527357	0	0.179882	0.161203	0.177563	0.403488	0.206996	0.622567	0.105093	0.169242	0.869703	0.428466	0.326254
Dsg4	ENSMUSG00000001804	18	0	0	0	0	0	0	0	0	0	0	0	0	0	0	0	0	0	0	0	0	0	0	0	0	0	0	0	0	0	0	0	0	0	0	0	0	0	0	0	0	0	0	0	0	0
Evx2	ENSMUSG00000001815	2	0	0	0	0	0	0	0	0	0	0	0	0	0	0	0	0	0	0	0	0	0	0	0	0	0	0	0	0	0	0	0	0	0	0	0	0	0	0	0	0	0	0	0	0	0
Hoxd13	ENSMUSG00000001819	2	0.421714	0.430601	0.338193	0.550189	0.273748	0.296466	0.241432	0.326826	0.173569	0	0.30278	0.266013	0	0.401722	0.355521	0.0700138	0.235682	0	0.243216	0.368761	0.173509	0	0	0	0.127734	0.223247	0.136308	0.3252	0.17622	0.291474	0	0.186898	0.175786	0.274329	0.179882	0.161203	0	0.403488	0	0	0.31528	0.253863	0.173941	0.428466	0.163127
Hoxd12	ENSMUSG00000001823	2	0.140571	0.0861203	0	0	0	0	0	0	0	0	0	0	0	0	0	0	0	0	0	0	0	0	0	0	0	0	0	0	0	0	0	0	0	0	0	0	0	0	0	0	0	0	0	0	0
Folr1	ENSMUSG00000001827	7	6.74743	10.4206	7.30496	7.29001	7.44595	8.74575	5.9151	5.06581	6.59561	8.76028	5.14726	7.31536	6.64879	6.02583	8.5325	6.23123	8.95593	10.7933	4.05359	7.00647	5.55229	7.33604	9.38237	10.4731	8.30274	9.37639	8.58741	6.7208	7.22502	6.7039	6.62275	8.59733	8.78928	7.13256	5.57635	7.89894	11.0089	11.9029	8.48682	6.84823	6.2005	5.92348	7.47944	6.42699	5.54632
Clpb	ENSMUSG00000001829	7	7.16914	10.4206	7.91371	7.42756	8.92419	9.78339	9.53658	11.4389	11.1084	9.42394	10.7487	10.5075	7.78858	9.1057	7.82146	7.70152	13.1982	12.8403	5.99932	9.21903	7.46089	6.9208	13.4872	8.76322	9.19688	13.7297	12.9493	8.0216	11.983	8.307	7.10734	9.34492	8.78928	8.36705	7.91483	8.22134	13.8499	12.1046	8.07283	6.38131	8.82783	8.54673	10.4364	9.42625	6.0357
Sept7	ENSMUSG00000001833	9	49.7623	32.6396	57.8309	48.4167	35.0398	44.0252	41.7678	50.9849	40.7886	33.1829	20.2863	37.3748	47.1114	42.8503	44.6179	50.1999	36.5308	46.8951	48.6431	34.387	57.9521	49.5529	30.4927	44.0298	44.9625	29.4687	32.714	49.6472	66.0825	50.7164	53.6281	58.9665	46.4074	45.2644	50.3671	39.8171	29.653	28.4459	36.8452	48.8715	56.4351	42.2259	60.3574	60.628	44.3705
Zdhhc4	ENSMUSG00000001844	5	3.37371	3.01421	3.99067	2.6134	3.23023	3.1129	2.29361	4.57557	2.95067	4.91107	5.60143	5.45327	4.36921	3.48159	4.44401	3.22064	5.53854	4.4662	3.72931	4.70171	3.99071	4.84456	6.01058	4.70221	5.62032	4.91144	4.08925	3.5772	2.99574	3.9349	4.19979	4.39211	3.86728	3.56628	3.41777	4.35248	5.32688	5.44709	4.7609	2.17898	4.41392	4.4003	4.52245	1.9281	3.58879
Rac1	ENSMUSG00000001847	5	19.9611	28.4197	17.6537	18.7064	20.2026	19.5668	21.8496	24.512	22.9111	21.1043	23.0113	23.4091	26.2152	24.505	20.6202	17.7135	16.2621	12.4681	22.7001	23.9695	27.4144	17.8557	18.4715	19.2363	14.5617	33.3755	29.9878	14.7424	21.8513	24.0466	19.5452	20.0916	22.149	21.1234	18.1681	24.0192	19.7095	14.9291	19.4576	20.856	18.6015	21.7476	16.1765	18.2098	19.7384
Nup214	ENSMUSG00000001855	2	12.2297	12.7458	15.3539	12.7919	14.1254	8.74575	13.6409	14.2169	18.919	11.1494	13.1709	13.6997	14.2474	9.77523	14.3986	12.8825	19.0903	16.19	12.5661	12.3535	13.1867	14.9489	14.66	15.3891	21.3317	10.1578	10.2231	13.008	12.6878	10.6388	12.4379	11.8681	10.7229	13.8536	13.6711	11.6066	17.5787	15.9378	11.5918	13.3852	13.1367	11.2546	20.0032	13.2824	10.9295
Aif1l	ENSMUSG00000001864	2	0.984	1.20568	1.7586	1.51302	2.24474	0.444699	1.56931	1.63413	2.42996	3.05282	2.72502	2.92614	1.32976	1.07126	2.66641	1.19023	3.29955	3.34965	1.45929	1.47505	1.04105	3.4604	3.07859	2.56484	3.7043	3.01384	1.36308	3.5772	1.7622	2.91474	1.45378	1.21484	2.461	2.46896	1.79882	1.61203	1.77563	2.01744	2.06996	2.95719	2.83752	2.28477	3.30487	2.5708	2.12065
Cpa3	ENSMUSG00000001865	3	0	0	0	0	0.0547496	0	0	0	0	0	0	0	0	0	0	0	0	0	0	0	0	0	0	0	0	0	0	0	0	0	0	0	0	0	0	0	0	0	0	0	0	0	0	0	0
Ltbp1	ENSMUSG00000001870	17	0.702857	0.688962	0.676385	0.825284	0.656996	1.03763	0.241432	0.490239	0.347137	0.530926	0.15139	0.399019	0.379931	0.669537	0.533281	0.91018	0.824889	0.558275	1.21608	0.276571	0.520527	0.276832	0.439799	0.427474	0.638672	0.558118	0.408925	0.542	0.17622	0.582947	0.484592	0.373797	0.527357	0.411494	0.179882	0	0.355125	0	0.413991	0.466925	0.420373	0.338484	0.695762	0.428466	0.815635
Ugp2	ENSMUSG00000001891	11	3.09257	3.78929	3.11137	3.71378	2.84698	2.2235	3.25934	2.77802	2.95067	3.71648	3.17919	2.79314	3.79931	4.95457	3.02193	4.76094	2.59251	1.48873	4.21574	2.76571	3.64369	5.39822	4.10479	4.061	2.29922	3.68358	5.72494	2.9268	2.11464	4.51784	5.33051	3.55107	3.16414	6.30958	3.41777	2.90165	3.72882	1.61395	3.31193	3.42412	4.30882	3.2156	3.13093	3.2135	3.58879
Kcnh6	ENSMUSG00000001901	11	0	0	0	0	0.164249	0	0.120716	0	0.173569	0	0	0.133006	0	0	0.17776	0.0700138	0	0	0	0	0	0	0	0	0	0.111624	0	0.1084	0.17622	0.145737	0	0	0	0	0	0	0	0	0	0	0	0	0	0	0
Trmt1	ENSMUSG00000001909	8	8.856	10.9373	9.19884	8.25284	9.14319	6.52226	9.53658	9.15113	9.54627	12.6095	11.2029	9.31045	9.68824	8.57007	9.24355	7.77153	10.9592	10.6072	5.67503	9.5878	5.7258	7.19763	11.8746	8.76322	9.70782	11.0507	8.04218	10.7316	13.5689	11.3675	9.5303	11.4008	11.0745	8.09272	12.0521	6.93172	10.1211	13.1134	9.72879	9.49414	11.7704	12.947	15.6547	12.4255	9.62449
Nacc1	ENSMUSG00000001910	8	5.62285	5.68394	9.33411	7.97774	9.90968	5.33639	7.00154	8.82431	13.7119	8.36208	7.87228	8.37941	11.9678	7.49881	11.7322	7.00138	11.3128	12.282	8.10719	7.46742	6.59335	5.25981	8.50277	9.40443	10.7297	4.57657	3.13509	12.7912	12.5116	8.59847	6.94581	8.69078	6.32828	6.17241	9.35388	5.4809	9.05569	9.68371	6.41686	7.15952	9.87877	8.29287	11.654	11.5686	7.83009
Nfix	ENSMUSG00000001911	8	1.26514	1.63628	1.28513	1.37547	1.64249	2.37173	0.362149	0.490239	1.21498	0.265463	0.30278	0.133006	0.569896	0.669537	0.888802	1.47029	3.18171	2.60528	1.37822	1.29066	2.08211	1.24574	0.586398	0.427474	0.766407	0.892989	0.817849	2.3848	2.46708	2.47753	1.45378	1.12139	1.75786	0.960153	1.25918	1.12842	1.4205	1.8157	1.03498	1.40078	2.94261	0.846211	0.869703	1.07117	1.46814
Slc1a5	ENSMUSG00000001918	7	31.9097	27.3001	33.3458	30.398	28.9626	30.0913	24.264	32.6826	32.4573	21.9007	26.0391	31.2565	25.2654	23.8355	32.5302	24.4348	32.642	36.4739	22.4569	30.2384	28.8025	22.5618	28.7335	26.5034	25.5469	27.6827	23.1724	29.4848	25.9043	25.7954	29.5601	29.0627	28.3015	25.787	24.464	27.4045	24.8588	34.0947	30.2214	25.214	25.0122	27.7557	29.222	24.4226	23.6534
Uba1	ENSMUSG00000001924	X	119.345	122.635	134.33	109.213	129.373	122.292	77.3791	83.8309	105.183	98.0886	89.4715	113.322	83.2049	70.4352	115.011	133.866	186.661	179.764	115.608	157.369	141.063	145.06	191.459	184.669	164.394	148.906	126.221	168.237	141.857	143.114	133.263	131.39	135.706	137.988	144.266	162.654	205.262	217.278	170.771	153.93	164.366	150.541	177.767	130.254	138.658
Vwf	ENSMUSG00000001930	6	0.562285	1.46404	1.35277	1.92566	1.36874	1.3341	0.482865	1.3073	2.25639	0.663657	0.45417	1.06405	1.32976	0.803444	2.13313	1.33026	1.29625	1.48873	0.972862	1.01409	1.38807	0.415248	1.6126	2.77858	2.42695	1.56273	1.77201	1.3008	1.93842	0.874421	1.61531	1.40174	1.2305	0.822988	1.25918	2.09564	1.95319	1.61395	1.86296	1.40078	0.840746	1.77704	2.08729	1.49963	2.12065
Siae	ENSMUSG00000001942	9	1.968	1.46404	2.77318	1.51302	1.58774	1.92703	1.44859	1.3073	1.90925	1.46005	1.5139	2.52712	1.89965	1.47298	1.06656	2.24044	1.76762	3.53574	2.18894	1.65943	2.08211	3.18357	3.37179	2.77858	2.93789	2.67897	2.04462	3.1436	2.99574	4.22637	3.06908	2.52313	3.16414	2.19464	3.59765	4.51368	1.95319	1.61395	1.24197	3.42412	3.1528	2.11553	2.60911	1.71386	3.26254
Vsig2	ENSMUSG00000001943	9	0.421714	0.172241	0.0676385	0.137547	0.273748	0.148233	0.120716	0	0	0.132731	0.30278	0	0	0	0	0.140028	0.235682	0.186092	0.162144	0.0921903	0	0.276832	0	0.641211	0	0.223247	0.272616	0.1084	0	0.291474	0	0.560695	0	0.137165	0.359765	0	0.355125	0.201744	0.206996	0.155642	0.210187	0.338484	0.347881	0.428466	0.326254
Esam	ENSMUSG00000001946	9	0	0.602842	0.270554	0.137547	0.328498	0.148233	0.362149	0.326826	0.173569	0.132731	0.60556	0.133006	0.189965	0.267815	0.711042	0.490097	0.94273	0.186092	0	0.276571	0	0.830496	1.6126	0	0.766407	0.334871	0.545233	0.542	0.17622	0.437211	0.323061	0.373797	0.527357	0.822988	0.71953	1.12842	0.710251	0.403488	0.827982	0.155642	0.840746	0.592348	0.347881	0.428466	0.652508
Spa17	ENSMUSG00000001948	9	0	0.0861203	0.202916	0.275095	0.218999	0.148233	0.120716	0	0.520706	0.398194	0.30278	0.266013	0	0	0.355521	0.280055	0.589206	0	0.324287	0.368761	0	0.138416	0.439799	0.213737	0.510938	0.223247	0	0.1084	0.35244	0.145737	0.323061	0.560695	0.527357	0	0.179882	0.322406	0.532688	0.201744	0.206996	0	0.31528	0.169242	0.521822	0.428466	0.326254
Fam50a	ENSMUSG00000001962	X	11.5269	12.3152	10.2134	11.1413	9.80018	10.0799	6.76011	5.71946	5.55419	6.90204	7.41811	8.2464	7.02872	7.90053	7.28818	9.52188	13.9053	15.8178	11.6743	12.3535	9.89002	12.4574	11.8746	13.038	12.518	12.7251	12.5404	12.466	11.4543	12.5334	11.4687	11.6812	12.4808	10.2874	11.6924	12.0902	13.6723	13.9203	12.4197	12.2957	10.7195	10.9161	12.6977	12.854	11.4189
Emd	ENSMUSG00000001964	X	34.1588	36.1705	34.3604	33.5615	38.5985	40.6159	17.1417	18.7925	20.8282	23.228	21.8002	25.1382	19.1865	17.274	19.9092	29.9659	42.0693	31.4495	29.1859	47.3858	35.3959	37.2339	47.4983	40.1826	31.2949	39.1799	34.2134	38.0484	39.4733	37.6001	34.2445	36.9124	42.3643	34.0168	37.0558	42.2351	49.54	53.8656	48.851	34.5525	36.9928	40.1104	37.0493	31.4923	38.3348
Taco1	ENSMUSG00000001983	11	2.10857	1.63628	2.36735	1.23793	2.18999	1.7788	1.81074	1.3073	1.90925	1.72551	1.96807	2.1281	1.13979	2.14252	2.13313	1.5403	2.23898	2.04701	1.37822	2.21257	2.25562	2.90673	3.22519	3.84727	2.55469	2.90222	2.04462	2.9268	0.70488	1.31163	1.13071	1.86898	2.10943	1.23448	3.058	2.74045	3.55125	1.41221	2.89794	2.33463	1.99677	1.52318	2.08729	1.71386	2.4469
Grik3	ENSMUSG00000001985	4	2.952	3.10033	1.7586	2.47585	2.24474	1.3341	0.845014	2.12437	0.173569	1.06185	1.5139	0.931045	1.13979	1.20517	1.24432	1.5403	1.17841	1.11655	1.37822	2.30476	1.73509	1.24574	1.1728	1.06869	1.40508	1.11624	1.36308	1.4092	1.05732	1.31163	2.26143	1.77554	0.878928	1.92031	0.899412	1.77323	1.24294	1.41221	1.44897	1.24513	1.5764	1.35394	1.56547	1.2854	1.46814
Gria3	ENSMUSG00000001986	X	0.281143	0.0861203	0.608747	0.550189	0.109499	0.148233	0	0.326826	0.173569	0	0.15139	0.532026	1.13979	0	0	0.210041	0.353524	0.186092	0.243216	0.184381	0.173509	0.553664	0.1466	0.213737	0.255469	0.669742	0.408925	0.542	0.17622	0.145737	0.161531	0.280348	0	0.137165	0	0	0.532688	0.403488	0	0.311283	0.210187	0.423105	0.173941	0.214233	0.326254
Npas1	ENSMUSG00000001988	7	0	0	0	0	0	0	0	0	0	0	0	0.133006	0	0.133907	0	0	0.117841	0	0	0	0.173509	0	0	0	0	0	0.136308	0	0	0	0	0	0	0	0	0	0	0	0	0	0	0	0	0	0.163127
Sipa1l2	ENSMUSG00000001995	8	5.34171	5.59782	6.29038	6.46472	5.69396	8.00459	4.34578	3.26826	4.85992	5.57472	4.23892	4.52222	2.65952	4.15113	5.15505	5.53109	4.71365	6.88539	5.1886	5.7158	8.32844	4.29089	3.66499	9.40443	4.34297	4.91144	6.40648	8.3468	6.69636	10.4931	5.00745	5.23316	5.44935	3.42912	5.57635	6.28691	5.32688	5.24534	4.13991	7.4708	6.93616	7.78514	7.65339	5.99853	5.22006
Ap4e1	ENSMUSG00000001998	2	0.421714	0.516722	0.47347	0.137547	0.492747	0.889399	0.241432	0.653652	0.694274	0.530926	0.45417	0.665032	0.759862	0.535629	1.06656	0.420083	0.589206	1.48873	0.486431	0.829713	0.694037	0.968911	0.586398	0.641211	1.14961	0.669742	0.954157	0.8672	1.05732	1.16589	1.13071	0.560695	0.527357	0.274329	0.71953	0.644811	1.4205	0.403488	0.620987	0.622567	0.735653	1.1847	0.869703	0.642699	0.652508
Blvra	ENSMUSG00000001999	2	2.38971	2.75585	2.43499	2.20076	2.02574	2.6682	2.05218	2.12437	2.25639	1.59278	1.21112	1.06405	1.89965	1.60689	2.66641	2.80055	2.59251	2.41919	2.67537	3.31885	4.51124	2.90673	2.34559	3.84727	2.29922	2.00923	1.77201	2.71	2.11464	3.20621	2.58449	2.99038	2.461	3.15479	2.33847	2.74045	0.887813	1.41221	2.06996	2.64591	2.52224	3.13098	2.08729	1.49963	1.7944
Pdzd4	ENSMUSG00000002006	X	10.2617	12.4874	10.0105	6.73982	9.69069	8.89399	8.57085	8.98772	13.7119	11.2822	10.2945	12.1036	9.68824	11.1143	13.8653	8.47167	18.1476	14.8873	7.70183	11.616	6.59335	11.2117	14.2202	13.8929	18.0106	14.0646	11.4499	11.2736	8.811	10.0558	10.338	11.1205	12.8323	9.87586	12.9515	12.4126	14.3826	18.3587	12.0057	10.8949	11.8755	10.4084	12.5237	14.1394	11.9083
Srpk3	ENSMUSG00000002007	X	0	0	0	0	0.0547496	0	0	0	0	0	0	0	0	0	0	0.0700138	0.117841	0	0	0	0	0	0	0	0	0	0	0	0	0	0	0	0	0	0	0	0.177563	0	0.206996	0	0	0.0846211	0	0	0
Idh3g	ENSMUSG00000002010	X	55.2445	59.7675	60.4688	52.1304	49.0557	59.4415	31.5069	26.6363	36.9701	38.7576	30.5808	33.9167	29.6346	27.5849	32.1746	48.5196	73.4151	80.7637	48.3999	71.3553	61.5957	53.9822	69.7814	79.0827	80.0895	56.7048	55.2048	62.0048	56.7428	55.0885	50.0745	65.8817	60.9976	55.6889	57.3825	62.0631	79.5481	99.258	64.3756	59.9221	55.3842	64.3966	67.315	48.6309	50.2431
Pnck	ENSMUSG00000002012	X	1.968	2.23913	1.69096	0.962831	1.53299	2.37173	0.120716	0.326826	0.173569	0.398194	0.30278	0.399019	0.189965	0.133907	0.533281	2.0304	2.82819	1.48873	0.891791	1.47505	0.520527	1.24574	1.3194	2.35111	1.40508	1.33948	1.49939	2.3848	1.05732	1.74884	1.13071	1.58864	0.878928	1.37165	1.61894	1.45083	1.77563	3.42965	1.86296	1.55642	1.68149	0.846211	2.26123	0.856932	1.30502
Ssr4	ENSMUSG00000002014	X	33.1748	38.1513	41.4624	30.2604	33.7258	33.3525	14.0031	13.3999	22.7375	30.2628	23.7682	23.6752	15.7671	15.3993	21.6868	33.2566	55.6211	60.6658	26.5916	42.8685	36.4369	37.3723	43.5401	58.1365	58.5024	39.1799	30.942	36.0972	36.4775	34.2482	38.7673	39.4356	34.9813	32.2337	35.9765	36.593	65.343	75.0487	46.16	28.7937	38.1489	36.0486	42.0936	30.4211	26.9159
Bcap31	ENSMUSG00000002015	X	31.0663	35.6538	27.326	26.8217	28.1413	29.9431	11.1059	14.5438	12.8441	18.8479	15.4418	12.5026	12.7277	13.9264	13.6876	27.7255	31.3458	23.8197	22.7001	30.1462	26.8939	34.604	41.1945	35.2666	31.1672	39.0683	34.3497	25.2572	29.7812	28.8559	28.914	30.1841	35.1571	30.0391	29.5007	30.4673	38.3535	31.0686	29.8074	28.7937	27.6395	34.1869	25.2214	25.9222	30.5047
Fam98a	ENSMUSG00000002017	17	4.49828	4.65049	3.38193	3.02604	3.83247	3.70583	4.22507	4.08533	4.16565	4.11468	3.48197	3.32516	4.36921	4.68676	3.91073	3.15062	4.0066	3.34965	2.27001	3.22666	1.9086	4.56773	4.69119	4.061	3.57656	4.57657	4.22555	2.9268	4.4055	3.49768	2.42296	4.85936	4.21885	4.52644	4.49706	3.22406	2.30831	4.43837	4.96789	4.20233	3.67826	3.30022	4.34851	3.64196	2.4469
Ltbp2	ENSMUSG00000002020	12	0	0	0.202916	0	0.0547496	0	0	0	0	0	0	0	0	0	0	0	0	0	0.0810719	0	0	0.138416	0	0	0	0	0	0	0	0	0	0	0	0	0.179882	0	0	0	0	0	0	0	0	0	0
Kmt2a	ENSMUSG00000002028	9	10.6834	4.90885	12.5808	11.6915	12.0449	9.48692	12.3131	11.6023	11.4555	10.3531	12.2626	11.8376	13.1076	11.3821	12.621	11.9724	15.4372	14.5151	13.9444	11.4316	12.6662	15.2258	8.94257	14.5341	15.2004	3.57196	4.77079	9.8644	12.8641	11.3675	12.5994	13.737	11.4261	9.19004	13.1314	12.0902	7.45763	9.88545	11.7987	8.56029	15.0283	11.0007	14.9589	14.3536	12.5608
Ift46	ENSMUSG00000002031	9	7.02857	8.26755	8.18426	6.18963	8.59569	10.3763	8.57085	10.295	10.067	11.5476	9.38618	9.44346	9.68824	7.76662	7.46594	6.23123	11.3128	12.282	5.51289	10.1409	5.37878	8.7202	10.4086	11.3281	9.70782	9.93451	7.22433	9.8644	8.28234	7.43258	7.75347	7.84973	8.08614	5.48659	7.91483	8.86616	12.9621	14.3238	8.48682	7.78208	8.82783	7.19279	8.87097	6.64122	7.01446
Tmem25	ENSMUSG00000002032	9	0.140571	0	0	0.137547	0.0547496	0	0	0.163413	0	0.132731	0.15139	0.133006	0	0	0	0.0700138	0.117841	0	0.0810719	0.0921903	0	0.138416	0.1466	0.213737	0	0.111624	0	0.1084	0	0.145737	0.161531	0.0934492	0	0.137165	0	0	0	0.201744	0	0.155642	0	0	0.173941	0	0
Cd3g	ENSMUSG00000002033	9	0.281143	0.516722	0	0.137547	0.0547496	0	0	0	0	0	0	0	0	0	0	0.0700138	0	0	0.0810719	0	0	0	0.439799	0.427474	0.255469	0	0.408925	0	0.17622	0	0	0	0	0.137165	0.179882	0	0	0.201744	0	0	0	0	0	0	0
Trappc6a	ENSMUSG00000002043	7	1.82743	2.41137	3.85539	1.65057	2.84698	2.37173	3.25934	3.10485	3.99208	4.51287	3.17919	5.18725	2.65952	1.60689	4.08849	1.47029	2.94603	2.97746	2.27001	2.48914	2.42913	2.21465	3.22519	4.27474	2.68242	2.23247	2.58986	3.0352	2.11464	2.47753	2.58449	2.24278	2.81257	2.3318	1.97871	2.90165	2.30831	4.84185	2.06996	3.11283	2.10187	2.28477	3.30487	2.5708	1.30502
Supt6	ENSMUSG00000002052	11	9.55885	9.12875	14.6776	10.1785	14.7277	8.74575	20.6425	16.1779	20.134	13.1404	15.4418	17.9559	22.7959	18.3453	21.6868	11.6223	18.7368	21.4005	13.2958	12.0769	10.0635	16.7483	18.0317	16.0303	22.4813	7.92528	7.49695	15.718	12.8641	11.2217	16.3146	15.2322	12.4808	11.5218	14.0308	14.0246	10.8313	18.7622	12.2127	11.5175	15.764	13.7086	21.3947	15.4248	12.7239
Spag5	ENSMUSG00000002055	11	7.02857	8.35367	9.67231	7.5651	7.0627	6.52226	10.5023	11.1121	10.4141	5.44199	6.81255	7.58137	9.49827	6.69537	10.6656	6.72133	8.13105	5.58275	7.86397	6.82209	7.11387	6.36713	10.7018	10.6869	9.06915	9.93451	10.632	9.8644	6.34392	6.41242	7.43041	7.47594	8.78928	6.17241	7.1953	7.73774	8.70057	8.87673	10.1428	10.2724	8.09218	8.71597	9.91461	6.85546	8.31947
Foxn1	ENSMUSG00000002057	11	0	0.0861203	0	0.137547	0.164249	0	0	0	0	0.132731	0	0	0	0	0	0.0700138	0	0	0.243216	0	0	0	0	0.213737	0.255469	0.111624	0	0	0	0.145737	0	0	0	0	0	0.161203	0	0.201744	0	0	0	0	0	0	0
Unc119	ENSMUSG00000002058	11	2.10857	3.18645	3.17901	2.6134	2.62798	3.26113	3.13862	2.61461	4.85992	4.24741	3.17919	3.99019	4.55917	2.54424	3.37745	2.73054	4.0066	4.4662	2.5943	2.48914	2.77615	4.56773	4.39799	5.34343	3.83203	2.90222	1.77201	2.71	1.7622	2.91474	2.42296	2.99038	3.33993	3.15479	2.69824	3.22406	3.37369	3.63139	3.51893	2.33463	2.62733	3.13098	2.60911	1.71386	3.42567
Rab34	ENSMUSG00000002059	11	2.67086	3.70317	3.17901	2.75095	3.72298	2.6682	4.10435	3.59509	6.42204	5.30926	5.29865	4.92124	5.12907	3.6155	4.44401	3.5707	5.77422	5.21056	3.89145	1.84381	1.9086	6.78238	6.74358	6.83958	5.74805	3.12546	3.95294	5.0948	2.11464	3.06047	3.06908	3.55107	2.81257	4.52644	3.59765	3.54646	5.14932	5.24534	4.7609	3.26848	3.1528	3.89257	4.87034	1.9281	3.42567
Sdf2	ENSMUSG00000002064	11	3.65486	7.6647	2.6379	3.85133	4.70847	3.1129	3.98364	3.92191	3.99208	8.09662	7.26672	4.78823	3.98927	5.75801	4.08849	3.78075	2.94603	1.11655	2.35108	2.67352	2.08211	2.90673	3.51839	2.35111	1.78828	6.80904	5.72494	2.8184	3.70062	3.64342	2.74602	1.86898	3.6915	3.70345	4.1373	5.9645	5.32688	3.2279	3.72592	4.20233	3.36298	4.56954	1.21758	6.64122	3.09941
Ccne1	ENSMUSG00000002068	7	47.9348	60.887	48.0233	47.4538	52.6691	50.9922	58.3059	58.3385	50.5085	76.9843	70.6991	65.5722	60.9789	53.8307	61.6829	46.0691	51.6145	40.1958	33.4827	46.5561	37.6515	50.7986	62.8912	45.0985	44.4516	79.2528	75.1058	47.4792	47.227	56.6916	54.5973	50.2757	53.7904	49.2421	53.9647	59.8062	78.8378	65.9703	66.4456	54.9415	59.1675	62.0273	46.0943	52.9156	63.6195
Hsf2bp	ENSMUSG00000002076	17	57.3531	44.7825	76.8373	57.3572	63.8928	63.1473	40.5607	33.1729	57.4512	48.1815	45.1142	53.2026	49.581	43.6538	55.4613	64.4827	84.7279	91.3709	52.6156	60.2003	57.7785	69.3464	76.8182	73.7393	80.6004	47.1052	40.6198	81.5168	77.0081	82.1956	77.8577	78.5908	81.213	66.7992	71.953	64.9647	87.3608	98.2493	76.7954	74.0854	74.9315	76.0743	92.1885	78.4093	67.2083
Bbc3	ENSMUSG00000002083	7	20.1017	24.5443	34.428	28.0597	34.9303	29.9431	35.4906	33.0094	48.4256	59.331	42.9948	53.6016	39.7028	31.8699	39.4628	30.8061	43.1299	32.7521	27.7266	36.5074	26.7204	24.3612	33.7179	27.1446	31.4227	22.8829	19.3558	37.1812	25.5519	23.4636	33.5984	27.1003	24.7858	32.7824	26.0829	26.7597	47.0541	45.3924	34.3613	31.1283	32.684	30.0405	48.8773	24.6368	30.5047
Mybpc3	ENSMUSG00000002100	2	0.281143	0.172241	0.202916	0.275095	0.328498	0	0.120716	0	0.173569	0.132731	0.15139	0.133006	0	0.133907	0.533281	0.140028	0.589206	0.372183	0.0810719	0.276571	0.173509	0.138416	0.732998	0.641211	0.638672	0	0.136308	0.3252	0.35244	0.145737	0.484592	0.280348	0.175786	0.548659	0.359765	0.483608	0.177563	0.605232	0.206996	0.155642	0.31528	0.507726	0.347881	0.214233	0.326254
Psmc3	ENSMUSG00000002102	2	47.0914	49.2608	56.3429	41.6768	60.2246	44.0252	62.0481	56.7043	95.8099	71.1441	77.2089	72.4885	71.237	59.9905	84.4362	51.0401	83.6673	77.0419	48.1567	60.0159	47.8885	63.6713	65.3834	57.4953	92.863	51.2353	36.9395	63.0888	54.0995	46.1986	51.8513	61.1158	53.0873	48.9678	57.3825	45.6204	83.2769	85.7412	49.058	55.7197	56.0147	54.3267	65.4017	51.2017	43.2286
Acp2	ENSMUSG00000002103	2	1.26514	1.63628	0.946939	0.687737	0.930744	1.63056	1.69003	0.817066	2.7771	0.796389	1.96807	1.19706	2.27959	1.47298	1.7776	1.12022	0.94273	1.30264	1.05393	1.10628	1.21456	0.830496	1.6126	1.28242	1.14961	1.11624	1.22677	1.1924	2.11464	0.728684	0.646122	1.30829	1.2305	0.411494	1.43906	1.77323	1.77563	0.605232	1.86296	1.24513	1.89168	0.930832	1.21758	0.214233	0.815635
Rapsn	ENSMUSG00000002104	2	1.68686	1.20568	0.879301	1.23793	1.64249	1.18586	1.32788	0.980479	0.520706	1.72551	0.75695	1.19706	1.13979	0.401722	0.888802	1.61032	2.12114	0.930458	1.62144	1.38286	0.867546	0.415248	1.1728	0.427474	1.02188	1.11624	0.681541	1.7344	1.58598	1.45737	1.61531	1.40174	0.878928	1.50881	1.43906	1.12842	1.95319	1.61395	1.24197	1.08949	1.47131	1.52318	1.39152	0.428466	1.63127
Slc39a13	ENSMUSG00000002105	2	1.26514	0.861203	0.879301	0.550189	1.25924	1.63056	1.08645	0.980479	0.173569	0.398194	0.60556	1.19706	1.13979	0.803444	1.24432	0.91018	1.64978	0.744366	0.972862	1.75162	0.867546	0.553664	0.439799	0.427474	0.766407	1.22786	0.954157	0.7588	1.05732	1.16589	0.807653	0.747594	1.05471	1.64598	0.899412	0.483608	1.4205	1.41221	1.65596	0.93385	1.05093	1.26932	0.521822	0.856932	0.978761
Celf2	ENSMUSG00000002107	2	4.35771	3.27257	3.65248	3.02604	3.12073	2.51996	3.62149	2.94144	3.99208	2.1237	3.63336	3.59117	4.9391	4.55285	3.91073	4.34086	3.77092	5.39665	4.13467	2.12038	3.8172	2.35307	2.19899	2.35111	3.57656	1.56273	3.13509	2.168	2.46708	2.769	4.36133	2.61658	3.6915	3.15479	1.43906	3.38526	1.95319	1.00872	2.27695	2.17898	2.52224	1.94628	2.78305	2.78503	3.09941
Nr1h3	ENSMUSG00000002108	2	0.140571	0	0	0.137547	0.109499	0	0.120716	0.163413	0	0	0.30278	0	0.189965	0.133907	0.355521	0	0.117841	0.186092	0.243216	0	0.173509	0	0.1466	0	0.127734	0	0	0	0.17622	0.145737	0.323061	0	0	0.137165	0.179882	0.322406	0.177563	0.201744	0	0	0	0.169242	0.347881	0.214233	0.163127
Ddb2	ENSMUSG00000002109	2	1.82743	1.63628	0.744024	1.23793	0.930744	1.3341	0.603581	0.980479	0.347137	1.46005	0.90834	0.798039	0.569896	0.803444	0.711042	1.61032	0.471365	0.372183	1.21608	0.921903	1.04105	1.66099	0.586398	1.06869	1.02188	1.22786	1.49939	0.8672	1.05732	0.582947	1.13071	1.21484	2.10943	1.37165	0.899412	0.644811	1.06538	1.41221	1.86296	1.71206	1.05093	1.6078	0.869703	2.35656	1.14189
Spi1	ENSMUSG00000002111	2	0.140571	0.0861203	0.0676385	0.137547	0.218999	0.296466	0	0	0.173569	0.398194	0.15139	0	0	0.133907	0.17776	0.280055	0.117841	0.186092	0	0.0921903	0	0.138416	0	0	0	0	0.272616	0	0	0.291474	0.161531	0	0	0	0	0.322406	0.355125	0.201744	0.413991	0	0	0.0846211	0.173941	0	0.163127
Sf3a1	ENSMUSG00000002129	11	32.3314	36.6011	35.3749	27.3719	36.5728	29.3502	39.7156	35.7875	42.8714	44.3323	41.935	42.8281	46.5415	47.9388	36.9742	31.5762	43.1299	42.801	37.6984	47.2936	31.7522	39.3101	51.1632	43.1749	42.4078	38.6218	34.486	29.1596	34.0105	33.3737	31.0139	39.529	40.0791	30.9992	39.2144	41.4291	43.5028	44.1819	39.9502	26.6147	38.8845	31.7329	30.0917	31.4923	33.1148
Stat6	ENSMUSG00000002147	10	4.07657	5.9423	2.90846	4.67661	5.63921	6.67049	5.07008	5.22922	2.60353	4.91107	4.84448	4.65523	3.22941	4.82066	4.79953	3.99079	5.89206	5.76884	4.45895	5.16266	3.64369	4.29089	4.25139	3.20606	3.3211	5.91605	4.63448	3.4688	4.22928	4.80932	4.84592	3.73797	4.39464	3.84061	4.49706	3.54646	5.85957	5.0436	3.51893	2.80155	4.41392	4.48492	3.82669	2.78503	5.22006
Clgn	ENSMUSG00000002190	8	1.12457	1.03344	2.23207	1.51302	1.91624	1.48233	0.482865	0.653652	1.38855	0.796389	0.60556	0.931045	0.949827	0	0.533281	1.68033	2.0033	3.16356	2.18894	1.65943	1.73509	2.07624	1.0262	1.49616	1.78828	0.669742	0.817849	1.7344	1.7622	1.45737	1.13071	1.21484	1.2305	1.92031	1.07929	1.77323	0.532688	1.61395	1.03498	1.55642	1.26112	1.1847	0.869703	1.07117	0.815635
Napsa	ENSMUSG00000002204	7	0.562285	0.344481	0.744024	0.962831	0.821245	0.889399	0.120716	0.326826	0.347137	0.663657	0.15139	0.133006	0.759862	0.803444	1.06656	0.490097	0.353524	0.930458	0.810719	0.184381	0.347018	0.138416	1.1728	0.854948	0.638672	0.781366	0.817849	0.4336	0.8811	0.582947	1.29224	0.560695	0.878928	1.09732	0.899412	1.77323	1.4205	1.00872	1.24197	1.08949	0.525466	0.846211	0.521822	1.07117	0.326254
Vrk3	ENSMUSG00000002205	7	2.81143	3.10033	2.6379	1.10038	2.68273	3.1129	1.93146	3.10485	3.99208	3.71648	1.96807	2.92614	3.22941	2.54424	3.37745	2.24044	2.94603	4.2801	2.18894	1.936	3.47018	2.35307	3.22519	1.92363	3.57656	3.90683	2.86247	1.626	2.46708	1.89458	1.93837	4.85936	4.04307	2.74329	4.49706	2.90165	3.72882	4.03488	4.13991	1.55642	3.0477	2.7925	2.95699	1.2854	2.4469
Smg9	ENSMUSG00000002210	7	0.984	0.861203	0.541108	0.275095	1.20449	0.889399	1.08645	0.980479	0.520706	0.796389	0.75695	0.931045	1.13979	0.669537	1.06656	0.840166	1.29625	1.11655	0.729647	0.460952	0.520527	0.553664	1.6126	1.06869	1.66055	0.781366	1.49939	1.084	1.05732	0.728684	1.13071	0.934492	1.2305	0.274329	1.07929	0.806014	1.77563	2.62267	1.24197	0.622567	0.945839	1.01545	0.347881	1.49963	0.815635
Paxip1	ENSMUSG00000002221	5	19.68	16.7073	11.1604	17.331	14.7277	18.3809	15.2102	15.1974	7.98416	15.795	14.6848	13.6997	11.7779	11.9178	13.332	17.3634	11.5484	8.93239	18.2412	15.6724	13.5337	12.5958	13.927	10.9006	4.47071	15.4041	18.2653	15.8264	13.2165	14.5737	12.7609	9.62527	11.7776	14.951	15.4699	13.8634	12.0743	8.47325	12.8337	21.0116	14.0825	16.1626	11.4801	13.7109	20.7171
Rmnd5a	ENSMUSG00000002222	6	17.0091	21.0133	12.5808	19.2566	15.7131	16.3056	15.9345	16.6681	9.89341	14.0695	13.1709	9.97549	12.5377	14.9976	12.9765	18.9737	8.95593	6.14102	18.1601	13.091	17.1774	11.9038	9.52897	8.54948	6.00352	20.9853	20.4462	12.6828	13.9214	17.6342	12.9224	9.90562	12.305	15.9111	15.1101	13.2186	9.76594	8.2715	14.0757	18.2101	15.0283	15.0626	10.2625	13.0682	15.3339
Mov10	ENSMUSG00000002227	3	8.57485	8.18142	5.14053	7.42756	5.91296	6.37402	6.63939	5.22922	5.55419	7.83116	4.84448	5.45327	3.41938	4.55285	5.51058	6.65131	6.0099	5.21056	6.32361	6.7299	8.15493	5.95188	6.89018	4.70221	4.98164	9.37639	8.45111	4.878	5.81526	8.88995	6.94581	6.2611	6.1525	3.84061	6.65565	6.44811	7.81276	4.84185	8.07283	6.53695	6.09541	7.27741	4.6964	4.71313	6.6882
Ppm1j	ENSMUSG00000002228	3	0.140571	0.516722	0.405831	0.275095	0.328498	0.296466	0.362149	0.490239	1.04141	0.796389	0.60556	0.798039	1.13979	0.267815	0.533281	0.420083	0.471365	0.186092	0.243216	0.276571	0.520527	0.968911	0.439799	0.427474	0.638672	0.781366	0.817849	0.9756	1.05732	1.02016	0.323061	0.654145	0.703142	0.548659	0.179882	0.322406	0.887813	0.806976	1.03498	0.622567	1.05093	0.76159	0.695762	0.428466	0.978761
Rhoc	ENSMUSG00000002233	3	5.34171	3.61705	4.19359	4.9517	7.2817	4.44699	3.98364	4.41215	10.5877	8.36208	7.41811	10.5075	6.07889	6.42755	8.88802	4.76094	7.89536	8.56021	4.29681	4.33295	2.60264	4.84456	7.32998	6.83958	7.66407	4.2417	3.68032	8.5636	7.0488	4.95505	5.16898	4.20521	2.461	3.42912	4.49706	4.35248	5.85957	7.46453	5.79588	5.91438	6.51578	6.26196	10.2625	4.28466	3.58879
Prr27	ENSMUSG00000002240	5	0	0	0	0	0	0	0	0	0	0	0	0	0	0	0	0	0	0	0	0	0	0	0	0	0	0	0	0	0	0	0	0	0	0	0	0	0	0	0	0	0	0	0	0	0
Tead3	ENSMUSG00000002249	17	0	0.344481	0.135277	0.550189	0.109499	0.592932	0.362149	0.326826	0	0.663657	1.36251	0.133006	0.189965	0.401722	0	0.490097	0.589206	0	0.162144	0.184381	0.173509	0.138416	0.293199	0.213737	0.127734	0.111624	0.272616	0.1084	0.35244	0.437211	0.161531	0.280348	0.351571	0.137165	0.539647	0.322406	0.355125	0.605232	0	0.155642	0.31528	0.253863	0	0.642699	0.652508
Ppard	ENSMUSG00000002250	17	1.54628	1.46404	2.43499	1.65057	2.13524	1.92703	1.20716	2.4512	3.64494	2.65463	2.42224	3.85719	2.08962	2.67815	3.91073	2.59051	2.12114	2.79137	2.43216	1.84381	2.60264	1.93782	2.05239	1.7099	2.93789	1.22786	1.90831	3.252	1.7622	3.06047	1.61531	2.05588	1.40628	2.19464	2.87812	1.77323	2.841	2.82442	3.31193	3.11283	1.89168	1.35394	3.30487	2.14233	1.46814
Def6	ENSMUSG00000002257	17	3.79543	3.87541	2.6379	3.57623	2.90173	3.1129	1.32788	2.77802	2.60353	1.85824	3.33058	2.79314	2.65952	2.41033	2.13313	2.5205	4.59581	1.86092	2.51323	3.87199	2.42913	1.79941	2.93199	2.56484	1.66055	2.90222	2.72616	2.9268	4.58172	2.04032	2.58449	2.52313	2.63678	1.50881	3.058	1.77323	3.37369	3.02616	1.86296	1.40078	3.25789	2.7925	1.91335	2.5708	1.95752
Peg3	ENSMUSG00000002265	7	17.4308	13.6931	22.1854	24.4834	23.0496	20.1597	39.3535	31.5387	30.5481	22.2989	25.2821	30.5915	37.9931	35.7533	31.9969	22.9645	19.4438	20.8422	23.0244	14.7505	15.9628	19.7935	15.2464	16.6715	24.6528	12.9483	17.1748	23.1976	21.1464	22.0063	19.5452	19.4374	19.688	25.1011	22.3054	19.6667	15.2704	13.5168	19.6646	25.9922	22.7001	21.0706	30.4396	27.6361	23.0009
Zim1	ENSMUSG00000002266	7	0	0.0861203	0.135277	0	0.0547496	0	0.120716	0.163413	0	0.265463	0.15139	0	0	0.133907	0	0.140028	0.235682	0.372183	0	0.0921903	0	0	0	0	0	0	0	0	0	0.291474	0	0.186898	0	0.137165	0	0.161203	0.177563	0	0	0.155642	0.210187	0	0.173941	0	0.163127
Metrn	ENSMUSG00000002274	17	2.24914	1.80853	3.92303	3.16359	4.37997	3.55759	1.69003	1.79754	2.60353	3.45102	2.42224	3.19216	1.70969	1.60689	2.48865	3.50069	4.12444	4.83838	2.35108	2.76571	1.9086	2.21465	1.90579	1.28242	4.34297	1.00461	1.6357	3.4688	3.5244	1.16589	2.90755	2.42968	2.28521	2.88046	1.97871	1.28962	4.08394	5.44709	2.89794	2.49027	3.1528	3.46946	2.08729	2.14233	1.14189
Lmf1	ENSMUSG00000002279	17	1.82743	1.03344	2.02916	1.65057	1.53299	1.7788	2.89719	2.12437	2.25639	1.99097	2.27085	2.26111	1.32976	1.8747	3.19969	1.82036	2.12114	1.86092	1.13501	0.737523	1.04105	2.07624	2.19899	2.77858	2.42695	1.78598	1.90831	2.168	2.29086	2.18605	0.969183	2.14933	2.81257	2.19464	1.61894	0.806014	3.37369	2.82442	3.31193	1.71206	0.945839	1.77704	2.26123	1.2854	1.46814
Ciao3	ENSMUSG00000002280	17	3.09257	5.33946	2.57026	2.75095	2.84698	2.96466	3.25934	1.96096	2.42996	2.1237	3.78475	4.38921	3.41938	3.21378	2.13313	2.38047	2.71035	2.41919	2.10787	3.41104	1.38807	1.66099	3.22519	1.49616	2.29922	3.23709	3.68032	2.2764	1.93842	2.18605	2.26143	3.83142	1.40628	1.37165	1.43906	2.09564	2.841	2.42093	2.89794	1.40078	1.99677	2.11553	1.56547	1.49963	2.77316
Angptl4	ENSMUSG00000002289	17	2.952	4.99498	2.97609	2.88849	3.50398	2.37173	2.89719	5.06581	2.95067	3.18556	4.39031	4.38921	2.65952	3.34768	2.13313	2.73054	4.0066	4.2801	3.1618	3.13447	2.60264	3.32198	3.66499	2.99232	1.40508	5.91605	3.68032	2.168	3.17196	1.89458	2.0999	4.76591	6.32828	2.3318	5.21659	1.61203	4.08394	5.64883	2.27695	3.26848	3.0477	2.96174	3.82669	3.2135	2.93628
Dbf4	ENSMUSG00000002297	5	86.592	45.4715	81.3691	85.4169	71.065	77.9706	84.7428	81.5431	64.9147	67.2949	60.556	71.1585	101.252	86.9058	82.4809	80.3759	73.5329	77.6002	80.5854	64.1645	81.5493	68.6543	54.0952	60.2738	96.4395	43.4216	52.8876	82.384	87.0527	81.4669	90.7802	86.4405	83.8497	80.2414	84.0051	78.0222	47.7643	62.1371	72.8625	82.8014	81.7626	80.5593	82.2739	90.8348	85.3154
Daxx	ENSMUSG00000002307	17	13.4949	14.1237	11.7691	14.58	17.3009	15.268	14.7274	16.8315	13.7119	16.4587	18.3182	13.9657	14.0574	15.6672	17.9538	12.2524	12.4912	8.93239	11.5933	16.5021	14.7483	13.5648	17.7385	10.2594	11.3684	14.2878	12.2677	10.4064	14.9787	13.6993	13.2455	14.2977	16.3481	13.305	14.2107	15.6367	16.3358	15.5343	13.0407	13.5408	13.3468	15.5703	10.0886	11.7828	16.4758
Cd320	ENSMUSG00000002308	17	4.77943	7.49246	6.1551	4.12642	5.58446	3.70583	5.79438	5.55605	8.15772	10.4858	9.84035	7.18235	7.02872	5.4902	10.3101	6.37126	7.07047	7.62975	4.78324	5.62361	5.55229	5.81347	6.89018	8.12201	7.91954	8.0369	6.54279	6.0704	4.75794	4.51784	4.84592	5.60695	6.50407	5.07509	4.67694	5.15849	10.1211	9.68371	6.83085	4.98053	6.3056	5.16189	7.65339	4.49889	5.22006
Ipo4	ENSMUSG00000002319	14	8.15314	13.9515	11.972	7.70265	10.2929	10.2281	9.53658	8.82431	14.9269	13.0077	12.1112	10.5075	9.68824	9.1057	12.7988	10.7121	14.3766	13.7708	8.59362	12.6301	12.6662	9.68911	14.9532	13.2517	16.2223	11.4972	11.7225	9.3224	7.9299	12.3876	10.661	11.7746	11.7776	9.60153	8.09471	11.7678	15.2704	16.3413	8.69382	9.80543	12.5061	9.13908	12.0019	7.71239	9.78761
Tm9sf1	ENSMUSG00000002320	14	0.281143	0.172241	0.338193	0	0.383247	0.148233	0.241432	0.490239	0.173569	0.530926	0.60556	0.133006	0	0.669537	0.533281	0.420083	0.235682	0.186092	0.729647	0.460952	0.694037	0.553664	1.3194	0.213737	0.766407	0.892989	0.681541	0.1084	0.35244	0.145737	0.323061	0.560695	0.351571	0.685824	0.899412	0.644811	0.355125	0	0.206996	0.311283	0.31528	0.338484	0.173941	0.428466	0.163127
Rec8	ENSMUSG00000002324	14	0.140571	0.430601	0.0676385	0.275095	0.273748	0.148233	0	0.653652	0	0.265463	0	0.133006	0	0	0	0.0700138	0.235682	0.186092	0.162144	0.0921903	0	0.138416	0.293199	0.427474	0.766407	0.111624	0.136308	0.1084	0.17622	0.437211	0	0.186898	0.351571	0	0.359765	0	0	0	0	0.466925	0.31528	0.253863	0	0	0
Irf9	ENSMUSG00000002325	14	2.67086	3.53093	4.12595	2.3383	3.61348	3.85406	3.7422	4.24874	3.64494	3.84921	4.69309	3.45817	6.26886	4.68676	4.26625	2.45048	3.65308	5.02447	2.75644	3.31885	2.60264	4.01406	3.51839	2.35111	4.98164	3.79521	2.99878	3.6856	4.75794	3.35195	3.23061	3.17727	3.16414	4.11494	3.058	3.22406	3.01856	4.23662	3.93292	2.17898	3.67826	3.72333	3.65275	3.42773	3.75192
Gmpr2	ENSMUSG00000002326	14	1.54628	1.72241	1.21749	0.275095	1.47824	1.92703	0.724297	2.4512	2.08282	1.06185	2.42224	1.72908	1.51972	1.8747	2.13313	1.40028	2.35682	2.79137	2.0268	1.47505	2.08211	1.24574	0.879597	2.13737	1.53281	1.78598	1.90831	0.9756	0.8811	2.04032	0.807653	1.49519	1.58207	1.23448	1.79882	1.12842	1.59806	2.62267	1.65596	1.71206	1.5764	1.52318	2.08729	1.2854	0.652508
Mdp1	ENSMUSG00000002329	14	4.35771	5.0811	6.22274	4.81416	4.48947	4.59523	4.58722	4.08533	7.63702	5.57472	6.50977	6.91634	6.64879	5.22238	5.68834	5.25104	6.36343	7.25757	6.32361	6.54551	8.15493	4.70614	4.39799	3.41979	6.76993	6.02768	2.99878	8.9972	8.10612	8.74421	4.52286	6.16765	3.86728	4.6636	5.57635	5.31969	7.10251	7.86801	6.00287	5.29182	6.93616	6.09272	6.78368	6.42699	7.99322
Dhrs1	ENSMUSG00000002332	14	5.48228	7.40634	5.00525	5.77699	7.2817	6.81872	4.34578	7.19018	7.28988	6.50384	5.29865	7.31536	7.21869	4.28503	7.11042	4.20083	6.48127	5.58275	4.05359	6.26894	5.89931	4.15248	4.25139	3.84727	4.0875	4.57657	3.68032	7.8048	6.87258	4.66358	5.16898	4.20521	4.39464	3.84061	4.49706	4.19127	5.682	7.26278	6.83085	5.29182	5.78013	6.0081	3.13093	4.07043	4.89381
Ncan	ENSMUSG00000002341	8	0.281143	0.0861203	0.135277	0.275095	0	0.444699	0.120716	0.326826	0.694274	0.398194	0.30278	0.931045	0.189965	0.133907	0.17776	0.140028	0.117841	0	0.0810719	0.0921903	0	0.276832	0.1466	0	0.127734	0.223247	0.545233	0	0.17622	0.145737	0	0	0	0	0.179882	0.161203	0.177563	0	0	0	0.105093	0.253863	0.173941	0.214233	0
Tmem161a	ENSMUSG00000002342	8	4.77943	6.45902	7.64315	5.63944	6.89845	3.70583	6.39796	5.22922	6.24847	6.76931	5.45004	7.18235	6.26886	4.41894	6.04386	5.25104	8.36673	9.30458	5.67503	8.20494	4.68475	6.9208	7.91638	8.33574	9.58008	6.92067	7.76957	6.8292	5.63904	7.72405	6.62275	5.42005	5.80093	6.85824	5.93612	7.09292	8.34544	8.06976	7.86583	5.6031	5.46485	6.76969	7.13156	5.99853	6.52508
Armc6	ENSMUSG00000002343	8	1.82743	2.75585	2.43499	1.37547	2.08049	2.37173	2.65576	2.12437	3.12423	3.18556	3.0278	2.92614	3.03945	4.01722	3.02193	0.980193	2.59251	2.04701	2.10787	2.67352	1.04105	1.93782	3.37179	2.13737	2.17149	3.46033	3.81663	1.9512	1.93842	1.02016	2.90755	2.61658	1.58207	1.78314	1.79882	2.09564	2.841	2.82442	1.24197	1.24513	1.15603	1.6078	2.78305	1.71386	2.93628
Borcs8	ENSMUSG00000002345	8	1.82743	4.13377	3.44956	2.06321	3.77772	2.2235	3.50077	2.77802	3.99208	3.45102	4.08753	4.25621	2.46955	3.88331	3.55521	2.73054	4.36013	5.21056	2.35108	3.7798	2.60264	2.6299	2.19899	4.70221	6.76993	2.67897	2.58986	2.4932	2.29086	3.35195	3.55367	2.14933	3.6915	2.19464	2.87812	3.06285	2.13075	5.0436	2.27695	2.95719	3.1528	3.2156	4.6964	1.9281	1.95752
Slc25a42	ENSMUSG00000002346	8	0.140571	0.344481	0.270554	0.412642	0.437997	0.444699	0	0	0	0.530926	0.60556	0.532026	0.189965	0.133907	0	0.210041	0.235682	0.372183	0.0810719	0.276571	0	0.138416	0	0.213737	0	0.446495	0.408925	0.4336	0	0.145737	0	0.280348	0	0.411494	0.179882	0.161203	0	0.201744	0.413991	0.155642	0.31528	0.338484	0	0.428466	0.326254
Snx9	ENSMUSG00000002365	17	0.281143	0.516722	0.47347	0.825284	0.492747	0.741166	1.08645	1.3073	0.347137	0.663657	1.21112	0.399019	0.379931	0.401722	1.06656	0.630124	0.707047	0.372183	0.567503	0.645332	0.173509	0.276832	0.439799	0	0.127734	0.446495	0.545233	0.1084	0.52866	0.437211	0.646122	0.747594	0.878928	0.137165	0.71953	0.483608	0.355125	0.806976	0.206996	0.93385	0.31528	0.169242	0.347881	0.642699	0.326254
Ranbp3	ENSMUSG00000002372	17	5.48228	13.7792	9.1312	8.80303	12.1544	8.00459	10.7437	11.1121	15.1005	12.875	8.78062	9.84248	12.3478	10.9804	12.4432	7.42146	14.1409	10.7933	8.59362	11.4316	10.4105	9.68911	12.6076	8.76322	11.4961	13.06	9.40526	8.13	8.98722	10.2016	9.69183	9.99907	9.49242	9.05287	10.7929	9.99457	14.205	15.3325	9.3148	8.87158	12.0857	9.13908	9.56673	8.78356	8.64573
Ndufa11	ENSMUSG00000002379	17	21.0857	37.7207	30.1668	26.8217	32.5213	30.536	27.4026	26.1461	43.3921	39.8194	34.9711	35.9117	25.8353	24.9068	35.5521	25.205	39.2411	52.2917	23.9973	38.0746	27.4144	31.4204	39.5819	35.6941	42.5356	36.6126	28.761	34.2544	33.3056	28.7102	29.0755	35.4173	30.4109	25.6498	33.8179	30.7897	47.7643	52.8569	38.9152	26.6147	32.3687	32.7484	33.9184	26.3507	29.6891
Bmp8b	ENSMUSG00000002384	4	0.562285	0.516722	0.270554	0.275095	0.273748	0.148233	0	0.653652	0.694274	0.530926	0.15139	0.133006	0	0.133907	0.711042	0.350069	0.471365	0.372183	0.405359	0.460952	0.694037	0.276832	0.293199	0.641211	1.40508	0.334871	0.681541	0	0.8811	0	0.323061	0.373797	0.527357	0.685824	0.359765	0	0.532688	0.403488	0.413991	0.622567	0.105093	0.507726	0.521822	0.214233	0
Nr2f6	ENSMUSG00000002393	8	2.24914	3.61705	3.5172	2.6134	3.88722	4.89169	4.4665	3.7585	6.94274	6.63657	5.60143	5.32026	6.45883	4.55285	4.44401	2.94058	5.53854	4.65229	2.67537	2.02819	2.42913	1.93782	5.27758	1.7099	4.85391	4.68819	5.0434	3.4688	4.22928	4.08063	3.55367	3.08382	3.33993	3.01762	4.1373	4.19127	5.14932	5.64883	4.34691	1.55642	3.88845	3.89257	4.34851	2.14233	4.07817
Use1	ENSMUSG00000002395	8	14.0571	17.6547	14.9481	12.9294	14.4539	12.748	18.1074	18.3023	14.5798	19.6443	17.2585	19.951	16.527	17.0062	13.6876	13.0926	14.6123	14.8873	10.134	15.2114	10.4105	13.7032	18.4715	13.2517	16.0945	20.9853	16.4933	15.6096	11.1019	12.3876	17.2838	15.1388	17.227	15.7739	13.1314	15.3143	21.6626	18.9639	18.2156	14.786	12.2959	16.1626	11.828	9.64049	14.192
Ocel1	ENSMUSG00000002396	8	3.23314	2.66973	3.11137	2.3383	3.61348	3.1129	2.53504	3.10485	4.51278	3.71648	3.0278	4.38921	2.46955	2.67815	3.73297	2.31046	2.47467	3.53574	1.45929	3.13447	1.9086	2.90673	4.98439	4.061	5.49258	3.90683	3.68032	2.4932	1.23354	2.769	2.0999	3.17727	4.57043	2.05747	2.87812	2.09564	2.841	3.42965	2.48395	2.64591	2.94261	2.96174	4.34851	4.07043	3.58879
Dyrk1b	ENSMUSG00000002409	7	0	0	0	0.275095	0.0547496	0.148233	0.362149	0.163413	0.173569	0.132731	0.15139	0	0.189965	0.133907	0	0.140028	0.235682	0	0.162144	0.0921903	0	0	0	0	0.383203	0.111624	0	0.2168	0	0.145737	0.161531	0.0934492	0.175786	0.274329	0	0.483608	0	0.403488	0	0.155642	0	0.0846211	0.173941	0	0.326254
Braf	ENSMUSG00000002413	6	5.06057	4.99498	5.20817	5.50189	3.17548	4.00229	5.55295	4.90239	4.51278	3.71648	2.57363	3.59117	3.98927	4.15113	4.79953	5.32105	4.71365	7.44366	6.24253	3.59542	5.03177	4.70614	3.22519	3.41979	5.87579	4.46495	5.17971	5.6368	7.0488	4.66358	7.26888	5.7004	4.74621	6.03525	5.57635	5.6421	4.08394	4.43837	2.89794	5.91438	7.35653	4.99264	5.5661	5.99853	5.38319
Ndufb2	ENSMUSG00000002416	6	18.5554	17.6547	15.895	13.8923	16.6986	15.7127	14.9688	17.1584	18.919	20.9716	22.4057	21.148	18.9965	13.5246	17.5983	13.3026	20.1509	14.8873	14.0254	21.0194	17.3509	12.0422	16.126	11.9693	19.7988	20.5388	15.8117	14.634	16.036	15.7396	13.407	18.5964	18.4575	13.305	13.4912	16.1203	23.4383	29.2529	18.2156	16.3424	14.608	18.6166	14.0892	14.5678	13.5395
Hltf	ENSMUSG00000002428	3	18.5554	8.69815	16.5038	17.331	10.9499	11.5622	14.1238	18.6291	11.1084	9.82213	8.62923	11.1725	16.337	14.462	10.4879	16.6633	10.1343	11.7238	14.9172	9.5878	14.0542	13.5648	7.91638	14.3204	15.0727	11.274	13.0856	13.008	18.8555	14.1365	18.7375	15.2322	13.7113	19.0659	18.7078	13.0574	6.74738	8.47325	12.2127	18.3657	17.2353	15.0626	17.0462	16.9244	17.7808
Prpf6	ENSMUSG00000002455	2	18.4148	16.7073	25.5674	18.0187	25.0753	19.715	25.3504	24.0217	25.1674	20.5734	24.9793	29.7934	27.355	25.3085	24.5309	19.6739	35.7059	31.6356	22.9433	23.8773	20.3006	21.5929	28.4403	26.0759	30.2731	17.19	13.6308	24.932	22.3799	22.0063	21.322	28.4086	25.3131	18.6544	26.2628	21.44	28.41	30.8668	25.0465	19.9221	24.5918	21.1553	25.3953	23.1372	18.1071
Rgs19	ENSMUSG00000002458	2	4.21714	5.85618	3.58484	3.57623	3.61348	3.85406	3.13862	4.08533	2.60353	3.71648	3.78475	3.59117	3.22941	4.15113	2.48865	3.08061	3.53524	2.2331	2.67537	3.59542	3.64369	3.73723	3.66499	3.63353	3.83203	6.25093	3.95294	3.252	4.05306	4.51784	3.23061	2.80348	4.74621	2.3318	3.59765	3.38526	3.37369	5.0436	4.5539	3.7354	2.10187	3.38484	4.34851	3.2135	3.58879
Rgs20	ENSMUSG00000002459	1	0	0.0861203	0	0	0.109499	0.148233	0	0	0	0	0	0.266013	0.189965	0	0.355521	0	0	0	0	0	0	0	0	0	0	0	0	0	0	0	0	0	0	0	0	0	0	0	0	0	0	0.0846211	0.173941	0.214233	0
Abhd3	ENSMUSG00000002475	18	0	0.0861203	0.135277	1.10038	0.273748	0.148233	0.362149	0	0.173569	0.265463	0.30278	0.133006	0	0.401722	0	0.350069	0.117841	0	0.243216	0.0921903	0	0.276832	0	0.213737	0.127734	0.446495	0.272616	0.2168	0.17622	0.145737	0.161531	0.0934492	0.351571	0.411494	0.179882	0	0.355125	0	0.206996	0	0.105093	0.169242	0	0	0.652508
Snrpd1	ENSMUSG00000002477	18	80.688	103.603	93.3411	85.1418	86.9972	88.0505	92.4686	92.165	89.9085	79.7716	83.8701	97.0947	96.5025	86.7719	90.1246	85.2068	106.057	88.0213	84.8822	97.4452	105.32	89.9704	92.5043	88.2734	93.6294	91.7547	93.3711	90.0804	110.314	98.9553	89.0033	104.476	95.1	84.082	100.734	91.402	72.9782	95.2231	91.0781	76.7314	93.3228	97.3989	94.2758	84.8363	88.4148
Tchp	ENSMUSG00000002486	5	1.82743	1.72241	1.89388	1.78812	2.29948	1.3341	2.53504	2.12437	2.42996	2.1237	2.72502	2.39412	2.65952	2.14252	2.13313	2.24044	2.35682	1.67482	2.51323	2.95009	1.9086	1.66099	1.6126	1.28242	2.55469	1.00461	1.90831	2.0596	2.11464	1.31163	1.61531	2.80348	1.75786	2.46896	1.97871	1.93443	1.06538	2.01744	2.27695	2.64591	1.78659	1.69242	2.95699	2.78503	2.4469
Tiam1	ENSMUSG00000002489	16	25.584	20.6689	22.456	24.3459	26.5536	24.162	36.4563	25.9827	29.3331	20.5734	23.7682	28.3304	34.7637	28.5223	31.9969	25.345	27.5749	28.0998	28.6184	33.4651	33.3138	18.4093	17.7385	23.9385	14.0508	15.7389	16.4933	25.5824	24.4946	23.1722	17.7684	19.8112	21.6216	22.7693	20.3267	28.8553	14.5601	23.8058	22.3555	23.1906	23.2256	23.44	18.9595	21.2091	22.3484
Tsc2	ENSMUSG00000002496	17	1.68686	2.41137	2.36735	2.47585	1.69724	3.26113	1.69003	2.61461	1.73569	1.59278	1.66529	2.1281	1.89965	1.60689	1.7776	2.0304	1.76762	2.41919	2.18894	2.58133	1.73509	2.07624	2.93199	2.56484	2.93789	3.34871	3.13509	1.7344	2.99574	2.04032	1.77684	1.77554	3.6915	2.05747	2.15859	1.77323	3.37369	2.82442	2.48395	2.95719	2.52224	2.11553	1.73941	2.78503	2.93628
Rpl3l	ENSMUSG00000002500	17	0.140571	0.430601	0.0676385	0.137547	0.328498	0.296466	0.362149	0.163413	0.694274	0.663657	0.15139	0.266013	0.569896	0.669537	0	0.280055	0.117841	0.558275	0.0810719	0.553142	0	0.138416	0.439799	0.213737	0.255469	0.334871	0.136308	0.2168	0	0.582947	0	0.373797	0.351571	0.411494	0.359765	0.161203	0.177563	0.201744	0	0.155642	0.420373	0.0846211	0.173941	0.642699	0
Slc9a3r2	ENSMUSG00000002504	17	1.968	2.15301	2.09679	0.962831	2.18999	1.7788	0.845014	0.653652	2.08282	1.46005	1.36251	1.59608	1.13979	0.669537	2.13313	1.5403	1.88546	2.79137	1.94572	1.38286	1.21456	1.79941	2.19899	1.49616	1.02188	1.78598	0.545233	2.168	2.29086	1.45737	1.45378	2.61658	1.58207	1.78314	1.25918	1.28962	2.48588	2.01744	1.65596	1.40078	0.945839	1.69242	0.695762	1.2854	1.30502
Puf60	ENSMUSG00000002524	15	28.8171	39.9598	27.5289	21.3198	31.9738	27.2749	30.2998	37.4216	47.7314	35.1738	39.8156	41.365	32.1042	29.9952	45.5067	23.4546	44.6618	39.0792	23.5108	33.926	33.1402	27.2679	39.7285	37.404	39.7254	45.989	36.8032	29.0512	31.0147	26.5241	24.2296	33.081	35.1571	27.2958	29.6806	36.1094	34.8023	43.7784	32.0843	24.1245	35.8368	34.4408	28.5263	28.493	30.0154
Golga2	ENSMUSG00000002546	2	6.04457	6.88962	7.77843	4.9517	6.67946	8.59752	9.05372	8.33407	11.282	9.42394	8.02367	9.31045	8.35848	7.63272	10.8434	6.79134	8.95593	7.44366	6.08039	7.28304	6.41984	11.4885	9.23577	9.61817	7.91954	4.2417	5.0434	6.3956	7.57746	8.16126	8.56112	6.72834	8.43771	6.72107	8.09471	9.02736	7.28007	9.88545	8.27982	7.15952	7.88199	6.26196	6.60974	6.42699	8.15635
Uck1	ENSMUSG00000002550	2	1.40571	2.66973	2.16443	2.47585	3.12073	3.26113	3.7422	1.63413	2.25639	3.84921	2.27085	2.66013	3.79931	3.6155	3.19969	2.38047	4.59581	3.72183	1.94572	3.50323	1.56158	2.90673	2.78539	2.56484	3.06563	1.56273	1.77201	4.0108	3.5244	1.74884	1.77684	3.36417	2.28521	2.05747	2.51835	2.09564	3.37369	3.02616	1.65596	1.24513	3.1528	3.13098	3.30487	2.35656	2.28378
Scin	ENSMUSG00000002565	12	0	0	0	0	0.0547496	0	0.120716	0	0	0	0	0	0	0	0	0.0700138	0	0	0	0	0	0	0	0	0	0	0.136308	0.1084	0	0	0	0	0	0	0	0	0	0	0	0	0	0	0	0	0
Ikzf4	ENSMUSG00000002578	10	0.140571	0.688962	0.676385	1.10038	0.985493	0.296466	0.845014	0.326826	1.04141	0.796389	0.30278	0.532026	0.379931	0.669537	0.533281	0.420083	0.471365	1.30264	0.324287	0.553142	1.04105	0.830496	0.439799	0.641211	0.510938	0.223247	0.545233	0.8672	1.23354	0.728684	0.646122	0.841043	0.527357	0.274329	0.359765	0.644811	0.887813	0.605232	0.827982	1.40078	0.420373	0.507726	0.521822	0.856932	0.652508
Mien1	ENSMUSG00000002580	11	6.888	7.06186	10.2811	7.29001	9.58119	9.78339	8.08799	10.1316	15.7947	17.1224	8.78062	12.7686	13.4875	8.70397	12.9765	11.4123	13.9053	13.7708	8.83683	10.1409	7.28738	13.5648	15.9794	18.3814	17.1164	9.15314	8.04218	11.4904	9.86832	8.307	7.26888	10.7467	9.66821	9.46436	7.91483	12.0902	17.046	20.1744	9.72879	11.3618	7.46162	10.5776	12.3498	7.28392	10.277
Pon1	ENSMUSG00000002588	6	0	0	0	0	0	0	0	0	0	0	0	0	0	0	0	0	0	0	0	0	0	0	0	0	0	0	0	0	0	0	0	0	0	0	0	0	0	0	0	0	0	0	0	0	0
Axl	ENSMUSG00000002602	7	0	0	0.0676385	0.137547	0	0.296466	0.241432	0.163413	0	0.663657	0	0	0.379931	0.133907	0.533281	0.0700138	0.117841	0	0.162144	0	0	0.276832	0	0.213737	0	0	0.136308	0.2168	0	0.291474	0	0	0	0.137165	0	0.322406	0	0.201744	0	0	0	0.0846211	0	0	0.163127
Tgfb1	ENSMUSG00000002603	7	0.140571	0.344481	0.270554	0	0.109499	0	0.120716	0	0	0.265463	0.30278	0.133006	0	0.133907	0.17776	0.420083	0.117841	0	0.324287	0.0921903	0	0.276832	0.732998	0.427474	0.255469	0.111624	0.136308	0.4336	0	0.145737	0.323061	0	0	0.137165	0.179882	0	0.355125	0	0	0.311283	0.105093	0.253863	0.173941	0.214233	0.326254
Ccdc97	ENSMUSG00000002608	7	3.51428	3.18645	5.34344	4.12642	6.35096	4.29876	5.67366	4.57557	8.67843	8.76028	6.35838	7.04934	5.12907	5.62411	7.99922	5.67112	6.83479	6.5132	4.29681	5.90018	7.11387	6.36713	6.59698	5.12969	7.15313	3.57196	2.45355	5.7452	6.52014	3.64342	4.19979	4.20521	5.62514	3.29195	4.67694	5.15849	5.32688	8.2715	4.96789	4.35797	4.83429	5.07726	3.82669	4.49889	5.87257
Zfp40	ENSMUSG00000002617	17	0.562285	0.430601	1.08222	0.550189	0.218999	0.444699	0.603581	0.653652	0.347137	0.265463	0.60556	0.665032	0.379931	0.133907	0.533281	0.490097	0.471365	0.744366	0.729647	0.276571	0.694037	1.10733	0.439799	0.427474	0.638672	0.111624	0.545233	0.542	0.70488	0.728684	0.646122	0.560695	1.05471	0	0.539647	0.644811	0.177563	0.403488	0.413991	0.311283	0.840746	0.592348	0.521822	0.856932	0.652508
Akap8l	ENSMUSG00000002625	17	3.51428	2.58361	5.00525	5.36435	6.40571	5.33639	4.34578	5.55605	7.81059	7.1675	6.66116	8.37941	6.26886	4.55285	9.24355	5.32105	7.89536	10.235	6.89111	6.17675	7.98142	8.02812	9.82217	9.19069	12.3902	2.79059	3.2714	7.1544	7.57746	4.08063	7.26888	7.56939	4.04307	5.48659	5.03671	4.51368	8.52301	8.2715	5.17489	5.13618	5.88522	5.24651	4.87034	5.57006	4.56755
Shh	ENSMUSG00000002633	5	0	0.0861203	0	0	0	0	0	0	0	0	0	0	0	0	0	0	0	0	0	0	0	0	0	0	0	0	0	0	0	0	0	0.0934492	0	0	0	0	0	0.201744	0	0	0	0	0	0	0
Pdcd2l	ENSMUSG00000002635	7	11.9486	14.8127	5.07289	9.76586	9.08844	7.85636	8.32942	9.47796	3.47137	13.4059	13.3223	8.64542	5.12907	7.63272	5.68834	8.33164	6.36343	2.60528	8.3504	8.94246	7.46089	5.95188	9.52897	6.41211	3.19336	15.9622	14.0397	5.962	4.75794	8.45274	7.43041	6.0742	8.78928	8.77854	5.57635	8.22134	15.0928	5.44709	9.10781	10.428	6.2005	8.88521	4.00063	8.56932	8.4826
Gtf2f1	ENSMUSG00000002658	17	8.57485	12.8319	6.96677	6.73982	9.58119	9.63515	10.7437	9.80479	11.4555	10.4858	9.99174	11.1725	10.4481	11.516	10.3101	7.00138	9.54514	9.30458	8.10719	11.3394	7.28738	10.7964	11.728	8.54948	9.45235	10.8275	11.041	7.8048	11.2781	8.16126	8.88418	12.6156	11.6019	10.1502	10.9728	11.123	11.7191	11.9029	8.27982	5.75874	8.51255	8.71597	8.17521	10.069	7.83009
Clpp	ENSMUSG00000002660	17	12.9326	16.2767	14.7452	10.1785	13.2494	11.7104	12.5545	19.4462	14.5798	17.786	17.5612	15.8278	10.828	12.8551	13.8653	10.9922	13.5517	16.7482	10.4583	16.7786	13.0132	12.8727	18.6181	19.2363	16.6055	17.8598	15.4028	13.1164	11.2781	12.0962	9.85336	14.8584	15.9965	10.836	11.8722	14.8307	19.1768	24.8145	14.4897	12.2957	12.1908	14.0471	13.3934	13.0682	11.582
Alkbh7	ENSMUSG00000002661	17	3.79543	8.52591	3.72012	4.53906	4.48947	4.89169	4.34578	3.59509	5.90133	5.97292	5.90421	6.2513	3.60934	4.82066	6.7549	3.92077	3.29955	4.09401	2.99966	5.16266	7.28738	4.98297	7.62318	3.63353	2.68242	8.37178	6.40648	5.42	3.5244	4.37211	5.00745	5.13971	6.50407	6.17241	5.03671	5.9645	7.45763	6.65755	6.41686	3.42412	4.09864	7.27741	2.95699	2.99926	3.58879
Pspn	ENSMUSG00000002664	17	0	0	0	0	0	0	0	0	0	0	0	0	0	0	0	0	0	0	0	0	0	0	0	0	0	0	0	0	0	0	0	0	0	0	0	0	0	0	0	0	0	0	0	0	0
Dennd1c	ENSMUSG00000002668	17	0.281143	0.430601	0.47347	0.687737	0.164249	0.444699	0.603581	0.326826	0.173569	0.398194	0.30278	0.532026	0.189965	0.133907	0.17776	0.420083	0.707047	0.186092	0	0.0921903	0.520527	0.830496	0.1466	1.06869	0.383203	0.334871	0.408925	0.7588	0.52866	0.145737	0.323061	0.280348	0.703142	0.274329	0.179882	1.12842	0.532688	0.806976	0.206996	0.466925	0.210187	0.846211	0.869703	1.2854	0.489381
Med6	ENSMUSG00000002679	12	7.45028	9.55935	6.89913	9.62831	7.66495	8.44929	9.41587	9.64137	6.59561	7.83116	9.23479	7.58137	7.78858	8.16835	6.57714	6.37126	4.94933	5.58275	8.18826	7.00647	5.55229	6.9208	5.71738	5.7709	6.13125	8.81827	10.632	5.7452	6.69636	6.84963	7.59194	7.75629	8.26192	8.77854	9.35388	9.99457	5.682	5.85057	8.90081	9.02722	7.04125	9.6468	6.08792	7.06969	7.99322
Prkd1	ENSMUSG00000002688	12	0.843428	1.11956	0.608747	1.23793	0.492747	0.741166	0.362149	0.653652	0.867843	0.796389	0.30278	0.532026	0.759862	0.803444	0.711042	0.700138	0.353524	0.930458	0.972862	0.460952	0.173509	0.553664	1.1728	0.854948	0	0.334871	0.545233	1.084	1.40976	0.728684	1.13071	0.747594	0.351571	1.09732	0.359765	0.483608	0	0.806976	1.44897	0.622567	0.735653	0.676969	0.695762	0.428466	0.163127
Lcp2	ENSMUSG00000002699	11	0	0	0.0676385	0	0	0.148233	0	0	0	0	0	0	0	0	0	0	0	0	0	0	0	0	0	0.213737	0	0	0	0	0	0	0	0	0	0	0	0	0	0	0	0	0	0	0	0	0
Cse1l	ENSMUSG00000002718	2	43.7177	39.7876	27.5289	36.8627	33.1235	41.357	33.8005	37.585	20.4811	28.67	23.7682	28.7294	31.7242	32.9412	30.9303	35.9871	25.4537	18.6092	36.2391	40.8403	43.7243	28.7905	24.0423	25.221	20.693	44.7611	42.8008	25.2572	31.0147	37.4544	33.7599	30.1841	36.0361	34.0168	38.1351	35.3034	22.9056	19.1657	30.8423	32.0622	30.6872	32.9176	22.4383	31.7065	37.1929
Naa20	ENSMUSG00000002728	2	7.16914	8.52591	11.3633	7.8402	9.69069	10.2281	11.9509	9.80479	14.0591	11.8131	11.8084	9.04444	11.9678	10.4448	13.6876	8.75173	8.83809	8.56021	8.83683	8.48151	9.02248	8.99704	6.30378	9.19069	10.2188	7.92528	6.54279	9.214	8.28234	11.2217	11.7917	9.34492	10.3714	11.659	8.81424	10.8006	10.6538	8.47325	13.4547	7.93773	10.089	9.13908	9.21885	8.35509	7.34071
Prkra	ENSMUSG00000002731	2	2.67086	2.49749	2.16443	3.16359	3.17548	1.48233	3.7422	1.47072	3.81851	2.25644	3.93614	4.1232	2.65952	3.07987	2.31089	2.45048	3.53524	2.97746	2.51323	2.67352	2.60264	4.15248	1.466	1.7099	2.93789	3.01384	4.22555	2.9268	2.6433	3.64342	3.23061	1.40174	2.28521	1.64598	3.058	2.41804	2.48588	3.2279	3.51893	2.49027	2.10187	3.55409	2.26123	2.5708	2.61003
Fkbp7	ENSMUSG00000002732	2	0.281143	0.430601	1.01458	0.550189	0.711745	0.296466	1.32788	1.3073	0.173569	0.663657	0.60556	1.9951	0.949827	0.937351	1.06656	0.630124	0.824889	0.930458	0.567503	0.645332	1.21456	0.276832	0.732998	0.854948	0.766407	0.558118	0.272616	0.7588	0.70488	0.582947	0.484592	1.02794	0.351571	0.685824	0.539647	0.644811	0.710251	1.00872	0.206996	1.55642	0.945839	0.423105	0.695762	0.428466	0.815635
Plekha3	ENSMUSG00000002733	2	14.6194	14.7266	9.1312	12.7919	12.5924	14.5268	13.2788	11.4389	9.3727	8.09662	13.3223	8.37941	8.92838	12.3195	8.35474	12.4625	7.89536	8.7463	8.83683	9.5878	10.0635	10.2428	7.32998	6.83958	7.91954	14.5111	12.404	9.8644	8.98722	12.3876	10.338	8.50388	9.49242	8.50421	9.89353	11.929	8.87813	7.86801	10.1428	11.6731	9.45839	11.2546	9.21885	9.21202	12.7239
Ykt6	ENSMUSG00000002741	11	21.2263	29.1948	25.9055	19.9444	31.7	24.4585	23.1775	30.068	29.5067	23.4935	24.071	31.6555	27.735	27.451	31.6414	25.135	33.7026	26.425	21.8083	29.2243	23.0767	32.943	38.1159	25.4347	28.357	30.6965	23.5813	29.268	25.3757	24.0466	25.0372	24.5771	27.7741	27.2958	28.0617	30.9509	31.0735	31.6738	28.5654	26.3034	26.2733	26.571	29.9178	18.8525	24.9584
Baz1b	ENSMUSG00000002748	5	24.4594	18.5159	32.2636	25.0336	31.8643	27.2749	33.3177	29.9046	33.8459	22.0334	25.5849	24.8722	36.6633	32.4056	28.975	26.9553	38.7698	40.754	29.1048	33.0041	32.7932	27.96	28.4403	28.8545	37.8094	17.3017	15.9481	27.642	30.4861	30.6047	26.8141	35.0435	28.1257	27.5701	31.6593	33.2078	22.1953	26.4285	23.3905	27.2373	35.7317	29.1943	35.4839	40.9185	30.1785
Pex6	ENSMUSG00000002763	17	0.702857	1.03344	0.608747	0.550189	0.711745	0.741166	1.08645	0.490239	0.694274	0.92912	0.75695	0.399019	0.379931	1.07126	0.17776	0.420083	0.824889	0.558275	0.972862	0.829713	0.520527	0.138416	1.6126	1.28242	1.40508	0.558118	1.09047	1.1924	0.35244	0.582947	0.969183	0.747594	0.527357	1.09732	0.899412	1.12842	1.24294	1.21046	0.620987	0.778208	0.31528	0.76159	0.347881	1.07117	0.815635
Mrpl2	ENSMUSG00000002767	17	11.3863	12.3152	12.1749	13.067	14.0159	10.9693	13.0374	14.3804	17.0097	23.3607	16.9557	13.9657	15.7671	12.3195	18.1316	10.152	13.4339	14.5151	10.134	14.5661	9.19598	12.0422	15.393	11.5418	11.8793	13.06	12.813	13.3332	12.1592	11.6589	13.5686	14.0174	12.4808	12.3448	10.4332	15.1531	25.569	21.1831	13.2477	14.1634	12.5061	14.4702	12.0019	10.9259	14.8445
Mea1	ENSMUSG00000002768	17	4.92	6.71738	3.17901	3.16359	4.48947	3.26113	5.55295	6.04628	3.47137	3.84921	4.99587	7.18235	3.79931	4.28503	5.68834	3.43068	4.24228	3.34965	1.94572	3.13447	2.42913	3.73723	3.81159	2.56484	4.47071	9.04152	8.58741	3.3604	2.6433	5.10079	2.74602	5.13971	6.1525	3.56628	4.49706	5.15849	4.08394	5.44709	3.51893	4.51361	4.41392	4.8234	3.65275	2.99926	3.58879
Gnmt	ENSMUSG00000002769	17	0.702857	1.55016	0.879301	0.687737	0.656996	0.444699	0.96573	0.980479	0.694274	1.32731	1.36251	1.19706	0.759862	1.07126	1.06656	1.05021	0.471365	1.48873	0.405359	0.276571	0.347018	0.830496	1.0262	1.49616	1.66055	1.8976	1.77201	1.1924	1.23354	1.31163	1.45378	0.841043	0.878928	0.960153	0.539647	1.12842	2.13075	1.00872	2.06996	2.49027	0.840746	1.10007	1.39152	0.856932	0.978761
Grin2d	ENSMUSG00000002771	7	0	0	0	0	0	0	0	0	0	0	0	0	0	0	0	0	0	0	0	0	0	0	0	0	0	0	0	0	0	0	0	0	0	0	0	0	0	0	0	0	0	0	0	0	0
Kdelr1	ENSMUSG00000002778	7	22.3508	22.7357	21.3061	23.7957	25.5133	25.3479	19.1939	19.9364	17.3569	25.3517	21.9515	21.9461	20.7062	16.7384	19.9092	23.0345	18.0297	16.7482	20.0248	21.6647	21.1681	21.1776	24.7753	19.0226	13.9231	17.9714	18.5379	20.054	20.2653	21.1318	23.9065	18.6898	22.3248	18.7916	17.6285	21.2788	27.1671	22.5953	22.1485	21.7898	20.0728	22.9323	20.525	21.6375	20.0646
Tmem143	ENSMUSG00000002781	7	1.968	1.55016	1.55569	0.687737	1.31399	1.03763	2.05218	1.3073	0.694274	1.85824	2.11946	1.46307	1.13979	2.00861	1.06656	1.33026	1.06057	1.48873	0.972862	1.47505	1.04105	1.52258	1.1728	2.13737	1.66055	2.23247	1.6357	1.5176	1.05732	1.45737	1.93837	1.21484	0.527357	2.46896	0.899412	1.28962	2.48588	1.21046	2.06996	2.33463	1.26112	1.26932	1.21758	1.2854	1.30502
Pdxk-ps	ENSMUSG00000002791	17	0	0	0	0	0	0.148233	0	0	0	0	0	0	0	0	0	0	0	0	0	0	0	0	0	0	0	0	0	0	0	0	0	0	0	0	0	0	0	0	0	0	0	0	0	0	0
Ggct	ENSMUSG00000002797	6	5.62285	6.3729	6.08747	4.67661	6.62471	4.74346	6.88083	7.84383	7.98416	6.23838	7.5695	7.98039	7.40865	6.15974	8.88802	5.67112	5.65638	5.76884	5.35074	8.02056	5.7258	7.33604	7.03678	5.7709	7.28086	5.13469	4.63448	6.0704	3.87684	4.22637	6.46122	8.41043	5.44935	6.30958	7.91483	7.41533	6.03713	5.24534	4.5539	2.49027	6.2005	4.65416	4.87034	6.21276	3.75192
Jag2	ENSMUSG00000002799	12	0.281143	0.516722	0.202916	0.687737	0.273748	1.03763	0.241432	0.490239	0.347137	0.398194	0.60556	0.665032	0.189965	0.535629	0.355521	0.490097	0	0.372183	0.324287	0.460952	0.347018	0.69208	0.586398	0.641211	0.383203	0.446495	0.954157	0.6504	0	0.291474	0	0	0.175786	0.685824	0	1.12842	0.355125	0.201744	1.03498	0.311283	0.420373	0.592348	0.347881	0.214233	0.326254
Btbd6	ENSMUSG00000002803	12	0.843428	0.172241	0.608747	0.825284	0.766495	0.444699	0.482865	0.653652	0.694274	1.85824	1.21112	1.59608	1.32976	1.07126	0.711042	0.700138	0.353524	0.186092	0.567503	0.460952	1.04105	0.69208	1.0262	1.28242	1.14961	1.11624	0.954157	0.542	0.35244	1.31163	0.807653	0.934492	0.703142	0.685824	1.07929	0.967217	1.24294	0.806976	0.620987	0.622567	0.735653	1.10007	0.869703	0.642699	0.815635
Nudt14	ENSMUSG00000002804	12	1.54628	1.80853	2.16443	3.71378	2.95648	3.26113	3.62149	2.94144	4.51278	3.31829	4.99587	3.45817	3.60934	2.54424	3.91073	3.01059	3.53524	3.16356	2.75644	3.04228	2.94966	2.6299	3.07859	4.27474	3.3211	3.34871	2.86247	4.7696	2.46708	2.18605	2.26143	2.89693	2.81257	1.64598	1.61894	3.06285	3.90638	4.43837	2.89794	3.42412	3.1528	3.13098	3.47881	2.99926	3.09941
Epdr1	ENSMUSG00000002808	13	1.12457	1.80853	0.811662	1.23793	0.711745	1.48233	0.845014	1.14389	1.21498	1.19458	1.81668	1.19706	1.70969	0.803444	0.533281	0.980193	0.824889	0.372183	0.972862	0.460952	0.520527	0.553664	0.439799	0.427474	0.510938	0.781366	1.77201	1.3008	1.58598	0.874421	0.484592	0.841043	0.878928	0.822988	1.61894	1.12842	1.06538	0.806976	0.827982	1.55642	1.5764	1.6078	0.869703	0.856932	1.30502
Flii	ENSMUSG00000002812	11	3.51428	2.84197	3.72012	2.3383	5.58446	4.89169	6.03581	4.08533	5.20706	6.10565	6.35838	5.45327	5.31903	4.95457	6.7549	3.92077	4.94933	5.21056	4.70217	4.51733	4.68475	5.53664	6.74358	6.41211	5.10938	3.79521	3.13509	6.2872	5.46282	4.22637	5.8151	3.64452	4.57043	6.44674	3.77753	4.35248	5.85957	5.24534	6.00287	4.20233	6.2005	4.90802	4.52245	5.78429	4.89381
Top3a	ENSMUSG00000002814	11	0.843428	1.80853	1.48805	1.10038	1.36874	0.444699	1.08645	1.14389	2.08282	0.92912	1.21112	1.46307	0.569896	1.60689	1.06656	1.5403	1.88546	1.67482	1.29715	1.10628	1.04105	1.24574	1.1728	1.49616	1.02188	0.446495	1.36308	1.3008	0.70488	0.728684	1.13071	0.934492	0.878928	1.09732	1.25918	1.28962	0.710251	1.21046	1.03498	1.8677	0.63056	1.94628	2.26123	1.07117	0.326254
Atg4d	ENSMUSG00000002820	9	0.984	2.41137	2.70554	1.23793	1.97099	2.07526	1.93146	1.96096	2.60353	2.5219	2.72502	3.05915	2.46955	2.14252	1.7776	1.68033	3.29955	2.04701	0.567503	1.84381	2.25562	1.10733	2.63879	2.13737	2.29922	2.3441	1.49939	2.6016	1.23354	0.582947	2.58449	2.33623	1.75786	2.3318	1.97871	1.61203	2.66344	2.62267	2.89794	2.17898	0.945839	2.11553	2.26123	2.35656	2.28378
Qtrt1	ENSMUSG00000002825	9	7.02857	5.59782	5.2758	7.8402	7.44595	6.67049	4.58722	5.39263	7.28988	9.6894	11.3542	7.44836	5.88893	5.08848	6.39938	6.79134	6.59911	5.02447	5.26967	7.6518	8.84897	7.47446	6.30378	8.12201	3.95977	8.37178	5.45233	6.0704	7.22502	8.307	5.8151	7.00869	8.6135	6.03525	8.81424	8.22134	10.4762	8.47325	9.5218	6.53695	6.93616	7.86976	4.6964	6.42699	5.70944
Plin4	ENSMUSG00000002831	17	0	0	0	0	0	0	0	0	0	0	0	0	0	0	0	0	0	0	0	0	0	0	0	0	0	0.111624	0	0	0	0	0	0	0	0	0	0	0	0	0	0	0.105093	0	0	0	0
Hdgfl2	ENSMUSG00000002833	17	19.3988	15.2433	26.379	20.0819	26.6631	15.268	20.8839	16.1779	29.8538	27.3427	24.9793	24.2072	28.1149	18.3453	30.397	24.0147	30.8744	26.0528	21.9705	24.1539	19.78	26.8527	32.3985	23.7248	29.7621	16.7436	14.8576	25.9076	21.6751	22.152	21.6451	20.9326	19.688	21.2605	14.9302	23.052	34.092	35.5069	23.3905	20.2334	20.283	20.986	32.3529	19.7094	15.3339
Chaf1a	ENSMUSG00000002835	17	6.04457	9.21487	12.716	9.07812	8.81469	8.00459	12.3131	9.47796	15.6212	9.02574	10.4459	11.5716	9.68824	7.09709	12.4432	9.1018	12.8447	13.5847	7.53968	13.9207	8.67546	9.27387	10.5552	11.9693	10.4742	8.4834	7.36064	8.2384	12.5116	7.28684	8.39959	12.1484	10.8987	9.73869	5.93612	6.60932	10.8313	12.5081	9.3148	9.18286	9.77367	9.30832	12.5237	11.1401	7.17758
Adprh	ENSMUSG00000002844	16	51.8708	54.1696	47.0088	45.2531	48.5082	43.2841	20.401	19.4462	18.5718	28.1391	23.0113	23.4091	20.1363	17.6758	22.0423	43.3385	60.5704	38.8931	22.7001	29.4087	20.8211	48.8608	67.4358	44.671	43.302	69.7648	50.0251	63.414	64.6727	63.8327	53.7897	55.4154	61.3492	42.7954	42.4522	44.3308	61.9694	63.1459	45.539	64.5913	69.5717	64.3966	67.315	54.201	66.882
Tmem39a	ENSMUSG00000002845	16	12.9326	26.2667	17.0449	19.9444	15.1656	13.6374	14.3652	10.7853	18.7454	14.2023	15.139	13.3006	13.4875	17.1401	15.9984	14.3528	16.3799	16.9343	12.6472	11.8926	10.9311	12.8727	12.3144	14.7479	14.3063	19.3109	18.9468	22.222	17.0933	19.2373	16.1531	14.2977	14.5902	14.951	11.8722	14.3471	15.8031	15.736	13.6617	21.6342	15.2385	17.855	21.5686	16.9244	18.7596
Timmdc1	ENSMUSG00000002846	16	5.34171	6.3729	4.7347	3.57623	4.65372	3.40936	5.1908	4.24874	2.60353	6.63657	5.90421	4.65523	2.84948	4.82066	3.37745	4.76094	2.59251	2.97746	4.94538	5.62361	2.42913	6.22872	8.64937	3.63353	3.19336	7.92528	5.58864	6.7208	7.57746	6.99537	6.29969	3.27072	3.86728	5.48659	4.67694	4.83608	4.61663	3.42965	5.79588	7.93773	6.09541	7.70052	4.34851	6.21276	7.99322
Pla1a	ENSMUSG00000002847	16	3.936	4.21989	3.44956	4.81416	5.14647	4.74346	1.32788	1.47072	1.56212	3.18556	1.81668	2.92614	2.46955	2.41033	1.42208	4.76094	4.94933	3.53574	2.43216	2.39695	2.60264	3.87565	7.62318	4.27474	2.81016	5.58118	4.77079	4.5528	4.05306	6.41242	4.52286	4.85936	4.04307	6.58391	4.1373	4.99729	5.682	4.84185	7.24485	5.75874	4.20373	5.33113	5.04428	4.28466	5.05693
Mcm2	ENSMUSG00000002870	6	44.8423	56.9255	30.6402	50.4799	47.4132	44.7664	45.6307	43.7947	40.4415	60.791	52.3809	45.7542	41.4125	42.7164	46.2177	47.6794	31.8171	28.8442	45.4002	48.1234	40.2541	35.7113	44.5663	29.282	25.2914	53.2445	50.8429	43.7936	35.7727	37.0172	37.3136	31.6793	39.5518	41.5609	33.2782	40.4619	64.4552	39.3401	42.0201	44.0466	39.41	46.5416	30.0917	35.1342	48.7749
Tpra1	ENSMUSG00000002871	6	0.984	1.20568	0.541108	1.10038	1.31399	0.889399	0.96573	1.14389	0.520706	1.32731	1.5139	1.59608	1.70969	0.937351	1.24432	1.12022	1.53194	0.372183	0.648575	0.737523	0.347018	0.830496	1.0262	1.28242	0.255469	1.67436	0.954157	0.8672	1.23354	1.16589	0.969183	1.02794	1.58207	1.23448	2.15859	1.28962	1.4205	0.605232	1.03498	1.24513	0.63056	1.26932	0	1.2854	1.46814
Nab1	ENSMUSG00000002881	1	0.843428	0.775082	1.62332	1.65057	1.25924	1.92703	3.01791	2.4512	2.08282	1.19458	1.05973	1.46307	3.22941	2.41033	1.59984	1.68033	1.76762	1.30264	2.43216	0.921903	1.38807	1.79941	1.1728	1.28242	2.55469	0.892989	1.49939	1.084	0.70488	1.31163	0.969183	2.14933	1.40628	0.685824	1.61894	1.93443	0.887813	1.00872	0.620987	1.08949	1.68149	0.676969	1.39152	2.14233	1.46814
Adgre5	ENSMUSG00000002885	8	2.38971	1.98077	1.62332	2.20076	1.97099	1.48233	0.603581	0.980479	1.90925	1.46005	0.75695	1.19706	1.51972	0.401722	0.533281	1.96039	2.47467	1.30264	1.70251	1.01409	1.56158	3.04515	2.78539	2.77858	2.17149	2.79059	2.58986	2.6016	1.7622	1.60311	1.77684	0.841043	1.93364	1.37165	0.899412	1.77323	2.30831	1.8157	2.69094	1.71206	2.52224	2.53863	2.78305	2.5708	3.09941
Il17ra	ENSMUSG00000002897	6	0.562285	0.947323	1.42041	0.275095	0.875994	0.444699	0.362149	1.47072	0.694274	0.530926	0.60556	0.798039	0.569896	0.669537	0.711042	0.350069	1.41409	1.30264	0.243216	0.368761	0.520527	0.553664	1.466	1.28242	1.02188	0.892989	0.545233	0.6504	1.05732	1.31163	1.13071	0.560695	2.10943	0.960153	0.899412	1.28962	0.710251	1.61395	0.206996	1.08949	1.26112	1.1847	1.56547	0.428466	0.652508
Lamb1	ENSMUSG00000002900	12	22.632	16.1045	19.2093	18.5689	19.1624	17.9362	31.2655	34.4802	28.8124	20.5734	22.4057	26.6013	27.545	31.2004	27.9084	20.514	20.1509	20.0979	15.6469	18.1615	18.9125	17.4404	19.7909	18.5951	16.4777	14.8459	19.901	15.6096	15.3311	15.4481	11.6302	14.0174	13.0081	14.128	15.1101	14.5083	10.6538	15.3325	17.3876	15.2529	19.6524	15.7395	18.2638	14.9963	15.8233
Kcnn1	ENSMUSG00000002908	8	0.421714	0.430601	0.47347	1.23793	0.656996	0.592932	0.241432	0.326826	0.520706	0.530926	0.45417	0.266013	0.189965	0.133907	0.711042	0.630124	1.29625	1.11655	0.405359	0.645332	1.04105	0.138416	0.1466	1.06869	0.766407	0.111624	0.408925	0.9756	0.8811	0.874421	0.969183	0.373797	0.351571	0.411494	0.899412	0.483608	0.710251	0.806976	0.413991	0	0.525466	0.592348	0.521822	1.07117	0.815635
Arrdc2	ENSMUSG00000002910	8	0	0.861203	0.202916	0.412642	0.164249	0.592932	0.241432	0	0.347137	0.265463	0.75695	0	0.189965	0.401722	0.17776	0.630124	0	0	0.162144	0.276571	0.347018	0.415248	0	0.213737	0	0.446495	0.272616	0.3252	0.17622	0	0.646122	0.0934492	0	0.411494	0.359765	0.322406	0.177563	0.201744	0	0.311283	0.210187	0.507726	0	0.214233	0.489381
Ppp1r17	ENSMUSG00000002930	6	0	0	0	0	0	0	0	0	0	0	0	0	0	0	0	0	0	0.186092	0	0	0	0	0	0	0	0	0	0	0	0	0	0	0	0	0	0	0	0	0	0	0	0	0	0	0
Cd36	ENSMUSG00000002944	5	0	0	0	0	0	0	0	0	0	0	0	0	0	0	0	0	0	0	0	0	0	0	0	0	0	0	0	0	0	0	0	0	0	0	0	0	0	0	0	0	0	0	0	0	0
Map2k7	ENSMUSG00000002948	8	1.68686	2.75585	1.82624	3.57623	2.68273	1.7788	3.25934	2.28778	1.38855	3.31829	2.72502	3.59117	1.32976	1.8747	3.37745	3.01059	1.64978	2.41919	4.13467	3.22666	2.77615	3.59881	3.51839	1.06869	3.06563	2.67897	2.99878	3.1436	1.58598	2.769	4.03826	1.58864	1.75786	3.01762	2.15859	1.28962	4.08394	1.00872	2.27695	3.7354	3.0477	2.53863	2.60911	2.99926	1.95752
Timm44	ENSMUSG00000002949	8	8.71542	6.3729	10.4163	9.76586	9.85493	8.89399	12.5545	11.1121	10.4141	9.95486	9.23479	9.44346	9.49827	9.50742	10.3101	8.82174	10.8414	6.14102	11.1879	10.2331	9.19598	10.9349	7.03678	7.69453	10.602	7.59041	6.40648	10.5148	8.10612	8.16126	11.7917	8.03663	6.50407	7.95555	11.3326	9.67217	10.2986	9.28022	7.86583	11.8288	8.72274	9.6468	12.0019	6.21276	7.66696
Ap2a2	ENSMUSG00000002957	7	9.41828	8.78427	11.4985	10.316	10.5119	11.1175	10.5023	10.4584	13.0176	11.2822	12.2626	11.5716	14.0574	10.7126	10.1323	11.3422	14.848	14.143	8.91791	11.7082	12.3191	12.5958	12.1678	14.1066	13.2844	11.4972	9.26896	10.9484	9.51588	12.5334	10.0149	10.3729	11.9534	8.36705	8.81424	10.8006	12.4294	15.3325	11.1778	11.3618	14.1876	11.0854	14.9589	11.7828	11.2558
Pnkp	ENSMUSG00000002963	7	1.82743	3.53093	2.70554	2.6134	2.08049	1.48233	2.41432	2.12437	2.60353	3.31829	2.11946	3.45817	3.03945	3.48159	3.91073	2.59051	2.59251	2.97746	1.54037	1.01409	1.56158	1.38416	1.90579	2.13737	2.55469	3.34871	2.72616	2.71	1.58598	2.04032	1.77684	2.52313	1.93364	1.64598	1.61894	1.45083	2.13075	4.03488	3.10493	2.49027	1.5764	1.1847	2.08729	2.5708	2.28378
Med25	ENSMUSG00000002968	7	8.43428	10.765	11.228	8.94058	10.5119	9.78339	11.8302	7.19018	15.6212	15.3969	9.84035	13.5667	12.1578	9.1057	14.3986	10.5021	13.1982	18.237	10.5393	11.3394	6.07282	12.7343	15.2464	11.1143	18.9047	9.59964	12.2677	16.0432	8.98722	7.28684	12.1148	9.62527	8.43771	8.91571	8.81424	10.9618	19.887	14.5256	11.1778	9.96107	10.4042	7.27741	16.5244	6.85546	6.85133
Bcam	ENSMUSG00000002980	7	0.843428	1.11956	2.36735	1.78812	2.02574	1.63056	3.25934	1.79754	3.2978	3.98194	3.0278	2.66013	1.89965	1.20517	3.19969	2.45048	1.64978	2.2331	1.78358	2.02819	2.25562	1.24574	1.466	1.7099	1.40508	1.8976	0.954157	2.168	0.8811	0.728684	0.646122	1.40174	1.2305	0.685824	0.899412	0.806014	2.48588	2.21918	1.03498	1.40078	1.26112	1.86166	1.21758	0.428466	0.978761
Clptm1	ENSMUSG00000002981	7	4.49828	6.54514	6.4933	4.81416	5.58446	6.96696	6.88083	8.00724	10.7613	10.7513	7.87228	8.51241	7.59862	6.69537	6.57714	6.65131	10.0165	11.3516	4.94538	5.90018	4.33773	8.30496	10.5552	11.3281	8.81368	6.5858	6.6791	7.6964	7.57746	6.41242	6.94581	6.91524	7.383	9.3272	7.73494	8.54375	10.2986	12.7099	8.07283	5.13618	7.67181	6.76969	9.04491	6.85546	8.80885
Relb	ENSMUSG00000002983	7	2.67086	3.10033	3.11137	2.6134	3.12073	3.1129	2.77647	1.47072	1.73569	3.05282	4.08753	2.66013	1.13979	3.48159	1.95537	3.01059	1.64978	1.86092	2.35108	2.95009	3.12316	1.52258	2.34559	1.28242	2.93789	2.90222	2.58986	2.0596	2.11464	1.74884	1.93837	1.58864	1.93364	2.05747	1.43906	2.09564	2.13075	1.41221	2.48395	2.64591	1.47131	2.20015	1.56547	1.2854	1.63127
Tomm40	ENSMUSG00000002984	7	18.5554	23.0802	11.3633	20.0819	16.2606	16.0092	9.6573	9.47796	9.3727	20.7061	23.0113	14.6307	12.5377	14.7298	12.7988	19.3238	6.71695	5.76884	17.1062	15.3036	15.9628	11.7654	13.3406	5.34343	4.59844	24.5572	20.3099	8.3468	12.5116	15.3024	15.9915	9.99907	15.1176	12.3448	13.3113	10.9618	20.7748	9.28022	13.8687	18.0544	11.1399	16.078	6.26186	11.1401	15.1708
Apoe	ENSMUSG00000002985	7	158.143	151.227	183.639	156.254	163.044	147.64	172.021	161.125	191.793	208.123	165.166	230.766	194.715	143.95	164.962	168.593	226.962	252.898	116.743	124.273	96.1241	166.791	187.061	175.692	276.673	200.588	184.698	268.29	169.171	180.568	236.158	168.209	190.376	209.588	174.306	198.441	282.857	292.327	240.943	240.311	168.78	194.205	309.962	156.39	197.873
Apoc2	ENSMUSG00000002992	7	0	0	0	0	0	0	0	0	0	0	0	0	0	0	0	0	0	0	0	0	0	0	0	0	0	0	0	0	0	0	0	0	0	0	0	0	0	0	0	0	0	0	0	0	0
Hbp1	ENSMUSG00000002996	12	14.9006	14.3821	11.972	12.6544	14.1802	14.5268	20.8839	14.5438	13.1912	16.1932	17.7126	17.1578	12.9177	16.3367	14.2208	13.3026	11.902	13.0264	15.1604	14.0129	13.8807	10.5196	10.262	13.038	9.83555	12.2786	13.6308	10.84	9.33966	12.2419	13.2455	12.7091	14.5902	12.0705	11.6924	11.2842	14.0274	10.8942	15.5247	14.6303	11.1399	12.4393	13.9152	10.4974	12.887
Prkar2b	ENSMUSG00000002997	12	1.26514	0.688962	0.608747	0.687737	0.985493	1.18586	2.41432	0.817066	1.90925	0.92912	1.5139	0.931045	1.51972	2.00861	1.95537	0.980193	1.29625	1.86092	1.13501	0.645332	1.38807	0.415248	1.3194	1.06869	1.40508	0.669742	0.681541	1.084	1.93842	1.16589	1.45378	0.373797	0.878928	0.274329	1.07929	0.967217	0	0.605232	1.03498	1.24513	0.945839	0.846211	1.39152	1.71386	1.14189
Cdkn1b	ENSMUSG00000003031	6	40.0628	38.668	35.172	44.7029	44.1282	39.43	49.7351	44.1215	45.1278	51.7653	62.3727	50.1434	45.9716	41.913	47.1065	36.8973	28.9889	26.2389	37.0498	34.387	38.3455	23.8075	22.8695	22.4424	16.9887	19.7574	22.2182	34.688	35.5964	37.8916	28.4294	23.082	22.5006	39.7778	32.3788	29.1777	34.092	29.4546	36.6382	39.9999	27.6395	29.7866	25.7432	30.4211	33.9304
Klf4	ENSMUSG00000003032	4	100.93	66.7432	131.625	102.885	103.148	132.669	67.7218	59.4824	83.8336	46.3233	45.1142	63.3111	69.9073	53.9646	61.3274	90.5979	151.544	198.56	93.5569	102.055	112.954	102.151	112.149	148.761	123.264	52.2399	43.2097	125.094	125.116	114.841	89.4879	109.055	90.3538	81.8873	93.7187	88.3391	65.8757	106.521	98.9439	101.167	110.768	99.3451	109.93	79.2662	75.6909
Ap1m1	ENSMUSG00000003033	8	3.23314	5.25334	4.93761	3.57623	4.37997	3.85406	4.70793	3.59509	5.72776	3.84921	3.63336	5.05425	4.74914	4.15113	5.51058	3.5707	5.77422	6.5132	3.32395	5.80799	4.33773	4.42931	4.69119	6.83958	5.62032	7.47879	4.49817	3.9024	5.11038	4.37211	2.42296	5.04626	5.62514	4.25211	5.75624	3.06285	4.97175	5.0436	4.5539	5.29182	4.6241	4.14643	4.6964	2.5708	3.91505
Rab8a	ENSMUSG00000003037	8	15.1817	13.6931	20.3592	17.331	20.7501	20.0115	21.9704	17.9754	25.1674	20.9716	22.7085	21.8131	21.4661	17.6758	20.6202	17.3634	29.2246	19.7257	16.8629	24.4304	21.5151	21.3161	27.5607	24.5798	27.3352	13.3948	11.041	21.0296	19.7366	17.3427	18.576	19.1571	17.227	18.9287	20.3267	16.7651	22.9056	23.8058	21.7345	18.0544	17.4455	18.7859	21.7426	17.7813	14.6814
Hmgn2	ENSMUSG00000003038	4	8.15314	11.0234	5.2758	6.60227	7.2817	6.96696	9.05372	10.4584	6.76918	8.49482	11.5056	11.3056	9.68824	12.7212	8.88802	5.67112	6.48127	2.41919	8.18826	10.3253	6.41984	6.64396	7.62318	3.84727	3.3211	14.8459	11.9951	7.2628	10.397	9.32716	8.39959	11.2139	15.8207	8.64138	9.35388	10.4782	3.90638	8.67499	9.5218	6.07003	7.88199	9.47756	4.34851	9.42625	8.97198
Fam32a	ENSMUSG00000003039	8	26.568	28.0752	38.2158	28.8849	39.2007	36.0206	36.6977	42.4874	48.9463	37.6957	45.417	42.9611	47.6813	32.5395	47.6398	30.246	48.5506	50.9891	31.2127	43.2373	35.2224	36.5418	41.9275	48.732	51.8602	29.4687	30.8056	32.6284	37.8873	34.3939	32.7907	39.8094	39.0244	36.2115	37.0558	39.6559	35.335	50.2342	41.6061	33.463	37.0979	36.6409	36.1796	32.7777	30.6679
Elf3	ENSMUSG00000003051	1	7.16914	6.45902	3.58484	8.39039	5.80346	6.96696	2.89719	2.77802	1.21498	6.76931	3.33058	4.1232	2.08962	3.21378	2.13313	5.74113	3.65308	3.53574	6.08039	8.20494	4.85826	4.42931	4.69119	1.92363	2.42695	5.58118	6.13387	3.252	3.34818	4.51784	5.49204	4.11177	6.85564	5.48659	4.31718	5.4809	7.81276	5.85057	4.7609	4.35797	2.31205	3.38484	2.60911	2.14233	3.91505
Cyp2c29	ENSMUSG00000003053	19	0	0	0	0	0	0	0	0	0	0.132731	0	0	0	0	0	0	0	0	0	0	0	0	0	0	0	0	0	0	0	0	0	0	0	0	0	0	0	0	0	0	0	0	0	0	0
Stard3nl	ENSMUSG00000003062	13	3.936	3.44481	3.92303	3.02604	3.66823	2.07526	3.7422	1.79754	4.51278	3.84921	4.5417	2.39412	2.08962	3.88331	3.91073	3.50069	2.94603	3.34965	3.89145	2.95009	1.21456	3.73723	3.66499	4.48848	4.47071	5.80443	6.81541	3.252	4.93416	2.62326	3.23061	3.45762	2.63678	3.01762	1.25918	2.74045	2.66344	5.85057	2.69094	3.7354	4.7292	2.87712	2.60911	2.78503	2.93628
Stk11	ENSMUSG00000003068	10	6.04457	7.14798	7.10204	4.81416	7.0627	7.26342	7.48441	6.69994	9.54627	9.2912	9.23479	9.70947	8.73841	6.56146	8.71026	7.21142	9.4273	10.0489	5.83717	7.92837	7.28738	8.30496	11.1416	5.98464	9.32462	10.1578	7.76957	7.2628	7.57746	7.14111	6.46122	7.84973	10.0198	6.72107	9.71365	9.02736	7.63519	9.28022	8.07283	6.84823	8.40746	7.86976	7.13156	8.78356	8.15635
Efna2	ENSMUSG00000003070	10	0.421714	1.55016	0.946939	0.962831	1.09499	0.889399	0.845014	1.14389	1.56212	0.92912	2.42224	1.59608	2.27959	1.60689	2.48865	0.630124	0.824889	0.372183	0.972862	1.19847	1.04105	0.830496	0.293199	1.49616	1.27734	1.00461	0.136308	1.1924	1.7622	1.60311	0.969183	0.747594	1.2305	1.09732	0.899412	0.806014	1.06538	0.605232	1.86296	0.93385	2.20696	1.69242	0.869703	1.07117	2.12065
Atp5d	ENSMUSG00000003072	10	25.7246	25.75	25.5674	22.6953	24.8016	21.642	28.3683	20.0998	28.986	32.121	26.6446	30.1925	25.4554	22.3625	23.9977	20.7941	31.4636	28.8442	21.8083	29.5931	24.4648	24.638	33.7179	31.8468	29.7621	39.8497	26.7164	22.3304	25.1995	26.0869	24.0681	25.4182	24.61	21.672	23.7445	23.6968	30.0081	32.8843	30.4284	26.1478	19.4423	23.44	26.439	19.7094	18.2702
Ppp5c	ENSMUSG00000003099	7	2.67086	6.20066	3.92303	3.85133	4.76322	2.96466	4.94937	3.7585	5.55419	6.63657	7.26672	6.91634	5.509	5.08848	5.15505	5.39106	4.24228	2.60528	3.72931	4.97828	5.03177	7.05921	6.89018	4.91595	5.23711	6.25093	7.63326	5.0948	6.69636	3.78916	5.16898	4.39211	6.32828	5.76092	5.57635	4.99729	7.10251	6.05232	4.96789	6.22567	3.99354	6.34658	3.30487	4.49889	7.34071
Cdk12	ENSMUSG00000003119	11	10.2617	6.63126	13.3924	9.49077	13.6874	10.9693	17.5039	17.4852	14.2326	8.49482	12.5654	11.9706	16.1471	14.3281	14.0431	12.0424	16.0264	14.143	17.2683	13.6442	14.4013	17.8557	13.3406	13.038	19.1602	5.91605	5.99756	13.2248	12.5116	10.9303	11.1456	12.9894	11.0745	10.4245	13.3113	10.4782	7.10251	9.48196	10.7638	10.8949	16.8149	9.90067	17.3941	14.5678	11.4189
Lipe	ENSMUSG00000003123	7	0.421714	1.03344	1.55569	2.3383	1.97099	2.81643	2.17289	1.47072	2.7771	1.72551	1.81668	2.39412	1.51972	1.33907	2.13313	1.47029	2.94603	2.97746	1.62144	2.48914	0.694037	1.52258	1.75919	1.28242	2.68242	0.781366	0.545233	1.8428	1.7622	2.04032	1.29224	1.40174	1.93364	1.64598	1.07929	1.12842	1.95319	2.01744	1.44897	1.24513	2.10187	1.94628	2.95699	0.642699	1.46814
Pafah1b2	ENSMUSG00000003131	9	9.55885	10.5067	11.8367	8.52793	9.96443	9.19045	9.53658	9.15113	9.89341	7.69843	8.47784	8.37941	8.16851	10.8465	9.95459	7.98157	10.8414	8.93239	8.91791	8.94246	9.02248	8.99704	6.45038	10.2594	10.091	8.81827	9.40526	8.672	8.63478	8.88995	7.26888	8.69078	8.08614	5.48659	8.99412	9.02736	3.01856	10.8942	6.41686	7.62644	9.98386	11.0007	9.21885	8.99779	7.83009
Tbc1d8	ENSMUSG00000003134	1	1.12457	1.20568	1.55569	1.23793	1.36874	1.48233	0.482865	1.63413	1.56212	1.06185	0.60556	1.33006	0.759862	0.937351	1.7776	1.33026	1.64978	1.67482	1.86465	1.47505	2.42913	0.69208	1.3194	0.641211	1.53281	1.11624	0.954157	1.8428	0.70488	2.769	0.807653	0.934492	1.05471	0.960153	0.899412	1.45083	1.59806	2.21918	1.24197	1.8677	1.26112	1.35394	2.08729	1.2854	1.95752
Cnot11	ENSMUSG00000003135	1	18.9771	21.1856	17.1802	18.1562	18.6696	17.9362	11.5888	13.7267	15.9683	16.5914	13.7765	12.7686	14.8173	15.1315	17.4205	20.374	17.794	15.2595	30.7262	31.5291	30.1906	16.7483	18.9113	12.183	15.8391	18.8644	14.585	17.5608	13.2165	16.1768	14.8608	13.9239	15.8207	16.3226	15.6498	16.6039	18.8216	17.9552	14.9037	17.4319	14.608	16.8396	10.7843	13.7109	16.4758
Slc2a3	ENSMUSG00000003153	6	188.366	201.005	173.155	188.44	187.244	221.164	161.156	172.891	179.47	161.8	176.824	195.254	133.926	139.665	149.852	171.114	167.099	163.202	162.306	183.828	194.677	149.489	193.951	213.737	117.771	171.454	186.879	170.622	126.35	166.869	123.086	130.735	132.191	163.363	144.805	164.91	160.872	160.588	172.013	161.245	133.153	152.149	129.412	126.612	142.573
Foxj2	ENSMUSG00000003154	6	0.843428	1.98077	1.7586	1.65057	1.58774	1.63056	1.56931	1.3073	1.38855	2.25644	2.87641	1.06405	1.32976	1.47298	1.24432	1.40028	0.471365	1.11655	1.13501	1.75162	0.867546	1.10733	1.466	1.49616	1.14961	2.00923	1.36308	1.4092	1.93842	2.18605	1.45378	1.02794	1.2305	1.50881	2.51835	1.28962	2.30831	0.605232	1.65596	2.02334	0.840746	1.6078	1.21758	2.14233	1.7944
Sri	ENSMUSG00000003161	5	9.13714	12.143	10.0105	10.7287	9.96443	11.4139	8.69157	10.4584	13.3648	14.6005	9.99174	10.7735	8.54845	9.2396	10.3101	10.5021	7.18832	10.9794	9.97184	11.155	12.3191	10.2428	11.1416	9.40443	9.96329	13.953	13.3582	15.3928	13.7452	14.2822	7.43041	9.25147	8.43771	8.50421	10.4332	8.70495	14.0274	12.9116	8.69382	11.5175	10.8246	11.5085	10.2625	9.85472	10.4401
Dgcr2	ENSMUSG00000003166	16	6.04457	6.63126	6.83149	7.15246	6.46046	4.89169	9.17443	7.02676	5.90133	9.02574	7.26672	7.04934	6.07889	7.23099	6.04386	7.63151	9.54514	8.7463	6.48575	7.83618	8.15493	7.88971	6.59698	8.54948	8.17501	7.47879	5.0434	9.9728	4.93416	6.84963	6.29969	7.56939	5.97671	7.40689	7.55506	8.22134	10.8313	7.26278	5.58888	6.84823	7.35653	6.93893	8.52309	6.42699	5.54632
Irf3	ENSMUSG00000003184	7	3.65486	4.13377	2.77318	2.3383	3.06598	1.18586	2.77647	2.94144	4.16565	3.71648	3.48197	4.25621	3.98927	2.00861	3.73297	3.08061	4.36013	4.2801	1.94572	2.48914	1.9086	3.73723	4.10479	4.91595	3.83203	4.01845	2.99878	3.0352	5.11038	2.769	2.0999	3.36417	3.6915	1.92031	3.23788	3.22406	2.66344	4.03488	3.31193	2.17898	1.89168	3.55409	2.26123	2.5708	2.28378
Bcl2l12	ENSMUSG00000003190	7	0.984	1.63628	0.744024	2.47585	1.75199	1.63056	1.69003	1.47072	0.347137	3.18556	1.66529	1.72908	1.32976	1.20517	1.7776	1.47029	0.235682	0.372183	1.54037	1.29066	1.04105	1.24574	2.19899	0.641211	0.510938	1.8976	1.09047	0.8672	2.29086	1.31163	1.93837	1.02794	1.05471	0.960153	1.97871	1.61203	3.55125	0.806976	0.827982	0.466925	1.26112	1.01545	0.521822	1.49963	1.14189
Zfp959	ENSMUSG00000003198	17	0.281143	0.688962	0.811662	0.412642	0.328498	0.592932	0.241432	0.163413	0	0.530926	0.15139	0.133006	0	1.07126	0.355521	0.490097	0.589206	0.744366	0.891791	0.368761	0.347018	0.69208	0.1466	0	0.638672	0.669742	0.954157	0.2168	0.52866	0.728684	0.484592	0.560695	0.527357	0.685824	0.71953	0.644811	0.355125	0.201744	0.620987	0.622567	0.210187	0.507726	0.695762	0.428466	0.652508
Mpnd	ENSMUSG00000003199	17	4.49828	7.49246	6.4933	4.12642	5.80346	5.33639	3.62149	4.90239	6.94274	7.1675	6.20699	7.84738	5.509	4.68676	8.35474	5.67112	8.60241	8.7463	4.05359	6.36113	6.24633	5.39822	6.45038	7.90827	6.00352	7.81366	5.17971	7.9132	7.57746	6.84963	4.52286	6.16765	5.09778	3.84061	4.85682	5.9645	11.1864	8.87673	6.41686	6.38131	5.78013	5.83885	7.47944	5.78429	5.70944
Sh3gl1	ENSMUSG00000003200	17	5.48228	7.75082	4.3965	9.21567	7.3912	9.33869	5.79438	4.41215	2.95067	15.6623	15.5932	6.91634	6.83876	12.4534	8.5325	8.26163	3.18171	0.744366	7.86397	9.12684	2.94966	5.12139	7.47658	2.99232	1.78828	5.80443	4.63448	5.8536	7.40124	7.14111	7.915	5.04626	3.33993	6.85824	4.67694	6.60932	13.8499	3.83313	7.03785	7.31516	6.3056	7.6159	2.43517	4.71313	8.15635
Ebi3	ENSMUSG00000003206	17	0	0	0.135277	0	0	0	0.241432	0.326826	0.173569	0.265463	0.15139	0.266013	0	0.267815	0	0.0700138	0	0.186092	0	0.184381	0.173509	0	0	0.213737	0	0	0.817849	0	0.35244	0	0.484592	0.186898	0	0	0	0.161203	0.177563	0	0	0.311283	0.105093	0	0	0.428466	0
Yju2	ENSMUSG00000003208	17	0.843428	1.03344	1.69096	2.6134	1.97099	1.18586	2.41432	1.96096	2.7771	3.45102	2.42224	2.26111	2.27959	1.20517	3.19969	1.5403	2.82819	2.97746	1.86465	2.30476	1.04105	1.52258	1.90579	1.28242	3.3211	0.669742	0.408925	1.626	1.23354	1.74884	2.0999	1.68209	0.527357	2.05747	1.43906	1.12842	2.13075	2.01744	1.03498	2.33463	1.47131	1.6078	2.95699	2.14233	0.978761
Ranbp2	ENSMUSG00000003226	10	20.2423	11.2818	24.2822	21.7325	12.8662	15.5645	20.7632	24.6754	15.6212	11.1494	8.47784	15.1627	19.1865	14.8637	21.509	22.5444	11.3128	23.8197	21.403	12.1691	21.3416	20.624	11.5814	16.8852	23.2477	7.59041	13.3582	17.1272	22.5562	19.0915	24.8757	25.3247	18.2817	25.2383	20.3267	14.3471	8.52301	8.87673	14.2827	19.6109	24.2765	17.6858	28.0044	23.3514	21.2065
Edar	ENSMUSG00000003227	10	0	0	0	0	0.0547496	0	0	0	0	0.132731	0	0	0	0	0	0	0	0	0	0	0.173509	0	0	0	0	0.223247	0	0	0	0	0	0	0	0	0	0.161203	0	0	0	0	0	0	0	0	0
Grk5	ENSMUSG00000003228	19	0.421714	0.775082	0.405831	0.825284	0.875994	0.741166	0.362149	0.653652	1.21498	0.265463	0.45417	0.798039	0.379931	0.803444	0.17776	0.420083	0.707047	0.930458	0.243216	0.737523	0.520527	1.10733	1.0262	0.427474	0.766407	1.22786	0.545233	0.6504	0.70488	1.31163	0.807653	0.841043	0.175786	0.411494	0.899412	0.806014	0.532688	0.201744	0.827982	0.466925	0.735653	0.676969	0.869703	0.428466	0.978761
Dvl3	ENSMUSG00000003233	16	0	0.0861203	0	0.137547	0.0547496	0	0	0.326826	0	0.132731	0	0.133006	0.189965	0	0	0	0	0.186092	0.162144	0.184381	0.173509	0.276832	0	0	0.127734	0.223247	0.136308	0	0	0	0	0.0934492	0	0.137165	0	0	0	0.201744	0	0	0.210187	0.0846211	0.173941	0	0.326254
Abcf3	ENSMUSG00000003234	16	2.81143	4.13377	2.23207	1.78812	2.29948	2.6682	1.44859	1.3073	2.95067	3.18556	4.08753	1.46307	2.46955	2.00861	1.59984	2.66052	2.35682	1.86092	2.10787	2.67352	3.12316	1.10733	2.78539	1.49616	2.04375	3.01384	3.81663	1.084	2.46708	2.04032	1.77684	3.17727	1.40628	2.19464	1.07929	2.57925	2.48588	2.42093	2.27695	2.33463	1.15603	2.53863	1.39152	2.14233	1.95752
Eif2b5	ENSMUSG00000003235	16	26.8491	22.8219	32.8047	21.87	34.7113	26.8302	21.0046	16.5047	30.7216	29.4664	29.3697	27.1333	27.1651	22.8981	29.3305	27.7255	51.4966	48.0116	24.808	29.2243	24.1178	35.9881	44.1265	31.6331	43.4297	19.3109	15.8117	30.5688	26.2568	21.1318	27.4602	35.4173	31.993	27.8444	31.2995	26.2761	53.2688	47.8133	27.9444	22.8793	32.3687	29.025	34.6142	25.9222	20.3909
Cyth2	ENSMUSG00000003269	7	4.07657	6.54514	6.29038	5.63944	6.62471	4.00229	5.67366	6.04628	9.54627	6.23838	6.96394	6.51732	5.88893	6.69537	5.8661	7.56149	6.71695	8.37412	4.70217	4.7939	2.60264	5.12139	2.78539	4.48848	5.87579	8.14853	4.49817	6.6124	6.34392	5.39226	4.68439	5.23316	4.74621	6.72107	4.1373	5.4809	7.99032	8.06976	4.13991	6.07003	5.04448	5.33113	5.5661	4.49889	5.54632
Sult2b1	ENSMUSG00000003271	7	0	0	0	0	0.0547496	0	0.120716	0	0	0.132731	0.15139	0.133006	0	0.133907	0.17776	0.210041	0	0	0	0	0	0	0.1466	0	0	0.111624	0	0	0.17622	0.291474	0	0.0934492	0	0	0.359765	0.161203	0	0	0.413991	0	0.105093	0.169242	0	0	0
Car11	ENSMUSG00000003273	7	0.281143	0.430601	0.270554	0.412642	0.328498	0.592932	0.603581	0.653652	0.520706	0.796389	0.75695	0.665032	0.189965	0.133907	0.533281	0.490097	0.589206	0.372183	0.405359	0.368761	0.867546	0.276832	0.586398	0	0.127734	0.558118	0	0.4336	0.70488	0.437211	0.484592	0.280348	0.175786	0.411494	0.179882	0	0.887813	0.806976	0.413991	0.622567	0.63056	0.423105	0.347881	0.428466	0.489381
Dlgap1	ENSMUSG00000003279	17	2.67086	2.41137	2.36735	3.02604	2.62798	3.26113	0.96573	0.980479	1.38855	1.19458	1.21112	1.33006	0.759862	1.33907	0.888802	0.91018	2.71035	3.16356	2.27001	3.22666	3.47018	0.830496	1.90579	0.854948	1.40508	2.00923	1.36308	2.4932	1.7622	1.60311	2.0999	2.71003	2.461	2.05747	2.51835	2.09564	1.24294	1.8157	2.69094	2.02334	2.73242	2.03091	1.04364	0.856932	2.77316
Plag1	ENSMUSG00000003282	4	0.843428	0.258361	0.47347	0.962831	0.711745	0.592932	0.724297	0.326826	0.173569	0.663657	0.45417	0.665032	0.379931	0.401722	1.06656	0.700138	0.589206	0.186092	0.891791	0.276571	0.694037	1.10733	0.439799	0.641211	0.766407	0.223247	0.272616	0.9756	0.52866	0.437211	0.969183	1.02794	0.703142	0.822988	0.539647	0.322406	0.710251	0.403488	0	0.778208	0.735653	0.507726	0.347881	0.428466	0.815635
Hck	ENSMUSG00000003283	2	7.872	9.73159	10.2811	6.73982	10.6214	7.41166	7.24297	8.49748	13.3648	9.42394	9.53757	12.7686	10.4481	10.3109	8.88802	8.75173	10.4879	11.3516	7.86397	10.1409	6.76686	4.01406	8.35617	6.62585	8.17501	9.04152	5.31602	10.9484	10.7494	9.91011	9.69183	8.31698	12.1292	8.91571	6.65565	7.89894	13.4948	13.3151	13.8687	8.24901	8.61765	8.54673	8.69703	5.14159	7.01446
Mrpl4	ENSMUSG00000003299	9	4.77943	6.8035	7.10204	7.8402	6.89845	7.26342	7.00154	5.06581	9.89341	10.7513	7.11533	9.31045	9.11834	7.09709	11.91	6.5813	9.54514	9.11848	5.59396	8.02056	7.80791	7.75129	9.38237	12.3967	8.94141	7.03229	6.13387	9.5392	6.1677	7.57832	8.88418	7.38249	7.03142	7.54406	5.03671	5.6421	11.1864	11.2977	6.83085	7.78208	7.14634	7.95438	9.21885	10.2832	7.01446
Keap1	ENSMUSG00000003308	9	6.888	9.64547	12.0397	11.2789	10.6214	9.63515	10.9852	7.517	14.7533	8.89301	9.84035	10.6405	13.1076	11.2482	10.3101	8.68171	12.3733	12.0959	8.43147	12.3535	9.543	8.02812	8.20958	7.69453	12.2625	7.25554	6.27018	12.2492	12.3354	9.91011	9.85336	8.13008	9.49242	8.50421	11.5125	6.44811	8.70057	9.68371	7.65884	7.93773	8.19727	8.88521	11.654	10.4974	9.62449
Ap1m2	ENSMUSG00000003309	9	1.40571	1.98077	2.23207	1.78812	2.08049	1.7788	3.50077	2.94144	6.76918	7.56569	4.84448	6.91634	7.21869	3.6155	7.11042	2.0304	2.47467	4.83838	1.54037	0.921903	1.21456	2.76832	1.3194	2.56484	6.76993	2.12085	3.54401	3.252	3.17196	2.62326	1.61531	1.77554	1.2305	3.56628	2.33847	1.77323	6.03713	4.43837	4.7609	3.42412	3.67826	3.63871	6.60974	3.2135	3.42567
Glg1	ENSMUSG00000003316	8	24.7406	12.6597	29.3551	20.2195	25.7323	26.9784	26.9197	26.9632	24.126	15.6623	20.4376	22.7441	22.7959	25.4424	27.5529	23.7347	34.4096	32.3799	27.2401	22.4023	23.2502	29.0673	31.9587	30.5644	29.6344	13.7297	13.7671	39.7828	38.7684	35.8513	20.1913	30.7448	26.8952	24.4153	24.1042	25.47	16.1582	23.8058	22.3555	32.2178	42.0373	34.0177	42.4415	43.4893	32.9516
Atp8b3	ENSMUSG00000003341	10	0	0	0.202916	0	0.164249	0	0.120716	0	0.694274	0.132731	0	0.266013	0	0.267815	0.17776	0.0700138	0.117841	0.558275	0	0.0921903	0.173509	0	0.1466	0.213737	0	0.111624	0.136308	0.2168	0.17622	0	0	0.280348	0.175786	0.411494	0	0	0	0.201744	0.206996	0.155642	0	0.0846211	0	0	0.163127
Btbd2	ENSMUSG00000003344	10	2.38971	3.78929	3.17901	3.57623	3.17548	3.55759	4.70793	4.57557	3.64494	8.09662	6.35838	3.32516	2.65952	4.01722	3.37745	3.08061	2.12114	1.86092	1.94572	4.60952	4.33773	2.07624	2.63879	2.35111	1.27734	3.01384	3.13509	1.7344	1.93842	2.62326	2.0999	3.55107	1.93364	2.05747	1.25918	3.22406	4.2615	2.62267	4.13991	2.95719	2.94261	2.53863	1.91335	2.35656	3.42567
Csnk1g2	ENSMUSG00000003345	10	8.71542	20.066	9.67231	14.3049	14.5087	14.6751	13.7617	15.6877	10.7613	26.9445	22.7085	16.2268	12.9177	19.1487	12.0877	13.0226	8.60241	6.5132	14.5929	16.963	13.8807	14.2568	17.7385	10.2594	7.91954	23.3293	16.4933	12.2492	12.6878	15.7396	13.8916	12.0549	10.7229	13.4421	9.53377	14.5083	20.7748	15.736	15.9387	13.8521	13.2418	16.078	7.47944	13.2824	18.1071
Abhd17a	ENSMUSG00000003346	10	3.65486	6.45902	3.5172	4.53906	4.65372	4.00229	4.58722	6.2097	3.99208	8.22935	6.35838	6.51732	4.36921	4.82066	4.79953	3.22064	4.0066	2.2331	4.21574	4.42514	5.20527	4.56773	7.03678	3.41979	3.44883	7.14392	5.17971	3.6856	4.4055	4.66358	5.16898	4.85936	5.27357	4.80076	3.77753	2.74045	7.28007	5.85057	5.79588	4.66925	4.6241	4.31567	2.60911	3.42773	4.73068
Mob3a	ENSMUSG00000003348	10	0.984	1.63628	2.16443	0.550189	2.08049	1.7788	2.65576	0.817066	2.42996	1.99097	2.11946	2.52712	2.08962	2.27642	2.66641	1.5403	2.23898	2.97746	1.29715	1.29066	0.694037	1.10733	1.0262	0.641211	2.04375	0.892989	0.817849	2.0596	2.11464	1.45737	0.323061	1.77554	1.05471	0.548659	1.97871	1.28962	1.77563	2.01744	1.44897	1.71206	1.36621	1.86166	1.56547	1.2854	1.30502
Cacnb3	ENSMUSG00000003352	15	0.140571	0.258361	0.405831	0.137547	0.164249	0.148233	0.362149	0.653652	0.867843	1.85824	0.75695	0.532026	0.569896	0.535629	0.17776	0.210041	0.353524	0.186092	0.0810719	0.276571	0.173509	0.69208	0.293199	0.427474	0.255469	0.446495	0.408925	0.4336	0.52866	0.728684	0	0.560695	0.175786	0.411494	0.71953	0.644811	0.177563	0.605232	0.413991	0.622567	0.31528	0.592348	0.695762	0.856932	0
Ccdc65	ENSMUSG00000003354	15	0	0	0.0676385	0.137547	0.164249	0.148233	0.120716	0.163413	0.173569	0.265463	0.30278	0.133006	0.379931	0.133907	0.355521	0	0	0	0.0810719	0.276571	0	0	0.1466	0.427474	0.255469	0.111624	0.272616	0.1084	0	0.291474	0	0	0	0.137165	0.179882	0	0.177563	0	0	0	0	0	0.347881	0	0.163127
Fkbp11	ENSMUSG00000003355	15	3.65486	5.33946	2.77318	3.57623	3.55873	2.6682	4.82865	4.41215	2.95067	3.84921	4.5417	3.32516	3.79931	3.21378	5.51058	3.01059	4.24228	3.53574	3.81038	4.42514	3.47018	3.59881	5.57078	5.55716	4.21524	4.91144	6.54279	4.2276	3.17196	4.66358	2.74602	4.01832	3.51571	3.56628	4.1373	3.86887	3.72882	5.44709	2.27695	3.11283	4.09864	3.89257	4.87034	3.2135	2.61003
Ddx23	ENSMUSG00000003360	15	3.51428	2.49749	4.7347	2.6134	4.27047	3.26113	4.10435	2.12437	3.64494	4.51287	3.78475	3.19216	4.74914	4.82066	4.62177	3.22064	4.36013	4.2801	3.81038	4.05638	3.99071	5.67505	3.81159	3.41979	4.34297	3.34871	2.18093	5.5284	3.34818	6.12095	4.52286	3.64452	3.6915	3.97778	3.41777	3.54646	4.79419	5.64883	3.93292	3.42412	4.51901	3.55409	2.95699	5.35583	4.56755
Pld3	ENSMUSG00000003363	7	2.53028	3.87541	3.5172	3.85133	3.66823	5.78109	3.25934	3.92191	4.16565	6.37111	4.84448	4.1232	3.22941	5.22238	6.57714	2.5205	4.83149	5.02447	3.1618	3.7798	3.29667	4.98297	6.01058	6.41211	2.42695	4.68819	5.0434	3.794	4.22928	4.08063	5.65357	3.92487	5.62514	4.93793	2.33847	5.31969	4.61663	5.24534	8.27982	4.82489	3.57317	6.34658	3.65275	4.07043	4.89381
Grik5	ENSMUSG00000003378	7	0	0.258361	0.270554	0	0.0547496	0	0.120716	0	0.173569	0.398194	0.15139	0	0.189965	0.267815	0.17776	0	0.117841	0	0.486431	0.0921903	0	0.138416	0.1466	0.213737	0.127734	0.446495	0	0	0.17622	0.145737	0	0	0	0	0.179882	0.161203	0.177563	0	0	0.311283	0.31528	0	0.173941	0	0
Cd79a	ENSMUSG00000003379	7	0	0	0	0	0	0	0	0	0	0	0	0	0	0	0	0	0	0	0	0	0	0	0	0	0	0	0	0	0	0	0	0	0	0	0	0	0	0	0	0	0	0	0	0	0
Rabac1	ENSMUSG00000003380	7	8.01257	9.38711	6.83149	7.8402	9.69069	8.00459	7.60512	7.68042	8.15772	11.1494	9.23479	11.3056	7.78858	6.56146	7.28818	7.07139	10.7236	8.7463	5.02646	7.92837	5.7258	10.1044	11.8746	10.6869	12.3902	10.6042	12.404	8.0216	9.51588	8.45274	8.23806	8.69078	9.14085	9.60153	8.09471	8.38255	13.1396	13.5168	13.2477	9.80543	9.24821	10.0699	8.52309	8.78356	7.66696
Etv3	ENSMUSG00000003382	3	2.24914	4.13377	1.7586	3.57623	2.40898	2.6682	2.41432	1.14389	0.694274	1.72551	2.11946	2.79314	1.32976	2.14252	2.13313	2.17043	1.76762	1.11655	2.27001	1.65943	2.77615	2.35307	1.75919	0.854948	1.40508	2.12085	1.22677	1.626	2.11464	0.728684	1.29224	1.40174	2.10943	1.23448	2.33847	1.45083	1.06538	1.61395	2.06996	1.08949	1.36621	1.69242	0	1.9281	1.7944
Prkcsh	ENSMUSG00000003402	9	10.6834	14.6404	13.9335	9.76586	12.7019	9.48692	9.17443	12.9096	18.919	12.344	14.382	16.2268	14.2474	11.9178	13.5098	10.9922	17.794	20.0979	8.59362	11.4316	8.84897	11.7654	12.1678	14.1066	15.9668	12.8367	10.632	13.55	13.3927	11.2217	11.4687	13.0829	13.0081	10.9732	12.5918	12.0902	11.1864	17.7535	13.0407	11.9844	14.5029	12.7778	15.4807	13.0682	10.9295
Elavl3	ENSMUSG00000003410	9	0.421714	0.602842	0.811662	0.412642	0.766495	1.63056	1.32788	0.490239	0.347137	0.796389	1.36251	0.931045	0.759862	0.937351	0.888802	1.05021	0.707047	0.558275	1.05393	0.645332	0.867546	0.276832	0.439799	0.854948	0.638672	1.33948	1.36308	0.542	0.70488	1.89458	0.323061	0.747594	0.527357	1.09732	1.97871	1.12842	0.355125	0.403488	1.65596	1.71206	1.26112	0.930832	1.21758	1.49963	1.30502
Rab3b	ENSMUSG00000003411	4	0.562285	0.516722	0.47347	0.412642	0.547496	0.889399	0.845014	0.817066	0.347137	0.663657	0.60556	0.798039	0.379931	1.74079	0.711042	0.630124	0.707047	0.558275	0.486431	0.460952	0.173509	1.10733	0.879597	1.06869	0.638672	0.669742	1.6357	1.1924	0.52866	0.291474	1.13071	0.934492	1.58207	1.50881	0.899412	0.806014	0.710251	0.201744	1.24197	1.08949	0.945839	0.592348	1.04364	0	0.652508
St8sia6	ENSMUSG00000003418	2	2.67086	1.63628	1.69096	1.10038	1.36874	2.37173	0.603581	0.980479	0.520706	0.398194	0.60556	0.665032	0.379931	0.535629	0.355521	1.5403	0.94273	1.11655	1.86465	1.65943	2.08211	2.07624	1.75919	2.77858	0.766407	1.00461	2.31724	2.0596	1.40976	2.33179	1.77684	1.12139	1.2305	1.09732	1.07929	0.967217	0.887813	1.41221	1.44897	1.24513	1.47131	1.26932	1.04364	1.2854	1.30502
Fcgrt	ENSMUSG00000003420	7	0.843428	1.11956	0.47347	0.550189	0.656996	1.18586	0.120716	0.490239	0.520706	0.265463	0.60556	0.133006	0	0.267815	0.355521	0.490097	0.235682	0.930458	0.243216	0.0921903	0.347018	0.138416	0.293199	0.854948	0.383203	0.446495	0.954157	0.3252	0.70488	0.437211	0.161531	0.467246	0.703142	1.09732	0.359765	0.483608	0.177563	0.201744	0.206996	0.311283	0.105093	0.423105	0.695762	0.428466	0.489381
Nosip	ENSMUSG00000003421	7	1.26514	3.01421	2.57026	2.06321	2.68273	2.07526	2.53504	1.47072	4.16565	4.11468	4.23892	3.45817	3.22941	3.6155	5.15505	1.89037	3.06387	4.4662	2.10787	4.05638	2.08211	3.73723	3.81159	3.63353	4.34297	4.35332	4.08925	2.2764	2.11464	2.18605	2.90755	2.89693	2.461	3.56628	3.23788	3.86887	4.97175	4.84185	3.10493	2.49027	2.73242	4.06181	3.13093	3.2135	1.14189
Pih1d1	ENSMUSG00000003423	7	2.24914	3.61705	2.29971	2.88849	2.79223	2.37173	2.17289	3.43168	4.16565	3.58375	2.57363	5.45327	4.55917	4.01722	3.73297	1.82036	2.82819	3.16356	1.78358	2.48914	1.56158	2.76832	3.37179	4.91595	4.59844	3.79521	3.4077	2.71	2.81952	2.62326	3.23061	3.36417	3.86728	2.88046	2.33847	2.57925	5.682	4.84185	3.51893	2.95719	2.20696	3.38484	5.04428	2.35656	3.75192
Rps11	ENSMUSG00000003429	7	50.3245	54.2558	14.0012	23.2455	26.7726	25.9408	27.8855	34.1533	12.6705	29.2009	35.8794	28.3304	21.6561	31.0665	19.5537	21.2142	18.6189	10.4211	20.1869	28.579	24.4648	23.5307	28.7335	15.6028	8.04727	76.9087	67.0636	18.97	30.3098	27.9815	24.7142	43.0801	45.3527	24.141	33.4581	27.4045	29.1203	30.0598	31.8773	18.2101	23.0154	27.6711	12.1758	32.7777	27.7316
Supt5	ENSMUSG00000003435	7	6.60685	11.454	5.95219	5.63944	7.7197	6.07756	10.2609	8.33407	10.2405	7.43296	8.47784	7.98039	7.40865	8.16835	7.82146	5.18102	9.19162	7.25757	5.26967	8.02056	6.94037	8.02812	9.67557	8.12201	3.95977	10.8275	11.041	6.3956	10.0445	7.43258	5.8151	8.03663	8.96507	4.6636	8.09471	9.34976	8.87813	8.87673	8.48682	6.22567	7.67181	8.54673	7.3055	9.21202	6.19882
Dll3	ENSMUSG00000003436	7	0.421714	0.602842	0.811662	0.550189	0.547496	0.444699	0.96573	0.653652	1.56212	1.99097	0.90834	0.798039	1.13979	0.803444	1.95537	0.420083	0.707047	0.558275	0.486431	0.368761	0.347018	0.553664	0.732998	0.213737	0.638672	0.669742	0.545233	0.9756	0.70488	0.291474	0.484592	0.560695	0.351571	0.685824	0	0.483608	0.177563	0.605232	0.620987	0.778208	0.63056	0.930832	1.04364	0.642699	0.489381
Paf1	ENSMUSG00000003437	7	3.09257	3.10033	3.58484	3.30114	3.94197	2.6682	5.55295	3.10485	4.33921	4.24741	5.60143	4.1232	5.88893	3.6155	5.15505	3.5707	4.24228	3.16356	2.10787	3.87199	4.85826	4.42931	4.69119	2.77858	2.68242	3.90683	2.18093	4.1192	3.34818	2.47753	4.19979	3.73797	4.57043	4.25211	2.51835	3.70766	3.90638	6.25406	4.13991	3.11283	3.78336	3.55409	4.34851	1.9281	1.95752
Timm50	ENSMUSG00000003438	7	3.51428	8.00918	4.93761	5.77699	6.29621	5.18816	6.03581	7.02676	10.7613	10.884	8.93201	10.1085	6.07889	8.03444	9.24355	5.32105	8.0132	6.69929	5.43182	7.74399	5.7258	8.16654	11.728	11.1143	8.04727	9.15314	9.26896	7.046	7.9299	4.80932	7.59194	5.79385	6.67985	8.36705	8.81424	10.1558	10.6538	9.07848	6.83085	7.62644	6.83106	8.54673	10.2625	5.35583	7.01446
Med29	ENSMUSG00000003444	7	0.281143	0.430601	0.47347	0.825284	0.821245	0.444699	0.241432	0.490239	0.694274	0.663657	0.60556	0.399019	0.379931	0.401722	0.888802	0.350069	0.471365	0.930458	0.810719	0.645332	0.520527	0.276832	0.586398	0.213737	0.510938	0.669742	0.136308	0.542	0.17622	0.728684	0.484592	0.654145	0.527357	0.274329	0.179882	0.322406	1.06538	0.806976	0.413991	0.155642	0.525466	0.592348	0.869703	0.428466	0.163127
Bicd1	ENSMUSG00000003452	6	1.968	1.11956	0.946939	1.23793	0.656996	1.18586	1.56931	1.79754	1.21498	2.1237	0.75695	1.86209	2.08962	1.20517	1.42208	1.5403	0.824889	2.04701	1.86465	1.47505	1.04105	1.93782	0.293199	1.28242	1.66055	0.892989	1.6357	1.5176	1.93842	1.16589	2.26143	2.24278	1.58207	2.74329	1.25918	1.93443	1.06538	0.605232	0.620987	0.622567	2.31205	1.52318	2.08729	1.9281	1.63127
Ncstn	ENSMUSG00000003458	1	0.702857	1.37792	1.21749	0.825284	0.821245	1.18586	0.362149	0.490239	0.520706	1.85824	1.36251	1.19706	1.32976	0.803444	1.7776	0.700138	0.707047	1.11655	1.05393	1.01409	0.694037	1.24574	0.586398	0.427474	1.53281	1.78598	1.36308	0.7588	0.8811	0.728684	0.323061	0.373797	1.05471	0.685824	0.71953	0.483608	0.710251	0.403488	1.03498	0.466925	0.945839	1.10007	0.521822	1.07117	1.14189
Pex19	ENSMUSG00000003464	1	13.3543	14.3821	14.3394	15.1302	14.4539	13.9339	14.2445	15.6877	15.7947	19.2461	17.864	20.749	11.3979	13.2568	16.1762	11.9724	13.5517	11.1655	17.0251	24.0617	21.3416	14.3953	17.1521	12.8242	9.70782	13.6181	15.9481	15.0676	14.8025	15.5938	17.1222	13.6436	13.7113	15.2253	11.1527	15.9591	22.728	15.3325	16.7666	17.2762	13.557	15.401	13.9152	12.4255	15.6602
Phyhip	ENSMUSG00000003469	14	0.140571	0.258361	0.405831	0.275095	0.164249	0.148233	0.241432	0	0	0.265463	0.15139	0.266013	0.189965	0.133907	0.17776	0.210041	0	0.372183	0.162144	0.0921903	0	0.138416	0.1466	0	0.510938	0	0	0.1084	0.17622	0.145737	0	0.186898	0	0	0.179882	0.161203	0.177563	0.403488	0.413991	0	0	0	0	0	0.489381
Crhr2	ENSMUSG00000003476	6	0	0	0	0	0.109499	0	0.120716	0	0	0	0	0	0	0.133907	0	0.0700138	0	0	0	0	0	0	0	0	0	0	0	0.1084	0	0	0	0.186898	0.175786	0	0.179882	0	0	0	0	0	0	0	0	0	0
Inmt	ENSMUSG00000003477	6	0	0	0	0	0	0	0	0	0	0	0	0	0	0	0	0	0	0	0	0	0	0	0	0	0	0	0	0	0	0	0	0	0	0	0	0	0	0	0	0	0	0	0	0	0
Cyp4f18	ENSMUSG00000003484	8	0	0	0	0	0	0	0	0	0	0	0	0	0	0	0	0	0.117841	0	0	0	0	0	0	0	0.127734	0	0	0	0	0	0	0.0934492	0.175786	0.137165	0	0	0	0	0	0	0	0	0	0	0
Impdh1	ENSMUSG00000003500	6	2.952	5.5117	4.66706	3.02604	5.36546	3.85406	4.10435	3.10485	6.59561	3.98194	3.78475	3.85719	4.74914	4.28503	3.19969	3.78075	6.12774	6.32711	5.1886	4.14857	3.29667	6.9208	5.27758	6.83958	6.76993	3.79521	5.99756	4.336	3.5244	3.49768	3.55367	3.08382	2.81257	2.88046	6.116	4.35248	5.85957	5.64883	3.31193	4.82489	4.6241	4.06181	5.74004	2.78503	2.28378
Psg18	ENSMUSG00000003505	7	0	0	0	0	0	0	0	0	0	0	0	0	0	0	0	0	0	0	0	0	0	0	0	0	0	0	0	0	0	0	0	0	0	0	0	0	0	0	0	0	0	0	0	0	0
Dusp3	ENSMUSG00000003518	11	1.26514	1.11956	1.62332	1.78812	2.90173	1.7788	2.41432	1.63413	3.64494	2.5219	4.23892	3.19216	1.89965	1.60689	5.51058	1.89037	2.23898	1.86092	1.86465	1.936	2.25562	2.21465	2.49219	2.56484	3.7043	1.33948	2.04462	2.4932	2.46708	2.47753	2.42296	2.14933	3.16414	2.74329	4.1373	2.57925	3.37369	3.83313	1.86296	2.02334	2.52224	3.38484	3.65275	1.07117	2.12065
Prodh	ENSMUSG00000003526	16	1.26514	1.98077	1.35277	1.23793	1.09499	1.3341	1.69003	1.79754	1.56212	1.72551	3.0278	1.86209	1.32976	2.00861	1.06656	1.26025	1.88546	0.558275	0.972862	0.829713	0.694037	1.52258	1.0262	1.06869	1.27734	1.45111	2.04462	1.5176	0.35244	0.582947	1.45378	0.934492	1.58207	2.05747	0.71953	1.45083	3.37369	1.61395	0.413991	1.40078	1.15603	1.43856	1.21758	1.07117	1.30502
Ess2	ENSMUSG00000003527	16	1.40571	2.41137	1.35277	1.92566	1.69724	1.7788	1.56931	1.79754	1.56212	1.32731	1.5139	2.26111	1.70969	1.8747	1.7776	1.47029	1.88546	0.744366	1.29715	2.02819	1.9086	1.79941	1.90579	1.92363	2.29922	2.45572	2.04462	1.626	1.58598	1.45737	1.13071	2.05588	2.81257	2.19464	1.79882	0.967217	2.841	3.42965	1.65596	1.24513	2.20696	1.6078	1.56547	1.71386	1.30502
Slc25a1	ENSMUSG00000003528	16	16.8686	18.3436	15.8274	11.8291	14.6182	13.9339	13.2788	11.2755	19.2661	21.237	18.4696	17.9559	12.3478	12.5873	17.4205	13.1626	19.6795	25.4945	12.6472	15.7645	14.4013	15.641	20.5239	15.8165	19.7988	17.7482	16.7659	17.4524	13.7452	13.5535	14.8608	15.7929	15.6449	18.6544	14.2107	17.0875	21.6626	22.7971	20.9066	17.2762	14.2927	17.1781	25.7432	14.1394	15.0077
Dgcr6	ENSMUSG00000003531	16	2.952	3.01421	2.23207	1.23793	1.91624	1.7788	2.17289	1.63413	2.42996	2.92009	1.96807	2.92614	2.65952	2.14252	1.95537	2.0304	2.47467	1.48873	1.62144	2.67352	2.94966	2.90673	2.19899	2.35111	1.40508	3.01384	2.99878	2.71	2.6433	2.18605	2.26143	1.86898	1.2305	1.92031	2.87812	2.41804	2.13075	3.42965	3.10493	2.33463	1.68149	2.70787	1.39152	2.35656	1.95752
Ddr1	ENSMUSG00000003534	17	16.8686	17.8269	19.277	27.647	27.3748	26.9784	26.6783	23.0412	20.134	37.6957	36.1822	27.7984	29.6346	27.9866	32.3524	24.7149	24.3931	18.237	23.0244	30.6994	20.3006	22.7002	31.5189	19.0226	19.5434	13.06	13.9034	22.3304	20.794	20.9861	26.168	22.1475	27.4226	25.2383	23.7445	25.7925	30.5408	29.8581	25.4605	21.4786	21.1237	25.0478	18.4377	17.3529	20.2277
Ier3	ENSMUSG00000003541	17	1.968	2.58361	2.70554	2.20076	3.23023	2.07526	3.86292	3.26826	6.42204	4.6456	5.14726	5.71928	4.36921	4.01722	4.26625	2.5205	5.06717	4.65229	1.54037	2.39695	3.29667	4.56773	4.98439	6.83958	6.64219	4.13008	3.13509	2.9268	3.70062	1.60311	2.26143	2.99038	3.16414	2.46896	2.51835	3.06285	5.682	4.23662	3.72592	2.02334	3.1528	2.87712	2.26123	1.49963	1.7944
Fosb	ENSMUSG00000003545	7	0	0	0	0	0.0547496	0	0	0.163413	0	0	0	0	0	0	0	0	0	0	0	0	0	0	0	0	0	0	0	0	0	0	0	0	0	0	0	0	0	0	0	0.155642	0	0	0	0.214233	0
Klc4	ENSMUSG00000003546	17	1.68686	2.41137	3.04373	1.78812	2.68273	1.63056	2.65576	4.41215	3.12423	3.31829	1.5139	3.85719	2.46955	2.67815	4.79953	3.08061	4.24228	2.97746	1.62144	2.67352	1.56158	1.93782	3.51839	4.061	3.57656	2.79059	2.86247	1.5176	2.99574	2.18605	2.58449	3.64452	3.16414	1.23448	3.058	1.93443	3.01856	4.23662	2.89794	2.80155	2.20696	3.30022	4.00063	1.9281	2.61003
Ercc1	ENSMUSG00000003549	7	2.952	3.87541	2.70554	3.30114	3.94197	2.07526	3.98364	2.94144	2.7771	6.76931	3.63336	4.1232	2.08962	3.7494	3.02193	2.66052	2.94603	2.04701	2.5943	4.70171	2.42913	2.21465	4.98439	1.7099	3.57656	5.02307	4.49817	3.0352	4.4055	2.62326	3.23061	2.61658	3.51571	3.01762	2.51835	2.90165	4.2615	5.24534	1.86296	3.7354	2.31205	5.07726	2.95699	4.07043	2.93628
Cyp17a1	ENSMUSG00000003555	19	0	0	0	0	0	0	0	0	0	0	0	0	0	0	0	0	0	0	0	0	0	0	0	0	0	0	0	0	0	0	0	0	0	0	0	0	0	0	0	0	0	0.0846211	0	0	0
As3mt	ENSMUSG00000003559	19	1.54628	1.98077	1.08222	0.825284	0.985493	1.18586	0.845014	1.3073	0.347137	1.32731	1.36251	0.399019	0.569896	0.937351	0.711042	0.770152	0.471365	0.372183	1.62144	1.10628	1.21456	0.69208	1.3194	0.427474	0.255469	1.67436	2.45355	0.2168	0.52866	0.582947	0.646122	0.934492	0.527357	0.960153	0.179882	0.322406	1.24294	0.605232	0.413991	0.622567	0.63056	0.676969	0.521822	1.49963	0.652508
Homer3	ENSMUSG00000003573	8	0.562285	0.516722	0.541108	0.275095	1.09499	0.444699	0.482865	0.653652	0.867843	0.265463	0.90834	0.931045	0.379931	0.669537	1.06656	0.140028	0.94273	0.372183	0.324287	0.737523	0.867546	0.276832	0.586398	1.28242	1.02188	1.22786	0.681541	0.3252	0.17622	0.145737	0.484592	0.934492	0.878928	0.822988	0.359765	0.967217	0.532688	0.605232	0	0.622567	0.525466	0.338484	0.347881	0.642699	0
Crtc1	ENSMUSG00000003575	8	0.421714	0.0861203	0.270554	0.137547	0.328498	0.296466	0.482865	0.163413	0.694274	0.398194	0.30278	0.266013	0.189965	0.535629	0.355521	0.140028	0.353524	0.558275	0.486431	0.276571	0	0.138416	0.1466	0.427474	0.383203	0.781366	0.136308	0.4336	0.35244	0.437211	0.161531	0.186898	0.351571	0.548659	0.179882	0.644811	0.355125	0.403488	0.413991	0	0.210187	0.169242	0.173941	0.642699	0.326254
Rnf215	ENSMUSG00000003581	11	1.12457	1.03344	0.946939	0.825284	1.47824	2.2235	0.603581	0.980479	1.38855	0.92912	0.90834	0.399019	1.32976	1.20517	1.59984	1.12022	0.471365	0.558275	1.21608	0.737523	1.9086	0.830496	1.1728	1.06869	1.14961	1.8976	1.09047	0.9756	1.40976	1.02016	0.969183	1.68209	0.878928	1.50881	1.25918	0.806014	1.77563	0.806976	0.827982	1.55642	1.5764	1.10007	0.695762	1.49963	0.489381
Sec14l2	ENSMUSG00000003585	11	0.421714	0.775082	0.744024	0.275095	0.711745	0.741166	0.724297	0.980479	0.694274	1.06185	0.30278	0.665032	1.32976	0.937351	1.24432	0.700138	0.94273	0.930458	0.729647	0.368761	0.867546	1.52258	1.466	1.28242	0.510938	0.892989	0.681541	1.1924	0	1.74884	0.484592	1.12139	0.878928	1.37165	1.25918	1.28962	0.710251	0.806976	0.413991	0.778208	0.840746	1.26932	1.21758	0.214233	0.652508
Aven	ENSMUSG00000003604	2	19.5394	23.0802	16.6391	19.1191	20.4216	23.1244	13.0374	14.3804	16.1419	13.6713	12.5654	17.5569	13.2976	13.2568	11.5544	15.9631	17.2048	18.0509	15.7279	21.3882	16.1364	16.7483	18.7647	15.3891	13.7953	20.8736	18.8105	19.6204	19.7366	24.3381	16.1531	17.475	16.5238	12.6192	12.9515	15.7979	17.7563	16.9465	18.0086	18.3657	14.8182	17.9397	16.3504	14.7821	15.4971
Cp	ENSMUSG00000003617	3	0	0	0	0	0	0	0	0	0	0.132731	0.15139	0	0	0	0	0	0.235682	0.186092	0	0	0	0	0	0	0.127734	0	0	0	0	0	0	0	0	0	0	0	0	0	0	0	0	0.0846211	0	0	0
Crot	ENSMUSG00000003623	5	4.21714	4.30601	7.30496	6.05208	4.05147	4.00229	6.88083	4.90239	6.24847	4.51287	4.23892	5.45327	6.26886	5.22238	5.33281	4.62091	4.47797	5.58275	5.35074	4.88609	3.8172	5.25981	2.63879	4.061	6.00352	2.90222	4.49817	6.6124	4.4055	4.80932	6.13816	4.85936	3.51571	4.38927	3.23788	3.70766	3.37369	4.43837	3.93292	6.69259	6.09541	4.56954	6.08792	4.49889	4.2413
Rps6ka1	ENSMUSG00000003644	4	7.872	10.5067	8.04898	6.87737	9.58119	8.44929	7.60512	8.98772	10.067	9.95486	9.99174	8.64542	9.30831	7.63272	8.17698	8.82174	11.7841	10.0489	7.94504	10.0487	7.11387	9.68911	10.262	7.4808	9.96329	10.9391	9.81419	7.588	8.45856	8.74421	6.94581	10.5598	8.43771	6.85824	8.63435	7.89894	9.94351	13.1134	8.07283	7.78208	10.2991	8.80059	8.34915	11.3544	7.83009
Calb2	ENSMUSG00000003657	8	0.702857	0.430601	0.744024	0	0.0547496	0.296466	0.120716	0.817066	0.347137	0.265463	0.15139	0.133006	0.949827	0	0.17776	0.350069	0.353524	0.186092	0.486431	0.737523	0.520527	0.553664	0.586398	0.854948	0.510938	0.446495	0.408925	0.6504	0.17622	0.291474	0.323061	0.467246	0.351571	0.548659	0.179882	0.322406	0.532688	0	0	0.466925	0.105093	0.169242	0.347881	0.214233	0.815635
Snrnp200	ENSMUSG00000003660	2	27.552	27.9891	35.3749	33.5615	34.547	33.7972	36.9392	26.3095	47.7314	33.1829	35.1225	38.3059	29.4446	29.7274	40.3516	35.427	40.4195	40.5679	38.6713	35.2167	36.2634	30.8668	35.4771	27.1446	35.7656	26.4548	29.1699	38.9156	30.6623	33.228	33.5984	27.9413	28.1257	33.331	26.9824	32.4018	40.3067	36.7174	34.7753	37.9766	32.9993	29.8712	39.1366	29.7784	28.221
Ciao1	ENSMUSG00000003662	2	7.872	10.2483	9.26648	10.1785	10.2382	8.89399	8.45014	7.35359	10.2405	11.1494	12.5654	8.2464	6.07889	9.37351	9.95459	9.31184	8.0132	6.32711	8.18826	10.5097	5.37878	9.96595	12.0212	10.9006	5.87579	8.26015	7.76957	9.6476	7.9299	7.72405	11.1456	7.84973	8.08614	6.9954	9.89353	9.67217	16.1582	9.28022	8.48682	9.3385	7.46162	9.30832	5.21822	11.3544	7.99322
Has1	ENSMUSG00000003665	17	0	0	0	0	0.109499	0.148233	0	0	0	0	0.15139	0	0	0	0	0.140028	0	0	0	0	0	0	0	0	0	0	0	0	0	0	0	0	0	0	0.359765	0	0.177563	0	0	0	0	0.0846211	0	0	0
Taf6l	ENSMUSG00000003680	19	6.04457	7.75082	6.1551	8.94058	6.56996	8.74575	8.08799	7.35359	6.59561	13.2731	10.9001	7.44836	8.54845	8.30225	8.88802	6.5813	5.53854	3.16356	6.56682	7.09866	6.76686	7.47446	7.18338	6.19837	3.06563	6.5858	5.99756	8.2384	5.11038	7.28684	6.46122	5.8873	6.1525	8.50421	7.1953	5.9645	9.23326	5.64883	7.86583	7.4708	6.09541	5.92348	5.04428	7.49816	6.6882
Insig2	ENSMUSG00000003721	1	5.48228	6.8035	5.74927	6.18963	4.59897	6.07756	5.55295	4.24874	5.20706	4.11468	4.5417	4.78823	4.9391	4.82066	3.73297	4.83095	5.65638	4.65229	6.56682	7.19085	6.76686	4.15248	4.83779	5.98464	4.21524	5.35794	5.72494	5.2032	4.75794	4.37211	4.36133	5.60695	3.6915	3.70345	3.59765	3.54646	4.61663	4.23662	3.72592	4.04668	4.6241	4.31567	4.87034	3.64196	4.56755
Kpna6	ENSMUSG00000003731	4	9.84	11.1956	6.62857	11.9666	8.59569	8.15282	9.17443	9.80479	5.38063	8.22935	8.32645	7.58137	7.97855	9.90914	5.68834	11.4823	5.77422	3.16356	9.40434	8.66589	9.89002	10.5196	11.8746	7.26706	3.19336	9.82288	13.6308	7.9132	8.63478	10.4931	10.1764	8.03663	12.305	12.2077	12.9515	10.1558	9.58838	5.64883	9.3148	11.0506	10.5093	9.2237	6.08792	11.5686	8.64573
Man1a	ENSMUSG00000003746	10	0.421714	0.861203	0.405831	0.412642	0.273748	0.592932	0.241432	0.163413	0	0.398194	0.45417	0.133006	0.189965	0.401722	0.533281	0.56011	0.235682	0	0.243216	0.184381	0.173509	0	0.1466	0	0.127734	0.669742	0.272616	0.2168	0.17622	0.291474	0.646122	0.0934492	0	0.274329	0	0	0	0	0	0	0.105093	0.423105	0.347881	0.428466	0.163127
Itpkc	ENSMUSG00000003752	7	0.702857	1.80853	1.62332	1.37547	1.42349	1.92703	1.08645	0.817066	2.08282	2.1237	1.21112	1.46307	0.949827	1.07126	1.7776	1.5403	1.76762	1.67482	1.78358	1.19847	1.04105	1.24574	1.1728	2.13737	1.78828	2.12085	1.36308	2.3848	1.23354	0.728684	1.45378	1.40174	0.878928	0.960153	0	1.77323	1.95319	2.82442	1.44897	1.71206	1.5764	1.43856	1.73941	1.2854	2.4469
Coq8b	ENSMUSG00000003762	7	0.702857	0.602842	1.35277	1.10038	1.09499	0.889399	0.845014	0.653652	1.21498	0.796389	0.60556	1.72908	0.949827	0.803444	1.42208	0.980193	1.53194	2.60528	0.486431	1.29066	0.867546	0.415248	1.3194	2.35111	1.27734	0.558118	0.408925	0.9756	1.05732	1.31163	0.969183	0.841043	0.351571	0.411494	1.07929	0.806014	1.77563	1.8157	0.827982	0.93385	0.840746	0.676969	0.869703	1.07117	0.489381
Brd8	ENSMUSG00000003778	18	22.0697	21.8745	21.3061	22.9704	21.5714	23.2726	21.6082	21.4071	20.134	18.8479	22.1029	21.8131	21.0862	25.8441	20.4425	19.6739	23.3326	19.1674	22.7001	20.9272	15.9628	19.1014	18.4715	14.3204	18.0106	17.4133	23.9902	18.1028	23.0848	21.2776	23.5835	22.9885	22.6763	18.3801	25.7232	21.2788	14.0274	19.9726	18.4226	24.2801	21.6492	20.8168	18.4377	20.3521	20.7171
Kif20a	ENSMUSG00000003779	18	19.9611	16.7935	18.8711	23.383	23.2138	21.642	23.9018	21.2437	26.0353	28.1391	28.7641	23.2761	24.6955	26.6476	22.3978	22.8945	17.087	13.5847	28.1319	32.912	27.935	21.3161	26.9743	23.2973	18.266	17.9714	15.6754	21.4632	23.7897	22.8807	22.9373	18.2226	22.3248	21.8092	18.5279	22.0848	30.0081	21.3849	15.5247	24.4357	19.127	25.894	21.0468	16.0675	19.249
Farsa	ENSMUSG00000003808	8	66.4903	65.2792	124.658	76.7514	123.515	90.274	108.162	99.5186	162.807	153.969	106.73	145.509	121.958	94.5386	130.298	97.2492	193.849	177.159	97.7727	127.684	85.54	131.634	177.385	122.258	194.54	67.3091	57.522	188.508	176.22	141.365	99.6644	97.0003	99.8462	101.639	112.966	131.542	169.75	184.797	127.923	133.696	174.56	141.148	197.77	122.113	125.281
Gcdh	ENSMUSG00000003809	8	4.07657	4.47825	2.02916	0.962831	2.08049	2.2235	2.89719	2.4512	3.2978	2.38917	2.11946	2.39412	1.51972	1.60689	2.48865	2.59051	2.59251	2.41919	1.37822	2.02819	2.08211	2.76832	3.22519	2.77858	2.17149	3.57196	3.81663	3.0352	3.17196	2.47753	1.93837	2.99038	2.63678	2.46896	2.87812	2.41804	2.841	3.2279	2.27695	2.02334	3.25789	3.04636	3.30487	4.07043	3.09941
Mast2	ENSMUSG00000003810	4	1.968	2.15301	2.09679	1.23793	1.86149	1.48233	1.93146	2.61461	1.56212	1.85824	1.21112	1.72908	1.51972	2.00861	1.24432	1.68033	3.65308	2.2331	1.21608	1.56724	1.56158	2.6299	2.19899	3.20606	3.95977	2.67897	2.45355	1.9512	1.58598	1.45737	2.0999	1.86898	2.10943	3.01762	1.97871	2.41804	1.59806	2.01744	2.69094	2.33463	1.47131	2.03091	3.13093	2.78503	2.4469
Dnase2a	ENSMUSG00000003812	8	8.15314	8.18142	9.1312	6.87737	8.21245	7.11519	5.55295	6.04628	7.46345	7.56569	6.50977	5.32026	5.88893	6.42755	5.68834	6.86135	7.54184	8.00193	7.13432	6.82209	7.80791	7.05921	6.30378	5.7709	6.25899	7.25554	6.27018	10.5148	13.9214	12.3876	6.29969	8.97113	9.66821	4.6636	8.81424	5.9645	6.03713	7.26278	8.27982	8.87158	10.2991	7.86976	9.56673	11.9971	8.97198
Rad23a	ENSMUSG00000003813	8	7.45028	6.45902	7.77843	5.50189	7.0627	8.44929	8.57085	6.69994	10.067	7.03477	7.5695	8.2464	7.21869	5.89192	9.42131	6.93137	8.83809	9.30458	8.02612	6.6377	5.89931	9.82753	7.91638	8.76322	12.2625	7.36716	5.17971	14.3088	10.2208	10.9303	7.59194	6.0742	6.1525	6.9954	5.21659	4.83608	13.4948	10.0872	7.86583	9.96107	12.1908	9.73142	13.3934	11.7828	7.50384
Calr	ENSMUSG00000003814	8	45.264	54.3419	55.3959	38.2382	60.6626	52.3263	60.841	51.1483	58.4926	56.0127	62.2213	61.183	56.2298	62.4008	52.0838	45.509	83.6673	65.5042	45.076	53.0094	43.5508	52.3212	61.2786	51.7244	53.7762	51.5701	38.03	67.0996	86.524	66.8932	45.3901	67.6572	46.4074	44.7157	65.1174	54.9702	56.9976	66.7772	57.9588	56.1867	75.7722	66.2583	69.9241	80.5516	59.2151
Syce2	ENSMUSG00000003824	8	13.2137	17.3102	13.3924	11.0038	12.8662	12.8963	15.2102	16.3413	19.4397	16.5914	20.8918	17.6899	17.2869	15.2654	23.2866	14.2128	17.5583	18.0509	11.9176	11.616	12.3191	15.5026	16.126	20.5188	20.3098	21.655	25.3533	24.6068	22.5562	22.8807	16.1531	15.3257	14.0628	14.128	15.6498	15.6367	17.7563	18.157	18.2156	22.8793	21.439	25.4709	29.5699	22.9229	22.3484
Nfat5	ENSMUSG00000003847	8	6.74743	6.88962	7.84607	9.35322	4.70847	7.11519	5.43223	5.22922	3.99208	4.11468	2.87641	3.05915	2.46955	2.81205	3.73297	7.42146	3.06387	4.83838	8.18826	4.33295	9.543	4.01406	3.22519	4.061	4.98164	5.46956	7.22433	5.3116	8.10612	7.86979	5.97663	4.95281	4.39464	4.52644	5.03671	4.99729	4.43907	2.62267	3.31193	7.4708	7.25144	6.85431	7.3055	5.99853	6.85133
Nob1	ENSMUSG00000003848	8	6.888	8.61203	4.80233	7.97774	7.88395	6.81872	5.1908	6.86335	2.60353	7.83116	8.78062	5.45327	4.55917	8.03444	2.48865	9.80193	2.47467	2.41919	7.37754	5.99237	6.76686	6.64396	5.86398	3.63353	1.53281	13.06	11.3136	7.2628	9.16344	10.7845	6.13816	7.10214	6.67985	6.30958	6.83553	6.12571	8.34544	4.23662	7.24485	9.64978	5.88522	11.9316	4.17457	7.49816	12.5608
Nqo1	ENSMUSG00000003849	8	3.37371	4.30601	2.97609	3.02604	3.28498	2.81643	3.25934	1.96096	2.7771	3.84921	4.23892	3.72418	0.759862	3.48159	1.95537	3.99079	2.82819	0.930458	3.81038	4.05638	2.77615	2.49149	3.95819	2.77858	2.17149	4.35332	5.31602	4.5528	4.58172	5.10079	3.39214	2.61658	3.16414	3.29195	3.23788	3.06285	2.841	2.42093	3.93292	4.66925	5.46485	5.83885	2.43517	4.92736	6.19882
Ppfia3	ENSMUSG00000003863	7	0.421714	1.37792	0.541108	0.825284	0.711745	1.3341	0.120716	0.980479	0.867843	1.19458	1.36251	0.931045	0.759862	0.937351	0.355521	0.770152	1.06057	1.86092	0.405359	0.737523	0.694037	0.553664	1.1728	1.49616	1.14961	1.33948	0.545233	1.4092	0.8811	0.728684	0.807653	1.02794	1.05471	0.548659	0.899412	0.644811	1.24294	0.806976	1.44897	1.08949	0.525466	0.846211	0.521822	0	1.14189
Gys1	ENSMUSG00000003865	7	1.26514	1.46404	2.43499	1.51302	2.02574	1.92703	2.29361	2.61461	2.7771	2.65463	2.72502	3.32516	2.46955	1.20517	3.73297	1.89037	2.0033	1.86092	1.86465	1.19847	2.42913	2.6299	2.93199	3.84727	3.06563	1.00461	1.09047	2.6016	1.7622	1.74884	2.26143	1.77554	2.10943	1.92031	2.15859	2.90165	3.19613	2.42093	1.86296	1.71206	2.31205	1.6078	2.08729	1.2854	1.63127
Ruvbl2	ENSMUSG00000003868	7	6.46628	11.8846	6.69621	7.5651	8.48619	7.70812	6.15653	8.00724	7.81059	9.95486	8.78062	7.31536	5.69896	9.64133	8.71026	6.37126	6.24559	5.95493	6.72897	6.82209	5.7258	5.53664	5.42418	4.70221	5.10938	15.6273	13.6308	5.3116	6.52014	4.66358	5.97663	8.41043	7.73457	5.48659	6.47577	8.70495	10.8313	7.86801	5.38189	7.15952	5.35976	7.27741	3.82669	8.35509	6.0357
Lin7b	ENSMUSG00000003872	7	0.140571	0.172241	0.202916	0.275095	0.328498	0.148233	0	0	0	0.132731	0.75695	0.266013	0	0	0.17776	0.280055	0.353524	0.186092	0.162144	0.184381	0	0.276832	0.586398	0.427474	0.255469	0	0.408925	0.3252	0	0	0.161531	0.280348	0.175786	0.137165	0.359765	0	0.177563	0.403488	0.206996	0.155642	0.210187	0.0846211	0.173941	0	0.326254
Bax	ENSMUSG00000003873	7	3.936	3.18645	4.32886	5.50189	4.48947	3.26113	2.41432	3.59509	5.20706	7.30023	6.35838	3.59117	4.74914	3.6155	4.62177	3.78075	6.24559	6.88539	4.86431	4.60952	2.60264	4.29089	4.69119	3.84727	6.00352	3.46033	2.31724	4.4444	4.22928	3.06047	4.03826	4.67246	2.461	3.97778	4.85682	3.06285	11.0089	5.85057	5.17489	3.11283	3.99354	4.90802	7.13156	4.07043	2.61003
Il7r	ENSMUSG00000003882	15	0	0	0	0	0	0	0	0	0.173569	0	0.15139	0	0	0	0	0	0	0	0	0	0	0	0	0	0	0	0	0	0	0	0	0	0	0	0	0	0	0	0	0	0	0	0	0	0
Tfam	ENSMUSG00000003923	10	46.1074	47.5384	33.2105	41.2642	37.9962	38.8371	43.6993	37.7484	28.986	37.4303	39.967	36.7098	41.7924	47.1354	31.8191	43.9687	29.3425	26.425	45.8056	41.0247	51.1852	46.6462	34.0111	33.1292	27.9738	43.7565	52.0697	36.856	42.8215	42.5552	42.4825	43.0801	43.7706	45.6758	41.1931	41.1067	37.4657	27.0337	43.2621	48.5602	43.6137	41.2951	35.3099	42.2039	44.6968
Zfp81	ENSMUSG00000003929	17	2.952	1.46404	2.6379	1.92566	0.875994	2.2235	1.56931	1.63413	1.04141	0.398194	0.75695	0.665032	1.70969	0.937351	2.66641	2.38047	1.17841	1.30264	1.94572	1.19847	2.60264	2.35307	1.1728	2.35111	1.53281	1.00461	2.31724	1.084	1.93842	1.31163	1.29224	2.89693	1.40628	1.23448	2.33847	2.41804	1.77563	0.806976	2.06996	0.93385	2.83752	1.43856	2.26123	2.14233	1.14189
Efnb3	ENSMUSG00000003934	11	0.843428	0.516722	0.270554	0.137547	0.0547496	0.592932	0	0	0	0.663657	0.90834	0.931045	0.189965	0.267815	0.17776	0.56011	0.235682	0.744366	0.648575	0.368761	0.520527	0.138416	0.293199	1.28242	0	0.781366	1.09047	0.4336	0.52866	0	0	0.0934492	0.175786	0.548659	0.899412	0.483608	0.355125	0.403488	0.413991	0.622567	1.15603	0.253863	0	0.428466	0.489381
Mmd	ENSMUSG00000003948	11	2.53028	2.84197	1.82624	2.75095	1.47824	2.81643	1.20716	1.14389	3.12423	2.78736	2.87641	3.45817	2.46955	1.8747	2.13313	2.59051	1.17841	2.60528	2.10787	2.12038	2.94966	3.32198	2.34559	3.63353	1.78828	2.90222	2.99878	1.9512	2.6433	3.06047	2.0999	1.96243	1.58207	1.92031	1.61894	2.25684	1.06538	2.82442	0.827982	2.64591	1.68149	3.04636	2.08729	1.49963	3.42567
Hlf	ENSMUSG00000003949	11	0.984	0.947323	1.08222	1.65057	1.09499	1.3341	1.81074	2.77802	1.73569	1.46005	0.60556	0.931045	1.32976	1.74079	0.711042	0.840166	0.353524	0.186092	0.729647	0.645332	0.520527	0.830496	0.879597	0.427474	1.14961	0.669742	0.681541	0.4336	0.70488	0.437211	0	1.12139	0.703142	0.822988	0.899412	0.322406	0.532688	0.201744	0.620987	0.622567	0.63056	0.169242	0.173941	0.642699	0.652508
Fam162a	ENSMUSG00000003955	16	9.84	12.4013	8.18426	6.60227	10.8404	9.78339	19.6767	24.1851	22.7375	15.9278	23.9196	23.1431	16.9069	21.8269	20.6202	8.89175	8.24889	5.02447	9.64755	9.67999	11.9721	8.58179	8.35617	8.12201	6.89766	18.4179	13.0856	7.9132	9.86832	8.74421	10.661	12.8025	14.5902	8.36705	11.6924	10.6394	6.21469	8.87673	10.7638	9.02722	8.93293	9.39294	6.78368	10.7117	8.4826
Rpl8	ENSMUSG00000003970	15	225.195	274.293	307.282	210.723	288.859	245.326	264.731	259.663	447.807	369.524	321.098	363.374	293.307	277.054	378.808	255.41	379.095	453.877	241.594	291.967	259.917	259.391	361.075	348.178	402.491	310.649	259.803	332.029	264.33	262.909	278.963	318.195	300.769	226.185	281.876	284.684	455.093	516.061	319.394	265.836	288.061	301.505	328.4	251.51	241.591
Grm3	ENSMUSG00000003974	5	0	0	0	0	0	0	0	0	0	0	0	0	0	0	0	0	0	0	0	0	0	0.138416	0	0	0	0	0	0	0	0	0	0	0	0	0	0	0	0	0	0	0	0	0	0	0
Ssbp2	ENSMUSG00000003992	13	0.562285	1.11956	1.28513	0.412642	1.04024	1.7788	0.96573	0.817066	1.04141	1.59278	0.90834	1.72908	1.13979	0.669537	1.24432	1.26025	0.471365	0.744366	1.05393	0.737523	1.73509	0.415248	2.05239	0.641211	0.638672	1.33948	1.09047	0.9756	0.52866	1.31163	0.646122	1.12139	0.703142	0.685824	1.07929	0.483608	0.710251	1.00872	1.24197	0.311283	1.05093	0.507726	0.869703	0.428466	0.652508
Fancl	ENSMUSG00000004018	11	8.57485	6.54514	6.89913	6.05208	6.56996	6.81872	7.36369	8.49748	6.76918	7.43296	6.50977	6.51732	7.59862	11.2482	8.5325	8.05159	5.4207	4.09401	8.10719	6.91428	7.80791	11.0733	9.38237	7.69453	6.64219	10.6042	11.7225	8.672	9.33966	9.76437	12.7609	9.25147	10.3714	9.05287	7.73494	9.02736	7.28007	6.85929	7.45184	11.8288	10.8246	10.7469	8.69703	9.42625	10.4401
Brinp2	ENSMUSG00000004031	1	0	0	0	0	0.0547496	0.148233	0	0.326826	0.173569	0	0.30278	0.133006	0	0.133907	0	0	0.117841	0.186092	0.162144	0	0	0	0.1466	0.427474	0	0.111624	0	0	0.35244	0	0	0.186898	0.175786	0.137165	0	0	0	0	0	0	0	0	0	0	0.163127
Gstm5	ENSMUSG00000004032	3	1.26514	1.2918	1.14985	1.10038	1.09499	1.48233	2.05218	1.14389	1.73569	1.72551	1.81668	2.52712	0.379931	1.33907	0.888802	1.61032	1.06057	1.30264	1.54037	1.19847	2.25562	1.52258	0.732998	1.28242	1.53281	1.45111	2.31724	1.626	0.70488	0.582947	0.484592	1.02794	0.703142	0.960153	1.07929	1.12842	1.4205	2.01744	3.10493	1.55642	1.5764	1.52318	1.56547	1.49963	2.28378
Gstm7	ENSMUSG00000004035	3	0.140571	0	0.0676385	0	0.0547496	0	0.120716	0.326826	0	0	0.15139	0	0.189965	0.267815	0.533281	0.0700138	0.117841	0.372183	0	0	0.173509	0	0	0.427474	0	0.223247	0.136308	0.2168	0	0	0	0.0934492	0	0	0	0	0.177563	0	0	0	0.210187	0.0846211	0.173941	0.642699	0.163127
Gstm3	ENSMUSG00000004038	3	0.140571	0	0.135277	0	0.164249	0.148233	0.362149	0.163413	0	0.265463	0	0	0	0	0.355521	0	0.117841	0.186092	0.162144	0.184381	0	0	0.293199	0	0.383203	0.223247	0.272616	0.2168	0	0.291474	0	0.186898	0	0.137165	0.359765	0	0.177563	0.201744	0.206996	0.466925	0.210187	0	0.347881	0.214233	0.326254
Stat3	ENSMUSG00000004040	11	16.3063	15.4155	14.2717	16.2306	20.3669	16.4539	20.6425	18.7925	21.1754	20.1752	20.589	19.951	19.1865	16.6045	24.5309	15.5431	19.2081	13.9569	17.5115	27.9337	24.2913	18.8246	18.9113	21.8012	10.8574	12.167	12.404	14.3088	16.7409	15.1566	13.8916	13.8305	13.5355	13.4421	14.7504	15.6367	15.4479	16.9465	14.0757	14.4747	17.7608	16.3319	12.0019	14.9963	19.4121
Stat5a	ENSMUSG00000004043	11	0	0.516722	0.405831	0.137547	0.109499	0.889399	0.362149	0	0.520706	0.398194	0	0.133006	0	0.267815	0	0.210041	0.353524	0.372183	0.324287	0.184381	0.173509	0.138416	0.732998	0.213737	0.638672	0.334871	0.545233	0.3252	0	0	0	0	0.351571	0.137165	0	0.644811	0.355125	0.403488	0.206996	0.466925	0.420373	0.338484	0.347881	0.214233	0.163127
Cavin1	ENSMUSG00000004044	11	1.40571	1.89465	4.19359	1.37547	4.48947	1.7788	4.34578	5.06581	12.8441	7.1675	5.14726	6.51732	8.73841	6.96318	8.5325	3.99079	8.0132	8.00193	2.75644	2.95009	1.21456	4.70614	7.18338	6.62585	8.55821	5.13469	5.58864	5.5284	4.4055	4.51784	3.87673	4.29866	1.93364	3.42912	3.77753	4.19127	3.19613	6.05232	5.38189	3.89104	6.72597	5.92348	7.13156	4.92736	3.09941
Map3k11	ENSMUSG00000004054	19	0.702857	0.172241	0.0676385	0.137547	0.328498	0.296466	0.241432	0.326826	0.347137	0.796389	1.05973	0.931045	0.569896	0.401722	1.24432	0.490097	0.471365	0.930458	0.162144	0.368761	0.347018	0.415248	0.293199	0.641211	0.638672	0.446495	0.136308	0.2168	0.35244	0.437211	0.484592	0.186898	0	1.37165	0.359765	0.322406	1.06538	0.403488	0.620987	0	0.31528	0.507726	0.521822	0.856932	0.489381
Akt2	ENSMUSG00000004056	7	2.53028	1.80853	1.21749	1.78812	2.24474	2.6682	1.44859	4.41215	2.7771	3.45102	2.87641	3.45817	1.32976	2.41033	3.02193	2.31046	3.06387	1.48873	1.86465	2.30476	1.56158	2.21465	3.22519	2.35111	2.17149	2.90222	2.72616	2.9268	1.7622	2.33179	1.61531	2.61658	3.33993	2.3318	3.77753	3.06285	1.59806	3.63139	1.86296	2.33463	3.0477	1.69242	1.39152	1.9281	2.4469
Dnaja3	ENSMUSG00000004069	16	13.0731	19.3771	10.2811	14.7176	11.5522	11.4139	10.0194	10.1316	5.90133	13.5386	12.8681	9.44346	8.16851	11.6499	8.35474	12.5325	6.95263	6.14102	11.9986	12.7223	10.4105	12.319	12.461	7.90827	7.0254	21.8782	22.7635	8.9972	7.75368	11.9504	10.1764	11.3074	10.5471	10.013	12.5918	11.4454	12.6069	11.7011	13.8687	10.7393	11.4552	13.2009	8.87097	11.3544	11.7451
Hmox2	ENSMUSG00000004070	16	9.69942	10.5067	8.2519	6.46472	9.69069	8.15282	9.77802	11.7657	8.15772	9.2912	9.99174	12.6356	8.54845	8.83788	10.3101	8.6117	11.0771	6.5132	8.67469	11.8926	8.15493	9.68911	13.6338	10.9006	5.74805	9.15314	6.40648	9.6476	9.86832	9.4729	11.9533	9.15802	8.96507	8.22988	10.0734	4.83608	12.4294	9.68371	9.3148	11.0506	7.98709	9.2237	6.78368	6.21276	9.78761
Cdip1	ENSMUSG00000004071	16	5.76343	8.0953	7.0344	6.60227	8.32194	5.63286	5.07008	5.71946	5.72776	6.76931	7.87228	7.18235	7.21869	6.15974	7.46594	5.95117	8.72025	8.7463	7.2154	6.54551	5.55229	6.9208	7.91638	7.4808	5.87579	9.04152	8.45111	6.2872	4.75794	8.01553	6.29969	6.82179	8.08614	7.68122	5.57635	5.15849	7.99032	7.06104	6.00287	5.29182	6.62088	6.17734	5.91398	7.71239	8.31947
Map3k20	ENSMUSG00000004085	2	1.40571	3.35869	2.6379	2.20076	1.69724	1.48233	1.32788	1.14389	1.38855	2.1237	1.66529	1.72908	1.32976	2.14252	1.42208	1.82036	1.64978	2.04701	1.54037	1.38286	2.42913	2.07624	0.879597	1.06869	2.68242	1.78598	1.09047	2.168	2.29086	1.31163	1.77684	1.68209	1.75786	2.19464	1.97871	1.93443	0.710251	1.21046	2.89794	1.71206	2.52224	1.86166	2.26123	3.42773	1.46814
Cwc15	ENSMUSG00000004096	9	57.4937	60.9731	51.3376	55.1565	56.9944	59.8862	52.753	51.4751	46.69	45.7924	50.867	51.4735	47.6813	58.2497	48.8841	53.7006	55.0319	42.2428	59.9932	64.8098	57.9521	57.581	52.9224	49.1595	42.9188	59.1605	53.4328	50.406	57.2715	58.5862	63.4815	58.1254	64.6891	55.003	61.8795	56.421	50.4278	53.2604	56.0958	58.9882	52.4415	56.6961	44.7027	59.3426	59.3782
Col5a3	ENSMUSG00000004098	9	0.281143	0.258361	0.135277	0.137547	0.218999	0.148233	0.845014	0	0.173569	0.265463	0.30278	0.133006	0	0	0.355521	0.280055	0.235682	0.372183	0.162144	0.184381	0.347018	0.276832	0.1466	0.427474	0	0.223247	0.272616	0.3252	0.17622	0	0.646122	0.280348	0.175786	0.274329	0.539647	0.322406	0.177563	0	0	0.311283	0.105093	0.169242	0	0	0.326254
Dnmt1	ENSMUSG00000004099	9	27.2708	20.066	20.1563	23.383	23.9803	18.9738	26.9197	18.9559	27.9445	22.1662	23.7682	24.0742	22.6059	23.5677	26.1308	23.5246	25.218	24.1919	22.3758	19.4522	19.086	22.977	20.3773	20.7325	22.4813	18.976	17.8564	22.9808	23.0848	20.5489	19.2221	21.0261	20.5669	18.6544	20.8664	20.1504	24.6812	22.1918	20.4926	23.6575	20.1779	22.6784	22.4383	21.6375	19.9015
Ppan	ENSMUSG00000004100	9	13.776	22.1329	14.3394	13.067	18.2864	15.7127	20.1596	19.773	19.0925	23.3607	18.1668	19.818	22.4159	22.4964	16.5317	13.3726	18.9724	16.19	12.2419	21.296	19.2595	16.7483	17.8851	17.9539	13.4121	25.1153	21.8093	18.428	15.6836	16.3225	15.5069	19.5309	19.8638	16.7341	15.6498	15.9591	22.5505	22.5953	19.8716	17.7432	18.2862	17.4319	13.5674	17.5671	17.2915
Angptl2	ENSMUSG00000004105	2	0.140571	0.172241	0.135277	0.137547	0.0547496	0.296466	0	0	0.347137	0.132731	0.30278	0.133006	0.189965	0.133907	0.355521	0.210041	0.235682	0	0.243216	0.184381	0.347018	0.138416	0.439799	0.213737	0.127734	0.446495	0	0.2168	0.17622	0.145737	0.323061	0.373797	0	0.274329	0	0.161203	0.177563	0.201744	0.206996	0.155642	0.210187	0.169242	0.173941	0.428466	0.652508
Cacna1e	ENSMUSG00000004110	1	0	0	0.0676385	0	0.0547496	0	0	0	0.867843	0.265463	0.15139	0	0.189965	0	0.711042	0.0700138	0.117841	0.186092	0	0.184381	0.347018	0.138416	0	0.854948	0.255469	0.111624	0	0	0	0	0	0.0934492	0	0.137165	0.179882	0.322406	0.177563	0.806976	0.620987	0.466925	0	0.253863	0	0	0
Cacna1b	ENSMUSG00000004113	2	0	0.258361	0.270554	0.412642	0.0547496	0	0.362149	0.163413	0	0.132731	0.30278	0.931045	0.379931	0.401722	0.355521	0.280055	0.235682	0.186092	0	0.0921903	0.173509	0.276832	0	0	0.127734	0.781366	0.545233	0.2168	0.17622	0	0.323061	0.654145	0.527357	0	0.359765	0.644811	0.177563	0.605232	0	0.311283	0	0.338484	0.347881	0.214233	0.163127
Trmt10a	ENSMUSG00000004127	3	7.16914	7.14798	10.2811	8.11529	9.80018	7.55989	12.1923	13.073	11.9762	8.22935	8.78062	9.97549	12.1578	11.7838	14.0431	7.49148	9.30946	15.4456	6.97218	7.74399	8.32844	9.82753	10.1154	9.19069	11.6238	6.69742	6.13387	6.3956	8.98722	7.72405	11.9533	12.8025	10.7229	7.40689	9.89353	8.86616	8.34544	7.66627	8.27982	6.07003	6.41069	8.12362	7.82733	7.49816	7.50384
Etv1	ENSMUSG00000004151	12	2.38971	3.35869	2.02916	0.825284	1.86149	1.18586	2.17289	2.77802	1.21498	2.1237	2.27085	2.1281	2.46955	4.82066	3.02193	1.68033	1.29625	0.744366	1.62144	3.04228	3.8172	1.93782	1.1728	0.641211	1.53281	2.45572	1.22677	0.6504	3.17196	1.74884	1.13071	3.17727	3.16414	1.78314	2.15859	2.25684	0.355125	1.00872	1.24197	2.02334	3.0477	1.94628	1.73941	2.78503	1.63127
Kifc2	ENSMUSG00000004187	15	0	0.344481	0.135277	0	0.328498	0.148233	0.120716	0.163413	0	0.265463	0.30278	0.665032	0.379931	0.401722	0.17776	0.140028	0	0	0.162144	0.184381	0.520527	0.415248	0	0	0.127734	0.223247	0.136308	0.2168	0.52866	0.145737	0.323061	0.0934492	0	0.411494	0	0.161203	0.355125	0.201744	0	0.466925	0.105093	0.507726	0.173941	0	0.163127
Psap	ENSMUSG00000004207	10	15.1817	15.8461	2.70554	5.36435	8.43144	8.15282	5.55295	3.59509	1.56212	4.6456	8.02367	3.72418	1.89965	2.81205	4.26625	5.04099	2.47467	1.11655	5.02646	5.62361	8.32844	4.70614	5.86398	3.63353	0.638672	19.3109	18.9468	1.8428	5.99148	6.99537	4.19979	4.20521	10.1956	6.03525	8.81424	10.4782	4.61663	3.83313	6.83085	5.91438	4.51901	8.96983	0.521822	5.99853	8.4826
Ikbkg	ENSMUSG00000004221	X	2.81143	3.61705	2.36735	2.47585	2.62798	1.92703	1.56931	1.96096	1.38855	1.59278	0.90834	1.19706	1.70969	1.8747	2.13313	3.01059	2.59251	2.41919	2.91859	2.76571	2.60264	2.49149	3.22519	5.12969	2.68242	3.34871	3.13509	2.6016	1.40976	2.33179	2.42296	2.61658	1.75786	1.50881	2.33847	2.09564	2.48588	4.03488	2.69094	0.93385	3.0477	2.7925	2.95699	2.14233	3.26254
Pax2	ENSMUSG00000004231	19	0	0.0861203	0.338193	0.137547	0	0.296466	0	0	0	0	0	0	0	0.133907	0	0.0700138	0.353524	0.186092	0.324287	0	0.347018	0.276832	0	0.213737	0.127734	0	0	0.2168	0	0.145737	0	0.0934492	0	0	0.179882	0	0	0.201744	0	0	0.105093	0.0846211	0	0	0
Wars2	ENSMUSG00000004233	3	0.843428	0.775082	0.47347	1.23793	1.04024	0.296466	1.08645	1.79754	1.73569	0.796389	1.21112	1.33006	0.949827	0.803444	1.06656	0.56011	1.17841	1.48873	1.29715	1.65943	1.38807	0.968911	0.293199	1.06869	1.27734	1.56273	0.408925	0.4336	1.23354	1.31163	0.969183	1.02794	1.2305	1.23448	1.07929	1.12842	0.177563	1.00872	0.413991	0.778208	0.525466	1.10007	1.56547	0.856932	0.815635
Atn1	ENSMUSG00000004263	6	1.40571	6.11454	3.85539	2.88849	3.55873	2.2235	2.05218	1.47072	3.47137	1.72551	2.27085	2.39412	2.08962	2.67815	4.08849	2.80055	2.0033	3.16356	2.51323	2.30476	2.42913	3.18357	2.19899	3.20606	2.81016	3.68358	2.99878	3.9024	5.2866	2.47753	2.74602	2.14933	1.58207	2.3318	1.79882	2.90165	2.66344	3.2279	3.31193	2.80155	2.73242	2.03091	2.60911	2.5708	2.12065
Phb2	ENSMUSG00000004264	6	140.571	170.949	134.533	132.871	166.877	145.12	150.895	162.433	165.758	222.989	197.867	191.928	176.288	159.216	182.56	134.707	177.822	123.193	142.768	197.564	172.989	173.85	216.528	173.554	129.65	187.416	156.891	144.931	146.086	152.004	126.64	137.277	141.683	156.093	167.65	183.932	237.579	218.892	160.215	132.762	149.548	161.965	131.499	137.752	147.467
Ptpn6	ENSMUSG00000004266	6	5.48228	6.71738	6.76385	6.05208	7.0627	8.30105	9.17443	8.49748	6.59561	9.82213	9.23479	7.18235	5.12907	6.96318	7.82146	5.46108	9.78082	6.69929	5.43182	5.80799	4.51124	9.96595	8.94257	13.2517	6.89766	8.4834	8.04218	6.6124	5.63904	5.82947	6.29969	5.7004	5.44935	6.30958	7.55506	6.77052	7.99032	10.8942	7.45184	5.13618	7.35653	5.83885	3.82669	5.35583	5.54632
Eno2	ENSMUSG00000004267	6	1.968	1.55016	1.89388	1.37547	1.36874	2.07526	0.96573	1.14389	2.25639	1.19458	1.66529	2.66013	0.949827	0.937351	1.59984	1.5403	2.82819	2.97746	1.21608	1.01409	1.21456	1.66099	1.1728	2.99232	2.17149	1.45111	3.4077	1.9512	3.17196	0.728684	1.61531	1.77554	1.75786	1.09732	1.61894	1.77323	0.532688	2.01744	2.89794	2.17898	2.10187	1.43856	1.04364	0.856932	1.14189
Emg1	ENSMUSG00000004268	6	55.2445	60.5425	34.6986	47.1787	53.9831	42.5429	43.0957	46.7361	40.0943	70.4804	76.6033	50.1434	39.3229	57.3123	41.2404	41.2381	38.2984	25.4945	44.6706	53.9314	41.1217	41.3864	48.5245	30.7781	25.6746	67.9788	62.7018	31.6528	41.5879	46.7815	31.0139	40.4635	42.7159	43.4812	41.9126	43.8472	57.7079	41.1558	48.023	40.4668	38.9896	46.2031	24.6996	42.8466	44.8599
Lpcat3	ENSMUSG00000004270	6	17.9931	17.2241	22.8618	17.0559	20.0384	21.0491	20.5218	18.9559	24.4732	23.228	18.4696	24.4732	24.3156	19.6844	21.8645	21.0742	22.3898	25.1224	18.3222	18.3459	20.4741	19.1014	29.1733	26.5034	22.2258	15.6273	17.1748	26.6664	21.1464	20.4032	15.9915	16.4471	12.6566	22.0835	17.4486	16.6039	26.1017	25.6215	26.2884	23.035	19.6524	21.2399	21.7426	15.639	22.0221
Atp6v1f	ENSMUSG00000004285	6	42.8743	44.6964	60.4688	45.9408	57.1039	52.1781	43.0957	45.102	57.6248	63.8438	49.5045	56.2617	48.6312	37.3601	57.9499	46.2791	75.5362	63.4572	38.9145	58.9096	47.5415	56.0584	70.3678	71.6019	70.6372	39.4032	37.8937	67.4248	50.2227	51.8823	47.813	51.6774	49.3958	49.5165	48.0286	56.5822	69.9597	84.1272	56.0958	54.319	54.9638	54.2421	56.3567	40.7043	48.7749
Il12b	ENSMUSG00000004296	11	0	0	0	0	0	0	0	0	0	0	0	0	0	0	0	0	0	0	0	0	0	0	0	0.213737	0	0	0	0	0	0	0	0	0	0	0	0	0	0	0	0	0	0	0	0	0
Clcn5	ENSMUSG00000004317	X	9.41828	8.61203	12.716	9.07812	8.21245	10.9693	4.34578	5.22922	6.59561	4.6456	5.29865	4.92124	4.55917	5.4902	6.39938	10.4321	12.609	19.7257	12.8094	9.95656	13.8807	12.4574	6.89018	15.3891	15.3281	9.59964	14.176	12.1408	11.2781	11.9504	12.5994	14.2043	12.6566	16.4598	15.1101	18.0547	8.52301	15.1308	11.7987	9.18286	14.0825	12.7778	16.1765	13.7109	15.6602
Clcn3	ENSMUSG00000004319	8	17.1497	11.1095	18.9388	18.4313	16.5344	17.0468	23.5397	22.7144	17.704	15.1314	13.7765	16.8918	20.5163	14.462	17.065	18.7637	14.3766	16.9343	16.6197	11.9847	16.8304	18.4093	14.2202	19.6638	18.5215	11.4972	16.9022	19.0784	17.622	18.9458	17.7684	18.6898	17.227	20.1632	17.8084	16.2815	10.6538	11.4994	14.2827	16.8093	17.5506	15.4857	14.7849	14.7821	16.1496
Hif3a	ENSMUSG00000004328	7	0.140571	0.0861203	0.0676385	0.137547	0.0547496	0.148233	0.241432	0.980479	0.347137	0.265463	0	0.266013	0.189965	0.267815	0.533281	0.0700138	0	0.186092	0.0810719	0	0	0	0.1466	0	0.127734	0	0.136308	0.1084	0.17622	0.145737	0	0.186898	0	0	0.179882	0	0.177563	0.201744	0	0	0	0.169242	0.347881	0	0
Gpx6	ENSMUSG00000004341	13	0	0	0.0676385	0	0.0547496	0	0	0	0	0.265463	0.30278	0.266013	0.379931	0.133907	0	0.140028	0	0	0	0	0.173509	0	0.439799	0	0	0.334871	0	0	0	0	0.161531	0	0.175786	0.274329	0	0	0.177563	0.201744	0	0.155642	0	0.169242	0	0.214233	0.326254
Gpx5	ENSMUSG00000004344	13	0	0	0	0	0.0547496	0	0	0	0.173569	0	0	0	0	0	0.17776	0	0	0	0	0.0921903	0	0	0	0.213737	0	0	0	0	0	0	0	0	0	0	0	0	0	0	0.206996	0	0	0	0	0	0.163127
Pde1c	ENSMUSG00000004347	6	0.140571	0	0.135277	0	0	0.148233	0	0.326826	0.694274	0	0.15139	0.133006	0	0	0	0.350069	0.235682	0.186092	0.0810719	0.0921903	0	0.276832	0.1466	0.641211	0	0.223247	0.136308	0.1084	0.17622	0.145737	0	0.186898	0	0.137165	0.539647	0.322406	0.355125	0.201744	0	0.155642	0.105093	0.253863	0	0	0.326254
Utp20	ENSMUSG00000004356	10	15.744	15.3294	20.8327	18.844	19.9836	16.3056	26.0747	24.6754	24.4732	20.1752	21.8002	20.616	22.226	24.2372	25.4198	18.3436	21.3293	19.9118	21.1598	21.3882	21.3416	16.3331	16.8589	16.244	23.7586	14.5111	14.8576	21.8968	19.5604	17.3427	21.4836	18.7833	21.7974	22.9065	20.1468	19.3443	17.2236	16.7447	16.9736	18.3657	20.8085	18.4474	24.1777	20.9948	20.0646
Spic	ENSMUSG00000004359	10	2.24914	0.861203	1.28513	0.825284	1.64249	2.37173	0.845014	0.653652	0.694274	0.265463	0.45417	0.133006	0.379931	0.535629	0.355521	1.68033	1.06057	1.30264	1.78358	1.75162	0.694037	1.52258	1.3194	0.854948	1.91602	0.558118	0.954157	0.7588	1.40976	1.16589	0.646122	1.49519	0.527357	0.685824	0.899412	1.28962	1.06538	0.403488	0.206996	1.08949	0.735653	0.676969	0.695762	0.856932	0.326254
9330159F19Rik	ENSMUSG00000004360	10	0.702857	0.516722	0.405831	0.275095	0.437997	0.592932	0.482865	0.980479	0.520706	0.663657	0.45417	0	0.569896	0.133907	0.888802	0.630124	0.471365	0.186092	0.162144	0.737523	0.347018	0.138416	0.293199	0.213737	0.510938	0.334871	0.545233	0.3252	0.52866	0.582947	0.323061	1.12139	1.05471	0.274329	0.71953	0.483608	0.177563	0	0.413991	0.466925	0.31528	0.423105	0.347881	1.2854	0.815635
Cul3	ENSMUSG00000004364	1	29.2388	23.9414	23.7411	29.9853	21.4619	21.642	24.1432	25.1656	15.6212	14.7332	14.382	16.0938	19.3765	25.0407	18.1316	23.3146	15.7907	14.5151	35.3473	26.0899	30.3641	20.9008	14.2202	11.7555	20.8207	22.6596	21.673	21.3548	24.6708	27.2528	29.237	22.6147	24.4342	24.141	22.1255	16.1203	10.2986	11.7011	17.3876	23.5019	22.7001	22.1707	18.4377	25.9222	23.9797
Sst	ENSMUSG00000004366	16	0	0	0	0	0	0	0	0	0	0	0	0	0	0	0	0	0	0	0	0	0	0	0	0	0	0	0	0	0	0	0.161531	0	0	0	0	0	0	0	0	0	0	0	0	0	0
Il11	ENSMUSG00000004371	7	0.140571	0.0861203	0.270554	0	0.0547496	0.444699	0	0	0.173569	0	0	0	0	0.133907	0.533281	0.0700138	0.117841	0.186092	0	0	0	0.138416	0.293199	0	0	0.223247	0	0.1084	0.17622	0.145737	0.161531	0	0.703142	0.137165	0.179882	0	0.177563	0	0.413991	0	0.210187	0.169242	0	0	0
Large1	ENSMUSG00000004383	8	2.10857	2.41137	3.72012	2.06321	2.02574	2.6682	3.01791	1.3073	2.60353	2.65463	2.42224	3.32516	1.70969	2.00861	4.08849	2.73054	3.65308	4.83838	2.83752	3.68761	2.42913	4.01406	2.63879	2.99232	3.44883	2.3441	1.90831	4.2276	2.6433	1.89458	2.0999	2.33623	2.461	2.60613	1.61894	2.90165	2.48588	2.62267	1.86296	2.95719	2.73242	2.28477	2.95699	2.35656	2.28378
Ddx56	ENSMUSG00000004393	11	8.15314	11.7124	10.8898	7.15246	12.0997	8.74575	14.0031	12.9096	12.8441	20.5734	12.7168	14.4977	13.2976	10.4448	14.9319	9.80193	13.7874	10.6072	8.91791	12.2613	12.6662	16.1947	18.3249	17.5264	15.5836	14.3995	12.9493	11.2736	10.5732	8.59847	9.85336	12.3353	10.7229	14.8138	12.7716	12.5738	18.6441	19.7709	13.2477	9.96107	12.8214	12.1854	13.7413	10.4974	10.9295
Tmed4	ENSMUSG00000004394	11	2.10857	2.41137	2.50262	4.26397	1.97099	1.7788	3.01791	2.4512	1.90925	3.05282	3.93614	2.92614	2.08962	2.94596	2.84417	3.08061	2.35682	1.11655	2.35108	3.31885	2.42913	1.93782	3.22519	3.41979	1.66055	3.57196	4.49817	2.8184	2.99574	2.47753	3.23061	2.14933	3.33993	2.88046	2.87812	2.74045	3.90638	2.62267	3.31193	3.11283	2.10187	3.55409	1.04364	1.71386	2.12065
Col26a1	ENSMUSG00000004415	5	0.843428	0.430601	1.14985	0.962831	0.602246	0.592932	0.362149	0.490239	1.04141	0.265463	0.30278	0.399019	0.569896	0.133907	0.355521	0.980193	0.589206	2.79137	0.405359	0.737523	1.04105	0.830496	0.586398	1.28242	1.66055	1.11624	1.49939	0.7588	0.35244	0.582947	1.45378	1.02794	1.05471	1.23448	0.359765	0.644811	1.24294	1.41221	1.44897	0.778208	0.735653	0.676969	1.04364	0.428466	0.652508
Bid	ENSMUSG00000004446	6	37.8137	42.8879	25.7703	37.4129	35.9158	36.1689	32.8348	27.7802	22.0432	40.3504	46.0226	28.5964	26.5952	35.0837	28.4417	33.9567	14.0231	14.329	34.8609	37.5215	29.4966	27.2679	24.1889	14.9616	14.0508	39.1799	36.5306	22.3304	23.9659	37.8916	24.5526	15.606	22.8521	33.0567	20.8664	27.2433	34.2696	14.7273	33.5333	40.7781	24.802	32.2406	14.9589	23.5656	39.803
Ralb	ENSMUSG00000004451	1	8.29371	6.71738	3.78776	6.87737	6.07721	6.96696	5.67366	3.92191	3.99208	6.10565	4.69309	4.38921	5.31903	4.28503	4.79953	6.86135	4.24228	3.34965	7.86397	8.66589	7.6344	5.67505	2.78539	4.061	2.04375	6.5858	4.08925	4.6612	4.75794	6.26668	3.55367	4.01832	3.16414	4.80076	3.41777	4.67488	6.92494	2.62267	7.03785	5.29182	4.51901	4.56954	2.78305	4.71313	5.54632
Ppp1cc	ENSMUSG00000004455	5	0.562285	0.516722	0.811662	0.550189	0.492747	0.592932	0.362149	0.326826	0.867843	0.132731	0.90834	0.532026	0.189965	0.267815	0.711042	0.700138	0.471365	0.558275	0.567503	0.553142	0.173509	0.415248	0.732998	0.854948	0.638672	0.223247	0.408925	0.8672	0.70488	0.145737	1.13071	0.467246	0.351571	0.411494	0.539647	0.967217	1.4205	1.21046	0.413991	0.93385	0.525466	0.169242	0.521822	0.428466	0
Dnajb11	ENSMUSG00000004460	16	10.9646	13.8654	8.18426	7.29001	9.25269	7.85636	6.76011	8.98772	9.71984	9.6894	11.3542	8.91143	8.35848	7.90053	8.17698	9.45186	7.30616	6.5132	7.13432	11.5238	9.543	10.1044	13.0474	10.2594	5.74805	12.2786	8.99634	8.13	11.1019	9.18142	8.88418	9.43837	12.8323	9.60153	10.4332	10.6394	8.70057	9.28022	8.90081	11.2062	8.09218	10.4084	8.34915	9.85472	8.4826
Tbccd1	ENSMUSG00000004462	16	1.40571	1.80853	1.55569	1.23793	1.86149	1.48233	2.05218	1.63413	1.04141	2.1237	2.42224	2.79314	1.70969	1.60689	2.31089	1.40028	1.41409	0.558275	1.70251	2.76571	2.42913	1.52258	2.78539	1.06869	1.02188	2.00923	2.72616	1.4092	1.93842	1.45737	1.29224	1.77554	0.878928	1.50881	2.15859	0.967217	1.24294	1.21046	0.827982	1.55642	1.15603	1.94628	1.21758	1.07117	1.63127
Clec11a	ENSMUSG00000004473	7	0.140571	0.775082	0.405831	0.825284	0.547496	0.148233	0.120716	0	0.173569	0.398194	0.60556	0.532026	0.189965	0.133907	0.355521	0.280055	0.117841	0.186092	0.405359	0.276571	0.694037	0.553664	0.586398	0	0.127734	0.781366	0.545233	0.3252	0.52866	0.291474	0.323061	0.373797	0	0.137165	0.899412	0.806014	0.710251	0.403488	0.413991	0.311283	0.210187	0.846211	0.347881	0.214233	0.326254
Zfp324	ENSMUSG00000004500	7	0.421714	0.602842	0.0676385	0.412642	0.547496	0.889399	0.845014	0	0	0.132731	0.60556	0.532026	0	0.401722	0.711042	0.350069	0.589206	0.744366	0.162144	0.368761	0.347018	0.415248	0.293199	0.213737	0	0.446495	0	0.7588	0.8811	0.437211	0	0.373797	0.351571	0.685824	0.359765	0.161203	0.355125	0.403488	0.620987	0	0.31528	0.338484	0.521822	0	0.489381
Gab2	ENSMUSG00000004508	7	0	0.172241	0.135277	0.275095	0.273748	0.296466	0.120716	0.163413	0	0.398194	0.45417	0.266013	0.949827	0.133907	0.355521	0	0.353524	0.372183	0.243216	0.184381	0.347018	0.553664	0.879597	0	0.127734	0.111624	0.272616	0.1084	0.35244	0.437211	0.323061	0.0934492	0	0.137165	0.539647	0.483608	0.355125	0	0.413991	0.155642	0.105093	0.507726	0.173941	0.214233	0.652508
Coro1c	ENSMUSG00000004530	5	40.9063	48.3135	36.9306	30.2604	40.5147	31.4254	43.0957	51.802	46.3428	39.6867	44.5087	51.6065	50.1509	38.1636	52.9726	28.6356	49.3755	40.9401	26.7537	47.1093	36.2634	42.2169	55.4146	47.8771	38.1926	62.6209	53.7054	37.5064	50.9276	42.118	32.9522	47.005	52.5599	35.8	50.3671	51.2625	36.2228	48.0151	36.2242	33.6186	44.4545	42.1413	36.0057	30.8496	38.3348
Tax1bp1	ENSMUSG00000004535	6	43.5771	27.7307	38.6216	37.5504	32.1928	40.0229	43.2164	40.363	23.6053	23.4935	18.621	30.0595	38.563	40.5739	25.953	32.9765	28.8711	30.7051	41.3467	27.8415	38.172	34.7424	26.0947	29.7094	31.6781	25.3386	31.4872	34.146	43.8788	35.5598	37.152	46.4443	39.5518	35.1142	42.9919	31.4346	16.8685	18.3587	25.4605	35.3307	38.6743	31.1406	36.8754	48.2024	32.136
Psg17	ENSMUSG00000004540	7	0	0	0	0	0	0	0	0	0	0	0	0	0	0	0	0	0	0	0	0	0	0	0	0	0	0	0	0.1084	0	0	0	0	0	0	0	0	0	0	0	0	0	0	0	0	0
Psg19	ENSMUSG00000004542	7	0	0	0	0	0	0	0	0	0	0	0	0	0	0	0	0	0	0	0	0	0	0	0	0	0	0	0	0	0	0	0	0	0	0	0	0	0	0	0	0	0	0	0	0	0
Ctse	ENSMUSG00000004552	1	0	0	0	0	0	0	0	0	0.173569	0	0	0	0	0	0	0	0	0	0.0810719	0	0	0	0	0	0	0	0	0	0	0	0	0	0	0	0	0	0	0	0	0	0	0	0	0	0
Ndrg2	ENSMUSG00000004558	14	3.936	3.53093	3.72012	1.37547	3.66823	2.6682	5.31151	3.26826	6.42204	3.71648	3.93614	4.1232	5.69896	3.7494	3.55521	3.92077	3.65308	8.18803	2.18894	2.48914	1.56158	4.70614	4.54459	4.70221	5.23711	3.57196	2.45355	5.0948	3.17196	3.35195	2.90755	4.20521	4.04307	3.42912	4.67694	4.83608	4.08394	7.06104	3.93292	4.35797	3.78336	4.65416	3.13093	2.5708	2.61003
Mettl17	ENSMUSG00000004561	14	1.26514	0.688962	0.47347	0.687737	1.04024	1.3341	1.08645	1.63413	1.21498	1.32731	1.66529	0.665032	0.379931	1.07126	0.711042	0.91018	0.94273	0.558275	0.729647	1.19847	0.520527	0.968911	1.1728	1.28242	0.638672	1.45111	1.6357	0.9756	1.23354	1.02016	0.807653	1.12139	0.351571	0.685824	1.07929	0.644811	1.24294	1.00872	0.620987	0.311283	0.945839	1.10007	1.04364	0.642699	1.14189
Arhgef40	ENSMUSG00000004562	14	0.702857	0.258361	0.744024	0.687737	0.711745	0.296466	0.241432	0.326826	1.56212	0.92912	0.60556	1.06405	0.759862	1.07126	0.533281	0.980193	0.824889	0.372183	0.486431	0.276571	0.347018	0.415248	0.879597	0.641211	0.766407	0.223247	0.272616	1.3008	0.35244	0.437211	0.646122	0.560695	0	0.685824	0.899412	0.644811	0.710251	0.605232	0.827982	0.778208	0.63056	0.423105	0.695762	0.428466	0.326254
Pnpla6	ENSMUSG00000004565	8	8.57485	6.63126	6.83149	5.77699	8.0482	6.52226	9.89873	9.47796	9.54627	10.4858	9.23479	11.3056	7.59862	7.3649	7.82146	7.42146	12.3733	13.0264	6.64789	8.75808	5.03177	10.2428	10.995	9.8319	11.6238	7.81366	7.63326	8.8888	9.51588	6.55816	6.13816	9.25147	8.78928	5.21226	10.0734	7.25413	8.87813	10.0872	8.69382	4.98053	7.14634	7.02355	4.6964	5.99853	5.87257
Mcoln1	ENSMUSG00000004567	8	0.421714	0.602842	0.676385	0.275095	0.602246	0.741166	0.482865	0.326826	0.867843	0.265463	0.75695	0.798039	0	0.937351	1.06656	0.840166	1.76762	1.11655	0.891791	0.460952	0.694037	1.66099	1.0262	1.92363	1.27734	1.00461	0.681541	1.4092	0.70488	0.582947	0.323061	0.934492	0.703142	1.23448	1.07929	1.45083	1.77563	1.8157	0.827982	0.622567	0.735653	1.01545	2.08729	0.856932	1.30502
Arhgef18	ENSMUSG00000004568	8	7.30971	5.85618	6.42566	7.97774	6.67946	6.96696	8.81229	9.15113	7.28988	7.03477	6.20699	8.37941	6.45883	5.35629	5.33281	5.46108	6.12774	5.39665	3.64823	5.34704	6.07282	5.53664	5.57078	3.63353	5.49258	7.81366	6.6791	5.8536	4.05306	4.66358	4.03826	4.57901	5.62514	5.34942	6.47577	5.4809	3.72882	5.44709	4.13991	4.66925	6.62088	4.73878	5.21822	4.71313	5.38319
Pkn2	ENSMUSG00000004591	3	31.9097	20.4105	32.0607	31.0857	23.1591	24.3102	34.7663	30.3948	18.919	20.0425	18.0154	21.9461	27.735	26.3797	17.9538	31.7163	21.5649	21.4005	34.2934	18.2537	22.5562	28.9289	15.5396	16.4577	28.357	16.6319	20.4462	21.8968	30.1336	21.4233	33.7599	30.5579	26.3678	32.3709	33.8179	20.634	15.6255	19.7709	21.7345	24.4357	28.4803	23.6093	30.7875	35.5627	25.9372
Cd33	ENSMUSG00000004609	7	0	0	0	0	0.0547496	0	0	0	0	0	0	0	0	0	0	0	0	0	0	0	0	0	0	0	0	0	0	0	0	0	0.161531	0.0934492	0	0	0	0	0	0	0	0	0	0	0	0	0
Etfb	ENSMUSG00000004610	7	10.9646	16.7073	19.0741	13.2045	16.6986	16.1574	13.5202	13.3999	19.2661	17.9188	15.4418	17.5569	14.6273	12.989	21.3313	16.0332	25.4537	25.6806	14.9983	18.4381	18.739	21.8697	22.2831	20.0913	26.0578	15.2924	17.1748	18.97	17.0933	17.1969	17.6068	18.6898	22.5006	18.5172	20.3267	22.7296	30.7183	28.8494	23.3905	19.2996	15.1334	19.1244	21.0468	13.4967	17.4546
Nkg7	ENSMUSG00000004612	7	0	0	0	0	0	0	0	0	0	0	0	0	0	0	0	0	0	0	0	0.0921903	0	0	0	0	0	0	0	0	0	0	0	0	0	0	0	0	0	0	0	0	0	0	0	0	0
Stxbp2	ENSMUSG00000004626	8	2.53028	3.10033	3.92303	2.88849	4.27047	2.96466	5.67366	5.55605	4.51278	7.43296	5.90421	6.91634	4.17924	4.15113	4.62177	2.59051	5.18501	4.2801	2.35108	3.04228	3.47018	3.04515	5.42418	4.70221	6.76993	4.91144	5.31602	4.5528	2.81952	3.78916	5.00745	4.01832	4.57043	5.76092	5.75624	4.67488	4.43907	6.05232	5.17489	3.42412	3.57317	3.55409	5.91398	4.92736	3.26254
Pcp2	ENSMUSG00000004630	8	0	0	0	0	0.0547496	0	0	0	0	0	0	0	0	0	0	0	0	0	0	0	0	0	0	0	0	0	0	0.1084	0	0	0	0	0	0	0	0	0.177563	0	0	0	0	0	0.173941	0	0
Sgce	ENSMUSG00000004631	6	0.843428	1.03344	0.744024	0.962831	0.383247	1.3341	0.241432	0	0.694274	0.663657	0.75695	0.266013	0.569896	0.803444	0.355521	0.700138	0.353524	0.186092	0.648575	0.276571	0.347018	0.415248	0.293199	0.641211	0.255469	1.78598	2.04462	0.542	0.52866	1.45737	0.807653	0.654145	1.58207	0.822988	1.07929	0.644811	0.887813	0	1.44897	1.08949	0.525466	0.76159	0.173941	0.856932	1.14189
Chn2	ENSMUSG00000004633	6	1.26514	0.602842	0.608747	0.825284	0.875994	0.741166	0.362149	0.163413	0.347137	0.398194	0.60556	0.665032	0.569896	0.937351	0.17776	0.700138	0.471365	1.30264	1.21608	0.737523	0.520527	0.138416	0.439799	0.641211	0.510938	0.446495	0.272616	0.8672	0.70488	0.582947	0.323061	0.560695	0.175786	0.137165	0.899412	0.161203	0.355125	0.605232	0.827982	0.622567	0.525466	0.169242	0.347881	0.856932	0.489381
Wwox	ENSMUSG00000004637	8	1.40571	1.2918	1.08222	1.23793	1.42349	2.37173	2.17289	0.980479	1.56212	1.85824	1.5139	1.86209	0.189965	1.07126	0.533281	1.05021	0.94273	1.86092	1.29715	1.38286	2.08211	0.830496	1.1728	1.06869	1.02188	1.8976	2.18093	2.6016	1.93842	1.74884	1.93837	1.21484	1.2305	1.37165	2.33847	1.45083	1.77563	1.41221	1.86296	1.8677	2.10187	2.7925	2.08729	2.99926	1.30502
Slbp	ENSMUSG00000004642	5	1.26514	1.80853	2.23207	1.51302	1.58774	1.63056	2.17289	2.4512	2.42996	1.19458	1.81668	1.33006	0.759862	2.14252	2.84417	1.5403	1.53194	0.930458	1.86465	1.84381	1.9086	2.21465	0.879597	1.49616	2.55469	0.781366	0.408925	2.4932	1.93842	1.02016	1.29224	1.96243	1.40628	1.09732	1.07929	1.12842	0.887813	1.8157	1.24197	1.55642	1.5764	1.77704	3.13093	2.35656	1.63127
Tyr	ENSMUSG00000004651	7	0	0	0	0	0.0547496	0	0	0	0	0	0	0	0	0	0	0	0	0	0	0.0921903	0.173509	0	0	0	0	0	0	0	0	0.145737	0	0.0934492	0	0	0	0	0	0	0	0	0	0	0.173941	0	0
Ghrhr	ENSMUSG00000004654	6	0	0	0	0	0	0	0	0	0	0	0	0	0	0	0	0	0	0	0	0	0	0	0	0	0	0	0	0	0	0	0	0	0	0	0	0	0	0	0	0	0	0	0	0	0
Aqp1	ENSMUSG00000004655	6	0	0	0	0	0	0.148233	0	0	0	0	0.15139	0	0	0	0	0.0700138	0	0	0	0.0921903	0	0	0	0.213737	0	0	0	0	0	0	0	0	0	0	0	0	0	0	0	0	0	0	0	0	0
Arid3b	ENSMUSG00000004661	9	8.15314	9.21487	12.5131	8.25284	11.7712	11.4139	13.7617	11.1121	19.4397	13.0077	11.0515	15.9608	17.4768	13.5246	18.6649	9.87195	13.4339	14.329	7.62076	9.67999	7.46089	11.9038	9.82217	10.9006	16.4777	10.9391	11.3136	11.7072	12.1592	10.9303	10.0149	12.6156	13.1839	11.3847	11.5125	11.4454	13.6723	16.9465	13.0407	11.3618	14.3978	11.4238	14.7849	12.2113	11.0926
Cnn2	ENSMUSG00000004665	10	0.984	1.37792	1.01458	1.10038	1.20449	0.444699	2.65576	1.3073	1.56212	2.1237	5.75282	2.52712	1.32976	3.21378	1.95537	0.980193	0.824889	0.930458	0.648575	0.553142	0.694037	0.968911	0.586398	0.427474	0.766407	1.56273	0.817849	0.9756	0.70488	0.874421	0.646122	0.560695	0.878928	0.548659	0.71953	0.322406	0.887813	1.21046	0.620987	0.778208	0.420373	0.930832	0.347881	0.642699	0.489381
Polr2e	ENSMUSG00000004667	10	45.5451	45.127	51.6082	37.4129	51.4099	45.9523	52.2701	52.1288	70.6424	69.4186	55.2573	66.7692	56.7997	44.0555	65.4159	50.4099	71.4118	71.4591	41.9952	56.9736	56.7375	64.0866	77.991	72.0294	68.4657	50.2307	43.346	54.2	46.3459	48.9676	53.6281	47.7526	55.0209	52.3969	44.431	56.421	72.8007	86.7499	58.1658	48.5602	54.4383	56.0192	64.1841	35.3485	50.8956
Abca13	ENSMUSG00000004668	11	0	0	0.135277	0.137547	0	0	0	0	0.173569	0	0	0.133006	0.189965	0	0	0.0700138	0	0	0.243216	0	0.173509	0.138416	0.1466	0	0	0.111624	0	0	0	0	0	0	0	0	0	0	0	0	0	0	0	0.169242	0	0	0
Myo9b	ENSMUSG00000004677	8	2.53028	2.23913	1.89388	1.37547	1.91624	1.92703	1.32788	1.79754	2.60353	2.25644	2.27085	1.19706	1.51972	1.20517	0.533281	1.61032	1.53194	1.86092	1.54037	1.38286	1.73509	0.968911	2.19899	1.49616	1.40508	1.67436	0.681541	2.0596	1.93842	1.60311	1.13071	2.42968	0.878928	1.50881	2.51835	1.93443	1.95319	1.8157	2.06996	1.55642	1.78659	1.69242	2.08729	1.07117	1.46814
Hdac9	ENSMUSG00000004698	12	0.140571	0.172241	0.202916	0	0.383247	0.444699	0.362149	0.490239	0.173569	0.398194	0.15139	0.399019	0	0.535629	0.17776	0.490097	0.235682	0	0.648575	0.368761	0.347018	0.276832	0	0.427474	0.510938	0.334871	0.272616	0.3252	0.17622	0.145737	0.484592	0.373797	0.351571	0.960153	0.179882	0.322406	0	0.201744	0.206996	0.622567	0.420373	0.253863	0.869703	0.428466	0.163127
Ly9	ENSMUSG00000004707	1	0	0	0	0	0	0	0	0	0	0	0	0	0	0	0	0.0700138	0	0	0	0	0	0	0	0	0	0	0	0	0	0	0	0	0	0	0	0	0	0	0	0	0	0	0	0	0
Cd244a	ENSMUSG00000004709	1	0	0	0.0676385	0	0	0	0	0	0.173569	0	0	0	0	0	0	0	0	0	0	0	0.520527	0	0	0.213737	0	0	0	0	0	0	0	0	0	0.274329	0	0	0.177563	0	0	0	0	0	0	0	0
Adgre1	ENSMUSG00000004730	17	0	0	0	0	0	0	0	0	0	0	0	0	0	0	0	0.0700138	0	0	0	0	0	0	0	0	0	0	0	0	0	0	0	0	0	0	0	0	0	0	0	0	0	0	0	0	0
Mtfp1	ENSMUSG00000004748	11	1.82743	2.32525	1.42041	2.20076	1.91624	1.63056	1.69003	2.4512	2.7771	1.99097	3.0278	2.39412	2.46955	0.937351	2.31089	1.96039	2.35682	2.79137	1.78358	2.48914	1.38807	1.38416	2.05239	1.92363	1.40508	2.45572	2.18093	2.3848	3.34818	1.16589	2.26143	1.12139	1.2305	1.09732	1.25918	2.57925	1.24294	3.2279	1.44897	0.311283	1.36621	1.86166	0.521822	1.07117	1.46814
Rab23	ENSMUSG00000004768	1	5.48228	7.06186	3.11137	3.57623	4.37997	3.70583	4.94937	2.94144	2.60353	2.65463	3.63336	2.1281	3.41938	3.88331	2.66641	3.85076	2.0033	3.34965	6.56682	4.70171	4.85826	2.07624	1.75919	2.13737	2.17149	7.14392	5.99756	2.6016	4.93416	2.769	3.55367	3.83142	4.21885	2.88046	5.39647	1.61203	4.61663	2.42093	3.72592	1.8677	2.83752	3.46946	1.73941	5.14159	5.05693
Rab11a	ENSMUSG00000004771	9	28.536	30.3143	25.635	30.6731	26.6083	38.3924	26.799	25.1656	20.4811	23.3607	21.0432	27.3993	21.6561	24.1033	17.4205	31.1561	17.2048	22.5171	26.2673	27.4727	30.5376	27.1295	24.4821	28.6408	19.1602	30.5849	38.1663	23.4144	24.4946	32.3536	28.914	26.4461	29.1804	33.0567	31.2995	29.0165	26.2793	22.7971	31.8773	36.2645	26.0631	29.025	20.351	23.1372	30.0154
Eif2b2	ENSMUSG00000004788	12	11.1051	13.4348	14.7452	12.6544	15.9869	11.1175	17.866	15.3608	20.3075	23.228	16.9557	23.0101	19.9464	11.516	17.9538	14.0028	22.6255	19.9118	15.7279	22.2179	12.8397	19.1014	23.7491	19.8775	22.3535	12.9483	10.632	16.6936	14.45	12.9706	14.5378	13.8305	13.8871	16.8713	15.6498	15.6367	24.1485	26.025	15.1107	13.6965	14.3978	13.1163	17.0462	13.2824	11.4189
Dlst	ENSMUSG00000004789	12	15.0411	17.4824	15.151	11.6915	16.0416	13.7857	12.6752	11.9292	14.4062	14.7332	17.864	14.0987	13.6775	13.1229	14.0431	16.3832	17.4405	13.7708	16.2954	14.5661	14.4013	18.8246	18.7647	15.1753	13.4121	17.3017	16.7659	18.5364	15.3311	14.2822	17.1222	13.737	12.8323	14.4023	15.4699	18.8607	22.728	19.9726	16.5596	16.8093	17.1302	16.6704	18.2638	13.4967	18.2702
Pgf	ENSMUSG00000004791	12	0.281143	0.0861203	0.270554	0.412642	0.273748	0.148233	0	0	0.173569	0.398194	0.60556	0.133006	0.379931	0.267815	0.17776	0.0700138	0.235682	0.186092	0.0810719	0.276571	0.173509	0.276832	0.439799	0.213737	0.255469	0.223247	0.408925	0.3252	0	0	0.323061	0	0.351571	0.274329	0.359765	0.644811	0.532688	0.403488	0.413991	0.155642	0.210187	0.338484	0.521822	0	0.163127
Ulk2	ENSMUSG00000004798	11	1.12457	1.20568	0.811662	1.23793	0.875994	1.3341	1.93146	0.817066	1.04141	1.46005	0.45417	1.33006	0.759862	0.535629	0.533281	1.12022	0.471365	1.11655	1.13501	0.645332	1.38807	0.968911	0.732998	0.641211	0.510938	1.22786	1.49939	1.5176	0.8811	1.31163	0	1.02794	0.703142	2.05747	1.07929	1.93443	0.887813	1.00872	1.65596	0.778208	0.735653	1.35394	0.695762	0	0.978761
Ccl24	ENSMUSG00000004814	5	0	0	0	0	0	0	0	0	0	0	0	0	0	0	0	0	0	0	0	0	0	0	0	0	0	0	0	0	0	0	0	0	0	0	0	0	0	0	0	0	0	0	0	0	0
Dgkq	ENSMUSG00000004815	5	2.38971	1.46404	2.84082	2.6134	2.79223	2.07526	1.93146	2.94144	2.95067	2.1237	2.87641	2.52712	3.41938	2.14252	3.02193	1.89037	4.71365	2.97746	2.99966	3.13447	2.25562	2.6299	2.34559	2.56484	2.81016	2.79059	1.77201	3.794	2.99574	2.62326	2.90755	2.42968	2.10943	2.05747	2.33847	2.09564	3.90638	4.43837	3.10493	2.33463	3.46808	2.62325	2.78305	2.99926	3.26254
Tmed11	ENSMUSG00000004821	5	0	0	0	0	0	0	0	0	0	0	0	0	0	0	0	0	0	0	0	0	0	0	0	0	0	0	0	0	0	0	0	0	0	0	0	0	0	0	0	0	0	0	0	0	0
Grap	ENSMUSG00000004837	11	0	0	0	0	0	0	0	0	0	0	0	0	0	0.133907	0	0	0	0	0	0.0921903	0	0	0	0	0.127734	0	0	0	0	0	0	0	0	0	0	0	0	0	0	0	0	0	0	0	0
Pou1f1	ENSMUSG00000004842	16	0	0	0	0	0.0547496	0	0	0	0	0.132731	0.15139	0.133006	0	0	0.355521	0	0	0	0.0810719	0	0.173509	0.138416	0	0	0	0	0	0	0	0.145737	0	0.0934492	0	0	0	0	0.177563	0.201744	0.206996	0	0	0.169242	0	0	0
Chmp2b	ENSMUSG00000004843	16	17.1497	14.296	12.7837	13.2045	13.6874	17.3433	13.6409	12.0926	12.3234	10.4858	13.7765	15.5618	11.9678	14.9976	8.88802	13.3726	13.5517	11.5377	14.1065	13.8286	19.2595	13.8416	10.262	13.6792	10.091	13.5065	16.2207	15.9348	12.8641	17.7799	8.72265	12.896	15.6449	16.1854	12.7716	14.6695	12.2518	10.6924	12.6267	14.9416	12.8214	14.3856	12.6977	11.3544	16.1496
Plod3	ENSMUSG00000004846	5	2.53028	2.58361	2.29971	1.51302	2.73748	2.2235	2.77647	3.59509	1.38855	3.71648	2.57363	2.39412	1.51972	1.74079	3.02193	1.96039	3.77092	1.86092	1.54037	2.8579	0.694037	2.21465	2.34559	2.13737	2.17149	3.23709	1.6357	2.168	1.58598	2.33179	1.45378	3.08382	2.81257	2.19464	1.97871	2.74045	2.30831	4.03488	2.89794	2.64591	1.78659	2.03091	2.60911	2.14233	2.61003
Ap1s1	ENSMUSG00000004849	5	4.21714	6.97574	4.93761	4.40151	5.63921	5.63286	3.86292	4.57557	6.94274	7.56569	4.08753	5.18725	5.88893	5.35629	5.68834	5.46108	8.72025	7.81584	4.70217	7.28304	6.76686	4.42931	7.03678	8.76322	7.66407	8.0369	7.49695	6.1788	5.46282	4.95505	4.84592	6.2611	6.50407	5.34942	5.21659	4.19127	8.87813	8.2715	5.79588	4.66925	5.78013	5.83885	5.5661	4.92736	5.70944
Mapk13	ENSMUSG00000004864	17	0.562285	0.861203	0.541108	0.550189	0.821245	0.296466	0.362149	1.14389	1.73569	0.530926	0.75695	1.33006	0.949827	0.803444	2.31089	0.700138	0.589206	0.744366	0.567503	0.276571	0.347018	0.276832	0.732998	0.213737	0.638672	1.8976	2.45355	1.1924	0.8811	0.145737	0.646122	0.654145	0.527357	0.822988	0.899412	0.967217	1.06538	1.8157	1.03498	0.622567	1.15603	0.676969	0.521822	0.428466	0.815635
Srpk1	ENSMUSG00000004865	17	29.2388	22.6496	37.8099	28.8849	33.3973	36.1689	41.6471	40.5264	52.4177	36.5012	35.4253	44.6902	45.7817	41.913	44.6179	35.0069	44.544	43.5454	32.5909	31.8057	34.5283	39.4485	40.3149	44.2436	49.561	22.1015	19.901	39.4576	38.7684	38.0373	34.5675	38.0338	37.0908	38.269	36.5161	44.0084	33.0267	43.9802	36.2242	37.0427	41.5118	43.2414	50.2688	39.8473	35.8879
Pax3	ENSMUSG00000004872	1	0	0	0.135277	0	0.164249	0	0	0	0.520706	0.132731	0.30278	0	0	0.133907	0	0.0700138	0	0	0	0.0921903	0.694037	0	0	0.641211	0	0	0	0	0	0.145737	0	0	0	0	0	0.161203	0.355125	0	0	0.155642	0.105093	0	0	0	0
Lbr	ENSMUSG00000004880	1	52.5737	51.4999	38.0805	43.1899	41.0622	39.1335	35.6113	32.846	29.6802	30.13	34.9711	32.3206	37.0433	34.0125	32.7079	40.2579	37.3557	32.566	48.3188	48.1234	51.3587	42.4937	35.9169	40.1826	31.8059	45.2076	49.8888	39.1324	36.83	47.656	37.3136	37.66	41.3096	45.4015	39.3942	47.8772	32.1388	34.7	46.574	43.5797	44.7697	43.4106	38.7887	34.4915	46.9806
Crabp2	ENSMUSG00000004885	3	0.140571	0.516722	0.270554	0.687737	0.821245	0.148233	0.845014	0.490239	1.21498	1.72551	1.21112	0.798039	0.759862	0.401722	1.24432	1.05021	0.824889	0.372183	0.243216	0.0921903	0	0.968911	0.879597	0.854948	0.255469	0.558118	0.681541	0.9756	0.8811	0.874421	0.323061	0.654145	0.351571	0.822988	0.359765	0.967217	1.77563	0.806976	2.27695	0.93385	0.525466	0.76159	0.695762	1.07117	0.652508
Nes	ENSMUSG00000004891	3	0.843428	0.602842	1.35277	2.3383	1.47824	1.3341	1.32788	0.653652	2.08282	2.92009	2.87641	2.26111	1.70969	2.67815	2.13313	0.700138	1.41409	0.744366	0.648575	0.553142	0.694037	1.38416	1.466	0.641211	0.510938	0.781366	0.817849	0.7588	1.05732	0.145737	0.646122	0.654145	0.703142	1.37165	1.25918	1.12842	0.710251	1.21046	0.206996	0.778208	0.525466	0.592348	1.39152	0.428466	0.978761
Bcan	ENSMUSG00000004892	3	0	0.0861203	0	0.137547	0.164249	0.148233	0	0.163413	0.173569	0	0	0.133006	0	0	0	0.210041	0.117841	0	0.0810719	0.184381	0.347018	0	0	0	0.127734	0.111624	0.136308	0.1084	0.35244	0.145737	0	0.186898	0.175786	0.137165	0	0	0.177563	0	0	0	0.210187	0.0846211	0	0	0
Hapln2	ENSMUSG00000004894	3	0	0	0	0	0	0	0	0	0	0	0	0	0	0	0	0	0	0	0	0	0	0	0	0	0	0	0	0	0	0	0	0	0	0	0	0	0	0	0	0	0	0	0	0	0
Prcc	ENSMUSG00000004895	3	0.984	1.11956	0.744024	0.550189	1.04024	0.741166	0.603581	1.96096	0.347137	1.85824	1.36251	0.798039	0.569896	0.803444	0.711042	1.05021	0.824889	1.30264	1.45929	1.01409	1.56158	0.138416	1.466	1.28242	1.02188	1.45111	1.36308	0.8672	0.8811	1.02016	0.484592	1.02794	1.58207	1.50881	0.899412	0.644811	2.13075	0.806976	0.206996	0.622567	0.735653	1.01545	0.521822	0.642699	0.978761
Rrnad1	ENSMUSG00000004896	3	2.81143	1.46404	1.35277	2.75095	1.91624	1.92703	2.17289	1.79754	1.56212	2.25644	3.0278	2.1281	0.759862	1.33907	3.02193	2.0304	2.0033	1.30264	1.21608	1.56724	1.04105	1.38416	1.3194	0.427474	1.66055	2.00923	0.954157	2.0596	1.58598	1.16589	1.93837	1.49519	1.40628	2.05747	1.25918	1.45083	3.37369	1.61395	1.86296	1.71206	1.15603	1.43856	0.695762	1.71386	1.46814
Hdgf	ENSMUSG00000004897	3	137.338	164.748	114.106	123.793	154.832	114.288	137.979	138.738	120.63	189.01	200.592	146.174	139.815	175.151	143.63	143.738	126.444	91.3709	147.308	150.916	116.078	135.924	175.333	106.441	100.016	211.75	178.291	125.202	125.645	151.858	129.871	118.961	140.101	134.01	128.076	136.216	192.123	133.151	140.757	140.856	128.844	150.795	113.583	144.179	156.765
Slc25a18	ENSMUSG00000004902	6	0	0	0	0	0	0	0	0	0.173569	0	0	0	0.189965	0	0	0	0	0.186092	0	0	0	0	0.1466	0	0	0.111624	0	0	0	0	0	0	0	0	0	0	0	0	0	0	0	0	0	0	0.326254
Thop1	ENSMUSG00000004929	10	2.81143	2.32525	3.38193	2.6134	3.33973	3.26113	4.22507	5.06581	5.72776	6.90204	5.90421	4.52222	6.45883	3.48159	5.33281	3.43068	6.12774	4.65229	3.81038	3.7798	2.42913	3.73723	6.01058	3.84727	6.25899	4.2417	2.99878	4.0108	4.58172	3.64342	2.58449	3.64452	4.922	3.01762	2.51835	3.06285	5.32688	5.64883	6.00287	4.66925	4.30882	3.04636	4.52245	4.28466	3.75192
Apba3	ENSMUSG00000004931	10	6.18514	8.52591	3.85539	14.58	5.42021	9.48692	2.77647	2.4512	0.867843	14.335	10.9001	3.72418	3.79931	6.96318	1.42208	7.56149	1.41409	0.372183	7.53968	7.37523	2.94966	2.49149	3.07859	1.92363	0.383203	9.15314	6.54279	1.8428	1.7622	4.95505	5.33051	2.33623	4.57043	5.21226	4.31718	7.09292	15.0928	1.41221	7.45184	7.15952	2.62733	6.4312	0.521822	4.07043	7.50384
Matk	ENSMUSG00000004933	10	0	0.0861203	0.0676385	0	0.164249	0.148233	0	0	0	0	0	0	0	0	0	0.0700138	0	0.186092	0	0	0	0	0	0	0	0.111624	0	0	0	0	0	0	0	0.137165	0	0	0	0.201744	0	0	0	0.0846211	0	0	0
Pias4	ENSMUSG00000004934	10	4.77943	7.32022	3.11137	3.71378	5.25597	4.15053	4.34578	4.24874	4.51278	7.69843	5.75282	3.72418	5.88893	6.02583	4.44401	5.53109	4.83149	4.65229	5.59396	4.33295	5.37878	4.84456	4.39799	6.19837	3.83203	7.92528	7.36064	5.962	6.1677	4.66358	4.36133	4.57901	5.09778	3.42912	5.75624	5.6421	8.34544	5.85057	3.72592	5.29182	4.09864	4.73878	3.65275	4.07043	4.07817
Map2k1	ENSMUSG00000004936	9	30.0823	38.7541	19.4799	34.7995	28.4151	30.2396	27.644	27.4534	12.6705	26.1481	27.2502	24.0742	23.3658	31.6021	19.7314	27.3754	15.9086	9.30458	27.8887	29.04	20.8211	22.0081	26.6811	17.5264	8.43047	38.0637	35.0312	22.0052	20.6177	31.4792	26.9756	20.2785	26.8952	25.787	30.0404	27.5657	23.971	17.9552	25.6675	26.926	19.5473	24.8786	10.7843	20.9948	27.5684
Sgta	ENSMUSG00000004937	10	11.9486	14.3821	12.6484	7.5651	12.9209	12.4516	14.2445	14.8706	21.3489	18.4497	13.1709	15.4288	17.2869	13.7925	22.5756	10.152	20.8579	20.4701	11.0258	18.6224	11.1046	14.9489	20.2307	16.6715	19.1602	15.0692	14.8576	13.2248	11.6305	13.4078	11.6302	13.1763	14.5902	12.3448	17.0888	14.0246	14.205	22.1918	13.0407	10.5836	17.1302	13.4548	14.611	12.854	12.3976
Nmrk2	ENSMUSG00000004939	10	0	0	0	0	0	0	0	0	0	0.132731	0	0	0	0	0	0	0	0	0	0	0	0	0	0	0.127734	0	0	0	0	0.145737	0	0	0	0.137165	0	0	0	0	0	0	0	0	0	0	0
Tmem242	ENSMUSG00000004945	17	3.65486	3.78929	6.22274	3.16359	4.32522	5.18816	5.79438	4.90239	8.15772	7.03477	9.23479	7.04934	6.45883	6.69537	8.17698	4.83095	6.59911	7.07148	5.99932	6.6377	7.6344	5.39822	6.45038	7.69453	9.58008	4.79982	5.58864	8.4552	5.63904	7.14111	5.8151	4.76591	7.20721	5.07509	5.21659	6.28691	5.85957	10.6924	7.65884	5.29182	7.7769	5.83885	5.74004	4.71313	4.2413
Dtx2	ENSMUSG00000004947	5	1.12457	2.23913	2.09679	0.825284	2.51848	1.63056	2.41432	3.10485	3.47137	2.65463	2.72502	2.66013	2.84948	1.8747	3.55521	1.26025	3.29955	1.67482	1.62144	1.56724	0.867546	4.15248	2.49219	2.56484	2.68242	4.01845	2.58986	2.4932	1.93842	2.04032	2.74602	2.80348	3.33993	1.92031	1.43906	3.54646	1.77563	4.43837	1.65596	2.17898	2.94261	1.35394	2.26123	2.5708	3.26254
Zp3	ENSMUSG00000004948	5	0.843428	0.602842	0.946939	0.962831	1.04024	0.889399	0.96573	1.3073	1.73569	2.92009	2.72502	1.46307	1.89965	1.33907	1.42208	1.26025	1.88546	1.11655	0.891791	0.276571	0.173509	1.24574	3.07859	1.28242	2.29922	1.8976	1.90831	1.7344	0.8811	0.874421	2.58449	1.68209	1.75786	2.05747	1.07929	2.57925	1.95319	1.61395	2.27695	1.71206	1.47131	1.26932	0.869703	1.49963	1.63127
Hspb1	ENSMUSG00000004951	5	26.568	38.4096	18.9388	26.4091	26.7178	23.7173	14.7274	9.80479	11.9762	17.1224	19.5293	14.0987	9.68824	13.6585	14.3986	22.9645	19.6795	17.1204	16.5387	23.3242	19.78	21.7313	33.7179	22.0149	13.4121	46.8819	33.3955	19.7288	25.1995	27.3985	28.7524	29.0627	40.958	23.318	27.8818	29.8225	43.1477	26.6302	29.1864	24.4357	21.5441	23.3554	15.6547	18.2098	21.6959
Rasa4	ENSMUSG00000004952	5	0.843428	2.23913	1.69096	2.3383	1.47824	1.7788	0.362149	0.980479	0.867843	1.06185	0.30278	0.931045	0.189965	1.07126	0.711042	1.61032	2.71035	2.97746	0.648575	1.38286	0.347018	1.10733	2.93199	2.35111	1.78828	2.79059	1.36308	2.0596	2.46708	1.45737	1.13071	1.86898	2.10943	1.92031	1.61894	2.09564	1.95319	2.42093	3.10493	2.02334	1.78659	1.94628	1.39152	0.642699	2.4469
Syt5	ENSMUSG00000004961	7	0.702857	0.861203	0.608747	0.275095	0.602246	1.03763	1.69003	1.3073	0.520706	1.06185	0.30278	0.798039	0.569896	0.937351	1.24432	0.980193	0.707047	0.744366	0.648575	0.276571	0.520527	0.830496	1.3194	1.28242	0.894141	0.669742	0.817849	0.542	0.52866	0.582947	0.323061	0.747594	0.351571	0.685824	0.71953	1.28962	0.710251	0.806976	0.827982	0.622567	0.945839	0.592348	1.04364	1.07117	0.978761
Hnrnpa2b1	ENSMUSG00000004980	6	156.596	166.126	106.734	179.362	136.655	138.301	139.427	115.043	75.1552	134.324	110.666	99.7549	117.399	152.52	107.012	159.982	77.7752	50.0586	200.977	158.936	138.46	123.467	105.991	80.5788	65.4	173.575	166.432	103.414	118.244	143.405	142.631	103.729	125.687	143.749	115.664	125.255	106.005	61.5319	109.294	152.84	108.561	122.954	80.5345	113.972	140.126
Fxyd4	ENSMUSG00000004988	6	0.140571	0.258361	0.202916	0.137547	0.164249	0.296466	0.120716	0.326826	0.173569	0.132731	0	0	0.379931	0.401722	0	0.630124	0.353524	0.372183	0.243216	0.184381	0.347018	0.276832	0.293199	0.427474	0.127734	0.446495	0.545233	0.7588	0.35244	0.874421	0.323061	0.841043	1.05471	0	0.179882	0.644811	0.355125	0.605232	0.413991	0.466925	0.525466	0.507726	0.521822	0.214233	0.163127
Ccdc130	ENSMUSG00000004994	8	2.10857	1.80853	2.57026	0.962831	2.35423	1.63056	2.17289	2.61461	1.56212	2.92009	2.57363	2.1281	2.46955	2.14252	3.73297	2.10041	3.53524	4.65229	1.62144	2.58133	2.25562	2.6299	2.19899	4.061	3.83203	2.45572	1.49939	3.1436	2.81952	2.33179	1.77684	2.71003	2.81257	1.78314	1.61894	2.41804	1.95319	3.02616	1.65596	3.89104	3.1528	3.2156	4.00063	2.35656	2.61003
Mri1	ENSMUSG00000004996	8	4.35771	5.68394	3.99067	4.40151	4.37997	4.74346	3.50077	4.41215	6.94274	7.03477	7.41811	6.2513	5.69896	4.28503	4.62177	4.41087	5.4207	8.37412	3.64823	3.04228	4.85826	4.56773	5.13098	2.99232	5.23711	7.03229	7.49695	6.3956	5.11038	4.51784	4.52286	4.57901	3.51571	4.11494	3.058	5.9645	5.85957	7.66627	3.72592	6.38131	5.04448	5.58499	8.17521	3.42773	4.89381
Prkacb	ENSMUSG00000005034	3	9.41828	7.49246	9.80758	9.62831	7.8292	9.04222	8.933	6.53652	6.0749	6.90204	7.87228	7.18235	8.73841	7.3649	8.35474	8.05159	9.78082	9.49067	8.10719	7.74399	8.67546	10.2428	5.86398	7.69453	8.81368	7.03229	5.86125	10.7316	7.0488	9.4729	9.69183	6.72834	6.50407	7.13256	8.99412	6.44811	8.16788	9.28022	8.48682	8.09337	7.88199	7.70052	9.39279	7.71239	6.52508
Sgsh	ENSMUSG00000005043	11	0.421714	0.0861203	0.270554	0.137547	0.164249	0.148233	0.241432	0.163413	0	0	0	0.133006	0.189965	0.133907	0.888802	0.210041	0	0	0.243216	0.0921903	0.347018	0.138416	0.1466	0.641211	0.127734	0.558118	0	0.1084	0.35244	0.145737	0	0.186898	0	0.548659	0.359765	0	0.355125	0.201744	0.206996	0	0.210187	0.253863	0	0.428466	0.163127
Chd5	ENSMUSG00000005045	4	0.843428	0.430601	0.47347	0	0.602246	0.444699	0.120716	0.163413	0.867843	0.132731	0.60556	0.399019	0.569896	0.267815	0	0.980193	1.29625	0.930458	0.324287	0.184381	0.520527	0.830496	0.586398	0.854948	1.02188	0.111624	0.681541	0.542	0.35244	0.291474	1.29224	0.934492	0.703142	0.685824	0	0.806014	0.355125	0.605232	0.827982	0.778208	0.525466	0.507726	0.695762	0.214233	0.326254
Cstb	ENSMUSG00000005054	10	18.2743	25.6638	12.5808	17.331	19.3266	23.8655	10.9852	10.4584	6.76918	18.7151	17.2585	15.4288	10.2581	15.1315	10.3101	17.4334	11.5484	6.69929	12.6472	11.3394	8.67546	13.7032	19.9375	13.4654	4.47071	28.464	23.3087	16.5852	14.0976	14.1365	17.7684	13.5501	15.4691	19.7517	13.8509	15.9591	19.5319	10.8942	20.9066	19.7665	13.557	20.4783	8.17521	15.4248	17.4546
Sh2b2	ENSMUSG00000005057	5	0.562285	0.688962	0.338193	0.687737	0.875994	0.741166	0.482865	0.653652	1.04141	0.796389	0.60556	1.59608	0.949827	1.60689	1.06656	0.700138	0.235682	0.930458	0.729647	0.553142	1.56158	1.52258	2.05239	1.28242	1.14961	0.892989	1.36308	0.542	1.58598	0.291474	1.13071	1.30829	1.05471	0.411494	1.43906	0.806014	1.06538	1.21046	1.44897	0.466925	0.63056	0.76159	0.695762	0.642699	0.815635
Pex5	ENSMUSG00000005069	6	5.20114	7.40634	3.58484	5.77699	5.80346	5.78109	4.10435	4.08533	3.47137	8.09662	6.81255	5.05425	3.22941	6.15974	4.08849	5.74113	3.88876	1.11655	5.99932	6.6377	6.76686	5.53664	7.76978	4.061	1.66055	9.37639	6.95172	4.2276	4.05306	4.80932	2.90755	3.55107	4.922	6.17241	4.67694	5.4809	7.45763	3.2279	4.5539	3.89104	5.04448	5.41575	2.60911	5.99853	6.52508
Jkamp	ENSMUSG00000005078	12	11.6674	15.6739	13.2571	11.0038	12.5924	10.9693	10.8645	11.4389	15.4476	10.3531	14.6848	12.3696	11.018	14.3281	13.8653	13.6527	10.7236	10.9794	11.9176	10.8785	12.1456	11.7654	12.1678	15.6028	10.602	17.3017	17.5838	11.8156	12.1592	11.3675	13.084	12.4287	12.4808	13.5793	11.1527	12.8962	12.2518	11.2977	12.8337	12.1401	10.9297	12.2701	10.0886	11.1401	12.0714
Cd44	ENSMUSG00000005087	2	0.140571	0.0861203	0.202916	0	0.218999	0	0.120716	0	0.347137	0.132731	0.45417	0.399019	0.189965	0.267815	0.355521	0.0700138	0	0	0.162144	0	0.173509	0	0	0	0	0.111624	0	0.1084	0	0.145737	0	0.0934492	0	0	0	0.161203	0.177563	0	0	0	0.210187	0	0.173941	0	0
Slc1a2	ENSMUSG00000005089	2	0	0	0	0	0	0	0	0.163413	0.173569	0	0	0	0	0	0	0	0	0	0	0	0.173509	0	0	0	0	0	0	0	0	0	0	0	0	0	0	0	0	0	0	0	0	0	0	0	0.163127
Eif2ak4	ENSMUSG00000005102	2	5.20114	5.68394	4.59942	4.81416	4.65372	4.74346	4.70793	4.41215	3.81851	3.58375	4.69309	4.25621	2.46955	4.82066	4.79953	4.27084	4.24228	3.34965	5.35074	4.70171	3.47018	4.42931	6.15718	4.91595	3.57656	6.02768	6.40648	3.6856	4.4055	4.95505	3.87673	5.13971	5.80093	6.44674	3.77753	4.67488	3.37369	2.62267	5.79588	3.57976	5.35976	4.14643	3.82669	4.49889	3.91505
Wdr1	ENSMUSG00000005103	5	9.69942	16.7073	11.7015	10.7287	14.0707	12.5998	12.9166	11.4389	10.067	12.2113	11.3542	9.97549	8.73841	11.6499	9.95459	10.8521	10.0165	8.93239	12.3229	20.6506	14.2277	11.4885	13.0474	9.61817	5.74805	15.0692	11.3136	8.5636	13.3927	15.7396	11.3071	13.6436	14.0628	12.3448	11.8722	13.0574	12.9621	13.1134	9.3148	10.1167	11.5603	11.3392	9.39279	12.6398	12.7239
Slc2a9	ENSMUSG00000005107	5	0	0	0.0676385	0	0.109499	0	0.241432	0	0	0.132731	0.15139	0	0	0	0	0	0.117841	0	0	0	0.173509	0.138416	0	0.213737	0	0	0	0	0	0	0.161531	0.0934492	0	0.137165	0.179882	0	0	0	0	0	0.210187	0	0	0	0
Ccn4	ENSMUSG00000005124	15	0	0	0.0676385	0	0	0	0.362149	0	0.173569	0.132731	0.30278	0.133006	0.569896	0.803444	0.533281	0.0700138	0	0	0	0	0	0	0.293199	0.213737	0.383203	0	0	0	0	0	0	0.0934492	0.175786	0.137165	0	0.161203	0	0	0	0.155642	0	0	0	0.214233	0
Ndrg1	ENSMUSG00000005125	15	1.68686	2.84197	2.97609	2.6134	3.01123	2.51996	2.77647	3.92191	4.33921	3.71648	1.81668	3.32516	1.89965	2.94596	2.31089	3.71073	3.53524	2.79137	2.83752	1.56724	2.77615	4.15248	3.22519	4.061	2.55469	2.45572	3.2714	3.252	2.29086	3.06047	2.58449	3.92487	4.39464	2.88046	3.77753	3.22406	5.682	3.83313	3.72592	4.20233	4.09864	3.97719	1.73941	1.9281	2.93628
4930550C14Rik	ENSMUSG00000005131	9	0.562285	0.344481	0.405831	0.137547	0.437997	0.444699	1.08645	0.490239	0.347137	0.265463	0.15139	0.399019	0.949827	0.535629	0.711042	0.280055	0.353524	0.372183	0.486431	0.737523	0.520527	0.69208	0.293199	0.427474	0.894141	0.334871	1.09047	0.2168	0.35244	1.02016	0.484592	0.654145	0.351571	0.274329	0.899412	0.806014	0.177563	0	0.827982	0	0.735653	0.253863	1.04364	0	0.163127
Man2b1	ENSMUSG00000005142	8	1.26514	3.10033	1.69096	0.962831	1.80674	2.6682	2.65576	2.94144	2.08282	1.59278	3.0278	1.9951	3.03945	2.27642	2.13313	2.17043	1.64978	1.67482	1.78358	2.39695	1.56158	2.21465	1.466	2.56484	2.42695	2.00923	4.22555	2.71	2.6433	4.08063	1.45378	2.89693	2.10943	2.05747	1.07929	1.61203	1.4205	2.01744	2.27695	2.64591	2.83752	4.23105	4.00063	3.8562	2.61003
Klf5	ENSMUSG00000005148	14	64.8034	94.4739	58.9131	82.3908	64.6046	79.7494	37.9049	39.8728	30.0274	35.7048	34.9711	27.9314	40.8426	45.5285	31.8191	71.204	48.6684	52.1056	101.583	85.3683	102.544	53.1517	60.9854	60.0601	41.0028	73.0019	75.3784	46.7204	52.866	57.2746	67.8428	57.9385	50.802	52.3969	46.5895	53.3581	45.9887	37.7261	58.9937	54.0077	44.7697	52.2112	36.8754	53.5583	49.2643
Wdr83	ENSMUSG00000005150	8	0.843428	1.46404	1.89388	1.78812	1.14974	1.3341	1.20716	1.47072	2.08282	1.59278	1.5139	1.72908	0.949827	1.20517	2.13313	1.19023	2.47467	2.60528	1.21608	1.29066	1.56158	1.79941	3.07859	1.06869	1.91602	1.56273	1.22677	2.9268	2.29086	1.74884	1.93837	1.49519	2.461	0.548659	1.07929	1.12842	1.95319	1.61395	2.27695	0.778208	2.10187	1.94628	2.60911	2.14233	1.63127
Prdx2	ENSMUSG00000005161	8	19.3988	27.3001	30.505	19.5317	28.3603	21.7903	28.7305	25.6559	36.4494	37.1648	27.8558	33.9167	27.735	27.0493	31.2858	24.1548	29.696	32.566	23.4298	23.7851	24.2913	25.8838	29.9063	24.7935	41.6414	25.0037	24.9444	37.2896	31.1909	32.9365	21.1605	22.8951	21.4458	22.3578	23.3847	24.1804	37.1106	36.7174	25.0465	35.4863	34.9961	33.1715	38.7887	35.1342	28.221
Polr2a	ENSMUSG00000005198	11	9.84	10.2483	10.8898	10.041	12.8114	10.0799	18.2282	23.6949	21.3489	16.326	14.6848	17.8229	14.0574	15.6672	14.9319	11.2022	14.0231	13.3986	12.5661	11.9847	9.543	11.9038	13.7804	11.9693	12.6457	10.1578	12.404	11.7072	11.4543	10.0558	10.661	12.6156	11.2503	14.128	10.4332	12.0902	7.99032	10.4907	13.6617	12.7626	15.3436	13.9625	15.8286	11.9971	13.2133
Shbg	ENSMUSG00000005202	11	0	0	0	0	0	0	0	0.163413	0	0	0	0	0	0	0	0.0700138	0	0	0	0	0	0	0	0	0	0	0	0	0	0	0.161531	0	0.175786	0	0	0	0	0	0	0	0	0	0	0	0.163127
Senp3	ENSMUSG00000005204	11	7.02857	17.3102	10.9574	12.7919	8.86944	6.81872	5.55295	5.22922	12.6705	7.83116	8.62923	7.84738	3.98927	5.08848	8.71026	10.8521	9.78082	11.7238	8.26933	7.6518	6.24633	8.58179	11.1416	10.2594	14.434	14.3995	9.26896	10.298	7.57746	5.24653	9.36877	7.10214	7.20721	9.46436	7.37518	6.28691	14.5601	13.7186	6.41686	7.4708	8.82783	8.46211	11.4801	9.64049	5.54632
Corin	ENSMUSG00000005220	5	0	0.0861203	0	0	0.0547496	0	0	0	0.347137	0	0	0	0	0	0.17776	0	0	0.186092	0.0810719	0	0.173509	0	0	0.213737	0.127734	0	0	0	0.17622	0	0	0	0	0.137165	0	0	0.355125	0.201744	0	0	0	0	0	0	0
Plekha8	ENSMUSG00000005225	6	4.77943	4.39213	5.00525	5.77699	4.87272	4.44699	2.53504	4.57557	2.95067	3.84921	3.0278	2.79314	3.60934	3.34768	3.91073	3.85076	3.18171	3.72183	4.13467	4.14857	3.8172	4.56773	2.78539	1.7099	2.68242	3.79521	3.4077	3.4688	4.05306	4.80932	4.36133	3.55107	4.04307	5.62375	4.85682	4.83608	3.19613	2.82442	3.72592	2.80155	4.7292	4.56954	3.30487	5.14159	4.73068
G6pc2	ENSMUSG00000005232	2	0	0	0.0676385	0	0	0	0	0	0	0	0	0	0	0	0	0	0	0.186092	0	0	0.173509	0	0	0	0.127734	0	0	0	0	0	0	0	0	0.137165	0	0	0	0	0	0	0	0	0	0	0
Spc25	ENSMUSG00000005233	2	26.1463	17.6547	26.8525	23.9332	20.9691	21.1973	26.0747	29.5778	26.9031	19.5115	16.6529	23.0101	25.0754	21.5591	20.6202	22.1244	25.3359	30.8912	24.4837	23.9695	22.5562	22.5618	18.6181	19.2363	32.3168	18.6412	20.1736	26.016	32.2483	24.4838	21.322	27.2872	22.149	23.5923	26.8025	22.0848	15.9806	13.9203	19.0436	27.0817	29.0057	25.3863	32.3529	21.8518	19.4121
Dnah2	ENSMUSG00000005237	11	0	0.172241	0.0676385	0.412642	0.218999	0.148233	0	0	0.173569	0.132731	0.15139	0	0	0.133907	0	0.140028	0.235682	0.930458	0.486431	0.368761	0	0.138416	0	0	0.255469	0.111624	0	0.1084	0.17622	0.145737	0.323061	0.280348	0	0.274329	0	0	0	0.605232	0.206996	0.155642	0	0.0846211	0	0	0
Ripk4	ENSMUSG00000005251	16	0.843428	0.516722	1.35277	0.687737	1.25924	0.592932	1.08645	2.77802	1.73569	1.85824	2.11946	1.59608	0.949827	1.60689	2.66641	0.840166	1.06057	1.30264	1.13501	1.10628	1.04105	1.79941	1.3194	0.854948	1.14961	1.45111	1.09047	1.084	0.35244	0.874421	0.969183	1.21484	0.527357	1.37165	1.25918	0.644811	1.4205	0.806976	1.86296	0.778208	0.840746	1.52318	1.56547	1.07117	0.652508
Ufd1	ENSMUSG00000005262	16	11.5269	10.4206	10.1458	10.316	10.3477	10.821	8.933	8.98772	6.94274	8.09662	7.41811	9.97549	6.64879	10.177	7.6437	10.012	10.9592	10.0489	8.3504	12.1691	11.2781	8.85862	10.995	9.40443	8.68594	14.5111	11.5862	9.8644	12.8641	10.2016	9.04571	9.34492	12.6566	8.64138	11.1527	10.6394	9.94351	11.0959	11.7987	7.62644	9.77367	11.5085	5.91398	10.2832	9.78761
Zfp287	ENSMUSG00000005267	11	0.281143	0.430601	0.405831	0.137547	0.492747	0.444699	0.241432	0.490239	0.520706	0.530926	0.15139	0.266013	0.379931	0.401722	0.355521	0.420083	0.471365	0	8.99898	9.31122	12.4927	0.415248	0.293199	0.854948	0	0.446495	0	0.3252	0.17622	0.728684	0.807653	1.77554	0.527357	0.411494	0.71953	0.967217	0	0.403488	0.413991	0.622567	0.63056	0.846211	0.347881	0.214233	0.652508
Prlr	ENSMUSG00000005268	15	0.843428	0.430601	0.744024	0.962831	0.273748	0.592932	0.96573	0.653652	0.694274	0.663657	0.45417	0.798039	0	0.401722	0.711042	0.350069	0.353524	0.930458	0.972862	0.0921903	0.347018	0.553664	0.732998	0.854948	1.53281	0	0.545233	0.6504	1.23354	1.02016	1.45378	0.841043	1.05471	1.09732	1.07929	0.967217	1.24294	0.605232	1.44897	0.466925	1.05093	1.10007	1.04364	1.49963	1.63127
Letm1	ENSMUSG00000005299	5	9.13714	9.90383	11.8367	9.76586	12.7019	11.2657	10.2609	11.4389	14.4062	11.4149	9.53757	13.6997	13.8675	11.2482	13.1543	9.73192	14.4945	17.3065	10.4583	12.0769	10.5841	13.4263	13.6338	14.3204	15.4559	8.81827	9.67788	13.6584	12.3354	13.6993	11.1456	12.4287	11.4261	12.0705	11.8722	11.2842	13.1396	19.7709	13.6617	13.5408	15.6589	12.6085	13.9152	15.2105	13.5395
Ubqln1	ENSMUSG00000005312	13	46.1074	39.2708	38.4187	44.2902	46.5919	40.3194	62.1689	51.3117	62.3111	48.8452	47.8392	38.7049	42.5523	45.3946	50.484	45.579	35.8237	41.6845	45.7245	41.4857	49.1031	44.8468	50.2836	51.0831	37.2985	47.2168	40.2109	41.192	40.3544	45.6156	40.8672	35.5107	40.7823	43.8927	39.3942	44.8144	61.0815	38.9366	47.195	47.1594	39.6202	46.1185	47.3118	40.2758	53.5056
Fgfr4	ENSMUSG00000005320	13	0.140571	0.0861203	0.270554	0.137547	0.164249	0.148233	0	0.163413	0	0.132731	0	0.266013	0	0	0.17776	0.140028	0.235682	0	0.0810719	0.276571	0.173509	0.276832	0.1466	0	0	0.223247	0	0.2168	0.17622	0	0.161531	0	0	0	0	0	0	0	0	0.155642	0.210187	0.253863	0.347881	0	0
Cadm3	ENSMUSG00000005338	1	0	0	0	0	0	0	0.120716	0	0.347137	0	0	0	0.189965	0	0	0	0	0	0	0.0921903	0	0	0	0	0	0	0.136308	0	0	0	0	0	0	0.137165	0	0	0	0	0	0	0	0	0	0	0
Fcer1a	ENSMUSG00000005339	1	0	0	0	0	0	0	0	0	0	0	0	0	0	0	0	0	0	0	0	0	0	0	0	0	0	0	0	0	0	0	0	0	0	0	0	0	0	0	0	0	0	0	0	0	0
Txn2	ENSMUSG00000005354	15	12.2297	13.7792	15.895	13.3421	15.3299	9.48692	13.0374	18.6291	19.4397	18.4497	19.5293	20.616	14.2474	12.8551	15.1096	13.6527	19.4438	14.329	11.1068	18.9912	13.5337	12.8727	18.0317	12.3967	17.6274	17.6365	13.2219	14.5256	11.8067	11.5132	12.4379	14.765	15.2933	9.73869	13.4912	11.6066	12.6069	15.9378	12.4197	11.8288	12.0857	12.8624	15.1328	7.92662	14.5183
Casp14	ENSMUSG00000005355	10	0	0.0861203	0.0676385	0	0.218999	0.148233	0	0.326826	0	0	0	0	0.189965	0.133907	0.17776	0.210041	0.117841	0.186092	0	0.184381	0.347018	0.276832	0	0.427474	0.383203	0	0.136308	0.2168	0	0.145737	0.323061	0.373797	0.175786	0.548659	0.359765	0.161203	0.355125	0.403488	0.206996	0	0.105093	0	0	0.428466	0.489381
Slc1a6	ENSMUSG00000005357	10	0	0.172241	0.135277	0.137547	0.164249	0	0	0.163413	0.173569	0	0	0	0.379931	0.133907	0	0	0.117841	0	0	0.276571	0.347018	0.276832	0.1466	0	0.383203	0.223247	0	0.1084	0	0	0	0.280348	0.175786	0.274329	0	0	0.355125	0.806976	0.206996	0.155642	0	0.0846211	0	0.428466	0
Slc1a3	ENSMUSG00000005360	15	1.54628	1.98077	1.69096	0.825284	2.24474	0.741166	2.29361	2.4512	1.38855	2.25644	1.81668	2.1281	2.46955	1.74079	1.95537	1.61032	1.06057	0.744366	1.45929	1.38286	1.73509	1.24574	1.1728	0.427474	1.66055	1.8976	0.954157	0.3252	1.05732	0.874421	2.26143	2.42968	1.05471	1.37165	0.71953	1.77323	1.4205	1.21046	2.27695	1.8677	1.26112	1.01545	1.04364	1.71386	1.14189
Crbn	ENSMUSG00000005362	6	6.32571	6.45902	5.00525	8.25284	5.42021	6.07756	6.27724	5.55605	5.03349	5.30926	4.84448	3.85719	4.74914	6.29364	4.62177	5.74113	3.88876	3.16356	6.24253	5.53142	7.46089	5.25981	5.42418	5.55716	4.21524	6.80904	8.58741	4.4444	4.05306	6.84963	6.29969	8.03663	8.08614	10.4245	5.57635	5.8033	4.61663	3.63139	7.03785	6.38131	5.04448	6.4312	4.00063	7.28392	7.83009
Il5ra	ENSMUSG00000005364	6	0	0	0	0	0	0	0	0	0	0	0	0	0	0	0	0	0	0	0	0	0	0	0	0	0	0	0	0	0	0	0	0	0	0	0	0	0	0	0	0	0	0	0	0	0
Msh6	ENSMUSG00000005370	17	124.687	155.447	130.136	142.224	159.486	159.351	153.672	148.869	122.019	127.688	133.375	139.923	154.442	167.652	132.076	138.977	142.824	95.0928	156.469	169.261	134.817	142.015	166.391	132.944	97.7169	162.412	137.808	138.427	160.713	159.436	178.491	157.555	160.492	153.076	165.852	161.525	156.255	141.624	146.346	141.79	152.595	142.587	115.149	147.392	159.864
Fbxo11	ENSMUSG00000005371	17	24.8811	16.1906	20.9003	24.7585	17.5199	20.0115	19.7975	17.9754	14.5798	12.2113	15.7446	13.5667	16.337	19.8183	14.5764	23.6647	13.9053	12.0959	22.8623	15.2114	14.4013	17.302	11.5814	9.8319	16.8609	11.3856	12.1314	17.0188	20.6177	16.7597	21.6451	15.0453	13.7113	19.4774	19.0675	12.5738	10.1211	12.1046	13.4547	18.8326	18.2862	15.9088	23.1341	17.3529	16.9652
Mlxipl	ENSMUSG00000005373	5	3.23314	3.18645	2.90846	3.02604	3.61348	3.40936	0.724297	0.326826	1.90925	1.06185	0.75695	1.19706	0.379931	1.60689	0.711042	2.0304	2.94603	2.2331	2.5943	2.58133	3.29667	1.38416	2.34559	2.13737	1.53281	0.892989	1.36308	2.168	3.87684	2.91474	0.807653	1.77554	1.93364	1.09732	2.69824	1.45083	1.95319	2.42093	1.65596	1.55642	1.68149	0.76159	0.869703	1.07117	1.46814
Tbl2	ENSMUSG00000005374	5	3.23314	4.47825	4.32886	3.43868	3.83247	3.70583	4.34578	5.06581	5.03349	3.05282	3.17919	2.79314	4.55917	4.28503	4.26625	3.85076	4.24228	4.2801	3.64823	4.51733	3.12316	3.87565	4.10479	2.35111	3.83203	3.46033	3.68032	3.5772	3.17196	1.60311	2.0999	2.99038	4.21885	3.29195	1.79882	3.54646	3.72882	2.62267	3.93292	2.33463	3.46808	3.46946	5.74004	2.78503	2.12065
Bud23	ENSMUSG00000005378	5	11.2457	14.2098	9.46939	10.8662	13.9064	10.3763	10.1402	12.5828	12.1498	12.0786	13.4737	16.3598	13.2976	15.5332	11.3767	11.2722	11.4306	5.95493	11.6743	13.9207	9.543	10.1044	15.2464	11.9693	8.43047	18.3063	14.0397	11.382	11.8067	12.6791	9.85336	11.9615	16.5238	11.1103	12.7716	10.317	12.6069	14.5256	11.1778	9.80543	13.0316	11.17	10.6104	12.4255	9.13511
Nid1	ENSMUSG00000005397	13	13.0731	9.12875	8.04898	11.4164	7.2817	7.85636	6.27724	4.73898	3.12423	4.38014	3.17919	3.72418	4.36921	4.82066	3.02193	7.07139	5.4207	4.4662	7.45861	5.62361	5.55229	4.42931	5.42418	5.12969	4.34297	5.46956	6.54279	5.42	5.63904	5.39226	6.94581	4.85936	3.6915	6.85824	4.31718	4.67488	5.32688	4.03488	6.83085	6.07003	3.67826	4.99264	3.47881	4.92736	4.73068
Mcm5	ENSMUSG00000005410	8	57.9154	74.1495	72.5761	56.6695	68.4918	66.112	74.3612	81.87	118.027	93.7084	80.2367	92.3065	71.0471	66.418	84.0807	58.5315	97.1012	101.792	68.5868	91.9138	78.5996	63.1177	84.2947	77.8003	101.293	79.3644	67.6089	72.086	60.2672	63.2498	58.4741	68.5917	61.8765	62.8214	63.4985	73.3473	96.2389	112.17	80.5213	58.21	69.9921	66.2583	83.1436	55.9148	56.4419
Hmox1	ENSMUSG00000005413	8	4.07657	6.20066	9.33411	5.2268	8.37669	4.00229	6.88083	6.04628	12.4969	9.55667	10.4459	10.5075	5.31903	5.75801	14.3986	8.82174	10.9592	13.0264	8.26933	4.51733	4.33773	10.5196	10.1154	7.69453	12.7734	5.46956	4.22555	9.214	5.11038	8.307	4.68439	5.98075	3.86728	7.95555	4.31718	6.12571	13.3172	11.4994	7.45184	7.93773	9.3533	9.73142	18.0898	9.42625	6.19882
Mprip	ENSMUSG00000005417	11	18.1337	17.3102	19.3446	15.2678	19.9836	16.6021	17.1417	16.5047	20.3075	17.5206	16.6529	21.148	18.2367	17.9436	22.3978	18.6237	23.8039	26.425	20.0248	19.6365	17.3509	25.3301	26.6811	27.9995	22.4813	17.9714	15.6754	21.4632	20.6177	16.3225	19.8683	14.4846	17.0512	19.4774	16.1894	18.2159	24.3261	22.3936	17.3876	16.3424	19.0219	18.1089	22.9602	16.4959	15.6602
Cic	ENSMUSG00000005442	7	2.53028	4.39213	3.85539	2.75095	4.10622	3.1129	3.98364	5.22922	7.11631	4.91107	3.93614	3.45817	3.98927	2.94596	4.97729	3.5707	8.0132	7.07148	4.54002	4.24076	3.12316	5.12139	4.83779	4.70221	7.4086	4.35332	4.08925	4.9864	4.4055	3.64342	4.03826	4.76591	4.74621	3.29195	5.21659	4.51368	4.43907	5.0436	4.96789	2.95719	5.78013	4.56954	5.5661	4.07043	4.56755
Pafah1b3	ENSMUSG00000005447	7	10.4023	9.73159	9.06356	7.42756	10.0192	8.74575	9.41587	10.6219	15.9683	16.326	13.6251	13.5667	11.5879	7.23099	15.1096	7.28144	11.0771	11.5377	5.02646	10.6019	7.11387	8.44337	12.7542	14.5341	10.8574	11.8321	9.9505	10.9484	8.63478	11.3675	9.69183	8.03663	11.2503	8.22988	7.37518	9.34976	12.7845	16.7447	8.69382	8.09337	8.51255	8.29287	6.95762	6.42699	6.6882
Il27ra	ENSMUSG00000005465	8	0	0.0861203	0	0	0	0	0	0	0	0	0	0	0	0	0	0	0	0	0	0	0	0	0	0	0	0	0	0	0	0	0.161531	0	0	0	0	0	0	0	0	0	0	0	0	0	0
Prkaca	ENSMUSG00000005469	8	6.32571	8.95651	7.91371	7.5651	7.99345	8.89399	6.03581	6.2097	6.76918	9.15847	7.41811	7.04934	6.83876	9.1057	7.46594	7.91156	8.0132	7.81584	7.05325	11.4316	12.3191	8.58179	9.67557	9.8319	5.10938	9.59964	11.7225	9.3224	10.5732	12.0962	5.97663	7.84973	8.78928	8.64138	8.27459	9.02736	8.16788	9.88545	8.48682	10.428	10.6144	11.0854	8.69703	8.35509	10.1139
Asf1b	ENSMUSG00000005470	8	16.1657	17.1379	13.3248	12.3793	18.0126	15.5645	11.3473	14.3804	15.6212	15.1314	19.2265	12.7686	12.9177	12.1856	13.6876	13.5827	14.848	12.8403	15.3226	16.0411	14.2277	15.3642	20.5239	15.8165	12.007	20.4271	15.9481	19.1868	23.9659	21.8605	14.8608	11.027	15.4691	15.3624	17.4486	14.3471	18.1114	19.5692	16.5596	21.9455	20.3881	22.4246	17.7419	20.9948	17.944
Myl10	ENSMUSG00000005474	5	0	0	0	0	0	0	0	0	0.347137	0	0	0.133006	0	0	0	0	0.117841	0.186092	0	0	0	0	0	0	0	0.223247	0.136308	0.1084	0	0	0	0.0934492	0	0	0	0.161203	0	0	0	0	0	0	0	0	0
Ddx39	ENSMUSG00000005481	8	38.0948	51.4999	37.4041	33.9742	39.6935	32.4631	37.5427	43.1411	42.3507	54.2872	50.2615	47.2173	46.1616	39.2348	41.596	36.3372	35.9416	34.7991	37.9416	48.1234	42.3362	40.4174	45.4459	33.5567	41.5137	64.965	58.6125	52.6824	49.8703	49.4048	33.7599	40.8373	40.6065	43.2069	35.0771	38.6887	57.3527	47.6116	43.0551	50.5835	54.5434	55.4268	47.6597	44.3462	59.0519
Dnajb1	ENSMUSG00000005483	8	10.9646	15.76	15.9627	8.80303	15.0014	15.1198	15.9345	15.5242	22.3903	13.4059	13.7765	17.0248	13.4875	14.3281	16.8872	12.4625	19.4438	20.4701	11.3501	14.4739	14.4013	13.2879	15.8328	16.4577	18.3938	16.1854	13.0856	15.2844	23.4373	18.2171	10.338	13.3632	11.4261	11.9333	10.0734	13.541	14.3826	18.5604	14.4897	15.0972	22.9103	19.3782	16.6983	17.3529	17.1283
Msh4	ENSMUSG00000005493	3	0	0.0861203	0.0676385	0.137547	0.273748	0.148233	0	0.163413	0	0	0	0	0	0	0	0.140028	0.117841	0.186092	0.0810719	0	0	0.138416	0.1466	0	0	0.446495	0.136308	0.1084	0	0.145737	0	0.280348	0	0.274329	0.179882	0	0.177563	0	0	0	0.31528	0.169242	0.173941	0	0.163127
Usp40	ENSMUSG00000005501	1	3.23314	1.63628	4.05831	2.6134	3.12073	2.96466	3.25934	2.28778	2.7771	1.99097	2.11946	1.86209	2.27959	1.33907	2.13313	2.5205	3.4174	3.90792	4.37788	5.43923	7.98142	2.35307	3.66499	2.56484	3.19336	1.56273	1.36308	3.5772	2.46708	3.06047	2.74602	2.89693	2.28521	3.01762	2.33847	2.74045	3.19613	3.2279	2.48395	4.20233	3.25789	2.87712	3.65275	5.14159	3.26254
Evx1	ENSMUSG00000005503	6	0.140571	0.344481	0.47347	0.137547	0.218999	0	0.241432	0.163413	0.520706	0.265463	0.15139	0.133006	0.189965	0.133907	0.17776	0	0.235682	0	0.162144	0.0921903	0.173509	0.69208	0.439799	0.427474	0.383203	0.111624	0.545233	0.2168	0.35244	0.145737	0	0.0934492	0.175786	0	0.179882	0.483608	0	0	0	0	0.105093	0.169242	0	0.428466	0.163127
Kbtbd4	ENSMUSG00000005505	2	1.12457	1.89465	2.02916	1.65057	1.42349	1.3341	2.17289	1.96096	1.04141	2.38917	2.42224	1.59608	1.32976	1.47298	0.711042	1.5403	1.06057	1.48873	2.75644	1.75162	2.08211	0.968911	1.466	0.854948	2.29922	3.57196	1.90831	1.084	0.8811	1.45737	0.484592	1.30829	1.2305	0.822988	2.69824	1.45083	0.887813	1.8157	1.24197	0.466925	1.36621	1.52318	1.04364	1.49963	2.28378
Celf1	ENSMUSG00000005506	2	85.4674	67.1738	76.5668	93.2571	79.2227	87.1611	86.3121	86.6089	65.6089	65.1712	79.6311	72.8875	77.5059	76.0594	76.437	85.8369	71.4118	57.5023	86.5848	88.134	96.4711	79.0355	62.4514	63.9074	63.7395	71.2159	67.1999	74.4708	79.6514	88.0251	75.9194	76.2546	84.0255	84.7678	79.1483	83.0195	61.0815	62.1371	73.0694	84.5134	85.1255	85.6365	68.7065	88.264	90.6986
Ndufs3	ENSMUSG00000005510	2	2.10857	2.49749	2.77318	2.88849	2.46373	1.92703	3.13862	1.47072	2.7771	2.78736	3.0278	2.52712	1.89965	1.74079	2.48865	2.38047	2.94603	3.34965	2.35108	2.58133	1.21456	2.35307	3.51839	2.35111	3.83203	2.79059	2.18093	3.0352	2.99574	1.89458	2.90755	2.71003	2.81257	1.78314	2.15859	2.41804	3.72882	3.42965	1.44897	2.95719	2.41715	2.7925	2.08729	1.49963	1.95752
Por	ENSMUSG00000005514	5	3.23314	2.23913	5.00525	5.08925	4.70847	4.74346	6.63939	5.88287	9.89341	6.37111	5.14726	6.91634	6.83876	4.01722	6.39938	4.62091	6.59911	6.88539	4.78324	6.17675	6.24633	4.56773	8.94257	6.62585	5.10938	2.12085	2.58986	6.0704	4.22928	5.82947	5.16898	4.48556	4.922	4.52644	4.85682	5.6421	6.56982	6.45581	5.17489	4.51361	4.30882	5.41575	7.13156	6.21276	4.2413
Igf1r	ENSMUSG00000005533	7	2.952	2.92809	3.24665	1.92566	4.05147	4.00229	5.67366	4.90239	5.55419	5.57472	6.50977	4.78823	3.98927	4.95457	5.8661	3.01059	3.88876	3.16356	2.91859	4.14857	6.07282	2.35307	2.19899	2.13737	2.29922	1.8976	2.31724	2.71	4.22928	2.47753	2.26143	2.89693	3.86728	2.05747	1.61894	3.70766	3.90638	2.62267	3.72592	1.71206	2.62733	2.70787	2.95699	1.49963	2.12065
Insr	ENSMUSG00000005534	8	1.68686	0.688962	1.35277	0.962831	1.04024	1.48233	0.724297	0.653652	0.347137	0.398194	0.60556	0.665032	0.569896	0.937351	0.533281	1.12022	0.471365	2.04701	1.13501	1.01409	0.867546	1.24574	0.732998	1.7099	1.27734	0.669742	1.49939	0.4336	0.8811	1.02016	0.969183	0.841043	1.05471	0.960153	0.71953	0.644811	0.710251	0.201744	1.24197	1.55642	0.735653	1.35394	1.04364	0.856932	0.652508
Fcer2a	ENSMUSG00000005540	8	0	0	0	0	0	0	0	0	0	0	0	0.133006	0	0	0	0	0.117841	0	0	0	0	0	0	0	0	0.111624	0	0	0	0	0	0	0	0	0	0	0	0	0.206996	0	0	0	0.173941	0	0
Cyp2a5	ENSMUSG00000005547	7	0	0	0	0	0	0	0	0	0	0	0	0	0	0	0	0	0	0	0	0	0	0	0	0	0	0	0	0	0	0	0	0	0	0	0	0	0	0	0	0	0	0	0	0	0
Atp4a	ENSMUSG00000005553	7	0.281143	0.0861203	0.135277	0	0.218999	0	0	0.163413	0.520706	0.398194	0.15139	0.266013	0.189965	0.133907	0.533281	0.0700138	0.117841	0.558275	0.324287	0.0921903	0	0	0.1466	0.641211	0.510938	0.223247	0.136308	0	0.17622	0.145737	0.161531	0.0934492	0.175786	0.274329	0.359765	0.322406	0	0.201744	0	0.311283	0.105093	0	0.347881	0	0.489381
Trim28	ENSMUSG00000005566	7	127.779	157.514	139.876	131.77	167.151	131.927	181.678	171.584	214.01	217.945	195.596	214.007	167.36	164.84	185.582	132.956	223.781	175.67	157.279	189.175	139.328	179.249	236.905	183.173	180.233	168.329	150.212	153.711	168.466	129.852	160.561	166.9	161.195	151.156	157.397	163.137	206.86	214.252	165.803	128.404	163.42	136.832	180.028	147.821	136.7
Ube2m	ENSMUSG00000005575	7	3.51428	4.04765	3.72012	3.98887	2.90173	4.15053	4.34578	3.92191	4.51278	7.1675	4.5417	6.65032	3.41938	4.95457	4.97729	3.22064	5.65638	5.21056	3.89145	5.16266	3.29667	3.59881	3.07859	2.99232	2.81016	4.79982	3.95294	3.794	3.70062	2.91474	4.36133	3.17727	2.81257	3.01762	4.31718	2.90165	4.61663	6.45581	4.13991	3.57976	3.46808	4.4003	4.34851	4.49889	3.58879
Adcy9	ENSMUSG00000005580	16	0.421714	0.258361	0.270554	0.137547	0.273748	0.889399	0	0.326826	0.694274	0	0.30278	0.665032	0.189965	0.267815	0.533281	0.140028	0	0.744366	0.162144	0.276571	0.520527	0.276832	0.439799	0.213737	0.255469	0.111624	0	0.3252	0	0.291474	0.323061	0.280348	0.351571	0.411494	0.179882	0.644811	0.177563	0.201744	0	0.311283	0.63056	0.169242	0.347881	0.214233	0
Mef2c	ENSMUSG00000005583	13	0	0	0	0	0	0	0.120716	0	0.173569	0	0	0.133006	0.189965	0	0	0	0	0	0.0810719	0	0	0	0	0	0	0	0	0	0	0	0	0	0	0.137165	0	0	0.532688	0	0	0	0.105093	0.0846211	0	0	0
Ctr9	ENSMUSG00000005609	7	10.2617	7.57858	14.6099	8.52793	14.3444	10.3763	13.5202	13.2365	17.3569	12.4768	12.7168	13.9657	16.527	13.1229	15.6429	13.0226	20.033	18.7952	12.1608	13.1832	11.9721	14.9489	13.4872	16.6715	17.1164	8.92989	8.3148	13.2248	14.6263	9.32716	10.661	14.0174	11.7776	14.6766	14.2107	11.2842	12.0743	12.7099	14.0757	10.8949	15.5538	12.6085	16.1765	12.854	13.0502
Eif4g2	ENSMUSG00000005610	7	207.483	218.057	172.14	203.708	138.736	156.831	147.153	161.779	116.638	152.508	145.183	116.514	151.972	156.538	117.855	161.522	120.669	104.025	159.306	151.008	149.738	141.599	102.913	114.563	120.07	212.978	219.32	146.232	149.611	163.662	155.877	149.986	150.472	167.89	126.457	151.692	91.7999	104.907	129.372	169.805	141.981	149.525	186.812	145.464	174.709
Mrvi1	ENSMUSG00000005611	7	0.140571	0	0.0676385	0.137547	0.0547496	0	0	0.163413	0	0	0	0	0	0	0	0.0700138	0	0	0	0	0	0	0	0.213737	0	0.111624	0	0	0	0	0	0	0	0	0	0	0	0	0	0	0.105093	0.0846211	0	0	0
Pcyt1a	ENSMUSG00000005615	16	4.92	3.87541	5.34344	2.75095	5.63921	3.85406	4.34578	4.41215	3.2978	4.11468	3.63336	3.59117	3.79931	4.82066	4.62177	3.99079	6.59911	6.32711	4.94538	4.60952	5.03177	6.36713	5.42418	4.27474	4.85391	4.2417	4.08925	4.2276	3.87684	3.20621	4.68439	5.5135	5.97671	5.62375	5.21659	3.54646	5.682	5.0436	6.41686	3.7354	3.99354	3.46946	3.30487	4.49889	4.40443
Zfp592	ENSMUSG00000005621	7	2.53028	2.41137	2.16443	3.43868	3.39448	2.81643	2.05218	3.59509	1.56212	1.99097	3.0278	2.66013	2.27959	1.74079	2.48865	1.96039	2.0033	2.2331	1.86465	2.58133	1.73509	2.35307	1.90579	1.7099	1.91602	3.68358	2.86247	2.3848	2.29086	2.91474	3.23061	1.68209	2.28521	2.05747	3.23788	2.57925	3.01856	1.8157	2.89794	1.71206	2.52224	2.20015	1.56547	2.99926	1.63127
Psmd4	ENSMUSG00000005625	3	44.4206	41.4238	73.2525	49.3795	73.7478	53.0675	62.0481	57.0312	118.721	89.3283	81.5992	89.6464	75.9862	64.5433	110.034	66.3031	109.003	113.516	64.9386	70.5256	64.5454	80.9733	101.887	101.525	108.957	37.8404	26.7164	78.6984	75.9508	62.3754	67.1967	66.5358	60.2945	62.4099	64.3979	73.0249	130.686	116.205	83.0052	63.6575	76.4028	68.5431	86.2745	64.4842	55.6263
Tmod4	ENSMUSG00000005628	3	0	0.0861203	0	0	0	0.148233	0	0	0	0	0	0.133006	0	0	0	0	0	0	0.0810719	0	0	0	0	0	0	0	0.136308	0	0	0	0	0	0	0.137165	0	0	0	0	0.206996	0	0	0	0	0	0
Insrr	ENSMUSG00000005640	3	0	0	0	0	0	0	0	0	0	0	0	0	0	0	0	0	0	0	0	0	0	0	0	0	0	0	0	0	0	0	0	0	0	0	0	0	0	0	0	0	0	0	0	0	0
Cabp5	ENSMUSG00000005649	7	0.140571	0.172241	0.270554	0	0.109499	0.148233	0	0	0	0	0	0	0	0	0	0.210041	0	0	0.324287	0.0921903	0.347018	0.138416	0	0.213737	0.383203	0.223247	0.272616	0	0.17622	0	0.161531	0.373797	0.175786	0	0.359765	0.322406	0	0	0.206996	0	0.210187	0.0846211	0.173941	0.428466	0.326254
Snx6	ENSMUSG00000005656	12	23.4754	19.1187	23.2676	25.3087	21.0786	22.6797	27.5233	20.7535	21.3489	20.9716	18.7724	22.3451	21.846	23.2999	21.509	23.7347	22.272	23.6336	24.5648	20.7428	25.1588	21.0392	18.7647	20.5188	24.0141	17.6365	18.129	24.39	22.0275	23.9008	22.6143	22.054	20.7427	24.8268	18.7078	20.4728	18.8216	22.7971	19.0436	25.8365	24.802	24.5401	25.9171	17.7813	23.164
Mthfd2	ENSMUSG00000005667	6	106.834	76.647	128.648	107.562	114.153	124.219	97.2973	98.5381	164.369	127.688	130.801	133.139	133.926	94.2707	149.852	116.293	144.945	180.137	97.1241	109.891	115.731	126.789	118.892	166.074	190.069	87.6246	89.0092	157.505	121.944	134.807	102.087	93.6361	100.901	120.705	111.887	136.055	134.237	175.921	125.646	145.681	140.825	150.456	162.982	106.26	121.203
Kit	ENSMUSG00000005672	5	14.6194	20.1521	14.2717	20.4946	13.0304	17.0468	9.53658	9.64137	10.4141	7.30023	9.0834	7.31536	10.0682	9.77523	7.99922	16.5233	8.60241	7.62975	20.7544	12.8145	15.6158	8.16654	6.74358	9.8319	6.76993	10.8275	14.176	12.466	8.45856	11.5132	4.84592	7.19559	9.14085	7.68122	9.35388	7.25413	6.56982	5.64883	7.86583	11.0506	8.93293	11.4238	8.17521	5.78429	8.80885
Tomm40l	ENSMUSG00000005674	1	3.09257	4.99498	2.36735	3.85133	3.99672	5.03993	5.07008	2.61461	3.47137	6.23838	4.39031	4.1232	3.03945	2.41033	4.26625	3.36066	3.06387	2.60528	6.64789	6.82209	6.24633	4.15248	5.57078	3.20606	2.17149	5.80443	5.17971	3.9024	4.22928	4.37211	3.7152	4.39211	4.39464	2.60613	2.15859	4.19127	7.10251	4.64011	4.96789	4.51361	3.99354	3.89257	3.30487	2.5708	4.73068
Nr1i3	ENSMUSG00000005677	1	0.140571	0.0861203	0.202916	0.137547	0.218999	0.592932	0	0	0	0	0	0	0	0	0	0.140028	0.117841	0.186092	0.0810719	0.276571	0.520527	0	0.293199	0	0	0.223247	0	0.2168	0	0	0	0	0.175786	0.137165	0.179882	0.161203	0	0.605232	0	0.155642	0	0.0846211	0.173941	0	0
Apoa2	ENSMUSG00000005681	1	2.24914	2.41137	1.69096	1.51302	2.40898	1.03763	3.13862	4.24874	3.99208	3.98194	3.33058	2.52712	2.65952	2.54424	4.79953	1.89037	2.35682	2.04701	2.35108	3.04228	2.25562	1.52258	1.6126	1.49616	1.78828	3.34871	2.72616	2.0596	1.23354	1.45737	2.42296	1.86898	1.40628	1.92031	1.79882	2.25684	4.79419	2.21918	2.06996	1.8677	2.52224	2.20015	1.73941	2.35656	1.95752
Pan2	ENSMUSG00000005682	10	3.65486	4.39213	1.7586	4.40151	3.33973	2.07526	1.08645	2.28778	0.520706	6.10565	3.33058	1.59608	1.32976	2.27642	1.24432	3.85076	0.707047	0	3.72931	3.41104	1.56158	0.968911	1.75919	0.854948	0.766407	3.68358	4.49817	1.1924	1.23354	3.06047	3.06908	1.12139	1.58207	3.29195	1.61894	2.09564	3.01856	1.00872	3.31193	3.42412	1.5764	2.70787	0.347881	2.14233	3.75192
Cs	ENSMUSG00000005683	10	26.0057	37.979	30.4373	29.16	31.2073	29.4984	29.6962	24.8388	39.9208	33.0501	34.3655	33.5176	30.7744	34.0125	39.6406	32.6264	33.7026	29.5885	29.5912	33.0963	27.0674	31.4204	36.2101	30.5644	28.357	39.0683	34.2134	29.0512	30.3098	33.811	33.9214	29.9972	31.8172	28.6674	32.5587	37.3991	45.6336	33.893	37.4662	34.7081	31.4229	33.5946	34.9621	34.4915	38.3348
Ampd3	ENSMUSG00000005686	7	1.40571	0.861203	1.28513	0.412642	0.821245	1.63056	0.603581	0.980479	0.347137	0.530926	0.30278	0.798039	0.379931	0.267815	0.355521	1.33026	1.53194	1.11655	0.810719	1.01409	0.520527	0.830496	1.1728	0.427474	0.766407	0.558118	0.545233	1.084	1.58598	0.728684	0.969183	1.21484	1.05471	0.822988	0.359765	0.644811	0	0.605232	2.27695	0.622567	0.945839	0.930832	0.869703	1.2854	0.652508
Bcas2	ENSMUSG00000005687	3	42.312	36.0844	26.7172	38.6508	29.0173	22.3832	22.6947	21.5705	24.2996	34.2447	31.0349	20.882	24.6955	25.978	22.7533	38.5776	20.033	25.1224	36.5634	25.168	25.1588	19.2398	18.3249	14.3204	24.7805	42.8635	38.7115	20.7044	18.8555	25.0667	27.1371	19.8112	26.3678	22.9065	24.1042	21.1176	26.2793	24.2093	28.9794	26.7704	21.5441	28.7712	24.1777	20.5664	30.3416
Sh2d1a	ENSMUSG00000005696	X	0	0	0	0	0	0	0	0	0	0.132731	0	0	0	0	0	0	0	0	0.0810719	0	0	0	0	0.213737	0	0	0	0	0	0	0	0	0	0	0	0	0	0	0	0	0	0.0846211	0	0	0
Ctcf	ENSMUSG00000005698	8	35.5646	21.6162	43.8298	29.8478	41.4455	30.2396	44.4236	37.4216	49.2935	25.4844	28.1585	36.9758	44.072	40.0383	36.4409	35.2169	52.7929	48.1977	41.2656	36.7839	43.5508	41.1095	31.2257	38.9001	52.3711	19.0876	20.9915	47.0456	54.9806	41.535	36.6674	48.3132	38.1455	32.508	48.7481	39.8171	20.9524	32.279	30.0144	34.3968	57.6962	43.0721	53.0519	56.3433	44.6968
Pard6a	ENSMUSG00000005699	8	1.26514	1.89465	1.69096	0.687737	0.875994	1.48233	1.32788	2.61461	2.08282	2.38917	1.36251	1.72908	1.70969	1.60689	2.31089	1.05021	2.0033	1.86092	0.972862	1.19847	2.60264	1.38416	1.1728	1.28242	1.91602	2.00923	1.77201	2.0596	0.52866	1.89458	1.13071	1.77554	1.05471	0.822988	1.43906	1.12842	2.13075	2.01744	2.48395	2.64591	1.78659	1.94628	2.26123	0.856932	2.12065
Agrp	ENSMUSG00000005705	8	0	0	0	0	0.109499	0	0	0	0	0	0	0.133006	0	0	0	0.210041	0	0.186092	0	0	0	0	0	0.427474	0	0.223247	0	0.2168	0	0	0.161531	0.186898	0	0.137165	0	0.161203	0	0.201744	0.206996	0	0	0	0.347881	0	0
Pvalb	ENSMUSG00000005716	15	0	0	0	0	0	0	0	0	0	0	0	0	0	0	0	0	0	0	0	0	0	0	0	0	0	0	0	0	0	0	0	0	0	0	0	0	0	0	0	0	0	0	0	0	0
Tfap4	ENSMUSG00000005718	16	0.984	1.46404	2.43499	2.6134	3.06598	2.37173	3.7422	2.94144	4.33921	3.84921	3.17919	3.45817	4.9391	3.34768	6.57714	3.08061	3.77092	3.53574	2.67537	2.48914	3.29667	5.12139	4.10479	1.92363	3.06563	2.79059	1.6357	4.878	3.70062	4.08063	4.03826	3.08382	1.93364	3.70345	3.77753	2.57925	3.01856	5.24534	3.10493	5.13618	3.78336	3.80795	3.30487	4.92736	3.75192
Ranbp1	ENSMUSG00000005732	16	130.45	93.0099	107.478	106.462	111.47	117.697	130.011	125.338	116.291	103.929	121.566	125.691	123.668	123.061	112.167	99.2796	108.06	86.9047	106.042	114.961	106.361	111.563	100.86	90.197	95.6731	104.703	81.5123	108.942	122.473	108.282	113.879	113.821	120.062	105.342	109.548	107.361	100.5	104.907	105.775	101.167	113.501	106.284	104.712	109.687	107.501
Cd247	ENSMUSG00000005763	1	0	0	0	0	0	0	0	0	0	0	0	0	0	0	0	0.0700138	0	0	0	0.0921903	0	0	0	0	0	0	0	0	0	0	0	0	0	0	0	0	0	0	0	0	0	0	0	0	0
Rfx5	ENSMUSG00000005774	3	0.984	3.01421	1.96152	2.3383	2.24474	2.81643	2.29361	3.26826	2.25639	2.1237	2.11946	2.66013	3.22941	2.14252	2.13313	1.5403	1.17841	2.41919	1.45929	1.75162	1.56158	1.66099	1.6126	2.35111	1.78828	2.3441	2.04462	1.8428	1.93842	2.62326	0.969183	1.21484	1.75786	1.50881	1.43906	2.09564	0.887813	1.8157	2.89794	2.17898	1.26112	2.20015	1.91335	2.14233	2.61003
Psmb4	ENSMUSG00000005779	3	98.2594	124.013	82.7219	92.5694	100.356	108.21	101.402	107.036	93.0328	132.731	122.475	129.149	100.112	104.716	105.056	82.1962	95.3336	75.5532	84.3147	136.718	108.27	97.5832	113.761	86.136	75.8743	135.511	116.135	96.2592	90.0484	100.267	96.1107	102.42	110.569	104.382	90.4808	102.847	142.76	135.975	107.224	97.8986	90.2751	100.022	72.0114	82.0513	94.1242
Mmp8	ENSMUSG00000005800	9	0	0	0.0676385	0	0	0	0	0	0.694274	0.132731	0.15139	0	0	0	0.17776	0.0700138	0	0.186092	0	0.0921903	0.347018	0	0.1466	0.213737	0	0	0	0	0	0	0	0	0	0	0	0	0.177563	0.403488	0.206996	0	0	0.169242	0	0	0.163127
Slc30a4	ENSMUSG00000005802	2	2.81143	1.03344	1.55569	2.3383	1.25924	2.6682	1.44859	1.79754	1.21498	1.59278	1.96807	1.46307	2.46955	1.74079	0.711042	2.24044	0.707047	0.372183	2.5943	2.21257	3.47018	2.49149	1.6126	1.7099	1.14961	1.67436	2.72616	1.1924	1.23354	2.18605	2.26143	2.24278	3.51571	2.3318	1.61894	2.74045	0.887813	0.403488	2.48395	1.55642	1.05093	2.28477	1.39152	2.35656	2.61003
Sqor	ENSMUSG00000005803	2	0	0	0	0	0	0	0.241432	0	0	0	0	0	0	0	0	0	0	0	0	0	0	0	0	0	0	0.111624	0	0.1084	0	0	0.161531	0	0.175786	0.411494	0	0	0	0	0	0	0	0.0846211	0	0	0
Bloc1s6	ENSMUSG00000005804	2	1.82743	1.98077	2.16443	2.3383	2.90173	1.03763	3.25934	4.57557	5.38063	4.38014	4.5417	4.25621	4.36921	3.21378	3.55521	1.82036	1.76762	2.41919	3.48609	3.59542	2.42913	3.59881	3.22519	3.84727	2.29922	2.45572	2.31724	2.2764	2.11464	2.47753	1.61531	2.89693	3.6915	2.46896	2.15859	2.41804	2.48588	2.42093	1.44897	3.11283	2.62733	2.03091	2.60911	2.78503	3.26254
Metap1	ENSMUSG00000005813	3	18.1337	27.0418	18.33	17.8812	19.7646	17.9362	20.0389	17.1584	22.0432	12.2113	19.2265	19.4189	20.7062	21.2913	15.2874	16.3132	19.6795	14.329	18.8087	17.424	18.5655	19.3782	22.2831	16.244	21.2039	24.8921	24.2629	18.1028	20.794	17.4884	16.7992	16.2602	18.1059	18.2429	18.348	19.6667	16.3358	15.5343	22.5625	17.7432	19.9677	18.6166	20.6989	18.2098	20.8802
Gpr108	ENSMUSG00000005823	17	1.68686	1.89465	1.69096	1.78812	1.69724	1.48233	1.81074	0.326826	1.90925	2.65463	0.75695	0.931045	1.51972	2.00861	2.13313	1.5403	2.35682	1.48873	1.78358	1.38286	1.04105	1.38416	2.34559	2.77858	2.17149	1.8976	1.77201	1.1924	2.46708	0.874421	1.45378	1.77554	2.28521	2.05747	1.97871	2.25684	1.95319	2.21918	1.65596	1.24513	1.89168	2.11553	1.21758	1.71386	1.30502
Tnfsf14	ENSMUSG00000005824	17	0	0	0	0	0	0	0	0	0	0	0	0	0	0	0	0	0	0	0	0	0	0	0	0	0	0	0	0	0	0	0	0	0	0	0	0	0	0	0	0	0	0	0	0	0
Gata6	ENSMUSG00000005836	18	0	0.172241	0.0676385	0	0.0547496	0	0	0	0	0	0.15139	0	0	0	0	0	0	0	0	0	0	0	0	0	0	0	0	0	0	0.145737	0	0.0934492	0	0	0	0	0	0	0.206996	0	0	0	0	0	0
Rsl1d1	ENSMUSG00000005846	16	89.544	75.2691	61.2128	92.2943	75.7735	80.1941	84.0185	83.8309	42.5243	72.2059	60.2532	64.9072	79.9755	81.0139	61.1496	81.8461	45.251	39.0792	87.963	78.454	87.4486	82.4959	59.5194	46.5947	33.9774	70.4345	74.288	59.078	89.3435	84.5274	93.5262	67.19	88.4202	87.6482	79.8678	80.7626	54.1566	36.1122	71.2065	78.9103	73.25	77.3437	53.7476	83.7651	89.5567
Cnga2	ENSMUSG00000005864	X	0	0	0	0	0	0	0	0	0	0.132731	0	0	0	0	0	0	0	0	0	0	0	0	0	0	0	0	0	0	0	0	0	0	0.175786	0	0	0	0	0	0	0	0	0	0	0	0
Apc	ENSMUSG00000005871	18	19.9611	13.6931	27.8671	22.4202	17.6841	19.715	22.0911	29.7412	19.9604	16.0605	12.1112	17.0248	26.9751	19.6844	17.5983	21.5643	16.8513	21.9588	21.6462	17.1474	22.7297	22.977	12.6076	16.244	21.4594	11.0507	14.4487	20.8128	23.0848	22.5892	19.7067	23.4558	16.8754	27.8444	20.3267	20.4728	9.76594	12.5081	13.8687	23.035	23.0154	18.9551	25.7432	20.3521	20.0646
Reep5	ENSMUSG00000005873	18	1.12457	3.18645	2.57026	3.02604	2.73748	2.6682	1.81074	1.96096	6.24847	3.71648	3.33058	3.99019	3.03945	2.41033	4.97729	4.13081	4.24228	5.39665	2.27001	2.21257	2.25562	2.07624	4.83779	3.41979	3.95977	2.23247	2.04462	4.2276	1.7622	3.20621	2.0999	3.64452	2.81257	3.29195	2.87812	3.54646	5.32688	4.84185	4.96789	3.89104	2.83752	2.45401	3.13093	1.71386	1.30502
Ergic3	ENSMUSG00000005881	2	4.77943	6.88962	5.34344	4.40151	6.07721	3.70583	5.79438	5.22922	8.67843	7.56569	6.20699	5.71928	3.98927	5.08848	9.24355	5.6011	8.60241	8.7463	4.05359	5.25485	3.8172	6.50555	8.06298	8.76322	7.91954	6.5858	3.54401	4.7696	6.34392	4.22637	4.36133	6.91524	5.62514	3.42912	5.39647	3.86887	8.87813	6.85929	6.83085	5.44746	3.25789	4.73878	5.21822	5.78429	3.58879
Uqcc1	ENSMUSG00000005882	2	4.07657	5.25334	5.41108	3.98887	5.31071	4.74346	4.70793	5.71946	5.90133	3.84921	5.14726	5.71928	4.9391	5.22238	5.8661	4.34086	5.30286	4.65229	3.48609	5.25485	4.51124	4.29089	4.98439	5.7709	7.53633	5.58118	4.49817	4.6612	5.46282	4.66358	4.84592	4.67246	6.1525	5.21226	5.93612	6.12571	5.50444	6.25406	5.79588	4.35797	3.78336	5.92348	5.74004	4.71313	5.05693
Spo11	ENSMUSG00000005883	2	0	0	0	0	0	0	0	0	0	0	0	0	0	0	0	0	0	0	0	0	0	0	0	0	0	0	0	0	0	0	0	0	0	0	0	0	0	0	0	0	0	0	0	0	0
Ncoa2	ENSMUSG00000005886	1	6.74743	5.0811	4.3965	6.46472	4.81797	5.48463	3.38005	4.08533	3.12423	2.1237	2.57363	2.39412	4.9391	4.95457	4.26625	4.90097	2.71035	2.97746	7.62076	5.34704	4.51124	4.56773	3.51839	4.061	3.06563	6.36255	5.45233	4.4444	5.11038	3.9349	4.03826	3.73797	4.57043	4.25211	2.51835	4.03007	4.08394	1.61395	4.34691	4.04668	5.46485	4.56954	4.00063	4.28466	6.85133
Prl4a1	ENSMUSG00000005891	13	0	0	0	0	0	0	0	0	0	0.132731	0	0	0	0	0	0	0	0	0	0	0	0	0	0	0	0	0	0	0	0	0	0	0	0	0	0	0	0	0	0	0	0	0.173941	0	0
Trh	ENSMUSG00000005892	6	12.5109	15.071	24.2822	24.3459	20.0931	16.1574	14.1238	9.80479	26.3824	31.8556	36.9392	23.9412	25.6453	19.4166	35.1966	33.3266	38.5341	36.66	20.9976	12.9988	12.8397	35.5729	40.7547	34.4117	33.4664	16.2971	12.9493	25.474	23.7897	22.8807	23.4219	11.8681	17.4028	20.026	17.6285	21.7624	49.8951	30.6651	24.2185	37.0427	27.1141	27.7557	45.5724	29.7784	28.7103
Nr2c2	ENSMUSG00000005893	6	9.41828	12.5736	18.1271	15.4053	13.8517	15.4162	15.6931	15.3608	14.5798	10.3531	10.5973	11.0395	13.6775	12.3195	14.2208	13.8627	19.9152	20.4701	14.5119	17.3318	15.9628	15.7794	10.8484	12.8242	21.3317	10.4926	6.6791	14.3088	19.7366	14.5737	13.5686	17.0078	15.4691	14.951	16.7291	17.4099	8.52301	10.4907	14.9037	12.7626	18.2862	11.5085	18.9595	13.4967	16.9652
Nr2c1	ENSMUSG00000005897	10	1.12457	1.55016	0.744024	1.23793	0.821245	0.148233	0.603581	2.61461	1.04141	1.72551	1.96807	1.46307	0	1.74079	0.888802	0.700138	0.235682	0.372183	0.891791	0.829713	0.520527	0.276832	0.879597	0	0.127734	1.67436	1.22677	0.6504	0.35244	0.145737	0.646122	0.280348	1.40628	0.960153	0.179882	0.483608	0.887813	0.403488	0.413991	0.778208	0.31528	1.01545	0.695762	0.428466	0.489381
Smpd4	ENSMUSG00000005899	16	9.69942	9.55935	8.72537	8.39039	9.85493	8.15282	9.89873	10.295	9.89341	10.2203	12.8681	9.44346	12.1578	8.70397	9.06579	8.82174	7.54184	8.56021	9.48541	12.4457	9.02248	10.5196	9.82217	7.90827	8.94141	11.1624	8.58741	8.672	9.16344	8.74421	6.94581	7.56939	6.32828	8.22988	7.37518	8.70495	10.8313	9.88545	10.7638	8.40465	9.98386	8.37749	10.4364	8.35509	8.31947
Pex1	ENSMUSG00000005907	5	2.952	3.10033	4.05831	4.26397	3.55873	4.00229	3.62149	2.61461	3.12423	3.31829	3.33058	2.92614	2.84948	4.68676	3.02193	4.41087	2.12114	4.2801	4.45895	2.02819	2.42913	2.35307	3.95819	3.20606	2.42695	3.79521	4.36186	3.3604	2.81952	3.06047	3.39214	3.17727	2.28521	2.88046	1.25918	5.15849	4.08394	3.83313	2.69094	4.66925	3.88845	4.73878	4.6964	3.2135	2.77316
Otx1	ENSMUSG00000005917	11	0	0	0	0.137547	0.109499	0	0.120716	0.163413	0	0	0	0	0	0	0	0	0	0	0	0.0921903	0.173509	0	0	0	0	0	0	0	0	0	0	0.0934492	0	0	0	0	0.177563	0	0	0	0	0.0846211	0.173941	0.214233	0
Kctd20	ENSMUSG00000005936	17	9.69942	9.90383	7.30496	12.1042	14.2349	11.7104	13.2788	11.4389	10.4141	19.3788	13.9279	13.4337	15.0073	13.2568	10.1323	13.8627	10.37	8.7463	12.8094	12.9988	6.94037	15.2258	12.9008	8.54948	7.91954	12.9483	11.9951	12.1408	9.6921	13.5535	13.084	10.4663	9.84399	18.2429	9.174	12.735	16.5133	11.7011	11.1778	19.1439	11.4552	13.8779	10.0886	13.0682	13.2133
Itgae	ENSMUSG00000005947	11	0.140571	0.430601	0.270554	0.687737	0.273748	0.444699	0	0.163413	0.347137	0.796389	0.30278	0	0.379931	0.535629	0.17776	0.210041	0.117841	0.186092	0.324287	0.460952	0.173509	0.276832	0.293199	0.213737	0.127734	0.669742	0.136308	0	0.35244	0	0	0.186898	0.351571	0.274329	0.359765	0	0.355125	0.403488	0.620987	0.311283	0.105093	0.423105	0.173941	0.428466	0.163127
Ctns	ENSMUSG00000005949	11	1.68686	1.03344	1.14985	1.51302	1.86149	1.63056	1.44859	1.14389	2.08282	0.92912	1.05973	2.52712	3.22941	1.47298	3.02193	0.980193	2.23898	2.97746	1.29715	1.47505	1.56158	2.76832	2.05239	2.35111	2.29922	0.781366	0.954157	1.9512	2.29086	0.874421	1.45378	2.99038	1.2305	1.92031	1.61894	1.93443	2.13075	2.21918	1.86296	1.71206	1.5764	1.01545	2.26123	0.856932	2.12065
P2rx5	ENSMUSG00000005950	11	0.281143	0.602842	0.608747	0.412642	0.492747	0.741166	0.362149	0	0.347137	0.663657	0.45417	0.532026	0	0.267815	0.711042	0.840166	0.707047	0.558275	0.162144	0.184381	0.520527	0.69208	0.879597	0.641211	0.255469	0.446495	0.408925	0.6504	0.17622	0.728684	0.161531	0.654145	0.351571	0.137165	0.539647	0.644811	0.710251	0.806976	0.620987	1.08949	0.420373	0.592348	0.347881	0.428466	0.326254
Shpk	ENSMUSG00000005951	11	0.140571	0.0861203	0.202916	0.137547	0.0547496	0.148233	0.120716	0.326826	0	0.132731	0	0	0	0.133907	0	0.280055	0	0	0.243216	0.184381	0.173509	0.138416	0.293199	0.854948	0.383203	0.111624	0.136308	0	0.35244	0.582947	0.323061	0	0	0.137165	0	0	0.177563	0.605232	0.206996	0.155642	0.210187	0.169242	0.347881	0.214233	0
Trpv1	ENSMUSG00000005952	11	0	0	0.0676385	0.137547	0.0547496	0.148233	0	0	0	0	0	0	0	0	0.17776	0.0700138	0	0	0	0	0	0	0	0	0	0	0.136308	0	0	0.145737	0.323061	0	0	0.137165	0.179882	0	0	0	0	0	0	0.0846211	0	0	0.163127
Ephb3	ENSMUSG00000005958	16	3.09257	4.13377	4.05831	2.88849	4.54422	5.48463	5.55295	4.08533	6.24847	4.24741	5.45004	5.58627	7.40865	4.41894	3.73297	3.01059	7.07047	8.93239	3.89145	4.60952	3.8172	4.98297	4.39799	7.26706	5.36485	4.46495	3.81663	5.3116	5.11038	6.84963	3.55367	4.01832	4.39464	4.11494	4.85682	7.09292	2.48588	6.45581	4.7609	4.51361	4.09864	3.55409	5.74004	4.92736	3.09941
Tuft1	ENSMUSG00000005968	3	0.421714	1.46404	1.14985	1.23793	1.25924	0.889399	0.724297	0.980479	1.21498	0.796389	0.90834	1.72908	1.89965	1.20517	1.42208	1.19023	0.707047	1.11655	0.891791	1.10628	0.867546	0.553664	1.466	1.06869	1.27734	0.781366	1.22677	0.8672	1.23354	1.16589	1.45378	1.02794	1.58207	1.50881	1.79882	1.45083	0.532688	0.201744	0.206996	1.55642	0.735653	1.10007	0.521822	1.49963	1.46814
Rcn1	ENSMUSG00000005973	2	58.3371	42.3712	47.144	48.6918	48.5629	54.1051	34.5248	27.4534	26.556	18.3169	20.1349	22.0791	22.036	23.7016	26.3086	37.5974	45.1332	40.1958	50.5078	49.5984	53.0938	34.7424	29.7597	32.7018	27.2074	24.7805	23.5813	35.1216	40.5306	33.0823	31.8215	36.1648	34.454	27.9816	29.6806	25.3088	26.4568	29.2529	29.6004	25.3696	32.0534	28.0942	21.9165	29.3499	24.469
Dnase1	ENSMUSG00000005980	16	0	0	0	0	0	0	0	0	0	0	0	0	0	0	0	0	0	0	0	0	0	0	0	0	0	0	0	0	0	0	0	0	0	0	0	0	0.177563	0	0	0	0	0	0	0	0
Trap1	ENSMUSG00000005981	16	11.5269	13.607	12.3778	11.8291	15.0561	11.4139	15.0895	15.034	18.3983	18.9806	21.0432	18.3549	13.6775	12.5873	18.1316	12.4625	15.9086	16.9343	12.2419	14.6583	12.8397	12.0422	17.4453	18.5951	15.0727	16.8552	19.2195	17.6692	12.5116	15.7396	14.0532	19.0636	15.9965	16.1854	12.9515	15.1531	19.5319	18.5604	16.5596	13.5408	16.1844	16.4165	15.6547	13.4967	11.9083
Naa60	ENSMUSG00000005982	16	8.856	8.26755	13.3248	6.87737	10.4572	9.93162	9.77802	10.1316	17.3569	9.95486	8.93201	13.4337	13.1076	10.5787	14.7541	10.9222	17.4405	21.5866	11.9986	11.616	10.0635	12.7343	13.4872	12.6105	16.7332	6.25093	5.58864	13.9836	12.6878	9.03569	10.1764	8.97113	9.84399	9.73869	9.35388	11.4454	10.2986	9.28022	13.4547	9.96107	11.7704	11.0854	15.6547	8.78356	9.13511
1700037C18Rik	ENSMUSG00000005983	16	0	0	0	0.137547	0.109499	0	0.120716	0	0	0.132731	0	0.133006	0	0	0	0.0700138	0	0	0	0	0	0	0.1466	0	0	0.111624	0.136308	0	0	0	0	0	0	0	0	0	0	0	0	0	0	0	0.173941	0	0
Ankrd13d	ENSMUSG00000005986	19	0.984	0.172241	0.270554	0.137547	0.328498	0.296466	0.241432	0.163413	0.520706	0.530926	0.45417	0.399019	0	0.267815	0.17776	0.140028	0.707047	0.186092	0.324287	0	0.173509	0.553664	0.439799	0.427474	0.638672	0.223247	0.954157	0.4336	0.17622	0.291474	0.323061	0.280348	0	0.137165	0.71953	0.161203	0.532688	0.605232	0.206996	0.622567	0.735653	0.338484	0.347881	0.642699	0.163127
Tyrp1	ENSMUSG00000005994	4	0	0	0	0	0	0	0.120716	0	0	0	0	0	0	0	0	0	0	0	0	0	0	0	0	0	0	0	0	0	0	0	0	0	0	0	0	0	0	0	0	0	0	0	0	0	0
Tpr	ENSMUSG00000006005	1	136.495	56.7533	139.132	117.053	89.8442	101.391	137.013	151.974	95.6363	67.0294	45.417	91.5085	147.033	114.759	108.078	116.223	91.2091	117.424	179.169	118.741	181.838	130.388	73.4464	105.372	126.074	53.5794	65.5642	105.473	131.636	98.5181	142.147	148.958	129.202	124.134	132.214	101.397	55.222	59.5145	79.6933	111.751	133.258	103.492	138.979	150.177	105.869
Pdc	ENSMUSG00000006007	1	0.140571	0	0.0676385	0.137547	0	0	0	0	0.173569	0	0	0	0	0	0	0	0	0	0	0	0	0	0	0	0.127734	0	0	0	0	0.145737	0	0	0	0	0	0	0	0	0	0.155642	0	0	0	0	0
Odr4	ENSMUSG00000006010	1	5.06057	3.01421	4.53178	2.88849	2.95648	3.1129	3.01791	2.94144	3.99208	2.5219	2.42224	3.59117	3.79931	3.34768	3.19969	3.5707	3.06387	4.2801	5.35074	4.7939	5.7258	5.53664	2.63879	4.27474	4.0875	2.67897	3.95294	3.5772	3.70062	3.78916	5.33051	5.04626	4.922	2.3318	4.67694	3.06285	2.30831	1.41221	4.13991	3.57976	4.30882	3.89257	3.47881	5.78429	5.05693
Prg4	ENSMUSG00000006014	1	0	0	0	0	0	0	0	0	0	0	0.15139	0	0	0	0	0	0	0	0	0.0921903	0	0.138416	0	0	0	0	0	0	0	0	0	0	0	0	0	0	0	0	0	0	0	0	0	0	0
Dhx34	ENSMUSG00000006019	7	0.562285	0.258361	0.676385	1.10038	0.875994	0.592932	0.845014	0.980479	1.56212	1.72551	1.21112	1.19706	0.759862	0.535629	1.06656	0.91018	1.17841	1.67482	0.810719	0.829713	0.694037	0.830496	0.879597	0.641211	0.894141	0.223247	1.09047	1.5176	0.8811	1.02016	0.807653	0.747594	0.527357	0.960153	0.539647	0.322406	1.4205	1.41221	1.03498	1.24513	0.735653	1.1847	1.04364	0.214233	0.489381
Kptn	ENSMUSG00000006021	7	0.843428	0.430601	0.338193	0.137547	0.656996	0.592932	1.32788	0.980479	0.694274	0.398194	0.75695	0.532026	0.569896	0.401722	0.711042	0.140028	0.235682	0.372183	0.648575	0.184381	0.347018	0.415248	0.293199	0.854948	0.894141	0.446495	0.545233	0.3252	0.8811	0.291474	0.323061	0.654145	0.175786	0.822988	0.359765	0.806014	0.710251	0.806976	0.620987	0.311283	0.31528	0.676969	0.521822	0	0.163127
Napa	ENSMUSG00000006024	7	7.59085	10.5067	8.31954	9.21567	7.44595	7.41166	7.00154	7.517	5.38063	10.6185	9.68896	10.1085	8.73841	6.69537	5.8661	7.14141	6.83479	6.5132	6.16146	7.37523	5.55229	6.0903	9.96877	7.69453	6.38672	13.6181	11.9951	6.0704	9.16344	6.7039	6.94581	8.69078	8.6135	6.85824	6.65565	9.18856	10.2986	7.86801	8.07283	8.71593	7.46162	8.12362	7.65339	5.99853	5.70944
Sra1	ENSMUSG00000006050	18	9.13714	8.0953	6.35802	5.77699	6.56996	5.63286	6.15653	7.517	7.28988	7.83116	7.5695	4.92124	5.509	6.69537	5.51058	5.81115	6.48127	9.49067	6.40468	7.92837	5.55229	4.98297	5.13098	4.91595	6.51446	7.03229	9.9505	4.7696	5.81526	6.12095	4.84592	7.66284	6.67985	5.76092	7.01541	4.83608	7.99032	8.87673	7.24485	5.44746	6.72597	5.66961	7.3055	4.92736	5.22006
Calcoco2	ENSMUSG00000006056	11	72.1131	70.9631	62.7685	69.4614	66.3566	76.1918	36.3356	30.8851	40.4415	24.5553	20.4376	21.148	21.0862	24.2372	30.0415	51.9502	75.6541	62.5267	56.7503	65.363	58.8196	70.1769	67.4358	73.0981	42.791	45.096	39.5294	44.986	55.1569	54.3598	57.0203	56.3499	63.8102	38.6804	52.3458	51.7461	43.3253	47.8133	42.8481	28.9494	33.3146	36.8102	33.5705	32.9919	31.1572
Atp5g1	ENSMUSG00000006057	11	12.792	19.6354	13.663	11.8291	15.8774	14.2304	15.8138	13.7267	13.7119	17.5206	14.8362	13.5667	12.9177	12.3195	17.2428	9.73192	19.4438	12.0959	12.4851	16.8708	13.3602	14.5337	25.0685	16.244	12.007	18.8644	15.6754	10.6232	17.622	9.61863	10.9841	15.3257	14.2386	9.46436	12.9515	16.2815	17.5787	14.9291	10.1428	8.71593	11.6654	9.90067	10.7843	9.85472	9.29823
Snf8	ENSMUSG00000006058	11	5.62285	10.2483	6.1551	7.70265	8.1577	8.15282	8.08799	8.82431	9.02557	9.82213	7.5695	7.31536	6.45883	9.1057	6.39938	5.39106	6.12774	5.76884	6.64789	8.94246	6.41984	8.30496	13.927	7.90827	7.4086	11.1624	10.9047	6.3956	6.52014	6.84963	6.94581	8.69078	7.55878	9.05287	9.174	7.09292	11.8967	8.06976	8.48682	7.62644	7.46162	7.78514	6.4358	8.35509	8.15635
Tbcb	ENSMUSG00000006095	7	8.15314	10.1622	10.3487	6.60227	9.85493	9.19045	8.69157	10.7853	13.7119	15.795	11.2029	11.7046	7.78858	9.37351	14.0431	9.52188	11.0771	11.1655	7.86397	10.1409	11.1046	9.82753	10.7018	10.0456	12.518	12.5019	9.13265	12.8996	8.98722	10.4931	9.36877	7.84973	11.9534	9.05287	9.71365	10.6394	14.3826	18.3587	11.1778	9.18286	12.7163	10.4084	15.1328	9.42625	9.95074
Inpp5k	ENSMUSG00000006127	11	1.68686	1.72241	1.35277	1.37547	1.20449	2.07526	2.53504	1.63413	1.38855	1.85824	1.21112	1.19706	0.949827	0.669537	1.06656	1.26025	1.41409	1.11655	2.27001	1.56724	2.25562	1.10733	2.34559	2.56484	1.91602	1.56273	1.22677	1.1924	2.6433	1.45737	2.0999	1.21484	0.703142	1.78314	1.97871	2.09564	1.4205	0.806976	1.44897	2.17898	1.89168	1.35394	1.73941	1.07117	2.28378
Crkl	ENSMUSG00000006134	16	0.281143	0.258361	0.338193	0	0.328498	0.148233	0.362149	0	0.173569	0	0.30278	0	0	0.133907	0.17776	0.280055	0.353524	0	0.324287	0.184381	0.173509	0.138416	0.293199	0.641211	0.255469	0.223247	0.408925	0.3252	0.35244	0.582947	0.161531	0.560695	0.175786	0.274329	0	0	0.177563	0.806976	0.413991	0.466925	0.31528	0.169242	0.695762	0.428466	0.163127
Upk3bl	ENSMUSG00000006143	5	0.421714	0.861203	0.338193	0.275095	0.656996	0.592932	0.845014	0.653652	0.173569	0.265463	0.30278	0.266013	0.949827	0.401722	0.355521	0.490097	0.471365	0.744366	0.162144	0.460952	0.347018	0.138416	0.1466	0.641211	0.383203	0.558118	1.36308	0.4336	0.17622	0.145737	0.323061	0.467246	0.527357	0.411494	0.359765	0.967217	0.355125	1.00872	0.413991	0.778208	1.36621	0.76159	0.347881	0.856932	0.815635
Eps8l1	ENSMUSG00000006154	7	0	0.0861203	0	0	0.109499	0	0	0	0	0.132731	0.30278	0	0.189965	0	0	0.140028	0	0	0	0	0	0	0	0	0	0.111624	0.272616	0	0	0.291474	0	0.0934492	0	0	0	0.161203	0.177563	0	0	0	0	0.0846211	0.173941	0.214233	0
Clint1	ENSMUSG00000006169	11	16.728	11.1956	17.1802	16.3681	17.7936	14.9715	20.1596	18.7925	19.6133	16.0605	18.4696	18.4879	21.6561	15.5332	17.776	18.4836	19.5616	16.7482	20.1058	14.5661	9.89002	23.1155	21.8433	20.5188	23.5031	11.1624	10.0868	18.3196	18.3269	11.6589	16.3146	16.3536	15.2933	18.5172	15.8297	17.0875	13.1396	18.7622	13.0407	18.5214	16.92	14.9779	19.4813	22.066	15.8233
Prss16	ENSMUSG00000006179	13	1.40571	0.947323	0.541108	0.137547	0.711745	1.18586	0.362149	0	0.694274	0.663657	0.90834	0	0.189965	0.401722	0.17776	0.280055	0.707047	0.558275	0.324287	0.184381	0	0	0.439799	1.06869	0	0.892989	0.408925	0.8672	0.8811	1.16589	0.484592	0.467246	0	0.548659	0.539647	0.644811	0.532688	1.21046	0.206996	0.622567	0.31528	0.253863	0.347881	0.214233	0.163127
Cdkal1	ENSMUSG00000006191	13	7.16914	5.5117	6.69621	5.77699	6.13196	5.33639	5.79438	7.19018	6.76918	5.30926	5.90421	6.1183	7.40865	5.35629	5.8661	6.23123	8.36673	6.88539	7.70183	4.88609	7.6344	7.61288	4.98439	6.62585	8.81368	5.91605	3.95294	6.2872	5.81526	3.20621	6.29969	6.16765	6.85564	6.17241	6.65565	3.86887	4.97175	4.43837	6.20987	4.51361	5.04448	5.66961	4.00063	4.71313	4.2413
Rhox6	ENSMUSG00000006200	X	4.77943	3.27257	4.3965	3.85133	3.33973	7.11519	2.29361	2.12437	1.38855	4.77833	2.72502	2.52712	3.41938	2.94596	4.97729	7.07139	6.59911	7.25757	2.91859	3.96418	3.12316	6.78238	8.94257	4.48848	4.72617	9.59964	9.40526	7.6964	8.28234	6.55816	3.39214	4.11177	4.39464	5.21226	5.93612	7.57653	4.43907	4.43837	5.79588	9.80543	9.87877	10.4084	8.69703	11.3544	9.95074
5430419D17Rik	ENSMUSG00000006204	7	0	0	0	0	0	0	0	0	0	0	0	0	0	0	0	0	0	0	0	0	0	0	0	0	0	0	0	0	0	0	0	0	0	0	0	0	0	0	0	0	0	0	0	0	0
Htra1	ENSMUSG00000006205	7	5.76343	4.73661	4.46414	4.40151	5.42021	5.78109	0.845014	1.79754	1.73569	1.85824	2.11946	1.33006	0.569896	1.8747	1.24432	4.69093	7.30616	4.83838	3.56716	5.7158	4.85826	3.18357	5.42418	4.061	4.59844	3.34871	3.68032	3.252	3.17196	3.20621	2.42296	4.39211	3.86728	3.15479	2.87812	3.70766	3.90638	3.42965	2.89794	2.80155	2.83752	2.28477	2.08729	2.99926	1.14189
Zbtb17	ENSMUSG00000006215	4	1.40571	1.89465	2.84082	1.65057	2.57323	2.07526	1.81074	2.28778	2.7771	2.38917	2.11946	1.86209	1.70969	1.60689	1.95537	2.31046	1.64978	2.41919	1.70251	2.30476	2.94966	1.66099	3.66499	1.92363	2.42695	1.8976	1.36308	2.4932	2.81952	1.16589	2.0999	1.96243	1.40628	2.74329	1.79882	1.45083	3.72882	4.03488	3.51893	1.71206	1.68149	1.69242	2.26123	2.99926	1.14189
Clcnkb	ENSMUSG00000006216	4	0.281143	0.516722	0.0676385	0.275095	0.437997	0.296466	0.362149	0.326826	0.173569	0.132731	0.30278	0	0	0.401722	0.17776	0.420083	0.707047	0.372183	0.486431	0.276571	0	0	0.732998	0.427474	0.638672	0.111624	0.954157	0.4336	0.52866	0.145737	0.323061	0.373797	0.878928	0.274329	0.539647	0	0.887813	0.201744	0	0	0.210187	0.338484	0	0	0.163127
Fam131c	ENSMUSG00000006218	4	0.281143	0.775082	0.135277	0	0.0547496	0.148233	0	0	0.173569	0.265463	0.45417	0.133006	0.189965	0.133907	0.533281	0	0.117841	0.372183	0.162144	0.0921903	0	0.276832	0.439799	0.213737	0.127734	0.446495	0.136308	0	0.17622	0	0	0.0934492	0.175786	0.137165	0	0	0	0	0.206996	0	0.210187	0.169242	0	0	0.163127
Fblim1	ENSMUSG00000006219	4	51.0274	63.6429	36.9306	46.9036	49.6032	45.2111	58.6681	52.9458	32.4573	40.2176	47.8392	50.0104	45.4017	57.1784	36.9742	41.9383	36.5308	24.5641	73.6133	81.1275	61.2487	38.0644	43.5401	22.2286	23.3754	55.1421	42.9371	37.0728	42.1166	42.2637	41.9979	46.3508	48.6926	34.154	36.5161	35.1422	31.4286	35.5069	34.3613	35.9532	35.4164	36.2178	33.2226	41.5612	35.5617
Hspb7	ENSMUSG00000006221	4	0	0	0.0676385	0	0.0547496	0	0	0	0	0	0	0	0	0	0	0	0	0	0.0810719	0	0	0	0	0	0	0	0	0	0	0	0	0	0	0.137165	0	0	0	0	0	0	0	0	0	0	0
Epor	ENSMUSG00000006235	9	0.140571	0.172241	0.0676385	0	0.109499	0	0.120716	0.163413	0	0.265463	0.45417	0	0.189965	0.535629	0	0	0	0.186092	0.162144	0.184381	0	0	0	0	0	0.446495	0.272616	0.1084	0	0.437211	0	0	0	0	0	0.322406	0	0.201744	0.206996	0.155642	0.105093	0.253863	0	0	0.326254
Ccdc159	ENSMUSG00000006241	9	0	0	0	0	0	0	0	0	0	0.132731	0.15139	0	0	0	0	0	0	0	0	0	0	0	0	0	0	0.111624	0	0	0	0	0	0	0	0	0	0	0	0	0	0	0.105093	0.0846211	0	0	0.163127
Mob1b	ENSMUSG00000006262	5	3.23314	3.61705	3.24665	3.30114	3.44923	3.40936	1.56931	2.12437	1.73569	1.99097	1.81668	1.9951	2.84948	2.00861	1.06656	3.5707	1.64978	1.86092	3.89145	1.75162	3.47018	4.29089	2.93199	2.56484	2.68242	1.8976	3.4077	1.4092	3.5244	3.78916	2.74602	3.64452	3.16414	3.70345	2.87812	2.74045	2.30831	1.8157	1.44897	2.17898	3.0477	3.13098	3.13093	3.42773	2.61003
Atp6v1b1	ENSMUSG00000006269	6	0	0	0	0.137547	0.0547496	0	0	0	0	0	0	0	0	0	0	0	0	0	0	0	0	0	0	0	0	0	0	0	0	0	0	0	0	0	0	0.161203	0	0.201744	0	0	0	0	0	0	0
Vax1	ENSMUSG00000006270	19	0	0	0	0	0	0	0	0	0	0	0	0	0	0	0	0	0	0	0	0	0	0	0	0	0	0	0	0	0	0	0	0	0	0	0	0	0	0	0	0	0	0	0	0	0
Atp6v1b2	ENSMUSG00000006273	8	32.472	31.8645	27.123	28.4723	35.204	29.9431	28.489	30.3948	32.2838	37.563	34.6683	37.1088	31.7242	29.4596	31.8191	29.1257	33.5848	26.9833	27.6455	35.4011	34.0078	30.8668	36.5033	32.9155	28.6125	39.5148	34.2134	33.1704	34.8916	33.811	34.0829	28.7824	38.1455	27.4329	38.3149	40.1395	43.6804	40.3488	32.2913	33.1517	32.4738	30.9713	26.265	26.9934	29.8522
Eps15l1	ENSMUSG00000006276	8	4.21714	2.75585	2.84082	2.47585	3.66823	2.37173	2.89719	3.59509	3.99208	3.58375	4.23892	2.52712	2.65952	2.54424	3.37745	3.08061	3.06387	2.41919	3.97252	2.58133	1.21456	3.18357	2.78539	1.49616	3.44883	3.57196	2.86247	3.252	2.11464	1.89458	1.77684	3.08382	3.16414	2.3318	4.31718	2.90165	5.50444	2.01744	2.27695	2.80155	1.78659	3.13098	2.43517	2.5708	1.95752
Tep1	ENSMUSG00000006281	14	0.984	0.861203	1.28513	0.687737	1.20449	1.03763	1.08645	1.47072	1.21498	1.06185	1.36251	1.59608	1.13979	1.74079	1.24432	1.05021	1.64978	1.48873	0.810719	0.829713	1.21456	1.93782	1.75919	0.854948	2.04375	0.781366	1.09047	1.7344	0.70488	1.31163	1.29224	2.05588	1.58207	1.37165	1.25918	1.45083	0.887813	0.806976	1.44897	2.33463	2.20696	1.77704	1.91335	1.71386	1.7944
Ttc5	ENSMUSG00000006288	14	1.26514	1.37792	0.676385	1.23793	1.53299	0.444699	1.44859	1.14389	1.73569	1.32731	0.60556	1.33006	1.51972	0.535629	1.42208	1.75035	2.47467	1.11655	1.29715	0.553142	0.520527	1.10733	0.732998	1.49616	1.14961	2.67897	2.18093	1.084	0	0.437211	1.29224	0.934492	0.351571	1.78314	1.25918	0.483608	1.4205	2.42093	1.24197	1.24513	1.15603	0.76159	2.26123	1.9281	1.46814
Osgep	ENSMUSG00000006289	14	7.872	8.00918	5.14053	6.60227	7.11745	5.03993	9.17443	7.84383	7.81059	9.15847	7.26672	8.77843	6.83876	7.90053	8.71026	6.0912	6.24559	7.62975	4.6211	5.80799	4.68475	5.39822	7.76978	5.98464	6.00352	9.26477	8.86003	7.9132	4.4055	8.01553	6.29969	7.38249	5.97671	7.13256	8.99412	4.83608	6.56982	8.87673	6.00287	8.56029	7.25144	8.039	6.60974	5.99853	5.54632
Aamp	ENSMUSG00000006299	1	51.8708	41.51	33.8869	58.1825	64.1118	52.4745	55.0466	54.58	27.2503	81.8953	73.8783	64.7742	53.5703	61.0617	43.3736	49.3597	37.0022	21.0283	64.4521	100.856	81.3758	49.8297	67.4358	35.2666	17.2442	41.7473	41.3014	39.3492	49.5178	56.1087	44.2594	49.9019	55.5483	49.7908	45.5102	43.686	74.7539	41.9627	64.9966	61.7898	42.5628	49.2495	25.3953	40.7043	52.3637
Tmbim1	ENSMUSG00000006301	1	4.77943	6.54514	3.44956	3.02604	4.70847	4.59523	2.05218	4.24874	2.42996	3.18556	3.48197	3.85719	2.46955	2.54424	2.31089	4.34086	4.71365	5.95493	5.02646	6.17675	6.59335	4.01406	3.81159	2.56484	4.21524	4.13008	4.90709	3.9024	2.99574	3.49768	4.36133	4.39211	4.57043	2.05747	3.23788	3.22406	3.55125	2.21918	3.72592	3.7354	3.36298	4.14643	4.00063	3.8562	2.12065
Arpc2	ENSMUSG00000006304	1	58.6183	62.0066	75.6199	60.5208	65.7543	66.7049	58.7888	55.5605	80.883	60.3928	61.7671	75.9467	63.6384	62.5347	81.7698	62.8024	76.2433	92.1153	85.2876	83.3401	84.846	66.9933	66.996	74.5942	77.7903	59.2722	53.8417	65.6904	59.7386	61.501	57.6664	63.9193	60.2945	65.7019	59.3612	60.1287	61.0815	67.9877	61.8917	70.9726	68.5208	65.8352	72.7072	62.1276	62.967
Kmt2b	ENSMUSG00000006307	7	5.62285	3.18645	3.31429	4.40151	5.69396	5.48463	5.31151	7.84383	2.7771	4.6456	6.50977	4.1232	7.59862	5.22238	4.44401	4.41087	5.65638	3.34965	3.48609	5.34704	5.03177	3.87565	7.03678	2.99232	2.29922	5.69281	5.58864	3.252	5.63904	4.66358	7.10734	4.76591	5.62514	5.62375	4.67694	6.12571	6.03713	4.03488	3.93292	3.26848	5.56994	4.90802	2.43517	4.92736	3.09941
Zbtb32	ENSMUSG00000006310	7	1.26514	2.15301	1.96152	1.51302	2.51848	3.70583	2.89719	3.43168	2.25639	2.38917	2.11946	1.72908	1.89965	2.41033	3.73297	1.82036	3.06387	3.72183	1.29715	1.84381	1.9086	3.18357	2.63879	2.13737	1.53281	2.79059	2.86247	2.2764	2.99574	1.74884	1.61531	1.96243	1.93364	1.64598	1.97871	1.61203	3.37369	3.63139	1.44897	2.02334	2.10187	2.11553	1.91335	2.35656	2.12065
Etv2	ENSMUSG00000006311	7	1.82743	1.11956	1.69096	1.10038	1.80674	1.03763	1.56931	2.12437	1.38855	1.59278	1.81668	1.72908	1.89965	1.74079	1.24432	1.5403	1.53194	1.86092	1.45929	2.02819	2.08211	1.93782	2.19899	1.7099	1.78828	1.00461	0.272616	1.084	0.8811	1.60311	1.29224	1.12139	1.40628	1.78314	1.97871	0.806014	1.24294	2.42093	2.06996	1.8677	1.89168	1.94628	1.56547	0.856932	1.63127
Upk1a	ENSMUSG00000006313	7	6.04457	8.18142	9.06356	5.2268	8.1577	8.59752	7.36369	9.47796	10.7613	6.23838	3.93614	7.71438	8.54845	10.7126	7.6437	6.5813	14.7302	11.1655	4.29681	4.24076	4.51124	9.82753	12.9008	10.0456	16.35	11.1624	9.9505	9.5392	8.98722	6.84963	8.88418	7.10214	7.91035	7.26973	9.53377	9.34976	10.8313	14.3238	7.24485	5.6031	11.5603	8.12362	12.8716	9.64049	8.97198
Tmem147	ENSMUSG00000006315	7	11.5269	14.8988	15.9627	14.0298	14.4539	12.4516	10.1402	7.517	17.704	15.9278	12.8681	14.2317	9.11834	9.2396	15.1096	13.6527	20.7401	22.7032	11.0258	12.4457	11.7986	13.5648	15.393	15.1753	24.1418	17.19	10.9047	15.8264	12.8641	12.8248	10.1764	13.6436	14.0628	11.3847	10.2533	12.2514	20.9524	24.8145	16.9736	13.8521	15.9742	16.5011	17.7419	13.2824	14.192
Rps9	ENSMUSG00000006333	7	141.134	138.481	122.899	115.265	140.269	115.622	122.165	130.077	164.196	162.729	169.708	144.046	126.327	139.398	165.495	125.325	137.874	123.379	119.257	156.078	146.095	130.388	145.427	119.479	114.833	142.432	127.721	138.752	141.505	144.425	131.647	137.744	148.715	117.139	139.409	132.509	194.786	188.227	148.416	124.825	127.058	146.987	124.715	143.536	121.366
Tfpt	ENSMUSG00000006335	7	0.702857	0.602842	0.608747	0.687737	1.25924	1.92703	0.724297	1.14389	0.694274	1.06185	1.36251	1.19706	0.379931	0.669537	0.533281	1.26025	0.94273	1.11655	1.05393	0.645332	1.04105	0.968911	1.466	1.49616	0.766407	1.56273	0.681541	1.4092	1.93842	0.728684	0.807653	1.12139	1.2305	0.685824	1.25918	1.12842	1.06538	1.00872	0.620987	0.778208	1.15603	1.01545	0.347881	0.214233	1.14189
Susd2	ENSMUSG00000006342	10	0.984	1.03344	1.42041	1.51302	1.20449	0.889399	0.96573	1.14389	1.73569	0.796389	0.45417	0.931045	0.379931	0.267815	1.24432	1.33026	1.41409	2.04701	1.05393	0.460952	0.347018	0.830496	0.439799	1.28242	1.14961	0.446495	0.817849	1.1924	0.35244	1.02016	0.323061	0.934492	0.351571	0.960153	0.899412	0.806014	0.710251	0.806976	1.24197	0.778208	1.26112	0.76159	2.26123	0.856932	0.978761
Ggt5	ENSMUSG00000006344	10	0	0	0	0	0	0	0	0	0	0	0	0	0	0	0	0.0700138	0.117841	0	0.0810719	0.184381	0.173509	0	0.1466	0.213737	0.127734	0.223247	0	0.1084	0	0	0	0.186898	0	0	0	0	0.355125	0.201744	0.206996	0	0.105093	0	0	0	0.163127
Ggt1	ENSMUSG00000006345	10	0	0	0.405831	0	0.164249	0.148233	0.603581	0.163413	0.173569	0.132731	0.15139	0.133006	0	0.267815	0.17776	0.420083	0.824889	0.744366	0.243216	0.368761	0.173509	0.830496	1.466	1.49616	0.127734	0.223247	0.408925	1.084	0.52866	0.291474	1.29224	0.0934492	0	0	0.359765	0.161203	1.24294	0.201744	0.206996	0	0.420373	0.592348	0.695762	0.214233	0.489381
Crip2	ENSMUSG00000006356	12	8.99657	12.7458	11.5662	8.94058	11.9354	8.15282	11.8302	14.8706	15.9683	17.6533	11.5056	17.5569	13.2976	13.3907	20.0869	8.75173	14.7302	14.329	7.05325	10.3253	7.6344	11.7654	16.2726	12.8242	18.777	23.2177	20.4462	12.0324	15.8598	15.1566	9.04571	14.2977	13.1839	9.87586	13.8509	12.735	12.2518	14.9291	13.6617	9.49414	17.8659	15.5703	15.4807	13.4967	15.6602
Crip1	ENSMUSG00000006360	12	3.65486	7.06186	5.34344	4.26397	6.07721	5.33639	7.00154	8.33407	6.59561	7.56569	8.47784	9.44346	6.26886	8.16835	6.39938	5.46108	6.48127	6.14102	2.27001	3.31885	2.77615	9.13545	7.32998	7.4808	11.8793	17.0784	12.2677	7.3712	8.811	8.74421	8.23806	8.13008	10.7229	9.73869	10.4332	9.34976	8.16788	7.46453	9.10781	9.3385	11.0348	10.3238	8.52309	10.4974	9.13511
Cbfa2t3	ENSMUSG00000006362	8	0.281143	0.172241	0.338193	0	0.109499	0.444699	0	0.490239	0.173569	0.132731	0.15139	0	0	0	0.17776	0.280055	0.235682	0	0.162144	0	0	0.553664	0.1466	0.641211	0.638672	0.446495	0.272616	0.542	0.52866	0.291474	0.161531	0.0934492	0.878928	0.137165	0.359765	0.644811	0.355125	0.806976	0	0.93385	0.525466	0.76159	0.347881	1.2854	0.489381
Fbln1	ENSMUSG00000006369	15	2.24914	2.49749	2.70554	1.65057	1.64249	1.48233	3.13862	2.94144	2.95067	2.92009	1.36251	2.1281	3.41938	2.00861	3.55521	2.45048	1.88546	3.72183	1.70251	1.38286	2.42913	1.66099	2.63879	1.49616	2.81016	3.46033	3.2714	2.8184	0.52866	2.91474	2.26143	2.52313	3.16414	2.46896	2.51835	3.70766	1.95319	3.83313	3.10493	2.80155	2.31205	3.2156	3.30487	1.9281	2.12065
Pgrmc1	ENSMUSG00000006373	X	21.648	26.0083	12.9866	14.9927	10.7309	12.5998	5.43223	4.57557	4.16565	6.10565	7.87228	4.38921	6.07889	6.96318	4.79953	13.5127	8.24889	5.39665	14.7551	10.8785	12.8397	11.9038	9.96877	7.69453	8.55821	23.9991	25.7622	9.3224	9.6921	11.2217	13.407	10.5598	11.2503	15.0881	11.3326	10.9618	12.4294	8.06976	10.7638	12.2957	9.66858	10.8315	7.47944	9.42625	12.7239
Gcat	ENSMUSG00000006378	15	11.5269	12.2291	9.46939	12.1042	9.85493	10.3763	11.2266	8.82431	9.19914	15.2641	12.8681	16.0938	11.9678	9.90914	15.8207	9.59189	10.7236	12.0959	7.7829	11.2472	10.7576	9.82753	9.96877	13.2517	9.32462	15.9622	12.404	14.3088	11.2781	12.0962	10.661	11.3074	9.66821	10.1502	11.3326	11.7678	15.2704	15.9378	12.0057	13.0739	11.1399	10.493	11.1322	9.42625	9.62449
Tek	ENSMUSG00000006386	4	0	0.516722	0.0676385	0.275095	0.164249	0	0.241432	0.163413	0.520706	0.398194	0	0	0	0.133907	0	0.140028	0	0.186092	0	0.368761	0	0.276832	0.293199	0.427474	0.255469	0.111624	0.272616	0.1084	0.17622	0.145737	0.161531	0.0934492	0.175786	0.137165	0.179882	0	0.177563	0.403488	0	0	0.105093	0.169242	0	0	0.163127
Mpl	ENSMUSG00000006389	4	0	0	0	0	0	0	0	0	0	0	0	0	0	0	0	0	0	0	0	0	0	0	0	0	0	0	0	0	0	0	0	0	0	0	0	0	0	0	0	0	0	0	0	0	0
Elovl1	ENSMUSG00000006390	4	1.54628	1.46404	1.21749	1.10038	1.04024	1.18586	1.32788	0.653652	1.73569	2.1237	1.21112	2.52712	1.32976	1.33907	1.24432	0.770152	1.64978	2.2331	0.567503	0.737523	0.520527	1.52258	0.879597	1.49616	2.04375	2.3441	1.49939	1.3008	1.7622	1.45737	0.807653	1.77554	1.58207	1.50881	1.79882	1.28962	1.77563	3.02616	1.86296	1.55642	1.68149	2.03091	1.91335	1.07117	1.46814
Med8	ENSMUSG00000006392	4	19.5394	21.3578	25.0262	21.1823	26.3893	25.7926	22.6947	21.0803	23.9525	24.0244	24.6766	27.0003	27.1651	22.8981	25.5975	22.1244	30.2852	29.9607	21.9705	27.2883	21.6886	26.1606	28.0005	23.2973	29.2512	25.3386	19.4921	23.4144	24.4946	23.4636	24.3911	22.9885	24.61	21.2605	25.9031	24.9864	28.2325	31.0686	22.5625	20.856	23.9613	21.0706	24.3517	20.3521	20.8802
Hyi	ENSMUSG00000006395	4	0.281143	0.430601	0.405831	0.412642	0.383247	0.296466	0.362149	0	0.694274	1.19458	1.05973	1.06405	0.759862	0	0.888802	0.350069	0.353524	0.372183	0.324287	0.645332	0.694037	0.553664	1.0262	0.213737	0.766407	0.446495	0.272616	0.8672	0.70488	0.291474	0.161531	0.0934492	0.703142	0.411494	0.539647	1.12842	0.355125	0.605232	1.24197	0.155642	0.420373	0.76159	0.695762	0.428466	0.815635
Cdc20	ENSMUSG00000006398	4	41.328	56.4088	57.4927	46.6285	63.7833	56.4768	61.2031	67.4896	83.6601	103.663	87.0492	86.1882	61.7388	63.606	81.4143	59.8618	78.0109	62.7128	53.6696	71.8163	57.258	66.8549	80.6298	70.1057	75.6188	59.7187	51.2519	76.7472	55.5093	62.5211	65.2583	63.5455	61.3492	68.9938	64.5778	67.3828	110.444	110.354	77.6234	59.1438	69.6768	67.6122	75.6641	52.2729	62.8039
Adamts4	ENSMUSG00000006403	1	0.843428	0.947323	0.676385	1.10038	0.766495	0.592932	0.845014	1.14389	1.38855	0.398194	0.30278	0.399019	0.569896	0.937351	0.355521	0.840166	0.471365	0.558275	0.729647	1.75162	1.38807	0.415248	0.293199	0.427474	0.766407	0.334871	0.681541	0.4336	0.17622	0.582947	0.323061	0.841043	0.878928	0.822988	0.71953	0.483608	0.710251	0.605232	1.03498	0.778208	0.420373	0.676969	0.869703	0.214233	0.815635
Nectin4	ENSMUSG00000006411	1	0.421714	0.258361	0.135277	0.137547	0.383247	0.296466	0.482865	0.817066	0.173569	0.265463	0.30278	0.399019	0.759862	0.133907	0	0.0700138	0.235682	0.372183	0.324287	0.184381	0	0.415248	0.293199	0.213737	0	0.558118	0.136308	0	0.52866	0.145737	0.323061	0.373797	0.351571	0.685824	0	0.161203	0.355125	0	0.620987	0.155642	0.210187	0.0846211	0	0.428466	0.326254
Pfdn2	ENSMUSG00000006412	1	26.1463	23.2525	35.4426	28.8849	28.1961	20.4562	21.8496	20.7535	54.327	39.0231	32.5488	35.7787	28.1149	21.8269	40.3516	32.7665	34.6453	37.2183	43.3735	37.7059	41.9892	27.1295	31.8121	31.4193	43.1742	25.1153	21.673	35.6636	25.3757	25.6497	25.0372	22.1475	21.6216	24.2782	25.7232	24.5028	47.4092	31.6738	27.7374	28.4824	27.1141	30.0405	43.1373	22.4945	24.9584
Rnf114	ENSMUSG00000006418	2	4.92	6.28678	5.41108	6.18963	9.47169	4.00229	8.32942	6.04628	7.98416	8.49482	7.26672	9.97549	9.11834	9.37351	7.6437	8.33164	7.424	4.83838	6.32361	7.28304	5.20527	6.9208	8.79597	6.19837	7.0254	9.71126	7.76957	8.5636	7.22502	9.61863	6.62275	5.8873	6.67985	7.95555	8.81424	6.44811	11.5416	9.28022	8.07283	6.84823	7.14634	7.19279	5.74004	5.14159	6.36195
C330007P06Rik	ENSMUSG00000006423	X	1.26514	1.37792	1.69096	1.51302	0.930744	1.48233	0.96573	0.653652	0.867843	0.265463	0.30278	0.266013	0.379931	0.535629	0.533281	2.24044	0.707047	0.930458	1.45929	0.829713	2.42913	1.10733	0.586398	1.06869	2.17149	1.67436	1.36308	0.6504	2.46708	1.02016	1.45378	2.05588	1.40628	1.09732	1.25918	0.806014	0.710251	1.00872	1.86296	1.8677	1.36621	1.10007	2.43517	2.35656	1.63127
Neurl1a	ENSMUSG00000006435	19	1.54628	2.58361	1.82624	2.06321	2.02574	1.63056	1.44859	2.28778	2.08282	2.38917	2.42224	1.86209	1.13979	2.67815	2.48865	1.82036	2.82819	4.09401	1.13501	2.21257	1.21456	1.93782	2.05239	2.35111	2.93789	2.67897	1.6357	2.2764	1.93842	2.33179	0.969183	2.52313	1.40628	2.05747	1.25918	1.61203	2.48588	1.41221	2.27695	2.02334	2.41715	2.11553	1.73941	1.2854	2.4469
Srm	ENSMUSG00000006442	4	48.7783	66.6571	79.1371	58.045	62.6883	56.7733	58.9095	55.7239	105.009	81.7626	67.6713	71.8235	66.4879	59.0531	103.457	70.2939	101.226	119.099	60.966	66.5614	65.5865	76.1288	98.6615	103.449	123.136	75.5692	65.9732	77.8312	69.2545	62.5211	83.8344	70.8345	75.7636	72.8345	71.5932	76.7325	124.471	128.309	94.804	70.817	73.1449	71.9279	97.7546	63.8415	57.7469
Epha2	ENSMUSG00000006445	4	1.968	5.25334	2.02916	4.40151	2.79223	1.48233	2.17289	1.14389	2.25639	5.0438	4.69309	1.46307	1.32976	3.07987	0.888802	3.64072	1.41409	1.48873	2.91859	2.12038	1.04105	0.830496	1.6126	0.213737	1.14961	6.69742	3.95294	1.8428	1.40976	1.60311	2.26143	1.49519	1.40628	1.64598	1.25918	0.967217	4.2615	1.61395	1.86296	2.02334	1.05093	2.03091	1.04364	0.428466	2.61003
Rbm14	ENSMUSG00000006456	19	7.16914	11.7124	9.73995	9.21567	10.0739	7.26342	10.7437	12.256	14.5798	10.7513	10.4459	10.1085	11.208	9.77523	11.91	7.77153	12.4912	11.7238	8.59362	11.9847	10.237	11.3501	11.4348	10.4731	12.1348	10.8275	12.1314	10.5148	6.69636	9.61863	8.72265	10.2794	10.1956	9.87586	8.99412	8.38255	11.5416	13.9203	10.3498	8.56029	9.98386	9.47756	13.3934	9.64049	11.2558
Actn3	ENSMUSG00000006457	19	1.68686	1.89465	1.08222	1.92566	1.42349	1.48233	1.44859	2.4512	3.2978	1.72551	1.96807	2.52712	1.51972	1.33907	2.66641	1.26025	2.0033	1.30264	0.810719	1.19847	2.08211	1.79941	1.466	1.7099	0.766407	0.558118	0.954157	1.1924	1.23354	0.582947	0.807653	1.12139	1.40628	0.685824	0.71953	1.61203	1.06538	1.41221	1.65596	0.311283	0.945839	1.01545	1.91335	0.428466	0.326254
A530013C23Rik	ENSMUSG00000006462	2	0	0.0861203	0	0	0.0547496	0	0	0	0	0	0	0	0	0	0	0	0	0	0	0	0	0	0	0	0	0	0	0	0	0	0	0	0	0	0	0	0	0	0	0	0	0	0	0	0
Zdhhc24	ENSMUSG00000006463	19	1.12457	0.775082	0.541108	0.962831	0.821245	0.444699	0.241432	0	0.520706	0.663657	0.75695	0.399019	0.379931	0.535629	0.533281	0.700138	0.589206	0	0.486431	0.737523	0.694037	0.553664	0.1466	0.213737	0.383203	0.669742	0.954157	0.3252	0.35244	0.582947	0.484592	0.654145	0.878928	0	0.71953	0.322406	0.532688	0.605232	0.206996	0.622567	0.840746	0.676969	0.521822	0.856932	0
Bbs1	ENSMUSG00000006464	19	0.843428	0.516722	0.202916	0.687737	0.328498	0.148233	0.241432	0.326826	0.173569	0.530926	0.75695	0.133006	0.189965	0.669537	0.533281	0.350069	0	0.186092	0.567503	0.460952	0.694037	0.415248	0.1466	0	0	0.334871	0.545233	0.3252	0.8811	0.437211	0.323061	0	0.175786	0.137165	0.359765	0.322406	0	0	0	0.466925	0.735653	0.253863	0.347881	0.642699	0.163127
Slc34a3	ENSMUSG00000006469	2	0.281143	0.344481	0.202916	0.137547	0.109499	0.296466	0.120716	0.490239	0.173569	0.398194	0.15139	0.532026	0.379931	0	0.533281	0.210041	0.117841	0.186092	0.0810719	0.184381	0.173509	0.138416	0.293199	0.213737	0.255469	0	0.272616	0.542	0.17622	0	0.161531	0.373797	0.175786	0.137165	0	0	0.710251	0.201744	0.206996	0.311283	0.31528	0.169242	0.695762	0.214233	0.163127
Ndor1	ENSMUSG00000006471	2	2.53028	2.49749	1.42041	1.37547	2.13524	1.92703	1.56931	1.63413	2.25639	3.18556	2.72502	1.19706	2.65952	2.14252	1.24432	0.91018	2.12114	2.60528	2.0268	2.12038	1.21456	1.93782	3.22519	2.56484	1.78828	3.01384	3.2714	1.8428	2.46708	1.45737	0.969183	3.27072	3.33993	1.50881	2.33847	2.25684	1.59806	2.42093	2.06996	2.64591	1.05093	2.28477	2.60911	1.71386	2.12065
Nsmf	ENSMUSG00000006476	2	0	0	0.541108	0.550189	0.0547496	0.296466	0.241432	0	0	0.132731	0.30278	0.532026	0.189965	0.133907	0.17776	0.210041	0.353524	0.372183	0	0.276571	0.347018	0.138416	0.439799	0.213737	0.127734	0.334871	0.272616	0.3252	0	0.145737	0.161531	0.467246	0.175786	0.137165	0.71953	0.483608	0	0.605232	0.620987	0.311283	0.105093	0.338484	0	0.214233	0.326254
Prl7a1	ENSMUSG00000006488	13	0	0	0	0	0	0	0	0	0	0	0	0	0	0	0	0	0	0	0	0	0	0	0	0	0	0	0	0	0	0	0	0	0	0	0	0	0	0	0	0	0	0	0	0	0
Prl8a9	ENSMUSG00000006490	13	0	0	0	0	0	0	0	0	0	0	0	0	0	0	0	0	0	0	0	0	0	0	0	0	0	0	0	0	0	0	0	0	0	0	0	0	0	0	0	0	0	0	0	0	0
Pdk1	ENSMUSG00000006494	2	24.3188	22.219	21.9825	20.9072	27.3748	17.788	40.1985	44.6118	31.0688	47.6506	51.4726	56.1287	50.1509	49.8135	48.1731	28.3556	22.272	18.6092	15.8901	22.5866	22.3827	33.6351	30.4927	32.7018	25.9301	37.6172	41.574	30.894	28.1952	33.3737	38.4443	30.9317	40.0791	47.459	38.6747	47.8772	36.933	34.4982	37.2592	39.9999	34.891	36.8102	25.9171	28.2788	33.7673
Ptbp1	ENSMUSG00000006498	10	53.8388	58.9924	65.9475	65.4725	75.445	64.4814	71.7054	66.5091	103.794	99.1504	83.2645	90.5774	77.5059	65.6146	96.1684	65.883	93.5659	98.6285	64.6143	92.5591	76.5175	74.7446	90.0121	84.2124	93.8848	52.5748	49.4799	74.254	71.0167	68.7878	61.8662	63.2651	60.646	66.1134	66.5565	77.5386	109.734	98.451	89.6291	65.2139	78.3996	68.7969	80.7084	56.3433	68.6764
Mvd	ENSMUSG00000006517	8	9.13714	8.00918	13.7983	8.11529	13.5779	11.5622	11.468	9.9682	21.3489	16.0605	13.7765	13.8327	16.1471	10.7126	14.9319	10.5721	18.2654	24.7502	8.43147	13.552	12.8397	13.0111	17.7385	18.5951	28.1016	8.81827	8.17849	26.8832	15.1549	18.0714	10.9841	9.15802	8.6135	9.60153	8.81424	12.735	18.1114	19.9726	12.4197	19.2996	20.3881	21.663	27.3087	15.2105	15.9864
Cyba	ENSMUSG00000006519	8	2.24914	2.15301	2.50262	1.51302	3.01123	1.7788	1.69003	2.12437	3.2978	2.78736	3.17919	3.19216	3.03945	1.8747	1.7776	2.45048	2.82819	5.58275	1.13501	1.19847	1.56158	1.24574	2.05239	2.13737	3.44883	2.56734	2.99878	3.252	1.23354	3.20621	1.61531	2.52313	1.75786	2.88046	1.79882	2.41804	2.48588	3.83313	2.27695	2.49027	2.94261	4.06181	4.6964	2.99926	1.95752
Itih3	ENSMUSG00000006522	14	0	0	0	0	0	0	0	0	0	0	0	0	0	0	0	0	0	0	0	0.0921903	0	0	0	0	0	0	0	0	0	0	0	0	0	0	0	0	0	0	0	0	0	0	0	0	0
Stimate	ENSMUSG00000006526	14	2.952	3.44481	2.90846	2.75095	3.99672	4.44699	3.13862	2.61461	3.81851	4.6456	4.69309	3.19216	4.36921	4.01722	4.44401	3.5707	3.65308	1.86092	3.08073	3.68761	2.60264	4.29089	3.66499	3.41979	1.53281	3.46033	3.13509	4.2276	2.46708	4.80932	3.55367	3.92487	2.28521	2.88046	3.77753	4.03007	3.72882	5.0436	3.10493	5.29182	2.52224	5.83885	3.30487	2.5708	3.42567
Sfmbt1	ENSMUSG00000006527	14	6.04457	4.90885	5.74927	5.77699	6.24146	5.78109	5.1908	6.53652	3.99208	5.30926	4.99587	5.32026	6.07889	5.89192	8.71026	5.53109	6.71695	4.4662	5.51289	6.6377	4.33773	5.39822	7.03678	7.4808	5.36485	5.91605	4.36186	6.7208	8.45856	6.26668	3.06908	4.95281	5.27357	6.44674	4.85682	5.8033	4.08394	4.84185	7.03785	5.29182	6.09541	4.99264	4.6964	4.92736	4.73068
Itih1	ENSMUSG00000006529	14	0	0	0	0	0	0	0	0	0	0	0	0	0	0	0	0	0	0	0	0	0	0	0	0	0	0	0	0	0	0	0	0	0	0	0	0	0	0	0	0	0	0	0	0	0
Ihh	ENSMUSG00000006538	1	0	0	0	0	0	0	0	0	0	0	0	0	0	0	0	0.0700138	0	0	0	0	0	0	0	0	0	0	0	0	0	0	0	0.186898	0	0	0	0	0	0	0	0	0	0	0	0	0
Prkag3	ENSMUSG00000006542	1	0	0	0	0	0	0	0	0	0.347137	0	0	0	0	0	0	0	0	0	0	0	0	0	0	0	0	0	0.136308	0	0	0	0	0	0	0	0	0	0	0	0	0	0	0.0846211	0	0	0
Cryba2	ENSMUSG00000006546	1	0	0	0	0	0	0	0	0	0	0	0	0	0	0	0	0	0	0	0	0	0	0	0	0	0	0	0	0	0	0	0	0	0	0	0	0	0	0	0	0	0	0	0	0	0
Atp7b	ENSMUSG00000006567	8	0.140571	0.516722	0.405831	0.275095	0.383247	0.148233	0.482865	0.490239	0	0.398194	0.15139	0.399019	0.379931	0.401722	0.355521	0.420083	0.117841	0	0.810719	0.0921903	0	0	0.439799	0	0.127734	0.446495	1.6357	0.1084	0.35244	0.145737	0.484592	0.186898	0.175786	0.137165	0.359765	0.483608	0	0	0.413991	0.311283	0.210187	0.592348	0.347881	0.214233	0.815635
Defb2	ENSMUSG00000006570	8	0	0	0	0	0	0	0	0	0	0	0	0	0	0	0	0	0	0	0	0	0	0	0	0	0	0	0	0	0	0	0	0	0	0	0	0	0	0	0	0	0	0	0	0	0
Slc4a1	ENSMUSG00000006574	11	0	0.172241	0.0676385	0	0.109499	0.296466	0.120716	0.163413	0	0	0.15139	0.133006	0	0	0	0.280055	0.235682	0.558275	0.162144	0.0921903	0	0	0	0	0.127734	0	0.681541	0.1084	0	0	0	0	0.175786	0.137165	0	0	0.177563	0	0.413991	0.622567	0.210187	0.423105	0.173941	0	0.163127
Rundc3a	ENSMUSG00000006575	11	0.984	1.37792	1.21749	1.23793	0.930744	0.889399	1.32788	1.14389	0.347137	0.92912	1.21112	1.33006	0.949827	1.07126	0.355521	0.840166	1.53194	0.930458	0.972862	1.19847	1.56158	0.968911	1.3194	1.7099	0.894141	1.11624	1.77201	2.0596	1.58598	2.04032	0.484592	0.654145	1.05471	1.09732	0.899412	0.483608	0.710251	1.61395	1.86296	1.08949	0.945839	2.03091	1.39152	0.856932	1.63127
Slc4a3	ENSMUSG00000006576	1	0	1.20568	0.879301	0.962831	1.09499	0.889399	0	0.980479	1.21498	0.92912	0.15139	0.798039	0.949827	0.669537	0.533281	0.630124	0.94273	0.930458	0.972862	0.553142	0.520527	0.276832	0.439799	1.06869	0.894141	1.22786	0.545233	0.7588	0.52866	0.582947	0.646122	0.747594	1.2305	0.411494	0.539647	1.45083	1.4205	1.21046	1.03498	0.466925	0.420373	0.253863	0	0.214233	0.163127
Cdt1	ENSMUSG00000006585	8	61.7108	76.3887	83.6012	58.1825	73.5835	66.7049	77.1377	82.1968	89.735	96.7613	69.488	91.1094	73.1367	72.9795	80.5255	74.5647	86.849	72.3896	67.2897	84.3542	68.7096	75.9903	86.4937	79.0827	81.2391	75.9041	72.9249	115.012	92.5155	100.85	69.7812	63.3586	66.6227	73.9318	62.5991	76.7325	90.0243	93.6092	74.7254	105.525	102.571	97.9912	118.801	80.3374	100.323
Runx1t1	ENSMUSG00000006586	4	2.67086	3.18645	4.12595	3.71378	4.92747	3.55759	9.05372	11.4389	9.3727	5.97292	6.50977	7.98039	6.07889	8.03444	7.6437	4.0608	4.71365	2.41919	3.24287	2.12038	2.94966	3.87565	3.37179	4.70221	3.44883	4.01845	2.99878	4.7696	4.22928	4.22637	3.7152	4.20521	4.21885	5.76092	5.21659	4.51368	2.841	3.02616	5.38189	3.57976	4.7292	3.55409	4.00063	6.85546	4.56755
Snai3	ENSMUSG00000006587	8	0	0.258361	0.676385	0.275095	0.711745	0.741166	0.482865	0.490239	1.73569	1.32731	0.30278	0.665032	0.569896	0.535629	1.24432	0.420083	0.589206	0.930458	0.810719	0.184381	0.520527	0.69208	0.732998	0.213737	1.40508	1.33948	1.09047	1.3008	0.17622	0.874421	0.646122	0.560695	0.527357	0.137165	0.539647	0.322406	0.532688	0.605232	0.413991	1.08949	1.15603	0.592348	1.04364	0.856932	0.815635
Aprt	ENSMUSG00000006589	8	40.9063	58.5618	57.4927	44.4278	47.5227	44.4699	45.6307	54.2532	83.3129	73.2678	63.281	69.9614	52.8104	49.6796	59.9053	45.0189	68.4658	82.0664	47.1838	61.491	61.2487	48.1687	59.2262	57.0678	82.5165	69.5416	57.1131	89.6468	76.4795	74.1801	43.2902	58.3123	46.0558	44.167	50.3671	48.3608	83.4544	100.065	62.5127	70.0388	80.8167	87.6674	99.8419	75.8385	79.1166
Gtf2h1	ENSMUSG00000006599	7	37.5326	26.6973	40.7184	41.1267	29.7838	37.3547	40.1985	33.4997	33.1516	28.5373	33.4572	29.5274	37.4232	34.5481	31.6414	41.3081	31.1101	27.1694	39.8874	22.2179	34.3548	33.0814	21.8433	33.5567	40.875	28.6873	39.2568	33.2788	34.1867	36.7257	42.321	30.8382	38.3213	38.6804	35.6167	42.5575	35.8677	28.0424	36.6382	42.4902	38.5692	39.4334	51.3125	43.2751	50.2431
Hfe	ENSMUSG00000006611	13	0.281143	0.0861203	0.135277	0.137547	0.0547496	0.148233	0	0	0.347137	0.132731	0.30278	0	0	0	0.17776	0.280055	0	0	0.162144	0.0921903	0	0.276832	0	0	0	0.111624	0.136308	0.542	0	0.291474	0.161531	0.0934492	0.175786	0	0	0	0.532688	0.201744	0.206996	0.466925	0.105093	0.0846211	0.347881	0	0.163127
Abhd1	ENSMUSG00000006638	5	0.562285	0.861203	0.405831	0.825284	0.656996	0.592932	1.32788	0.817066	1.38855	1.19458	1.36251	0.266013	1.89965	0.267815	0.711042	0.770152	0.353524	1.67482	0.810719	0.737523	0.694037	1.38416	0.586398	1.49616	1.91602	0.669742	0.817849	0.7588	0.70488	0.728684	0.323061	0.934492	0.703142	1.09732	0.71953	0.644811	1.24294	1.61395	2.06996	1.40078	1.15603	1.01545	0.695762	0.856932	1.14189
Slc5a6	ENSMUSG00000006641	5	3.09257	5.77006	2.23207	3.43868	3.66823	3.85406	4.58722	3.7585	2.60353	4.38014	5.29865	3.72418	2.46955	3.7494	3.73297	3.36066	2.35682	2.04701	2.99966	4.14857	3.8172	4.98297	5.13098	3.20606	1.78828	6.36255	4.36186	1.9512	2.81952	4.66358	5.00745	3.36417	4.57043	3.42912	3.59765	3.54646	3.72882	3.2279	3.51893	4.51361	4.20373	3.72333	2.60911	2.99926	4.2413
Tcf23	ENSMUSG00000006642	5	0	0	0.0676385	0	0	0	0	0	0	0	0	0	0	0	0	0	0	0	0	0	0	0	0	0	0	0	0	0	0	0	0	0	0	0	0	0	0	0	0	0	0	0	0	0	0
Nphs1	ENSMUSG00000006649	7	0.140571	0.172241	0.135277	0.412642	0.109499	0	0.120716	0.490239	0.173569	0	0.75695	0.133006	0.569896	0.803444	0.17776	0.350069	0.235682	0.186092	0	0	0	0.415248	0.586398	0	0.255469	0.223247	0.272616	0.1084	0.17622	0.145737	0.323061	0.280348	0.175786	0.411494	0.539647	0.161203	0.177563	0.201744	0	0.466925	0.420373	0.592348	0	0.856932	0.326254
Aplp1	ENSMUSG00000006651	7	3.79543	2.49749	1.69096	2.6134	2.62798	1.48233	3.13862	4.73898	2.42996	3.05282	3.78475	3.59117	3.41938	4.55285	3.19969	2.73054	2.71035	2.97746	1.78358	1.84381	2.42913	4.15248	3.81159	3.63353	3.19336	5.24631	5.17971	2.6016	3.17196	2.47753	3.23061	2.89693	3.16414	3.70345	2.51835	3.54646	3.55125	3.63139	2.69094	3.26848	2.41715	3.63871	3.82669	2.99926	4.2413
Qrich1	ENSMUSG00000006673	9	12.6514	13.8654	17.3155	12.5168	10.6762	11.7104	12.5545	10.6219	14.0591	12.4768	9.84035	10.7735	11.3979	11.3821	9.59907	12.1824	14.2588	18.6092	12.4851	11.3394	11.6251	10.658	9.67557	13.8929	17.1164	19.0876	15.5391	14.5256	11.2781	11.6589	9.69183	12.2418	11.2503	14.6766	10.4332	8.54375	14.7377	14.5256	10.3498	14.0078	14.608	14.6394	18.7856	12.854	11.2558
P4htm	ENSMUSG00000006675	9	0.421714	0.516722	1.01458	0.825284	0.985493	1.03763	0.241432	0.490239	1.04141	0.398194	0.30278	0.532026	0.189965	0	0.17776	0.840166	0.94273	0.744366	0.648575	0.553142	1.21456	0.830496	1.466	0.427474	1.14961	0.334871	0.136308	0.542	0.52866	0.582947	0.484592	1.02794	0.878928	0.548659	1.43906	0.322406	0.177563	1.61395	1.03498	0.778208	0.31528	0.76159	0.173941	0.214233	0
Usp19	ENSMUSG00000006676	9	4.63885	15.6739	6.89913	9.62831	6.56996	6.52226	6.39796	6.53652	6.24847	9.15847	7.26672	7.31536	6.07889	6.96318	6.7549	6.5813	6.83479	4.83838	5.43182	6.91428	5.03177	5.81347	6.15718	3.63353	5.49258	14.8459	16.0844	6.0704	4.93416	3.9349	2.74602	5.13971	5.62514	5.21226	6.116	4.35248	6.56982	6.45581	4.34691	4.98053	3.25789	6.0081	5.04428	3.64196	5.38319
Pola1	ENSMUSG00000006678	X	63.2571	33.8453	61.6863	53.3684	36.0253	47.5828	26.3161	32.029	24.2996	18.9806	11.5056	19.2859	24.3156	26.3797	22.0423	48.8696	45.4867	63.8294	52.0481	39.9184	62.8103	41.1095	28.8801	41.2512	51.3493	29.4687	32.1687	44.7692	59.0337	49.9877	55.0819	58.4992	51.5052	45.9502	48.2085	37.7215	30.7183	28.4459	40.3641	48.7158	49.2887	39.3488	47.1379	47.774	41.7605
Cdc42	ENSMUSG00000006699	4	83.2182	88.5316	53.4344	80.8778	72.2695	70.1143	63.4967	65.5287	39.4001	66.1003	62.3727	64.3751	55.09	61.9991	53.1504	72.5343	47.8435	33.3104	69.4786	68.774	71.4858	60.4878	58.933	41.8925	36.9153	96.2196	93.6437	57.3436	59.9148	65.1444	63.1584	51.0233	63.6344	67.2107	56.663	64.8035	55.3995	43.9802	63.3407	71.7508	56.0147	67.1891	44.7027	56.3433	73.4071
Pknox1	ENSMUSG00000006705	17	5.20114	5.42558	6.62857	4.67661	5.47496	5.33639	6.63939	5.22922	7.46345	6.23838	4.84448	5.71928	4.17924	7.23099	7.46594	6.79134	8.60241	7.81584	5.35074	5.99237	4.51124	7.47446	6.59698	7.69453	7.53633	5.80443	5.72494	7.8048	7.40124	5.97521	7.10734	7.19559	5.80093	6.30958	8.27459	7.89894	9.41082	6.65755	5.58888	8.40465	8.09218	6.68507	6.60974	6.64122	7.83009
D130043K22Rik	ENSMUSG00000006711	13	0.281143	0	0.135277	0	0.164249	0.148233	0.241432	0	0.173569	0	0	0	0.189965	0.267815	0.355521	0.56011	0.117841	0.186092	0.324287	0.184381	0.173509	0.276832	0	0.213737	0.127734	0.111624	0.136308	0.1084	0.17622	0.145737	0.323061	0.0934492	0.351571	0.137165	0.179882	0.161203	0.177563	0	0.413991	0	0.31528	0.0846211	0.347881	0.214233	0.326254
Gmnn	ENSMUSG00000006715	13	20.8046	21.1856	15.6921	16.9183	16.4796	20.9009	16.176	17.812	15.6212	12.344	16.8043	15.2957	11.9678	15.6672	12.621	17.2934	11.902	11.5377	16.3765	18.1615	19.433	17.5788	13.3406	15.8165	10.602	20.5388	20.5825	14.2004	16.9171	16.9055	19.2221	17.6619	16.6996	15.4996	16.7291	19.0219	15.0928	12.7099	20.0786	19.9221	14.1876	15.7395	11.3061	14.7821	17.6177
Acot13	ENSMUSG00000006717	13	3.79543	5.33946	4.53178	3.57623	4.98222	5.18816	2.77647	6.53652	5.38063	3.84921	6.20699	9.04444	6.45883	4.55285	8.71026	4.20083	3.88876	6.14102	6.72897	5.43923	6.41984	3.59881	4.83779	4.061	3.3211	6.1393	5.86125	5.5284	8.98722	7.14111	3.55367	4.67246	6.32828	5.21226	5.03671	7.57653	5.32688	5.24534	8.48682	5.6031	7.7769	6.0081	5.39216	5.57006	7.01446
Zfp184	ENSMUSG00000006720	13	0.702857	0.947323	1.08222	0.825284	0.930744	0.592932	0.96573	0.817066	1.21498	0.796389	0.75695	1.33006	0.949827	1.33907	1.06656	0.840166	1.17841	1.11655	0.891791	0.829713	0.520527	0.69208	1.0262	0.854948	1.53281	0.781366	1.36308	2.0596	2.11464	0.874421	1.45378	0.934492	0.703142	1.09732	0.71953	0.644811	0.532688	0.806976	1.44897	1.24513	0.840746	2.03091	1.73941	0.642699	1.14189
Cyp27b1	ENSMUSG00000006724	10	0	0	0.0676385	0	0	0	0	0	0	0.132731	0	0.133006	0	0	0	0	0	0	0.0810719	0	0.173509	0	0	0	0	0.111624	0.136308	0	0	0	0	0	0	0.137165	0	0	0	0.201744	0	0.155642	0	0	0	0.214233	0
Cdk4	ENSMUSG00000006728	10	27.1303	36.3428	49.3761	31.0857	41.7192	36.7618	39.4742	34.4802	53.112	49.7743	46.7795	51.6065	35.9035	38.6992	44.2624	36.6872	56.2103	53.9665	37.4552	42.8685	35.3959	41.6632	46.9119	35.4803	47.0063	34.8266	25.4896	53.9832	41.5879	37.1629	36.6674	35.2304	34.8056	32.0965	32.5587	31.5958	58.4181	59.3127	33.7403	37.0427	38.8845	39.6873	46.4421	38.9904	31.3204
B4galnt1	ENSMUSG00000006731	10	0	0.172241	0	0.137547	0.218999	0.444699	0.120716	0.163413	0.173569	0.265463	0	0.133006	0.379931	0.133907	0	0.0700138	0.471365	0.372183	0.0810719	0.368761	0.173509	0	0.293199	0.213737	0.127734	0	0.136308	0.3252	0.35244	0.291474	0.323061	0.280348	0	0.137165	0.359765	0	0	0.201744	0.206996	0.311283	0	0.253863	0.521822	0	0.163127
Mettl1	ENSMUSG00000006732	10	2.81143	4.73661	4.05831	2.6134	4.21572	4.29876	3.98364	3.26826	4.16565	3.45102	4.84448	4.1232	2.65952	4.15113	3.55521	3.64072	6.95263	5.39665	3.64823	5.7158	2.25562	4.42931	4.39799	2.13737	2.81016	6.02768	4.08925	3.4688	5.2866	5.538	4.03826	4.95281	5.80093	4.38927	3.058	4.03007	7.28007	4.84185	4.5539	4.82489	5.04448	3.80795	3.30487	4.92736	3.42567
Tspan31	ENSMUSG00000006736	10	4.92	7.14798	3.04373	4.9517	4.76322	2.81643	2.89719	3.10485	1.21498	5.17653	4.39031	4.38921	1.70969	5.89192	1.7776	5.32105	2.23898	1.11655	5.26967	5.53142	5.20527	2.49149	4.69119	0.854948	0.766407	8.4834	6.81541	2.2764	3.17196	4.95505	3.7152	3.64452	3.6915	3.70345	2.87812	2.57925	3.01856	2.21918	3.93292	3.7354	2.73242	4.06181	0.869703	3.2135	4.40443
Kif5b	ENSMUSG00000006740	18	78.4388	34.9648	76.3639	63.822	47.4132	56.3286	63.6175	75.9871	45.9957	29.9973	21.4974	43.8921	61.5488	58.2497	49.9507	53.9806	43.4834	64.2016	59.4257	36.2308	65.2394	54.9511	32.6917	51.2969	55.0536	21.8782	29.7152	49.1052	80.5325	56.8374	66.8737	92.4213	72.951	59.941	75.7305	46.104	18.4665	32.0773	42.6411	45.7587	58.5369	48.3186	57.7483	75.41	45.8387
Saal1	ENSMUSG00000006763	7	8.01257	6.3729	5.614	4.67661	6.67946	4.74346	7.24297	6.86335	8.50486	9.6894	7.72089	10.3745	6.64879	5.35629	6.7549	5.18102	6.24559	7.25757	5.1886	8.38932	7.11387	5.25981	6.74358	6.62585	6.25899	5.80443	7.36064	6.9376	5.2866	5.68374	5.8151	5.79385	6.85564	6.17241	6.29588	5.31969	9.05569	8.06976	5.58888	5.44746	6.41069	5.83885	5.74004	3.64196	4.89381
Tph2	ENSMUSG00000006764	10	0	0	0	0	0	0	0	0.163413	0	0	0	0	0	0.133907	0	0.0700138	0	0	0.0810719	0.0921903	0	0.276832	0.1466	0	0	0.223247	0	0	0	0	0	0	0.351571	0	0	0.161203	0	0	0	0	0	0	0	0	0
Krt23	ENSMUSG00000006777	11	0	0.0861203	0	0	0	0	0.120716	0.163413	0.173569	0	0.15139	0.133006	0	0	0	0	0.117841	0	0.162144	0.184381	0.347018	0.415248	0.439799	0.854948	0.255469	0	0	0	0	0.145737	0	0	0.175786	0.137165	0	0.322406	0.355125	0	0	0.155642	0	0.0846211	0	0	0
Cnp	ENSMUSG00000006782	11	1.26514	2.58361	0.946939	0.825284	1.25924	1.03763	0.96573	0.817066	2.60353	1.59278	0.60556	1.59608	1.51972	1.07126	1.06656	1.12022	1.53194	1.11655	1.21608	1.10628	0.347018	0.830496	1.466	1.49616	1.27734	2.12085	1.90831	1.5176	1.05732	0.728684	0.807653	1.30829	1.05471	1.09732	1.61894	1.12842	0.710251	2.21918	1.24197	1.55642	1.47131	0.930832	1.04364	1.2854	0.326254
Ttc25	ENSMUSG00000006784	11	0.702857	1.11956	0.811662	1.23793	1.14974	1.48233	0.241432	0	0	0.265463	0.15139	0.133006	0.379931	0	0	0.980193	0.707047	1.67482	0.243216	0	0.694037	1.10733	0.1466	1.06869	0.255469	0.446495	0.408925	0.7588	0.52866	0.291474	0.969183	0.560695	0.703142	1.09732	0.179882	0.322406	0.177563	0.806976	0.413991	0.778208	0.210187	0.253863	0.521822	0.214233	0.326254
Sulf2	ENSMUSG00000006800	2	24.6	26.3528	21.509	26.9593	26.8821	25.6443	24.7468	25.0022	19.6133	24.9535	25.5849	23.6752	22.7959	27.9866	28.975	24.2948	25.218	21.5866	28.213	27.5649	31.5787	19.9319	23.7491	19.8775	17.1164	21.8782	23.7176	27.4252	26.9617	26.5241	21.322	18.2226	20.3911	24.2782	23.7445	24.0192	26.6344	21.1831	27.7374	27.7042	26.6937	27.5019	28.1784	22.066	30.9941
Sod2	ENSMUSG00000006818	17	101.633	119.793	85.3598	98.8965	98.9873	109.248	81.1213	84.8114	74.9816	99.2832	90.2284	91.1094	85.2945	83.6921	94.0353	94.4486	86.3776	64.0155	88.7737	116.344	109.137	88.4478	101.3	96.8229	61.0571	112.74	106.593	103.739	91.9868	110.031	95.7876	88.5899	106.35	91.4889	90.4808	110.424	106.005	101.477	105.775	105.214	91.6413	99.9375	83.4915	83.3367	106.522
Tmco6	ENSMUSG00000006850	18	0	0.258361	0.135277	0.550189	0.0547496	0	0	0	0	0.398194	0.15139	0	0	0	0.17776	0.0700138	0	0	0	0	0.173509	0	0.1466	0	0.127734	0.223247	0.545233	0.1084	0	0.291474	0.161531	0	0	0	0	0.161203	0.177563	0.201744	0	0.155642	0	0.253863	0	0	0.326254
Stambp	ENSMUSG00000006906	6	0.843428	1.11956	1.14985	0.412642	1.47824	1.03763	1.56931	0.980479	1.56212	0.92912	1.66529	1.19706	0.759862	1.20517	1.06656	0.980193	0.824889	0.558275	0.972862	1.38286	1.38807	0.968911	0.879597	0.427474	1.27734	0.669742	0.272616	0.8672	0.70488	0.582947	0.484592	0.654145	0.878928	0.548659	1.07929	0.806014	1.06538	0.806976	1.24197	1.71206	1.26112	0.930832	1.21758	0.214233	0.978761
Ezh1	ENSMUSG00000006920	11	2.53028	2.49749	3.65248	2.47585	3.28498	2.96466	4.70793	4.08533	2.42996	3.98194	3.0278	3.85719	2.46955	2.94596	3.73297	2.87057	3.65308	6.88539	1.70251	2.95009	2.94966	5.67505	4.98439	6.83958	3.83203	2.67897	2.72616	3.3604	4.05306	3.20621	3.06908	2.89693	1.40628	4.93793	2.87812	4.35248	1.95319	3.83313	2.89794	3.89104	4.09864	2.62325	3.30487	4.71313	3.91505
Hap1	ENSMUSG00000006930	11	5.06057	7.57858	4.3965	3.98887	4.59897	4.74346	1.69003	2.4512	1.90925	2.5219	1.96807	2.26111	1.51972	2.14252	1.7776	3.29065	4.83149	4.09401	4.13467	5.80799	5.55229	5.25981	5.71738	3.41979	2.29922	5.35794	3.4077	4.7696	4.75794	3.9349	3.55367	5.42005	5.97671	2.60613	4.67694	2.09564	3.55125	4.43837	3.51893	2.80155	2.31205	3.2156	1.56547	3.64196	4.73068
P3h4	ENSMUSG00000006931	11	1.40571	0.344481	0.608747	0.137547	0.547496	0	0.482865	0.326826	0.520706	0.530926	0.60556	1.19706	0.569896	0.267815	0.711042	0.630124	0.589206	1.48873	0.567503	0.553142	0.347018	0.138416	0.879597	0.641211	0.766407	0.446495	0.272616	0.8672	0.35244	0.874421	0.161531	0.654145	0	0.411494	0.359765	0.644811	1.24294	1.00872	0.827982	0.778208	0.63056	0.423105	0.695762	0.214233	0.978761
Ctnnb1	ENSMUSG00000006932	9	227.585	250.265	246.339	256.113	257.761	273.787	236.725	233.681	266.428	214.361	223.149	263.486	262.912	236.48	265.219	230.065	271.742	239.686	245.729	307.086	280.738	219.112	237.784	257.767	229.028	203.602	198.056	251.705	240.012	247.315	238.742	235.399	246.451	247.994	236.006	267.597	211.122	267.714	265.575	232.217	232.046	230.254	233.776	189.382	224.136
Eif1b	ENSMUSG00000006941	9	9.98057	10.0761	13.1895	10.316	15.2751	12.3033	11.468	8.00724	15.1005	11.6804	12.5654	13.8327	14.8173	10.4448	16.354	10.5021	15.6729	13.0264	11.3501	17.3318	15.9628	14.6721	14.2202	11.7555	14.6895	8.59502	11.041	12.5744	11.4543	10.7845	8.23806	10.8401	10.5471	12.3448	14.2107	14.0246	12.2518	18.157	14.4897	11.8288	10.5093	11.3392	7.82733	9.64049	10.4401
Klk4	ENSMUSG00000006948	7	0	0	0	0	0	0	0	0	0	0	0	0	0	0	0	0	0	0	0	0	0	0	0	0	0	0	0	0	0	0	0	0	0	0	0	0	0	0	0	0	0	0	0	0	0
Chrd	ENSMUSG00000006958	16	0	0.258361	0.0676385	0.275095	0.0547496	0.148233	0.120716	0	0	0.132731	0	0.133006	0	0.267815	0.17776	0.210041	0	0.186092	0.405359	0.0921903	0	0.138416	0.1466	0	0	0	0.136308	0.1084	0.17622	0.145737	0.323061	0.0934492	0.175786	0	0	0	0	0	0	0.155642	0	0.169242	0	0	0
Psmd2	ENSMUSG00000006998	16	52.5737	51.1554	54.3137	54.4687	67.5063	58.8485	62.7724	65.8555	57.4512	63.9766	60.7074	71.8235	64.9682	56.2411	65.5936	62.7324	67.0517	53.7804	61.0471	78.5462	68.7096	79.7276	81.9492	68.3958	55.5645	48.6679	45.9359	63.6308	65.7301	55.38	64.6122	59.5272	60.1187	64.3302	63.3186	60.6123	79.3705	78.2766	70.9995	66.3034	67.0495	64.9044	58.7919	55.9148	61.3357
Syngr3	ENSMUSG00000007021	17	0.562285	0.947323	0.676385	0.825284	0.602246	0.741166	0.603581	0.817066	1.04141	1.06185	1.36251	1.86209	0.759862	0.535629	2.13313	0.700138	1.53194	1.30264	0.810719	0.829713	0.520527	0.968911	0.879597	1.49616	0.766407	1.22786	1.6357	2.0596	0.35244	0.874421	0.646122	0.654145	0.351571	0.822988	1.25918	1.77323	1.06538	1.8157	1.24197	1.24513	1.05093	0.846211	1.39152	1.07117	0.978761
Vars	ENSMUSG00000007029	17	8.57485	9.98995	9.1312	7.70265	11.0047	9.48692	11.3473	9.64137	10.2405	12.6095	11.3542	12.9016	8.35848	10.8465	13.6876	9.24182	14.848	11.9099	7.94504	9.95656	7.28738	9.5507	10.1154	5.55716	10.3465	12.3902	10.632	12.8996	9.33966	8.88995	6.94581	9.15802	8.78928	9.05287	10.2533	9.99457	16.5133	13.1134	9.10781	8.24901	10.9297	8.96983	10.7843	12.854	6.85133
Vwa7	ENSMUSG00000007030	17	0	0	0	0	0	0	0	0	0	0	0	0	0	0	0	0	0.117841	0	0	0.0921903	0	0	0	0	0	0	0	0	0	0	0	0	0	0	0	0	0	0	0	0	0	0	0	0	0
Hspa1l	ENSMUSG00000007033	17	0	0	0.0676385	0	0	0	0	0	0	0	0	0	0	0	0	0	0	0	0	0	0	0	0	0	0	0	0	0	0	0	0	0.0934492	0	0.137165	0	0	0	0	0	0.155642	0	0	0	0	0
Slc44a4	ENSMUSG00000007034	17	0.984	0.602842	0.47347	0.412642	0.383247	0.296466	0.120716	0.326826	0	0.265463	0.45417	0.399019	0.189965	0.267815	0.17776	0.420083	0.353524	0.186092	0.324287	0.276571	0.173509	0.553664	0.1466	0.427474	0.383203	0.892989	0.681541	0.3252	0.35244	0.291474	0.484592	0	0.878928	0.411494	0.359765	0.161203	0.532688	0.403488	0.413991	0.622567	0.210187	0.338484	0.347881	0.214233	0.489381
Msh5	ENSMUSG00000007035	17	0	0.0861203	0	0.137547	0.109499	0.296466	0.120716	0	0.520706	0.132731	0	0.133006	0.379931	0	0	0	0.235682	0.186092	0.162144	0.276571	0.173509	0.138416	0.293199	0	0.255469	0.111624	0	0.1084	0.52866	0.145737	0.323061	0.0934492	0.351571	0	0.179882	0	0.355125	0.201744	0.206996	0	0.105093	0.423105	0.347881	0	0.326254
Abhd16a	ENSMUSG00000007036	17	2.67086	3.01421	2.29971	2.88849	3.28498	2.37173	3.62149	3.59509	3.64494	5.97292	3.0278	2.1281	3.41938	3.6155	2.31089	2.80055	1.53194	1.67482	3.32395	3.04228	2.60264	2.21465	2.63879	4.27474	2.17149	3.12546	3.68032	3.3604	3.5244	2.769	2.90755	2.24278	2.461	2.19464	3.95741	2.57925	6.21469	4.03488	3.10493	2.80155	3.88845	3.04636	3.30487	2.14233	2.4469
Neu1	ENSMUSG00000007038	17	4.35771	3.96153	3.24665	4.40151	3.94197	4.29876	2.65576	1.63413	3.2978	5.84019	3.78475	3.32516	5.12907	4.01722	3.91073	4.20083	3.53524	2.97746	3.1618	3.50323	5.03177	2.76832	3.07859	5.34343	2.29922	4.46495	4.08925	5.0948	3.17196	5.39226	3.06908	5.04626	3.16414	5.34942	3.058	5.31969	6.21469	7.06104	4.13991	6.22567	3.67826	5.92348	3.30487	2.14233	3.75192
Ddah2	ENSMUSG00000007039	17	27.6926	26.1806	15.4892	21.1823	26.1156	25.3479	19.9182	20.9169	18.3983	26.1481	20.1349	23.5421	23.5557	19.9522	20.4425	19.2538	18.0297	15.6317	19.214	26.8274	24.8118	15.2258	27.7073	22.2286	10.3465	21.3201	17.1748	20.596	21.4988	23.0264	20.5144	17.7554	19.688	17.9686	19.9669	20.7952	24.1485	17.7535	18.6296	19.9221	18.7066	21.7476	11.3061	17.7813	17.6177
Clic1	ENSMUSG00000007041	17	1.12457	2.84197	3.44956	2.88849	3.12073	1.18586	1.81074	1.96096	4.33921	3.31829	3.33058	2.79314	2.84948	2.41033	2.48865	2.38047	5.30286	2.97746	2.10787	2.67352	2.42913	2.35307	3.81159	3.20606	2.55469	0.892989	0.817849	3.0352	4.05306	2.62326	2.0999	1.96243	1.40628	2.05747	1.43906	2.09564	3.72882	4.64011	2.48395	4.04668	2.73242	3.04636	3.30487	0.642699	1.30502
Lsm2	ENSMUSG00000007050	17	10.9646	14.2098	13.1219	10.7287	15.0561	14.5268	11.3473	13.3999	12.1498	11.6804	10.7487	9.44346	11.7779	10.177	8.88802	10.7821	14.9658	18.6092	11.1068	14.1051	14.2277	15.2258	13.4872	14.5341	14.6895	13.5065	12.404	11.1652	14.45	12.2419	14.3762	15.606	13.7113	10.9732	12.5918	13.3798	17.9338	17.5517	11.7987	14.1634	11.9806	11.6777	12.3498	15.639	11.582
Pole	ENSMUSG00000007080	5	8.15314	8.69815	8.18426	6.32718	7.44595	6.22579	7.96727	7.19018	9.54627	7.03477	7.26672	7.98039	7.02872	7.09709	9.95459	7.35145	11.0771	13.9569	6.24253	5.53142	6.94037	8.58179	9.23577	8.76322	12.518	8.92989	9.9505	8.8888	9.6921	6.99537	7.26888	8.69078	9.49242	6.58391	7.37518	9.02736	6.03713	9.28022	6.83085	8.40465	8.93293	9.30832	14.2631	12.2113	13.2133
Atp1a2	ENSMUSG00000007097	1	1.12457	1.37792	1.69096	1.37547	2.13524	1.48233	0.362149	1.47072	1.38855	0.796389	0.30278	0.798039	0.189965	0.401722	0.355521	2.66052	2.23898	2.04701	1.21608	0.921903	2.60264	1.93782	2.05239	2.35111	1.02188	1.11624	0.817849	2.168	0.70488	2.04032	2.0999	1.86898	1.40628	2.46896	1.79882	1.45083	2.48588	1.21046	1.86296	2.80155	1.78659	2.36939	1.21758	2.78503	1.30502
Atp1a4	ENSMUSG00000007107	1	0.421714	0.258361	0.405831	0.137547	0.602246	0.444699	1.08645	1.47072	0.520706	0.265463	0.30278	0.931045	0.759862	0.803444	0	0.280055	0.353524	0.744366	0.567503	0.737523	0.694037	0.276832	0.293199	0.213737	0.510938	0.111624	0.408925	0.6504	0.17622	1.02016	0.323061	0.0934492	0.175786	0.411494	0.359765	0	0	0.201744	0.413991	0.155642	0.420373	0.253863	0.347881	0.214233	0.326254
Casq1	ENSMUSG00000007122	1	0.281143	0.688962	0.405831	0.275095	0.164249	0.148233	0.362149	0.490239	0.520706	0.398194	0.45417	0.399019	0.759862	0.669537	0.533281	0.56011	0.471365	0	0.648575	0.737523	0.694037	0	0	0.213737	0.127734	0	0.545233	0.2168	0.17622	0.291474	0.484592	0.280348	0.878928	0.411494	0.539647	0.322406	0	0.403488	0.413991	0.155642	0.420373	0.338484	0.173941	0.214233	0.326254
Stx1a	ENSMUSG00000007207	5	0.281143	0.344481	0.135277	0.275095	0.547496	0	0.241432	0.326826	0.520706	0.265463	0.30278	0.399019	0.379931	0.401722	1.06656	0.420083	0.235682	0.558275	0.162144	0.276571	0	0.138416	0.1466	0.641211	0.255469	0.334871	0.408925	0.4336	0.35244	0.145737	0	0.467246	0	0.685824	0.359765	0.322406	0.532688	0.403488	0	0.155642	0.31528	0.507726	0.173941	0.214233	0.163127
Ceacam9	ENSMUSG00000007209	7	0	0	0	0	0	0	0	0	0	0	0	0	0	0	0	0	0	0	0	0	0	0	0	0	0.127734	0	0	0	0	0	0	0	0	0.137165	0.179882	0	0	0	0	0	0	0.0846211	0	0	0
Zfp775	ENSMUSG00000007216	6	1.68686	2.06689	1.62332	1.37547	1.86149	2.07526	1.93146	1.14389	1.73569	1.59278	1.5139	1.9951	1.13979	1.8747	2.13313	1.26025	2.23898	3.16356	1.13501	1.84381	1.56158	1.79941	2.34559	1.28242	1.78828	1.56273	0.954157	1.9512	1.23354	1.60311	0.484592	1.12139	1.40628	0.685824	1.07929	1.77323	1.95319	3.02616	1.65596	1.24513	1.99677	1.6078	2.08729	0.428466	0.815635
Scube2	ENSMUSG00000007279	7	0	0.0861203	0	0	0.164249	0	0.120716	0	0.173569	0.132731	0	0	0	0.133907	0	0	0.117841	0	0	0	0	0	0	0	0.255469	0	0	0	0	0.145737	0	0.186898	0	0	0	0.161203	0	0	0	0.155642	0	0.0846211	0	0	0.163127
Mrpl49	ENSMUSG00000007338	19	13.2137	18.4297	17.9918	11.0038	15.8226	13.4892	13.8824	17.6486	21.5225	16.9896	18.9237	17.2908	15.0073	15.1315	22.5756	15.4731	21.9185	22.331	12.404	16.5943	14.9218	16.4715	15.9794	19.8775	22.9922	18.5295	15.9481	17.9944	13.3927	14.7194	19.0606	19.9047	16.8754	16.8713	17.9882	15.6367	23.0831	24.2093	19.0436	17.5875	20.4932	19.0397	19.8292	16.0675	16.6389
Dennd2c	ENSMUSG00000007379	3	8.856	7.92306	4.26123	7.01491	7.33645	6.81872	9.17443	6.86335	2.7771	5.44199	6.96394	3.59117	5.69896	6.29364	4.62177	5.39106	2.82819	2.41919	4.78324	6.45332	6.59335	4.98297	4.54459	2.56484	2.55469	8.37178	7.76957	4.4444	5.46282	6.84963	6.46122	5.60695	6.32828	7.54406	5.39647	4.35248	4.61663	2.42093	6.62386	6.38131	3.99354	6.09272	2.78305	6.21276	4.73068
Mark3	ENSMUSG00000007411	12	18.4148	16.1045	18.7359	16.3681	18.5601	15.7127	18.4696	17.4852	20.4811	15.3969	18.4696	19.1529	18.0467	17.0062	14.7541	17.8535	20.5044	24.5641	17.998	17.7927	15.2688	19.9319	16.8589	17.099	20.9485	21.3201	18.5379	18.7532	17.4458	19.383	17.9299	16.8209	21.0943	18.1057	19.6072	17.7323	17.2236	20.3761	14.2827	20.7003	18.7066	18.4474	20.6989	15.2105	15.3339
Gatad1	ENSMUSG00000007415	5	21.0857	25.6638	17.9242	22.6953	22.3926	20.1597	21.9704	17.9754	14.9269	18.9806	25.7363	24.2072	20.5163	20.3539	21.3313	21.9143	16.7335	9.30458	20.7544	21.2038	15.6158	19.3782	22.2831	14.7479	14.1785	25.6734	24.5355	18.1028	17.7982	21.1318	21.8066	16.1667	17.0512	19.7517	21.0462	18.3771	25.0363	17.5517	14.6967	21.4786	18.4964	17.7704	14.2631	20.3521	24.1428
Pcdha11	ENSMUSG00000007440	18	0	0	0	0	0	0	0	0	0	0	0	0	0	0	0	0	0	0	0	0	0	0	0	0	0	0	0	0	0	0	0	0	0	0	0	0	0	0	0	0	0	0	0	0	0
2310003L06Rik	ENSMUSG00000007457	5	0	0	0.202916	0.137547	0.164249	0.148233	0.120716	0	0	0	0	0	0	0	0	0	0	0	0.162144	0	0	0	0	0	0	0	0	0	0	0.145737	0.161531	0.0934492	0	0.137165	0	0	0	0	0	0	0	0	0	0	0
M6pr	ENSMUSG00000007458	6	40.6251	53.2223	27.3936	40.3014	29.2363	25.9408	25.3504	22.551	26.556	30.2628	36.3336	27.0003	24.3156	29.0579	27.0196	37.1773	23.8039	18.4231	36.3202	25.0758	24.4648	31.6972	32.1053	26.9309	22.9922	60.5	60.1119	24.7152	20.4415	28.1272	24.7142	20.9326	27.5983	25.6498	27.1622	25.9537	37.6433	29.0511	31.2563	30.9727	23.1205	30.0405	20.6989	27.8503	30.831
Lrrc8a	ENSMUSG00000007476	2	4.92	6.3729	6.01983	4.40151	5.42021	4.74346	4.10435	8.17066	4.33921	5.17653	6.0556	6.38431	3.79931	5.22238	7.11042	3.92077	5.89206	5.02447	2.83752	5.43923	3.8172	6.0903	6.45038	7.05332	4.72617	7.36716	6.27018	5.2032	6.69636	5.97521	6.13816	5.5135	5.44935	6.44674	5.57635	7.09292	4.97175	5.44709	9.3148	6.38131	7.04125	5.58499	5.39216	4.28466	4.89381
Mc5r	ENSMUSG00000007480	18	0	0	0.135277	0	0.164249	0	0	0.163413	0.347137	0.530926	0.45417	0.133006	0	0.133907	0.533281	0	0.117841	0	0.0810719	0.184381	0.347018	0.276832	0.293199	0.213737	0.127734	0.111624	0.272616	0.2168	0.17622	0	0	0.373797	0	0	0	0.161203	0.177563	0	0	0.155642	0	0.0846211	0	0.214233	0.163127
Ppp2r1a	ENSMUSG00000007564	17	16.0251	21.6162	20.2916	19.2566	24.0351	17.4915	22.9361	20.0998	22.9111	30.13	25.5849	32.0546	23.1758	20.7556	20.798	21.2842	27.1035	16.9343	21.7273	25.2602	23.5972	20.0703	28.1471	21.3737	16.8609	20.5388	18.9468	26.016	20.6177	19.0915	17.4453	18.2226	17.9301	23.0437	17.9882	18.3771	30.1856	23.2006	28.9794	21.7898	19.2321	19.4628	30.6135	19.281	24.6322
Fance	ENSMUSG00000007570	17	3.23314	6.02842	4.59942	5.91454	5.96771	5.48463	7.72584	6.69994	8.67843	9.15847	9.53757	10.6405	7.97855	4.95457	8.71026	5.11101	4.36013	6.14102	6.16146	7.00647	3.99071	5.81347	9.96877	9.61817	6.25899	5.46956	5.99756	7.6964	5.99148	6.41242	6.46122	5.42005	5.62514	8.36705	5.21659	6.93172	7.45763	7.86801	8.07283	5.91438	7.98709	7.36203	6.95762	4.92736	6.0357
Tinf2	ENSMUSG00000007589	14	10.824	8.61203	5.68163	8.11529	8.48619	7.55989	7.36369	6.69994	6.24847	8.62755	8.62923	9.70947	7.02872	7.09709	3.73297	5.88116	7.89536	5.58275	6.81004	10.1409	7.11387	5.25981	6.74358	4.70221	4.21524	11.0507	7.76957	6.1788	8.28234	9.32716	6.78428	6.91524	9.49242	7.13256	6.29588	6.28691	8.16788	8.06976	6.83085	6.22567	6.62088	5.58499	3.47881	4.71313	5.87257
Tssk4	ENSMUSG00000007591	14	0	0	0	0	0	0	0	0	0	0	0	0	0	0	0	0	0	0	0	0	0	0	0	0	0	0	0	0	0	0	0	0	0	0	0	0	0	0	0	0	0	0	0	0	0
Hapln4	ENSMUSG00000007594	8	0.140571	0.172241	0.338193	0.550189	0.109499	0.592932	0.603581	0	0.520706	0.530926	0.30278	0.532026	0.949827	0.267815	0	0.210041	0.117841	0.186092	0.162144	0.184381	0	0	0.586398	0.427474	0.510938	0.223247	0.545233	0.1084	0.35244	0.437211	0.323061	0.280348	0.703142	0.822988	0	0.483608	0.177563	0.201744	0.620987	0.155642	0.105093	0.507726	0	0	0.163127
Dus3l	ENSMUSG00000007603	17	2.53028	3.10033	1.82624	1.92566	2.24474	1.63056	2.65576	2.77802	2.95067	3.18556	2.87641	2.39412	2.46955	2.94596	3.19969	1.89037	2.47467	2.2331	1.94572	2.02819	1.21456	2.90673	2.34559	1.7099	2.29922	3.34871	2.58986	1.9512	2.99574	2.33179	2.26143	2.89693	1.93364	2.88046	2.69824	3.06285	2.48588	3.63139	0.620987	2.49027	2.41715	2.45401	1.91335	2.35656	1.95752
Gtpbp3	ENSMUSG00000007610	8	2.53028	3.53093	2.43499	3.43868	3.61348	2.07526	2.89719	1.79754	3.47137	4.38014	3.63336	3.59117	3.22941	1.33907	2.31089	3.64072	2.71035	1.67482	1.94572	2.8579	2.08211	2.21465	3.51839	2.56484	2.55469	4.68819	4.63448	2.8184	3.17196	1.89458	2.42296	3.36417	2.28521	3.56628	3.59765	3.38526	5.32688	3.83313	4.13991	2.02334	2.83752	2.96174	2.26123	2.14233	2.28378
Tgfbr1	ENSMUSG00000007613	4	3.23314	2.92809	2.29971	3.02604	1.86149	2.37173	2.17289	2.4512	1.56212	1.19458	0.90834	1.86209	2.08962	2.00861	0.888802	3.22064	0.94273	1.67482	3.24287	1.19847	2.25562	1.24574	0.586398	2.35111	1.02188	2.67897	3.2714	1.8428	2.6433	2.47753	1.77684	2.71003	1.93364	1.09732	2.33847	1.45083	0.177563	0.403488	2.69094	2.02334	1.68149	2.11553	1.73941	1.71386	1.95752
Homer1	ENSMUSG00000007617	13	2.67086	3.27257	2.70554	2.47585	2.35423	2.51996	3.62149	3.43168	2.42996	1.32731	1.66529	2.79314	3.60934	3.21378	2.31089	3.01059	2.47467	2.2331	2.51323	1.65943	3.8172	1.79941	1.466	2.99232	2.81016	2.56734	3.81663	1.9512	2.99574	2.47753	2.58449	3.08382	2.461	3.42912	2.87812	2.09564	0.710251	2.01744	1.86296	2.64591	2.73242	2.70787	2.78305	1.9281	3.26254
Rad51c	ENSMUSG00000007646	11	2.38971	4.13377	2.09679	3.02604	2.02574	1.92703	1.81074	2.28778	2.25639	1.85824	3.17919	1.59608	2.08962	1.60689	1.95537	2.73054	0.94273	0.558275	2.0268	1.84381	2.94966	2.21465	1.466	1.7099	0.255469	4.35332	3.95294	1.9512	1.93842	2.33179	1.61531	1.58864	2.10943	2.19464	1.43906	3.06285	2.841	0.806976	1.65596	2.80155	1.99677	2.53863	2.26123	3.8562	3.09941
Gabrb2	ENSMUSG00000007653	11	0	0	0	0	0	0	0	0	0	0	0	0	0	0	0	0.0700138	0	0	0	0	0	0	0	0	0	0	0	0	0	0	0	0	0	0	0	0	0	0	0	0	0	0	0	0	0
Cav1	ENSMUSG00000007655	6	0	0.0861203	0	0	0.109499	0	0.241432	0	0	0.132731	0.15139	0.399019	0.189965	0.535629	0.17776	0	0	0	0	0	0	0	0	0	0	0	0	0.1084	0	0	0	0	0	0	0.179882	0	0	0	0	0	0	0	0	0	0
Arpp19	ENSMUSG00000007656	9	44.4206	48.3135	37.9452	31.0857	39.4197	39.43	36.4563	46.7361	42.3507	40.3504	35.5766	41.365	30.5844	42.7164	41.9515	37.0373	41.1266	43.7315	39.9684	47.478	49.2766	41.5248	37.9693	33.1292	40.4918	53.3561	51.5245	35.0132	49.5178	41.8265	41.8364	49.3412	49.0442	37.1716	47.1292	45.6204	40.6618	47.6116	43.8831	36.1089	36.1521	34.2715	34.7881	36.4196	35.8879
Bcl2l1	ENSMUSG00000007659	2	2.53028	4.30601	4.3965	3.43868	3.72298	2.51996	3.38005	4.90239	7.81059	4.38014	4.99587	6.1183	3.79931	3.48159	4.44401	3.85076	5.53854	5.21056	3.32395	5.16266	4.51124	2.07624	4.39799	3.84727	4.72617	2.67897	3.13509	3.9024	3.87684	2.33179	2.58449	4.39211	3.86728	2.3318	3.058	2.90165	4.61663	5.0436	2.69094	2.80155	3.78336	2.70787	3.13093	4.07043	3.09941
Khsrp	ENSMUSG00000007670	17	23.4754	22.219	18.8035	28.4723	29.5648	31.4254	35.8527	33.0094	22.3903	33.1829	31.1863	33.1186	31.7242	30.6648	27.9084	25.275	22.5077	17.1204	27.4834	28.3946	29.323	31.1436	30.4927	25.4347	14.9449	23.2177	21.4004	22.3304	33.8342	30.3133	26.3295	20.7457	24.7858	24.8268	31.4794	30.7897	34.4472	21.5866	31.8773	24.4357	30.372	29.9559	25.3953	37.9193	36.7036
Dio2	ENSMUSG00000007682	12	0	0	0	0	0	0	0	0	0	0	0	0	0	0	0	0	0	0	0	0	0	0	0	0	0	0	0	0	0.17622	0	0	0	0	0	0	0	0	0	0	0	0	0	0	0	0
Ccdc124	ENSMUSG00000007721	8	4.63885	9.12875	6.4933	6.18963	8.59569	8.44929	10.7437	14.0535	9.89341	14.2023	9.68896	11.0395	8.73841	9.77523	8.88802	7.00138	10.0165	9.49067	5.99932	10.8785	6.07282	8.7202	13.194	8.76322	9.83555	12.2786	7.76957	6.7208	6.69636	8.01553	7.59194	9.43837	8.96507	7.54406	9.89353	8.22134	9.94351	12.1046	6.62386	8.56029	8.19727	7.6159	8.17521	8.56932	7.99322
Cct4	ENSMUSG00000007739	11	102.898	123.238	61.6187	94.495	83.1099	87.4575	112.628	119.618	58.1455	84.4172	94.1646	97.3607	94.0329	102.841	74.4816	78.7655	47.49	26.0528	86.909	92.2825	95.6035	95.3686	89.1325	68.8233	30.5285	149.018	165.206	70.2432	75.0697	93.8545	87.5496	81.3008	100.022	106.851	85.8039	96.3993	68.3616	63.9528	91.6991	91.5173	73.6704	92.8293	44.007	84.6221	102.933
0610009B22Rik	ENSMUSG00000007777	11	6.18514	9.81771	3.65248	6.32718	3.01123	4.29876	2.41432	3.92191	2.42996	3.45102	4.84448	2.79314	2.84948	3.88331	1.95537	5.81115	1.29625	0.744366	5.59396	1.84381	2.60264	2.76832	2.78539	1.06869	1.27734	11.4972	13.6308	2.0596	2.6433	3.35195	2.74602	2.24278	4.922	3.70345	3.59765	3.86887	2.841	1.41221	3.72592	4.66925	3.0477	3.13098	0.695762	2.99926	6.19882
Cpt1c	ENSMUSG00000007783	7	1.40571	2.41137	1.7586	1.92566	2.24474	2.81643	2.89719	0.980479	2.42996	3.98194	2.72502	2.52712	2.27959	2.54424	2.13313	2.24044	2.47467	2.60528	2.18894	3.31885	2.08211	2.21465	2.19899	2.35111	2.29922	1.56273	1.77201	1.626	2.46708	1.16589	2.42296	3.17727	1.93364	2.3318	2.69824	1.61203	3.90638	3.2279	1.86296	1.8677	1.05093	1.69242	2.60911	2.99926	1.63127
Twist2	ENSMUSG00000007805	1	0	0	0	0.137547	0.109499	0	0.362149	0.163413	0.173569	0.265463	0.30278	0	0.379931	0.267815	0	0.0700138	0	0	0	0	0.173509	0	0.1466	0	0	0	0.136308	0.1084	0.17622	0	0.161531	0	0	0	0	0	0	0	0	0	0	0	0	0	0
Zfp655	ENSMUSG00000007812	5	11.5269	10.1622	10.2134	9.35322	6.07721	9.04222	6.88083	8.66089	6.24847	5.30926	4.99587	8.77843	11.208	9.64133	7.46594	10.292	5.4207	8.7463	9.89077	5.62361	10.7576	12.319	5.13098	6.83958	12.6457	8.4834	15.8117	11.382	8.28234	9.61863	13.2455	8.78423	9.84399	10.5617	8.63435	7.09292	5.14932	5.24534	7.86583	11.5175	10.194	11.6777	18.6116	8.99779	13.8658
Rhoa	ENSMUSG00000007815	9	23.616	29.5393	27.5289	28.8849	33.452	28.9055	22.0911	22.551	30.5481	36.6339	30.1266	29.6604	31.3443	27.9866	38.3963	35.497	28.6354	25.4945	31.2937	29.7775	26.1999	32.2509	37.9693	34.8391	25.8024	24.2223	21.5367	32.8452	27.8428	27.5443	29.0755	31.6793	26.8952	29.3532	30.7599	29.6613	41.5497	33.2877	29.6004	36.7314	33.6298	33.6792	35.136	35.7769	32.6254
Zmiz1	ENSMUSG00000007817	14	2.53028	3.87541	3.04373	2.88849	3.39448	4.15053	3.50077	2.61461	3.99208	2.5219	3.48197	1.72908	2.65952	3.34768	3.02193	3.01059	2.71035	2.97746	3.40502	4.24076	3.8172	3.32198	3.37179	2.56484	1.40508	2.23247	1.6357	2.0596	2.46708	2.62326	4.19979	3.17727	4.39464	3.56628	3.23788	3.86887	2.48588	2.82442	4.34691	2.02334	2.83752	2.53863	2.95699	3.8562	3.58879
Ankrd26	ENSMUSG00000007827	6	15.6034	8.78427	13.663	12.1042	8.2672	11.8586	8.933	10.9487	6.59561	5.84019	4.08753	5.85228	8.54845	9.1057	7.28818	11.4123	9.07378	14.143	15.6469	8.29713	15.0953	12.319	6.89018	9.61817	13.7953	5.13469	6.95172	10.9484	17.4458	10.2016	10.1764	12.0549	10.1956	11.9333	12.7716	11.123	5.85957	6.05232	6.00287	12.9183	14.0825	9.98529	13.5674	19.9237	12.887
Aldh16a1	ENSMUSG00000007833	7	4.63885	9.47323	6.29038	5.77699	6.18671	5.48463	4.4665	5.39263	6.76918	7.30023	5.45004	7.18235	4.17924	4.68676	5.8661	6.02119	7.65968	6.69929	4.45895	7.83618	6.24633	6.22872	9.08917	10.6869	8.17501	8.26015	8.58741	7.4796	7.0488	6.12095	4.84592	7.84973	7.55878	7.26973	7.01541	7.57653	6.39225	11.0959	6.20987	6.84823	6.41069	6.68507	7.13156	7.28392	6.85133
Hnrnpa0	ENSMUSG00000007836	13	138.182	151.658	151.172	151.577	188.174	145.713	257.126	257.702	252.889	169.233	173.493	184.081	176.288	172.071	172.783	160.052	180.061	150.176	177.304	190.096	159.975	144.368	155.835	149.188	133.993	142.878	128.675	154.904	156.483	152.878	149.577	147.837	131.488	141.28	126.817	127.834	142.938	169.868	150.486	156.887	147.761	144.871	154.111	145.893	146.814
Prrg2	ENSMUSG00000007837	7	1.12457	1.20568	1.01458	1.78812	2.24474	2.6682	1.69003	1.3073	3.12423	2.25644	1.96807	2.52712	1.51972	2.00861	2.31089	1.26025	1.41409	1.48873	1.78358	1.84381	1.21456	0.968911	2.63879	0.641211	1.14961	1.22786	0.817849	1.1924	2.81952	1.60311	1.45378	1.49519	1.58207	1.50881	1.97871	2.09564	1.59806	2.42093	0.620987	0.778208	0.840746	1.86166	1.39152	2.14233	1.7944
Hnrnph1	ENSMUSG00000007850	11	24.0377	13.0903	11.228	20.2195	12.2092	14.8233	10.0194	10.7853	7.98416	10.7513	11.0515	8.11339	12.1578	11.7838	8.17698	15.9631	6.0099	6.88539	20.0248	11.3394	13.7072	11.4885	6.89018	7.90827	8.04727	15.7389	18.9468	7.4796	13.5689	10.9303	8.88418	10.9336	13.0081	10.836	13.8509	10.9618	9.58838	6.05232	9.10781	13.6965	8.19727	9.90067	7.82733	13.4967	12.887
Ift43	ENSMUSG00000007867	12	3.09257	1.72241	2.77318	2.47585	2.18999	1.92703	3.25934	2.94144	5.38063	4.77833	7.11533	3.85719	3.79931	1.8747	5.51058	2.59051	2.35682	2.41919	2.99966	3.68761	3.47018	1.52258	1.6126	1.06869	3.7043	2.67897	2.86247	3.794	1.40976	2.91474	2.74602	2.33623	2.63678	3.56628	1.25918	4.35248	4.2615	2.21918	4.13991	2.80155	2.31205	2.62325	3.82669	1.9281	2.93628
Id3	ENSMUSG00000007872	4	4.49828	9.98995	7.30496	4.12642	8.59569	6.37402	7.84656	11.4389	9.71984	13.0077	10.2945	7.44836	11.5879	11.9178	9.24355	9.73192	9.66298	6.69929	11.9176	20.2819	17.8714	16.1947	18.4715	11.7555	8.68594	18.976	16.9022	8.4552	10.2208	15.4481	15.3454	13.5501	19.688	18.7916	16.7291	21.9236	16.5133	11.7011	14.6967	10.8949	14.9232	13.5394	11.4801	15.639	19.249
Tcap	ENSMUSG00000007877	11	0	0	0	0	0	0	0	0	0	0	0	0	0	0	0	0	0	0	0	0	0	0	0	0	0	0	0	0	0	0	0	0	0	0	0	0	0	0	0	0	0	0.0846211	0	0	0
Arid1a	ENSMUSG00000007880	4	20.2423	15.1572	20.0886	22.5578	24.3636	19.8632	36.2149	29.0875	25.8617	25.219	30.278	25.6702	30.3945	32.2717	26.8418	25.415	21.8006	17.1204	28.213	28.579	32.9667	24.0844	22.5763	17.5264	19.4156	15.8506	18.6742	20.596	21.8513	22.5892	20.999	24.0164	23.3795	30.7249	24.464	22.7296	14.205	18.9639	21.7345	23.3463	24.9071	21.1553	22.2644	26.7791	22.5115
Crlf1	ENSMUSG00000007888	8	0.140571	0.258361	0.338193	0.275095	0.109499	0.148233	0.120716	0.163413	0.347137	0.530926	0.60556	0.133006	0.569896	0.401722	0.355521	0.280055	0.117841	0.186092	0.162144	0	0	0	0.293199	0.213737	0.127734	0.558118	0.408925	0.1084	0	0.291474	0.323061	0.373797	0.527357	0.685824	0.539647	0.161203	0.532688	0.403488	0.413991	0.155642	0.210187	0	0.695762	0.428466	0.163127
Ctsd	ENSMUSG00000007891	7	12.3703	21.0995	21.0356	10.7287	15.5489	17.4915	13.7617	13.3999	18.919	20.4406	20.589	17.4238	20.1363	16.2028	18.3093	17.4334	28.1641	31.6356	9.72862	18.0693	11.4516	18.8246	29.6131	33.9842	23.3754	20.5388	19.0831	18.1028	16.2122	20.5489	17.9299	20.7457	20.0396	17.4199	20.3267	24.1804	21.3075	24.6128	18.2156	17.8988	17.1302	16.2472	21.7426	19.281	17.2915
Rplp1	ENSMUSG00000007892	9	247.406	282.819	203.862	207.146	243.855	251.552	227.067	221.915	273.371	346.695	355.464	308.708	237.077	262.191	292.949	209.971	241.103	230.381	197.005	266.522	270.327	221.881	289.241	219.508	217.787	338.555	287.747	241.19	230.32	254.311	210.636	252.406	297.078	213.428	237.085	252.444	376.965	341.351	293.727	232.684	213.129	260.802	189.073	217.018	224.952
Cabs1	ENSMUSG00000007907	5	0.281143	0.0861203	0.0676385	0	0	0	0	0	0.347137	0	0.15139	0	0	0.133907	0	0.0700138	0.117841	0	0.0810719	0.276571	0.173509	0	0	0	0	0	0.408925	0	0	0.145737	0	0.373797	0.351571	0	0.179882	0	0	0.201744	0	0.155642	0	0.0846211	0	0	0.163127
Hmgcll1	ENSMUSG00000007908	9	0	0.172241	0.270554	0	0.0547496	0	0.120716	0	0.347137	0.132731	0.15139	0	0.189965	0	0.711042	0.140028	0	0	0.324287	0	0	0	0	0.213737	0	0.334871	0	0	0.17622	0.145737	0.323061	0.280348	0.175786	0.274329	0	0.322406	0	0	0.206996	0	0.210187	0.169242	0.173941	0	0
Ttc9b	ENSMUSG00000007944	7	0.140571	0	0.338193	0	0	0	0	0	0	0	0	0	0.189965	0.133907	0	0.0700138	0.235682	0	0.0810719	0.0921903	0	0.138416	0.1466	0.213737	0	0.334871	0.272616	0.1084	0	0	0	0	0	0	0	0.322406	0	0	0	0.622567	0.105093	0.169242	0	0.214233	0
Phox2a	ENSMUSG00000007946	7	0	0.258361	0	0.137547	0.164249	0.148233	0.362149	0.490239	0.694274	0.530926	0.30278	0.532026	1.13979	0.669537	0.533281	0	0.471365	0.186092	0.162144	0.184381	0.173509	0	0.293199	0.213737	0	0.111624	0.272616	0.2168	0.35244	0.145737	0	0.186898	0.175786	0.274329	0.179882	0.322406	0.177563	0.403488	0.206996	0	0.105093	0.338484	0	0	0.163127
Abhd8	ENSMUSG00000007950	8	0.562285	1.37792	0.676385	0.962831	0.875994	0.592932	0.724297	0.653652	0.867843	1.19458	1.5139	1.06405	0.759862	0.535629	0.355521	1.68033	1.53194	0.186092	1.21608	0.921903	0.173509	0.968911	1.1728	1.06869	0.638672	1.00461	1.49939	1.3008	1.05732	1.16589	0.807653	0.280348	1.2305	0.548659	0.71953	1.12842	1.24294	0.806976	1.65596	1.40078	0.525466	0.676969	0.869703	1.2854	0.489381
Ift22	ENSMUSG00000007987	5	0.562285	0.947323	1.14985	0.412642	0.985493	0.444699	0.362149	0.490239	0.520706	1.19458	0.30278	0.133006	0.569896	0.535629	0.355521	0.700138	0.94273	1.30264	0.891791	0.645332	0.173509	0.968911	1.0262	0.641211	1.27734	1.11624	0.681541	0.6504	0.52866	0.728684	0.484592	0.186898	0.351571	0.274329	0.359765	0.483608	1.06538	1.00872	0.413991	0.466925	0.420373	0.846211	0.347881	0	0.652508
Fzd3	ENSMUSG00000007989	14	0.984	1.2918	0.676385	0.550189	0.930744	1.48233	1.08645	1.3073	0.694274	0.663657	1.05973	0.399019	1.51972	1.74079	1.24432	1.05021	0.589206	0	1.05393	0.460952	0.867546	1.10733	0.732998	1.92363	1.14961	1.00461	1.09047	0.8672	0.8811	1.02016	0.323061	1.21484	1.2305	0.411494	0.359765	0.644811	0.710251	0.403488	0.413991	0.778208	0.735653	0.507726	0.869703	0.428466	1.14189
1700008O03Rik	ENSMUSG00000008028	7	0	0	0.135277	0.137547	0	0	0.120716	0.163413	0	0	0	0.266013	0	0.133907	0	0	0	0.186092	0.0810719	0	0.173509	0	0	0.213737	0	0	0	0	0	0.145737	0.161531	0	0	0	0	0.161203	0.177563	0	0.206996	0.155642	0	0.0846211	0	0	0.489381
Mid1ip1	ENSMUSG00000008035	X	43.4366	40.3043	38.6892	43.3274	40.46	43.1358	22.2118	25.9827	27.0767	39.554	36.485	33.1186	30.9644	31.8699	25.0642	43.8286	38.5341	27.1694	46.5353	55.9595	51.0117	39.0333	42.8071	36.1216	25.6746	35.4963	32.714	54.5252	48.2843	51.4451	42.321	33.1745	40.2549	44.99	37.0558	42.5575	63.745	55.2778	58.3728	62.7236	45.8207	48.4033	44.7027	39.4189	53.3425
Ap2s1	ENSMUSG00000008036	7	2.10857	2.41137	3.92303	2.6134	3.61348	2.51996	3.62149	2.77802	6.76918	4.77833	4.08753	3.45817	3.98927	3.34768	4.44401	3.15062	5.06717	7.25757	3.1618	4.24076	2.08211	2.76832	4.98439	3.20606	5.10938	3.90683	2.86247	4.7696	3.17196	2.769	3.7152	2.99038	3.6915	2.19464	2.51835	4.19127	7.81276	4.84185	3.51893	2.49027	2.94261	2.36939	3.82669	3.42773	2.12065
Fgfrl1	ENSMUSG00000008090	5	1.968	2.32525	2.90846	2.47585	2.57323	2.51996	1.56931	2.28778	2.08282	1.99097	1.81668	2.52712	1.89965	2.14252	2.31089	1.75035	2.82819	3.16356	1.37822	1.47505	1.21456	2.6299	2.05239	3.84727	1.14961	1.22786	1.90831	3.0352	1.93842	2.18605	1.61531	1.21484	1.40628	1.50881	2.51835	1.93443	3.72882	2.21918	2.06996	1.40078	3.0477	2.53863	2.60911	0.856932	2.61003
4930432K21Rik	ENSMUSG00000008129	8	0.984	0.430601	1.14985	0.825284	0.492747	0.592932	0.482865	1.47072	1.04141	1.19458	0.75695	0.399019	0.759862	1.33907	1.24432	0.840166	1.76762	2.04701	0.648575	0.737523	0.867546	1.93782	1.3194	0.641211	1.40508	1.45111	0.954157	2.3848	2.11464	1.89458	1.13071	1.40174	1.58207	0.822988	1.79882	0.644811	0.532688	1.41221	1.86296	1.71206	1.47131	2.11553	3.65275	0.856932	1.46814
Fhl2	ENSMUSG00000008136	1	0	0.0861203	0	0	0.273748	0	0.482865	0.326826	0.173569	0.92912	1.36251	0.665032	0.759862	0.535629	0.711042	0	0.117841	0	0.405359	0.276571	0.347018	0	0	0	0	0.334871	0.272616	0	0	0	0	0.186898	0	0.137165	0.179882	0.161203	0.177563	0.201744	0	0.155642	0.210187	0.169242	0	0	0
Emc10	ENSMUSG00000008140	7	11.6674	13.607	14.2041	11.0038	14.8372	15.8609	13.5202	11.1121	19.4397	20.8388	13.4737	16.7588	14.4374	9.50742	14.3986	12.9526	20.6222	19.5396	11.7554	14.5661	13.7072	13.0111	19.0579	17.5264	23.3754	17.7482	12.813	17.1272	13.7452	14.2822	13.7301	14.765	10.8987	13.9908	12.4119	12.735	21.4851	27.6389	14.6967	13.3852	15.1334	15.4857	19.6553	14.7821	15.3339
Clstn3	ENSMUSG00000008153	6	1.968	3.10033	3.24665	2.75095	3.50398	2.37173	3.7422	6.53652	4.33921	3.84921	4.99587	2.52712	4.17924	2.67815	4.79953	3.36066	4.83149	4.65229	3.64823	1.75162	1.73509	4.29089	4.69119	4.70221	3.83203	4.79982	5.99756	3.0352	3.17196	3.06047	3.23061	3.92487	3.51571	4.52644	3.59765	4.67488	5.85957	3.63139	5.38189	4.20233	3.0477	3.13098	1.73941	4.49889	3.91505
Fbxw9	ENSMUSG00000008167	8	7.45028	6.8035	10.3487	5.63944	10.1287	7.70812	10.5023	9.64137	15.4476	15.6623	12.1112	15.0297	11.9678	9.90914	10.6656	8.96177	12.4912	12.282	6.08039	9.5878	7.11387	10.9349	10.995	12.6105	16.9887	8.59502	7.36064	14.092	12.8641	12.2419	7.915	7.38249	7.383	8.77854	8.45447	11.6066	11.1864	16.7447	8.48682	12.4513	13.9774	11.2546	16.6983	9.21202	11.582
Spib	ENSMUSG00000008193	7	0	0	0.135277	0	0	0	0	0.163413	0	0	0	0	0	0	0	0	0.117841	0	0	0.0921903	0	0	0	0	0	0	0	0	0	0.145737	0	0	0	0	0	0	0	0	0	0	0.105093	0.0846211	0	0.428466	0.326254
Fnbp4	ENSMUSG00000008200	2	13.4949	8.35367	11.1604	14.4425	12.2092	12.3033	15.9345	12.256	11.8027	10.4858	14.0793	11.1725	16.9069	14.0603	11.5544	13.1626	9.19162	9.30458	15.6469	9.77218	10.5841	10.9349	9.23577	10.4731	12.6457	10.7159	9.40526	13.008	11.983	11.5132	12.9224	10.9336	14.2386	13.1678	11.1527	11.929	13.1396	10.8942	10.9708	12.607	11.1399	12.4393	11.1322	12.6398	12.887
Cers4	ENSMUSG00000008206	8	2.53028	3.35869	2.84082	2.20076	2.79223	3.85406	3.50077	4.24874	2.25639	1.59278	2.42224	2.26111	2.08962	3.21378	3.19969	1.89037	3.77092	3.72183	1.94572	3.59542	1.56158	3.04515	3.22519	3.20606	2.81016	2.79059	3.4077	2.168	4.93416	3.20621	2.74602	3.92487	2.81257	2.19464	5.93612	3.54646	1.95319	2.82442	2.06996	1.71206	4.51901	2.62325	1.73941	2.78503	4.07817
Scrn3	ENSMUSG00000008226	2	1.68686	4.04765	1.7586	3.43868	1.69724	1.92703	2.77647	2.4512	1.38855	2.1237	1.21112	1.06405	2.08962	2.27642	1.06656	3.15062	0.589206	0.930458	1.45929	1.56724	1.21456	0.968911	1.0262	1.7099	1.02188	3.12546	4.08925	1.1924	3.17196	2.769	2.26143	1.96243	2.81257	1.23448	2.51835	2.41804	1.77563	0.605232	1.65596	1.40078	1.26112	2.03091	2.08729	1.2854	3.42567
Phax	ENSMUSG00000008301	18	17.5714	14.6404	18.0595	13.2045	18.1769	14.8233	19.7975	23.8583	20.134	16.5914	18.1668	17.6899	22.9858	22.2286	22.3978	16.3832	19.5616	17.8648	16.6197	18.899	16.3099	18.6861	16.7123	14.9616	22.609	16.4087	15.9481	16.6936	21.8513	16.7597	17.1222	20.9326	16.5238	17.1456	19.6072	15.4755	18.1114	21.5866	18.4226	17.2762	14.5029	18.0243	20.525	18.424	13.3764
Tle1	ENSMUSG00000008305	4	14.0571	14.5543	11.3633	16.093	12.5924	14.2304	11.9509	12.5828	11.8027	10.4858	13.0195	10.6405	10.2581	11.7838	9.95459	12.9526	10.2522	9.67676	14.2686	11.0628	12.3191	13.98	13.6338	12.8242	8.68594	12.7251	14.176	11.8156	12.6878	13.4078	11.7917	9.99907	13.5355	9.60153	9.53377	11.929	13.4948	10.4907	16.9736	14.6303	10.194	13.3701	10.6104	12.2113	13.8658
1700109H08Rik	ENSMUSG00000008307	5	0.140571	0.172241	0.135277	0.137547	0.109499	0	0.120716	0.326826	0	0.265463	0	0.399019	0.189965	0	0.355521	0	0.117841	0	0.162144	0.0921903	0	0.138416	0	0	0	0	0.272616	0.3252	0.17622	0	0.161531	0.186898	0	0.137165	0	0	0.355125	0	0.206996	0.155642	0.105093	0	0	0	0
Relt	ENSMUSG00000008318	7	0	0.516722	0.338193	0.687737	0.437997	0.296466	0.241432	0.326826	0.347137	0.398194	0.60556	0.931045	0.379931	0.535629	0.355521	0.630124	0.235682	0.558275	0.243216	0.184381	0.173509	0.415248	0.293199	0.427474	0.766407	0.446495	0.954157	0.6504	0.35244	0.291474	0.161531	0.186898	0.175786	0.822988	0.359765	0.644811	1.06538	0	0.620987	0.155642	0.31528	0.338484	1.21758	0.428466	0.163127
Snrpb2	ENSMUSG00000008333	2	145.351	98.0049	139.065	136.997	105.886	147.492	108.403	110.467	113.34	96.2303	78.8742	103.612	116.639	104.716	111.634	126.585	91.9162	129.706	123.716	110.536	151.994	126.789	109.656	131.235	125.818	85.5037	115.589	109.267	146.791	153.169	145.862	131.67	147.308	130.718	146.784	134.121	80.791	83.1185	122.955	127.159	119.911	127.185	111.322	123.398	141.757
Ubc	ENSMUSG00000008348	5	23.8971	32.1229	49.1056	29.8478	38.1057	34.2418	28.9719	28.9241	45.6485	38.2267	33.1544	41.232	36.4734	35.6193	43.018	41.7982	62.338	63.4572	29.1048	32.8198	31.5787	41.1095	43.5401	53.648	68.3379	27.1246	28.3521	50.5144	36.83	39.9319	42.6441	40.1832	41.837	39.7778	38.1351	44.0084	47.0541	52.6552	46.574	42.4902	45.5054	39.3488	53.9216	36.6339	39.4767
Prpf31	ENSMUSG00000008373	7	8.29371	11.1956	10.1458	11.4164	10.4024	9.93162	10.1402	8.66089	15.9683	11.5476	13.9279	12.9016	9.8782	9.64133	16.1762	8.96177	15.2015	16.0039	10.2151	11.616	10.0635	11.7654	13.927	8.33574	17.2442	8.59502	7.22433	10.6232	11.4543	9.91011	14.5378	11.4943	10.7229	11.2475	10.2533	11.123	15.0928	16.1395	14.2827	10.8949	10.6144	9.13908	10.7843	9.42625	8.15635
Sertad1	ENSMUSG00000008384	7	0.843428	2.32525	1.08222	1.65057	1.58774	1.18586	2.17289	2.77802	1.04141	2.25644	3.48197	2.66013	2.27959	2.67815	1.95537	1.5403	1.41409	0.558275	0.972862	1.19847	1.38807	1.24574	2.93199	1.28242	0.894141	1.56273	2.72616	1.7344	2.46708	1.74884	1.93837	1.49519	1.58207	0.960153	0.899412	2.25684	1.77563	3.2279	1.86296	0.93385	1.68149	1.43856	1.39152	1.2854	2.28378
[truncated: 45,769 more rows]
