# Supplementary material for: Identification of X-chromosomal genes that drive sex differences in embryonic stem cells through a hierarchical CRISPR screening approach
Source: Genome Biol. 2021 Apr 16;22:110. doi: 10.1186/s13059-021-02321-2 (PMC8051100; doi:10.1186/s13059-021-02321-2)
Supplement: Supplementary file 7 — Additional file 7: Table S6. IP-MS data for full length Klhl13 and the Kelch domain, showing LFQ (label-free quantification) protein intensities (log2), fold change (FC) and statistical comparison of GFP-Kelch vs GFP and D-GFP-Klhl13 vs D-GFP. [file 13059_2021_2321_MOESM7_ESM.xlsx]

## Sheet: Proteomics - IP
Gene	GFP_R1	GFP_R2	GFP_R3	GFP_Kelch_R1	GFP_Kelch_R2	GFP_Kelch_R3	D_GFP_R1	D_GFP_R2	D_GFP_R3	D_GFP_Klhl13_R1	D_GFP_Klhl13_R2	D_GFP_Klhl13_R3	FC_Kelch_Domain	P-value_Kelch_Domain	Hits_Kelch_Domain	FC_Klhl13	P-value_Klhl13	Hits_Klhl13
Aatf	27.5761	26.5951	25.4925	27.2002	26.942	26.2413	27.8524	27.9996	27.5319	26.9264	27.0113	28.5347	1.18093	0.737076	No	0.810092	0.603998	No
Abcf1	25.4273	24.5296	25.4772	25.4947	24.2861	25.6395	25.0269	25.0122	24.9454	25.9372	25.4702	25.0198	0.99681	0.993453	No	1.39562	0.144929	Yes
Abt1	25.2157	24.1509	23.5823	24.8466	24.6941	23.6966	25.0795	25.2342	24.9857	24.3653	24.5627	25.7785	1.06889	0.880374	No	0.871984	0.681758	No
Acin1	27.1577	27.7264	27.2966	26.4992	27.0179	26.5539	26.8628	26.6839	26.7786	26.4984	26.8478	26.1169	0.614188	0.041481	Yes	0.819386	0.256538	No
Actg1	30.0007	30.22	29.5456	30.1611	30.4678	29.755	30.672	30.5981	31.0707	29.6117	29.8879	31.7411	1.15338	0.512081	No	0.775538	0.620502	No
Actg2;Acta1;Actc1;Acta2	25.314	23.6919	20.7514	21.9671	24.5865	23.8928	NA	NA	NA	NA	NA	NA	1.17262	0.889219	No	NA	NA	NA
Actl6a	25.5479	26.153	26.2508	24.9097	26.0269	24.9498	25.0771	25.2387	25.4387	25.213	25.3178	24.3277	0.620536	0.182094	Yes	0.813003	0.417865	No
Actr2	22.42	22.8513	22.483	22.3681	24.1846	23.6076	24.2675	24.7386	25.4428	23.0988	23.3717	26.37	1.74351	0.22025	Yes	0.689633	0.652112	No
Actr3	23.3798	23.8858	23.3047	24.4728	24.5173	19.9939	25.142	24.6762	25.2402	23.7799	23.8964	26.0671	0.693161	0.74412	No	0.73799	0.596786	No
Aen	24.6612	24.0349	23.4212	24.4337	24.3093	23.6223	25.2739	24.8536	24.8045	23.9457	23.9551	25.7151	1.05897	0.859482	No	0.737794	0.509693	No
Ahctf1	26.9224	26.1988	24.8792	26.2772	26.2897	25.1244	27.0375	26.9056	26.5902	25.8985	26.015	27.3649	0.931069	0.89194	No	0.748294	0.440479	No
Aifm1	22.761	21.9265	21.9568	23.7583	23.9036	21.7166	NA	NA	NA	NA	NA	NA	1.88086	0.29502	Yes	NA	NA	NA
Aimp1	24.8773	23.2687	24.8374	26.1411	23.9432	25.9728	24.7999	25.1349	24.8901	27.5452	26.7069	25.3454	2.03434	0.310368	Yes	3.01236	0.0702764	Yes
Ajuba	21.8593	22.5919	21.8706	22.3005	20.9042	21.357	20.8164	21.2755	20.7561	20.6996	20.862	21.2016	0.665864	0.286445	No	0.980567	0.904182	No
Akap12	21.1489	22.6412	22.6631	23.483	22.7977	23.1047	NA	NA	NA	NA	NA	NA	1.96884	0.143935	Yes	NA	NA	NA
Akap17b	21.2256	23.4549	23.0113	21.2281	22.9457	23.1445	23.1042	23.1807	23.0135	23.2826	23.3067	21.9295	0.917345	0.898193	No	0.835184	0.600572	No
Akap8	21.9436	23.335	23.6884	21.4151	22.8265	23.0431	23.3754	23.1591	23.3955	23.4283	23.3803	23.1207	0.677956	0.4895	No	0.999857	0.998732	No
Alg13	21.7738	21.7223	20.9578	23.4674	22.1483	22.5884	21.4688	20.9221	21.4018	21.9423	22.6837	21.4304	2.37845	0.0560802	Yes	1.68719	0.134075	Yes
Alyref;Alyref2	28.0815	28.5909	28.7994	28.2534	28.8892	28.8264	28.3054	28.7446	28.9048	28.9468	29.3742	28.5434	1.12172	0.602987	No	1.23389	0.368454	No
Anxa2	27.0398	25.4409	21.27	26.7104	24.4795	21.9909	NA	NA	NA	NA	NA	NA	NA	NA	NA	NA	NA	NA
Aqr	20.7899	26.4086	25.7128	25.0467	26.2673	26.6792	25.9779	26.0916	26.0057	26.6143	26.1958	25.5046	3.23547	0.408188	Yes	1.05692	0.818179	No
Arglu1	30.8633	31.778	31.8916	31.5591	32.114	32.2571	32.0949	31.9968	32.6428	32.3251	32.4381	31.6874	1.38105	0.297192	No	0.936513	0.774171	No
Arl6ip4	29.8546	29.6474	30.2303	29.7501	29.4873	29.5757	29.5046	30.1761	30.7175	29.9908	30.3713	29.6648	0.808638	0.177104	No	0.917782	0.77561	No
Arpc1b	22.1833	23.4121	20.8476	23.2684	23.2063	22.9791	24.2379	24.1657	24.0639	22.1688	21.2054	24.8689	2.00498	0.249582	Yes	0.376792	0.26881	Yes
Arpc4	22.6258	22.9583	22.3735	22.969	22.7416	22.2632	24.3904	24.3693	25.155	22.3751	22.6751	25.7241	1.00376	0.984875	No	0.484053	0.395426	Yes
Atad3	25.0196	23.803	23.5891	25.2032	25.1466	24.8788	24.8204	25.1258	24.8452	24.7792	24.9675	25.5731	1.91715	0.108885	Yes	1.12985	0.533402	No
Atp2a2;Atp2a1	22.4151	22.6763	20.9114	22.4152	23.3873	22.063	21.9471	22.3298	22.3633	20.7598	21.9748	21.6654	1.53785	0.411406	No	0.595937	0.126742	Yes
Atp5a1	26.6125	27.0479	26.2611	26.6592	26.8664	26.0124	26.1767	26.463	26.3023	25.9336	25.5906	26.5293	0.915213	0.728623	No	0.814437	0.359701	No
Atp5b	26.0011	25.9175	25.2966	26.1608	26.1183	25.3599	25.1343	25.7453	25.7218	25.2921	25.0362	26.2334	1.10286	0.700911	No	0.990853	0.976062	No
Atrx	25.3744	25.1104	23.8076	25.0481	25.1994	24.184	25.6897	25.5415	25.4179	24.9038	24.8161	25.9638	1.03265	0.939979	No	0.800075	0.441561	No
Atxn2l	28.4632	26.4227	27.5144	28.7903	26.5733	28.3573	26.6623	26.8258	26.8571	28.6931	28.3556	27.2118	1.35684	0.649909	No	2.47101	0.0447629	Yes
AU019823	26.734	27.7237	27.9214	26.5063	27.2943	27.2588	27.0485	27.2375	27.7352	27.4511	27.5328	26.4782	0.737178	0.381975	No	0.878817	0.662295	No
Aurkb	25.9706	25.1963	24.8036	25.4969	25.5165	24.9053	26.3456	25.8329	26.0824	25.5351	25.6087	26.7	0.988091	0.967375	No	0.908135	0.748488	No
Baz1b	23.6084	25.2149	22.2014	23.937	25.9617	23.4022	22.8038	23.0714	23.4696	23.2836	21.8105	24.1912	1.692	0.551539	No	0.98635	0.979353	No
BC027231	23.4415	22.9689	22.3817	23.3628	23.2132	23.0611	23.9822	22.4136	23.845	23.7552	23.4933	24.4458	1.2156	0.426699	No	1.3991	0.447915	No
Bcas2	27.8398	29.7738	29.1843	27.6913	29.5851	29.3038	28.5548	28.8318	28.8959	28.9918	29.1023	28.3789	0.950956	0.933911	No	1.04499	0.810688	No
Bclaf1	28.9495	29.1127	29.0575	28.6114	28.7555	28.7062	28.8577	28.7495	28.9606	28.6883	28.9802	28.0018	0.785179	0.00547391	Yes	0.812722	0.369818	No
Bms1	27.7219	26.8495	26.3319	27.4646	27.3809	26.8409	28.2364	28.1382	28	27.2947	27.336	28.5522	1.19832	0.593175	No	0.759306	0.395842	No
Bop1	27.3877	26.3646	25.6998	27.2226	27.0049	26.1306	27.6688	27.6262	27.5478	26.7423	26.7318	28.2201	1.23282	0.637726	No	0.76693	0.482974	No
Brd9	25.5382	26.7474	26.7631	25.0329	26.481	26.405	26.1287	26.5536	26.554	26.2505	26.5588	25.5014	0.770255	0.577136	No	0.807477	0.42107	No
Brix1	25.9722	25.1717	24.8223	25.942	25.8694	25.1689	26.1926	26.2931	26.129	25.7581	25.5135	26.7567	1.26403	0.466271	No	0.873293	0.636885	No
Btf3	24.4508	24.2356	24.1123	24.4783	23.7396	24.3861	23.3687	23.9069	24.0907	24.7656	23.9506	23.6652	0.956024	0.809927	No	1.26434	0.43936	No
Bud13	26.1357	27.5962	27.462	25.5435	27.088	26.7255	26.6044	26.6951	26.791	26.998	27.1894	25.7171	0.654147	0.405594	No	0.957926	0.900411	No
Bud31	26.0112	27.9923	27.6056	26.0279	28.1243	27.9498	27.2826	27.1661	27.0074	27.6453	27.3789	26.6422	1.12064	0.864719	No	1.04977	0.832443	No
Bysl	26.4128	25.5466	24.8513	26.2402	26.0571	25.366	26.6345	26.5757	26.4303	25.8002	25.8764	27.1247	1.21772	0.616563	No	0.823755	0.554008	No
Cactin	24.7899	24.6282	25.1357	24.9358	24.4059	24.6506	24.8913	25.0786	24.8126	24.9532	25.2306	24.2753	0.878312	0.43131	No	0.927964	0.732736	No
Calml3	21.3284	22.1311	23.6032	21.1429	23.3817	22.9865	NA	NA	NA	NA	NA	NA	1.10913	0.883718	No	NA	NA	NA
Caprin1	29.5237	27.0171	28.6436	30.4309	27.3378	30.2519	28.0855	28.1445	28.3644	30.1967	29.4423	28.8406	1.92577	0.489135	No	2.45387	0.0320828	Yes
Capza2	23.1093	21.756	21.4445	23.0539	23.7827	22.4449	22.9738	22.781	24.18	22.1849	21.5536	25.0228	1.98691	0.197063	Yes	0.762513	0.751515	No
Cbll1	23.6108	25.3386	25.4888	21.1805	24.2869	24.0459	24.2104	21.5722	23.9024	24.6132	24.4969	23.0039	0.320496	0.231776	Yes	1.75281	0.4555	No
Cbx1	25.9157	25.5337	24.2653	25.7375	25.8994	24.6341	25.998	25.8426	26.0697	25.3146	25.162	26.9722	1.13713	0.785754	No	0.898864	0.8051	No
Cbx3	25.0454	24.6537	23.9263	24.9693	25.0007	24.3089	25.2079	24.8863	25.0085	24.4575	24.0786	25.8796	1.16301	0.613164	No	0.853215	0.701616	No
Cbx5	25.9308	25.8528	24.7649	26.0169	26.3335	24.947	26.398	26.3564	26.1641	25.5353	25.5938	27.0029	1.18893	0.680642	No	0.833847	0.617627	No
Ccdc12	25.6955	26.8644	26.9726	25.0604	26.3232	26.2616	26.4012	26.556	26.6524	26.52	26.7696	25.8411	0.646569	0.338898	No	0.895261	0.607636	No
Ccdc124	23.4375	21.2066	23.7089	23.1039	20.5061	22.7976	22.1238	21.7581	21.0677	23.4033	22.5916	22.415	0.637958	0.59999	No	2.2244	0.0565726	Yes
Ccdc137	24.0498	23.2745	21.6733	23.4538	23.8559	22.881	24.7211	24.1361	23.7775	23.3529	23.5869	25.2622	1.31738	0.626132	No	0.904873	0.838012	No
Ccdc86	25.1787	24.4541	23.7268	25.0651	24.9432	24.4418	25.4481	25.6281	25.7137	24.8691	24.9478	26.1244	1.28651	0.474092	No	0.821946	0.531412	No
Ccdc94	21.6928	22.7713	23.8742	21.4176	21.1747	22.3311	22.7961	21.3067	22.4181	22.5365	22.4998	22.0193	0.454306	0.189763	Yes	1.13148	0.727677	No
Cct2	22.3772	23.5127	19.8838	30.5144	30.3196	30.7415	23.4535	22.372	23.4429	24.4367	24.3953	25.2638	388.186	0.00134075	Yes	3.05071	0.0243996	Yes
Cct3	22.4845	22.1142	23.6055	30.5721	30.2253	30.5636	22.8639	21.7538	20.6426	23.518	22.5756	25.1364	210.68	7.55929e-05	Yes	3.97206	0.113485	Yes
Cct4	24.033	24.4748	21.7678	29.9193	29.5661	29.9981	24.4398	23.7176	23.6728	24.6424	24.5745	25.3813	84.6034	0.00165536	Yes	1.8956	0.0617398	Yes
Cct5	22.3421	22.3327	19.9655	30.317	30.17	30.5708	22.0123	21.385	19.8663	24.2061	20.173	23.0205	447.529	0.000385767	Yes	2.60035	0.366695	Yes
Cct6a	19.1448	23.3857	21.0435	30.1211	29.4786	30.1797	22.2395	21.2923	20.7157	22.8276	24.5237	23.1021	426.13	0.00218545	Yes	4.1948	0.0397122	Yes
Cct7	21.4137	22.167	21.3958	29.2646	28.641	29.0865	NA	NA	NA	NA	NA	NA	161.856	2.00222e-05	Yes	NA	NA	NA
Cct8	23.3329	24.6609	19.2278	30.9232	30.739	31.0723	24.3462	23.84	23.5099	25.005	25.0125	25.3817	363.118	0.00655427	Yes	2.3528	0.0106629	Yes
Cd2bp2	24.5261	26.9223	26.0011	24.0696	26.6608	25.2306	25.0033	25.4852	25.5719	25.4672	26.1157	24.6194	0.709023	0.653383	No	1.0333	0.924417	No
Cd3eap	25.4831	25.993	25.7187	25.0832	25.7893	25.45	26.2037	26.205	26.3408	25.9037	25.8994	26.3598	0.817468	0.31206	No	0.873243	0.287219	No
Cdc40	27.0116	29.0742	28.9354	26.9248	28.7717	28.6739	28.2449	28.4356	28.6778	28.4142	28.5809	27.7907	0.860399	0.820631	No	0.876107	0.520393	No
Cdc5l	29.9875	31.8725	31.4889	29.6519	31.5416	31.3056	30.8074	30.9704	31.086	31.19	31.2786	30.2721	0.821747	0.749275	No	0.971951	0.907504	No
Cdca2	23.9668	23.7263	22.2997	23.7259	23.5722	23.3335	24.4308	23.8471	24.2584	23.8015	23.6851	24.6716	1.15901	0.709813	No	0.916352	0.74132	No
Cdca8	26.9012	25.9978	25.6408	26.6889	26.3623	25.784	27.0758	27.0982	27.0315	26.4018	26.3945	27.6262	1.07065	0.840588	No	0.834517	0.558841	No
Cdk1;Cdk3;Cdk2	21.2909	22.8785	21.5125	22.9846	22.8018	22.6903	NA	NA	NA	NA	NA	NA	1.90738	0.138099	Yes	NA	NA	NA
Cdk11b	23.3207	24.1051	23.1277	22.7463	23.2502	22.757	23.3042	23.3088	23.2954	21.2417	23.1827	21.6927	0.659772	0.154235	Yes	0.416442	0.0974431	Yes
Cdk12	23.6213	23.5281	23.9766	23.5885	23.322	23.2316	24.3222	23.7284	23.8403	23.8102	24.0022	23.9126	0.796644	0.131887	No	0.962397	0.785983	No
Cebpz	27.5871	26.6155	26.1351	27.0441	26.9094	26.0234	27.8731	27.6999	27.6073	26.6934	27.023	28.1598	0.920001	0.832733	No	0.739833	0.389624	No
Cenpc	22.1885	21.1763	21.4109	21.9814	21.9974	22.3	22.3392	22.146	22.6371	22.0149	21.8642	23.2541	1.41525	0.195741	Yes	1.00251	0.994146	No
Cenpv	25.699	24.5504	24.3039	25.2645	24.7541	23.9389	25.8072	25.6336	25.5152	24.4198	24.8	26.1068	0.871405	0.748366	No	0.686267	0.353454	No
Cfap20	26.7361	27.0488	26.8756	26.5553	27.1239	27.1008	26.4998	26.7618	26.1312	26.2298	26.826	25.7583	1.02797	0.856675	No	0.874859	0.619572	No
Cfl1	26.6096	26.1557	25.2326	26.2452	25.1436	24.6111	25.9858	26.1761	25.9279	24.5398	24.9276	26.715	0.630243	0.349379	No	0.643604	0.398981	No
Chchd3	22.0471	23.0971	20.8504	23.1455	22.9585	20.9266	24.758	23.3907	23.4935	22.8617	23.4229	25.0792	1.27043	0.737855	No	0.937714	0.913016	No
Cherp	29.6943	28.9443	29.7327	29.283	28.7214	29.0812	28.9427	29.4097	29.212	29.1897	29.4392	28.4276	0.742998	0.232319	No	0.889277	0.637937	No
Chtop	27.3027	28.069	27.9883	27.0422	27.6975	27.3734	27.3498	27.8626	28.0006	27.6933	27.9444	27.0158	0.749692	0.248552	No	0.878767	0.613347	No
Cir1	26.8757	26.8192	27.4281	27.2294	26.9272	27.1461	26.7516	27.1588	27.6678	27.3122	27.5137	26.6891	1.04238	0.793589	No	0.985503	0.956512	No
Cirh1a	25.1847	24.1344	23.8706	25.2763	24.6794	23.9542	25.6093	25.2895	25.4057	24.6375	24.5823	25.9366	1.18107	0.687209	No	0.766996	0.445115	No
Ckap2l	22.1848	22.7804	22.7301	22.5258	22.9565	21.9587	NA	NA	NA	NA	NA	NA	0.942921	0.818572	No	NA	NA	NA
Ckb	23.684	23.7714	20.1321	23.6853	23.5912	23.3955	23.8786	24.1425	23.9983	22.9352	23.2831	24.4559	2.03938	0.440513	Yes	0.732852	0.390707	No
Clasrp	24.5473	25.9968	24.6872	24.0547	25.5254	24.0334	24.2213	24.2752	24.3603	24.4659	24.1768	22.2608	0.688122	0.469685	No	0.636798	0.400719	No
Clk1;Clk4	22.5721	22.8843	21.9863	23.1119	21.0959	21.2194	21.0861	21.8103	22.025	20.8985	22.1568	22.9364	0.627693	0.393649	No	1.28055	0.616531	No
Cmss1	23.6273	22.6569	22.8724	23.0094	22.9399	22.4635	24.3634	24.1096	24.2581	23.2659	23.8741	24.8081	0.842119	0.507011	No	0.834485	0.596489	No
Cpsf1	23.7651	27.1763	26.7446	25.6674	26.9477	27.1622	26.5803	26.6842	26.3998	26.9923	26.8192	25.7274	1.6213	0.583199	No	0.971454	0.922712	No
Cpsf2	24.461	25.9848	26.0578	24.9066	25.408	25.6547	25.324	25.56	25.4429	25.7249	25.8362	24.7293	0.883862	0.768398	No	0.991584	0.974492	No
Cpsf3	21.2498	23.9789	24.5851	20.6257	24.6239	24.6331	23.9866	23.9232	24.048	24.7745	24.1824	23.7656	1.01606	0.989756	No	1.19322	0.436234	No
Cpsf4	21.0372	22.9749	21.3688	21.6554	23.2025	22.8894	22.5661	20.8307	21.1879	22.8636	22.9493	23.6739	1.72763	0.3592	Yes	3.1039	0.0499189	Yes
Cpsf6	21.3959	21.9833	22.9581	23.2005	20.3772	21.3364	NA	NA	NA	NA	NA	NA	0.719785	0.642338	No	NA	NA	NA
Crnkl1	26.5744	28.0701	28.0751	25.9677	27.4517	27.5098	27.4702	27.7189	27.7367	27.696	27.9398	26.7394	0.661217	0.44787	No	0.880541	0.651233	No
Crocc	22.6061	21.2841	23.009	21.0157	25.0183	24.6416	NA	NA	NA	NA	NA	NA	2.39293	0.412764	Yes	NA	NA	NA
Csnk2a1	21.9377	23.8683	21.6426	23.0755	24.5651	23.8753	22.7719	22.7741	22.6904	23.5841	23.4923	22.9306	2.5593	0.173601	Yes	1.5054	0.0457772	Yes
Cstf2	22.8215	23.8782	24.0459	22.9863	22.9782	23.0531	23.0869	23.6654	23.4851	23.2524	23.6149	22.8104	0.67082	0.207981	Yes	0.878728	0.553371	No
Ctnnbl1	26.3041	28.9443	28.3129	25.7316	28.4654	27.7191	27.2316	27.5048	27.7331	27.4428	27.5626	26.3524	0.683775	0.655561	No	0.773504	0.418682	No
Cttn	21.9716	23.3302	21.6086	23.41	24.02	22.8807	23.9991	23.7263	25.1787	22.8316	23.0077	25.728	2.19379	0.14093	Yes	0.734267	0.689822	No
Cul4b	23.3279	23.2133	21.8669	22.7185	22.3809	21.8889	22.3055	22.312	20.4065	22.2696	21.7265	20.6593	0.720323	0.420153	No	0.918372	0.884108	No
Cwc15	27.8771	30.3174	29.6245	27.3816	29.6554	29.0512	28.697	28.7295	29.215	28.9676	29.0035	27.722	0.670377	0.593015	No	0.803201	0.524006	No
Cwc22;Gm13695;Gm13697	22.6257	25.1779	25.2334	23.3648	25.1068	24.4882	24.4179	24.6129	24.901	24.645	24.7592	23.4619	0.98231	0.980689	No	0.781746	0.462676	No
Cwc25	22.4156	23.9131	24.1943	23.7222	23.7329	23.6865	23.896	23.8728	24.1809	23.9646	21.636	23.4614	1.15366	0.727763	No	0.513159	0.249094	Yes
Cwc27	23.8361	25.8754	25.7001	23.3084	25.1276	24.6518	24.6496	24.9776	24.8066	24.9057	24.7324	24.216	0.584557	0.413688	No	0.874647	0.444046	No
Cwf19l2	27.1738	27.2182	28.3907	27.1266	27.0972	27.6574	27.4306	27.8548	28.0255	27.805	28.1759	27.0852	0.811984	0.530458	No	0.944978	0.834311	No
D2Wsu81e	25.4803	26.5628	26.1671	25.3387	26.5657	26.1345	26.5474	26.1007	26.2777	25.9573	25.8644	26.483	0.961213	0.910846	No	0.866313	0.423147	No
Dars	25.5142	23.6438	24.9927	26.4208	24.1732	26.3049	25.4978	25.6625	25.4539	27.8395	26.9364	26.0291	1.88698	0.375221	Yes	2.63345	0.0567745	Yes
Dcaf13	26.0172	25.2746	23.6176	26.1868	26.0965	25.3727	26.6558	26.7561	26.7457	26.0216	26.3549	27.5393	1.88621	0.291804	Yes	0.945642	0.869816	No
Ddx1	23.9009	23.008	21.9628	24.153	23.1406	23.403	23.358	21.4107	23.3095	23.3958	23.4325	23.6619	1.52447	0.393632	No	1.74597	0.281573	Yes
Ddx10	26.7269	26.0235	25.1524	26.528	26.0187	25.4697	27.2109	26.9372	26.9411	25.8305	26.1037	27.2829	1.02661	0.948229	No	0.648839	0.241879	Yes
Ddx17	25.2166	26.3759	25.9879	25.1157	26.0336	26.0367	26.1472	26.0513	26.1465	26.3201	26.1586	25.9183	0.912897	0.788434	No	1.0121	0.892906	No
Ddx18	28.6554	27.626	27.2563	28.4219	28.192	27.6908	28.9756	28.8699	28.7005	28.1738	28.1752	29.3812	1.19391	0.616013	No	0.828187	0.543505	No
Ddx20	23.0517	24.0838	24.278	23.4584	24.0099	23.5559	23.5853	23.6136	23.8934	24.0799	24.3281	23.3009	0.913993	0.771104	No	1.15312	0.561085	No
Ddx21	31.6031	30.6159	30.1215	31.4436	31.2289	30.3899	32.1236	32.0033	31.8882	31.1099	31.1756	32.5539	1.18151	0.679661	No	0.762153	0.456336	No
Ddx23	26.6764	28.6391	28.6268	26.9949	28.5172	28.2256	27.5225	27.8733	27.8592	28.1475	28.2556	27.2126	0.953801	0.93627	No	1.08694	0.748692	No
Ddx24	27.133	26.1189	25.7513	26.6234	26.2609	25.9102	27.1705	27.0772	26.737	26.4573	26.1871	27.4015	0.952889	0.887419	No	0.805005	0.468313	No
Ddx27	27.9343	27.172	26.5936	27.771	27.719	26.9604	28.3546	28.1466	28.1252	27.4118	27.3083	28.8095	1.18933	0.621575	No	0.77616	0.496707	No
Ddx39a	25.2205	26.4019	26.1486	25.1856	25.947	25.8032	25.6153	25.4403	26.092	25.4553	25.4708	25.6592	0.8245	0.551189	No	0.878157	0.41322	No
Ddx39b	25.8531	26.3094	26.2574	25.3829	25.8078	25.6791	25.8277	25.5695	25.8702	25.6179	25.496	25.3904	0.698982	0.0540897	Yes	0.838368	0.090774	No
Ddx3x;D1Pas1	26.0017	26.972	26.1271	25.9463	26.6455	26.3793	26.2543	25.7906	26.2467	26.5829	26.4052	26.0767	0.970478	0.911796	No	1.19561	0.2934	No
Ddx41	29.8132	30.6297	30.7698	30.1727	30.4341	30.8824	30.5359	30.9081	30.9027	30.8159	31.0334	30.5714	1.06599	0.812133	No	1.01724	0.898536	No
Ddx42	24.2701	25.8906	26.293	23.9862	25.4028	25.2303	25.4222	25.3355	25.7866	25.0676	25.5905	24.69	0.654534	0.4675	No	0.758524	0.248409	No
Ddx46	31.9217	30.5461	31.2427	32.2789	30.4452	30.7422	30.4665	30.9614	30.6809	30.8352	30.9283	30.2118	0.945136	0.912181	No	0.969612	0.875525	No
Ddx47	26.3989	25.6354	25.2257	26.4851	26.5853	25.8875	26.852	26.7356	26.6269	26.4023	26.2017	27.4982	1.48044	0.236648	Yes	0.974414	0.931404	No
Ddx49	23.4452	22.9828	21.1415	23.2843	23.2588	22.8238	24.6434	23.727	24.378	23.1218	23.0611	25.1721	1.51484	0.451703	No	0.724732	0.566911	No
Ddx5	28.8585	30.058	29.3645	29.0818	29.8729	29.4127	29.3471	29.368	29.5881	29.5073	29.4318	29.3582	1.02014	0.94826	No	0.998607	0.982914	No
Ddx50	25.0786	24.913	25.063	25.3783	24.8449	24.4668	25.6252	25.4114	25.5607	25.0418	25.4537	25.7744	0.919212	0.675505	No	0.927162	0.647799	No
Ddx51	26.2614	25.3412	24.4003	25.7959	25.7733	24.8793	26.5868	26.202	26.2203	25.364	25.5906	26.8255	1.10841	0.821426	No	0.752802	0.433634	No
Ddx52	25.9382	24.9721	24.5509	25.6859	25.442	24.7574	26.1957	26.1889	25.8466	25.2107	25.2793	26.4812	1.10292	0.789777	No	0.747425	0.382339	No
Ddx54	26.3342	25.6608	25.0301	26.0795	25.7982	24.8589	26.64	26.2947	26.3003	25.8369	25.8843	27.0385	0.935528	0.864163	No	0.895983	0.71826	No
Ddx56	26.7816	26.2306	25.5468	26.5708	26.7695	25.7098	27.3932	27.3954	27.3139	26.4269	26.6195	27.9867	1.12013	0.751777	No	0.781078	0.508645	No
Ddx6	23.3177	23.8028	24.7857	24.1321	24.4156	26.2146	24.1116	24.4898	24.5997	26.172	25.6501	25.0295	1.93462	0.290393	Yes	2.32432	0.0282214	Yes
Dgcr14	22.1357	23.1657	23.5783	22.1985	22.2555	22.6863	22.7384	23.2447	23.4674	22.8867	23.6958	22.2633	0.669049	0.272235	No	0.869633	0.688586	No
Dhx15	28.8009	28.9407	29.1759	29.1166	29.1784	29.2787	29.0066	29.1714	29.2642	29.2165	29.2069	29.1773	1.16369	0.140347	No	1.03728	0.526601	No
Dhx16	24.257	26.3768	25.8254	24.04	25.5917	25.0977	25.1773	25.6229	25.5955	25.4488	25.7317	24.2293	0.670541	0.502198	No	0.796302	0.533606	No
Dhx30	24.2725	23.8395	23.6596	25.5181	23.9924	25.266	23.7258	23.7867	23.936	25.2707	24.6908	24.5575	2.00225	0.118877	Yes	2.03289	0.0108565	Yes
Dhx33	25.1029	24.5158	24.2081	24.3707	24.1556	23.4677	25.4779	25.0269	24.8165	24.2345	24.3871	25.4911	0.654786	0.181549	Yes	0.756375	0.413018	No
Dhx35	27.5004	27.7133	28.6342	27.7099	27.4901	28.1328	28.1455	28.1277	28.3498	28.2744	28.4613	27.7371	0.887824	0.686834	No	0.965886	0.837248	No
Dhx37	24.6557	24.0392	23.4511	23.9899	24.0772	23.6642	25.0686	24.832	24.9313	24.1441	24.2079	25.7674	0.908622	0.72747	No	0.84822	0.680178	No
Dhx8	25.4197	25.8277	26.3263	25.5417	25.6498	25.5632	25.3908	25.9335	25.9872	25.8679	26.1999	25.1856	0.827592	0.359835	No	0.986658	0.95899	No
Dhx9	27.2052	27.2099	27.8678	27.5068	27.296	27.9033	28.2881	28.2581	28.4919	28.1676	28.4019	28.3729	1.10271	0.644433	No	0.978138	0.774561	No
Dimt1	24.9025	23.9951	23.6579	25.3305	24.8296	24.6016	25.0138	25.123	25.0014	24.2475	24.7626	25.9849	1.66491	0.161999	Yes	0.967442	0.930802	No
Dis3	22.6091	21.5712	22.3422	22.3412	22.3123	21.6773	22.6886	22.5411	22.6452	21.2947	21.2931	24.257	0.956669	0.87433	No	0.788199	0.745864	No
Dkc1	27.9774	26.7179	25.8842	27.837	27.7046	25.9373	27.0093	26.9731	26.833	26.3612	26.0282	27.4523	1.23097	0.745871	No	0.798528	0.495562	No
Dnaja1	22.0124	22.2048	23.7512	24.001	24.4902	23.9288	23.3328	22.0478	21.0521	23.3152	20.6122	23.6708	2.7969	0.0621362	Yes	1.30901	0.756492	No
Dnaja2	21.3756	21.026	21.4826	23.9877	22.4945	22.7572	NA	NA	NA	NA	NA	NA	3.44629	0.02056	Yes	NA	NA	NA
Dnajb6	23.8423	23.95	24.1261	24.5035	23.6479	24.2576	23.9037	23.8391	23.8937	24.3038	19.9764	21.4903	1.12001	0.573971	No	0.257857	0.197919	Yes
Dnajc21	23.9139	22.682	22.9664	24.477	22.8601	24.171	21.9455	22.1969	20.7719	23.9261	21.3617	23.2193	1.56766	0.354645	No	2.29355	0.245989	Yes
Dnajc7	21.9757	22.0907	22.0132	22.9696	23.0638	22.5975	NA	NA	NA	NA	NA	NA	1.80302	0.00436496	Yes	NA	NA	NA
Dnttip2	27.8276	26.902	26.4472	27.2577	27.1107	26.2571	28.0347	28.1129	27.7561	26.8963	27.1142	28.4799	0.880403	0.737858	No	0.721409	0.405587	No
Dppa2	22.9469	24.0972	21.8223	23.3352	23.5859	23.1687	NA	NA	NA	NA	NA	NA	1.32666	0.574432	No	NA	NA	NA
Dppa4	22.0897	22.6242	20.3283	22.5013	22.935	22.0616	21.5829	20.9352	20.2608	22.0293	20.6902	21.0213	1.76367	0.329549	Yes	1.24892	0.594266	No
Dynll2;Dynll1;BC048507	21.9011	22.4381	21.784	21.6247	22.7595	22.6652	NA	NA	NA	NA	NA	NA	1.23862	0.498836	No	NA	NA	NA
Ebna1bp2	28.5294	27.6376	27.1048	28.1672	27.9837	27.3034	28.7299	28.5037	28.5479	27.8853	27.8	28.986	1.04307	0.907505	No	0.773734	0.394316	No
Eef1a1	28.2544	28.1031	27.9709	28.1165	28.0741	27.9081	27.9317	27.9968	28.2204	27.6158	27.3208	28.6237	0.948325	0.501314	No	0.872852	0.652648	No
Eef1b	24.5653	24.5017	23.2898	24.4344	20.9977	21.7023	23.8009	23.8974	23.8749	23.6229	22.6603	24.1717	0.299203	0.197392	Yes	0.772262	0.447068	No
Eef1d	25.7509	25.3642	24.4404	25.3361	24.8361	24.4751	24.0486	25.0414	24.3093	24.8671	24.2996	24.8956	0.810706	0.548038	No	1.16552	0.567292	No
Eef1g	24.2879	24.3621	23.4997	23.9807	23.3728	23.3392	23.3144	23.9422	23.5491	23.4727	23.0966	24.2146	0.714171	0.232876	No	0.994997	0.985571	No
Eef2	25.0399	25.6176	24.8251	25.4031	25.0355	24.4801	24.7312	24.7839	24.4061	24.4232	24.153	24.9573	0.877849	0.627076	No	0.914327	0.650407	No
Eftud2	28.6895	31.4114	30.6608	29.2267	31.542	31.3612	30.4634	30.5326	30.6105	31.0053	30.6103	29.9777	1.37178	0.699896	No	0.996963	0.989111	No
Eif1ax;Eif1a	23.9253	26.3766	26.6791	24.1465	26.0989	26.3513	25.8868	26.312	26.6486	26.0314	26.1317	26.3001	0.915035	0.91415	No	0.915061	0.613179	No
Eif2s1	26.5891	24.9694	25.8461	26.9714	25.0144	26.7817	25.5963	25.9724	26.0055	27.1849	26.3316	26.7514	1.37012	0.591221	No	1.86336	0.0323717	Yes
Eif2s2	26.6	24.4101	25.7785	26.7829	24.7914	26.3173	25.3249	25.4054	25.6654	26.4032	25.7793	25.8841	1.29027	0.696684	No	1.4712	0.0633905	Yes
Eif2s3x;Eif2s3y	27.6901	25.7861	26.8071	27.8076	25.7304	27.3437	26.5527	26.4714	26.3607	27.4658	27.122	27.1365	1.14826	0.823157	No	1.71697	0.00339232	Yes
Eif3b	23.1773	22.6236	20.9895	22.8613	22.0283	22.439	21.8447	22.1942	21.2854	22.636	21.5091	21.6678	1.13242	0.810201	No	1.11949	0.730386	No
Eif3e	23.7377	21.8707	21.7495	23.9941	22.3431	21.9368	NA	NA	NA	NA	NA	NA	1.23573	0.751426	No	NA	NA	NA
Eif4a1;Eif4a2	24.5478	24.2859	23.9779	24.2623	24.4751	24.9842	24.7801	24.3682	25.0387	24.0764	24.1659	25.3756	1.23397	0.324406	No	0.876819	0.702604	No
Eif4a3;Gm8994	27.4411	28.7297	28.6526	27.4892	28.4722	28.5666	28.2838	28.2481	28.5982	28.4086	28.5201	27.9216	0.934018	0.864435	No	0.937401	0.686537	No
Eif4g1	25.5255	23.3605	23.9048	25.2321	23.2564	23.9657	22.9248	23.5194	23.0732	24.0861	23.6196	22.6843	0.925173	0.903591	No	1.22339	0.552586	No
Eif5a2;Eif5a	23.464	21.4759	22.001	21.9841	21.7086	22.3289	NA	NA	NA	NA	NA	NA	NA	NA	NA	NA	NA	NA
Eif5b	25.3371	24.0261	25.3951	25.7171	24.7861	25.7201	24.4179	24.8262	25.2473	25.645	25.6529	25.0632	1.40284	0.420449	No	1.54029	0.113865	Yes
Eif6	28.0136	26.7591	26.0213	27.546	26.7259	25.9915	27.2817	27.4975	26.9939	26.4746	26.5663	27.6599	0.884585	0.821533	No	0.780553	0.430169	No
Elavl1	21.5092	25.1728	25.5253	24.8988	25.1641	25.727	25.4807	25.0504	25.7295	25.7464	25.7517	25.5621	2.2882	0.412566	Yes	1.20293	0.269077	No
Emg1	26.7165	26.1112	25.6698	26.7079	26.4375	25.9192	27.6183	27.4104	27.07	26.7196	26.5782	28.0243	1.14004	0.646201	No	0.835742	0.623338	No
Eno1	26.2919	26.7343	25.1613	25.872	25.5914	25.1998	26.5166	26.032	26.1431	25.2092	24.9728	26.7363	0.703165	0.373257	No	0.66382	0.359625	No
Eny2	24.1974	26.0166	25.1294	24.5596	26.2502	24.9514	24.7828	24.9351	25.0723	24.9573	24.8607	24.9997	1.10138	0.858459	No	1.00636	0.92654	No
Eprs	26.3303	25.4625	26.5875	26.9987	25.2478	26.9093	26.2726	26.3116	26.3139	28.5441	27.8805	26.3866	1.19624	0.716602	No	2.46977	0.110442	Yes
Erh	28.4734	28.5537	28.7499	27.9478	27.9445	27.9287	27.7044	28.1704	28.3003	27.74	28.2225	27.3258	0.636394	0.00137512	Yes	0.814722	0.402516	No
Esco2	22.7532	22.3534	22.2431	23.1854	23.0615	23.2322	23.0633	21.6435	22.518	23.2432	23.062	22.9032	1.63559	0.0121386	Yes	1.58138	0.194781	Yes
Esf1	25.4328	24.544	23.2991	25.3658	25.5268	24.3138	25.8115	25.93	26.0094	24.8915	25.047	26.6906	1.56215	0.425669	No	0.771695	0.553213	No
Exosc1	24.0564	21.5845	21.2004	24.2423	23.8925	23.4857	25.0321	24.4332	24.0545	23.6472	23.8504	24.8581	3.01687	0.158807	Yes	0.764188	0.455707	No
Exosc10	25.583	25.0487	24.1416	25.4105	25.4886	24.5181	26.1356	25.8944	25.8332	25.3869	25.1776	26.4526	1.16041	0.702744	No	0.822439	0.524947	No
Exosc2	25.103	24.6969	24.6732	25.407	25.0028	24.658	26.1348	25.6725	25.8221	25.2988	25.0848	26.3754	1.1473	0.484299	No	0.817833	0.529488	No
Exosc3	21.6616	21.9164	22.4121	19.7175	23.1597	22.8837	21.8828	22.0055	23.6293	23.203	23.5024	24.6645	0.948384	0.949125	No	2.43524	0.148213	Yes
Exosc4	24.669	24.3038	23.919	24.8717	24.3504	23.9144	25.4361	25.2292	24.8819	24.6171	24.5962	25.6622	1.05816	0.827837	No	0.856251	0.594163	No
Exosc5	23.2402	23.0335	22.8603	23.5897	23.8293	22.7902	24.1889	23.8064	23.7446	23.4868	23.1009	24.763	1.282	0.342106	No	0.914004	0.815659	No
Exosc6	24.484	24.3836	22.6462	20.4999	24.5312	24.1681	25.3863	24.8113	24.8857	24.6344	24.4194	25.5264	0.585781	0.615514	No	0.890274	0.684886	No
Exosc7	22.7621	23.3594	21.4583	23.4742	23.2115	23.0137	24.5124	24.2375	23.7063	23.5853	23.3716	24.5519	1.63185	0.287914	Yes	0.803409	0.506573	No
Exosc8	22.0669	23.334	22.9091	23.1633	23.2485	22.801	23.8655	23.4336	23.8626	23.4095	22.9457	24.5365	1.23193	0.490459	No	0.939521	0.864199	No
Exosc9	24.7193	23.9983	23.7324	24.9069	24.189	23.7579	25.0421	25.0408	24.8187	24.6687	24.6505	25.5715	1.09779	0.778014	No	0.997508	0.991375	No
Fam133b	29.0929	28.2806	29.1166	28.3339	27.5978	27.9425	28.481	21.8502	29.2757	28.4451	29.3191	21.2918	0.546407	0.0660885	Yes	0.880484	0.960276	No
Fam207a	25.1382	24.3711	23.5826	24.3823	24.4879	23.6416	25.3266	25.0437	25.0679	24.3133	23.9911	25.4144	0.874593	0.729948	No	0.672158	0.26293	Yes
Fam32a	23.9183	24.7094	25.3059	23.9203	25.1303	25.5636	24.5999	25.3144	25.7196	25.8297	25.92	25.1342	1.17029	0.738969	No	1.33485	0.367827	No
Fbl	29.3688	28.5095	28.0765	29.2797	29.473	28.3935	29.9251	30.0449	29.7788	28.9722	29.1057	30.481	1.31688	0.475336	No	0.759638	0.462234	No
Fbll1	22.8406	22.587	20.1409	21.7899	26.2875	25.8288	26.7787	26.5983	26.7969	26.281	26.4547	28.4234	6.86472	0.171032	Yes	1.25562	0.658914	No
Fbxo28	22.1054	21.7353	22.4397	21.935	21.3409	21.7169	21.5944	21.7632	21.6277	21.94	21.5853	21.5004	0.742662	0.183673	No	1.0094	0.929913	No
Fcf1	23.1077	22.6253	21.7568	23.083	23.0696	22.3322	24.4759	24.1013	23.4219	22.9533	22.9375	24.5347	1.25846	0.516495	No	0.695184	0.440435	No
Fip1l1	26.7486	27.8738	28.4689	26.3529	27.2145	27.3441	27.5563	27.7067	27.4139	27.6158	27.8968	26.6179	0.60431	0.287401	Yes	0.881398	0.670311	No
Fkbp1a	22.005	21.1675	21.1012	20.8993	21.0725	20.0732	30.0227	30.8148	31.0063	28.0246	28.6299	28.2338	0.597539	0.154517	Yes	0.200474	0.00267866	Yes
Fkbp4	22.8149	23.057	20.6387	23.706	23.0705	22.6716	22.6753	23.0904	22.7893	22.373	21.8667	22.6469	1.97136	0.301342	Yes	0.680126	0.0991247	Yes
Flna	23.4648	23.6264	22.7219	23.3432	23.4661	20.8289	21.3651	23.5305	23.9019	20.6164	21.8484	23.6203	0.604998	0.467193	No	0.534353	0.485281	No
Fmr1	27.7484	26.1525	27.2402	28.278	26.3047	28.0726	26.2858	26.395	26.6726	28.2229	27.8595	26.9187	1.41882	0.554552	No	2.32286	0.0399439	Yes
Fn1	21.4072	21.2638	23.0074	22.3606	23.7109	23.5495	24.706	23.7107	24.0988	23.3815	23.7057	25.7447	2.48662	0.134738	Yes	1.07582	0.900813	No
Fnbp4	25.7315	27.6085	26.1629	25.0469	26.8625	25.9066	25.7068	25.8402	26.0009	25.797	25.9315	24.8492	0.677238	0.507149	No	0.799182	0.409024	No
Frg1	26.5048	28.466	29.1752	26.8067	28.8136	29.0943	28.6179	29.1312	29.2459	29.1039	29.2607	28.2106	1.1404	0.868671	No	0.907535	0.731136	No
Ftsj3	28.8551	27.9267	27.045	28.4873	28.3292	27.5947	29.0739	28.9203	28.8892	28.1144	28.1385	29.4191	1.14459	0.758015	No	0.755878	0.40553	No
Fubp3	23.5339	23.7557	23.5589	22.9203	23.4506	22.9502	23.5694	23.7733	24.0013	23.5291	23.2928	23.9386	0.702639	0.0518479	Yes	0.873864	0.438225	No
Fxr1	28.7833	27.3773	28.3083	29.4533	27.7438	29.2546	27.5019	27.6589	27.7445	29.2954	28.946	28.2862	1.58108	0.385879	No	2.30926	0.0165689	Yes
Fxr2	27.1909	25.468	26.2567	27.5413	25.885	27.3452	25.9637	26.0709	25.9755	27.4622	27.3217	26.3296	1.53544	0.439699	No	2.04831	0.0445961	Yes
Fyttd1	25.1512	25.97	25.936	24.6103	25.241	24.9139	25.1749	25.3137	25.4785	25.0814	25.3347	24.7279	0.588856	0.0775543	Yes	0.826826	0.235443	No
G3bp1	29.7737	26.3852	28.7279	30.1677	27.1174	29.7449	27.5848	27.8744	28.2763	29.5688	29.1593	28.5228	1.64082	0.632808	No	2.25287	0.0324217	Yes
G3bp2	29.1769	26.392	28.496	29.7784	27.2095	29.5532	27.3293	27.7222	28.0004	29.6525	29.0333	28.406	1.77198	0.520635	No	2.5432	0.0301706	Yes
Gapdh;Gm3839	29.1795	29.728	28.7314	29.1189	29.9787	29.186	29.1761	29.1292	29.1214	28.671	28.3337	29.72	1.16062	0.618832	No	0.850272	0.605252	No
Gar1	26.2913	25.4816	23.9138	26.0503	25.5408	24.0147	25.8025	25.3855	24.9624	24.5931	24.4646	25.8246	0.981464	0.978186	No	0.746021	0.442709	No
Gdf3	23.9449	23.7608	23.5653	24.4372	24.1084	24.2947	24.0368	23.9758	23.7975	24.7633	24.5042	24.0125	1.43702	0.0226875	Yes	1.40439	0.101851	Yes
Gemin5	22.6995	23.2679	21.687	22.5815	23.3721	23.1422	22.0351	22.0357	21.2216	23.3167	21.8675	22.8435	1.3952	0.406567	No	1.8813	0.145682	Yes
Gigyf2	23.5718	22.2272	20.8348	23.5875	22.7476	21.0939	22.0792	21.9638	21.0702	23.5385	23.0127	21.5367	1.20166	0.817804	No	1.98834	0.217835	Yes
Gjb3	22.3764	21.6189	22.8995	21.2198	23.2095	23.0705	24.4502	23.7216	23.0434	23.1405	22.8354	23.6632	1.15003	0.799038	No	0.694777	0.328663	No
Gltscr1l	23.208	24.0767	23.8215	22.5901	24.571	24.3099	23.6085	24.0096	23.5087	23.8441	23.435	23.3386	1.08794	0.865346	No	0.889054	0.479509	No
Gltscr2	27.0588	26.0499	25.8566	27.0416	26.4031	26.1762	27.1157	27.1298	26.9974	26.5764	26.3265	27.6048	1.16356	0.655339	No	0.843759	0.567032	No
Glyr1	25.2748	24.1515	24.1444	25.8886	24.5932	25.685	24.6223	24.4273	24.4326	25.4365	24.8892	25.3634	1.82181	0.190943	Yes	1.66512	0.0159113	Yes
Gm10139;Gm10772;Zfp931;Gm14401;Gm2381;Gm14322;Gm14418;Gm14403;AI987944;2610044O15Rik8;5730507C01Rik;2010315B03Rik;Zfp951;2410141K09Rik;Zfp958;Zfp933;AW146154;Gm14139;Gm14325;Gm14434;Gm14412;Zfp119a;Gm6871;Zfp960;Zfp97;Gm6710;Gm10324;Gm14443;Gm14399;9830147E19Rik;Zfp180;5430403G16Rik;Gm14124;Gm14295;Zfp2;Znf182	22.0232	22.0466	20.963	21.8907	21.9402	22.2062	NA	NA	NA	NA	NA	NA	1.26118	0.417376	No	NA	NA	NA
Gm10260;Rps18	30.7745	29.6794	29.655	31.3909	30.3192	31.0034	29.3513	29.3286	29.4053	30.7707	30.1229	29.9632	1.82541	0.147418	Yes	1.8972	0.0203641	Yes
Gm17669;Rpl29;Gm3550	29.1524	27.8397	28.1429	30.0719	28.8215	29.8005	27.8351	27.7074	28.0138	29.6552	28.8868	28.2914	2.27565	0.0968917	Yes	2.13223	0.0541178	Yes
Gm20390;Nme2;Nme1	24.9389	20.8047	22.8417	22.7387	22.7107	21.9408	NA	NA	NA	NA	NA	NA	0.758716	0.760729	No	NA	NA	NA
Gm6793	26.7618	26.7863	27.1677	26.7336	26.5796	27.3669	26.8474	27.0729	27.4045	27.5746	26.8917	27.406	0.991807	0.967575	No	1.13484	0.523604	No
Gnai2	21.9393	23.5775	21.149	20.8	23.4601	23.5439	24.3763	24.0724	24.2282	23.6536	21.7835	25.4919	1.30083	0.758067	No	0.667755	0.616347	No
Gnl2	26.5366	25.6216	24.9618	26.5542	26.1252	25.6694	26.674	26.5316	26.3672	26.1982	25.9073	27.091	1.32832	0.477428	No	0.916731	0.749724	No
Gnl3	28.2593	27.2777	26.989	28.103	27.4163	27.4679	28.1844	28.0164	27.7255	27.789	27.5368	28.3807	1.11246	0.746222	No	0.950509	0.80909	No
Gnl3l	25.6451	25.3599	25.6157	26.1826	25.6891	26.4791	25.0921	25.2403	25.3457	26.3297	25.7117	25.7147	1.49145	0.0802884	Yes	1.61626	0.0337414	Yes
Gpatch1	29.3047	29.3167	30.4824	29.23	29.0026	29.6048	29.5861	29.9058	29.9664	29.6381	30.0844	29.1782	0.746342	0.380116	No	0.879123	0.552481	No
Gpatch4	25.7503	27.331	27.904	26.3035	27.1639	27.5352	27.2003	27.6853	27.5159	27.573	27.6073	27.3673	1.00402	0.994134	No	1.03432	0.776968	No
Gpc3	23.213	22.2485	21.7406	23.1485	23.2464	20.7749	23.8939	24.1635	24.2343	22.2656	23.0913	24.7613	0.992583	0.991207	No	0.605213	0.383784	Yes
Gpkow	22.7923	25.513	24.8725	22.6364	25.055	23.9712	23.5672	23.6718	24.2493	24.334	24.395	22.9798	0.70463	0.664012	No	1.05225	0.892044	No
Gprasp1	22.0117	21.4911	21.7923	22.0735	21.8239	22.7422	22.2971	21.6678	21.5095	21.781	21.5734	21.6687	1.3643	0.225373	No	0.900993	0.576751	No
Gtpbp4	28.7463	27.8545	27.2939	28.3871	28.0565	27.5774	28.7748	28.6429	28.6303	28.1081	28.0766	29.2061	1.0296	0.934873	No	0.859128	0.589737	No
H1f0	24.8865	24.9469	25.0023	24.9784	24.736	25.1637	24.0873	24.2612	24.5471	25.093	25.0882	24.1388	1.00984	0.917612	No	1.38974	0.240092	No
H1fx	25.1712	24.3553	24.0635	25.3166	21.0276	24.4227	24.5731	24.3189	24.003	24.3631	24.2482	24.345	0.520859	0.523513	No	1.01426	0.909487	No
H2afv;H2afz	25.5125	26.5628	25.4948	25.6534	27.0497	25.384	25.3069	25.8368	25.5382	25.0512	24.897	26.0827	1.12683	0.796612	No	0.860354	0.618465	No
H2afy;H2afy2	25.3053	24.243	22.3378	23.7327	23.7999	20.4447	22.7882	21.8381	21.7789	22.4031	21.0842	22.5905	0.405302	0.406857	Yes	0.927176	0.85897	No
Hadha	24.1488	22.9124	23.2264	24.8965	23.4812	24.1551	25.5121	25.3799	25.1575	24.1694	24.5862	26.2143	1.67996	0.246651	Yes	0.779232	0.599747	No
Hadhb	21.1369	21.6538	22.3745	22.2127	23.8547	23.5049	24.6999	24.5675	24.4831	23.655	20.6833	25.179	2.76843	0.075247	Yes	0.376039	0.345795	Yes
Heatr1	27.3036	26.6615	25.8117	27.0065	26.9181	26.0954	27.9637	27.7304	27.6218	26.8127	26.937	28.4339	1.05777	0.88382	No	0.769806	0.516153	No
Hist1h1a	31.0127	30.9186	30.8963	31.28	31.1809	31.1934	30.6039	30.7649	30.7465	31.1328	30.7218	30.8607	1.21044	0.00434961	Yes	1.14871	0.201416	No
Hist1h1b	30.9584	30.6625	30.369	31.5727	31.0868	31.1866	30.4157	30.5021	30.4031	31.0526	30.4807	30.8259	1.53552	0.0517729	Yes	1.27109	0.110208	Yes
Hist1h1c	32.1599	31.9683	31.7527	32.3718	32.1539	32.2664	31.4534	31.637	31.6115	32.1789	31.7319	31.7285	1.23432	0.0850779	No	1.24182	0.122932	No
Hist1h1d	30.4253	30.3585	29.7954	30.7273	30.2495	30.521	30.1495	30.1422	29.7876	30.4145	30.1587	30.0578	1.23646	0.276091	No	1.13592	0.314035	No
Hist1h1e	30.3338	30.1507	29.7956	30.5006	30.0837	30.2665	29.698	29.7554	29.7797	30.3482	29.7827	29.9004	1.14092	0.392828	No	1.20249	0.200908	No
Hist1h2aa;Hist1h2ah;H2afj;Hist1h2ak;Hist1h2af;Hist3h2a	26.5078	27.6757	25.8893	27.0712	27.7832	26.3893	26.1499	26.8303	25.7767	26.373	25.7709	27.3619	1.31071	0.5863	No	1.18889	0.677219	No
Hist1h2bk;Hist1h2bc;Hist1h2bh;Hist1h2bf;Hist1h2bp;Hist2h2bb;Hist1h2bb;Hist1h2bm;Hist3h2ba;Hist3h2bb;Hist2h2be;Hist1h2ba	31.611	32.3388	30.5014	31.7448	32.7985	31.377	31.327	31.2724	31.517	31.1789	31.1463	31.861	1.40414	0.513174	No	1.01626	0.928761	No
Hist1h3b	30.0922	30.3974	27.6574	30.2155	31.6992	27.6413	26.9125	26.6649	26.8919	26.8252	26.5304	26.9675	1.38477	0.765134	No	0.966765	0.763231	No
Hist1h4a	31.6333	32.2243	28.4443	32.1703	32.8572	28.5503	27.3682	27.6786	27.4306	27.8197	27.0774	27.8781	1.34287	0.822742	No	1.07124	0.735946	No
Hist2h2ac;Hist2h2aa1	31.4731	32.5283	30.7769	31.7832	32.7444	31.0756	31.5586	31.7074	31.6015	31.1139	31.0944	32.1653	1.20997	0.715328	No	0.892158	0.668243	No
Hmgn1	22.779	23.8062	23.5733	21.3634	23.9724	23.4497	22.5132	22.6742	23.7791	23.7626	23.1483	20.9512	0.728167	0.621018	No	0.774792	0.715751	No
Hmgn2	22.2846	21.1238	20.5797	22.0663	20.7489	21.039	20.2675	20.3485	20.0913	20.8013	21.0057	22.63	0.969538	0.947935	No	2.36723	0.100136	Yes
Hmmr	23.3112	22.9743	23.5183	23.9334	23.1341	24.3855	21.5415	23.0887	22.821	24.9476	23.7555	23.4287	1.46379	0.240053	Yes	2.94893	0.0785579	Yes
Hnrnpa0	21.8316	21.4176	21.2613	24.1511	23.3903	24.4481	21.7081	21.9499	20.8114	24.8849	24.2051	24.2778	5.62966	0.00223487	Yes	7.81427	0.00190003	Yes
Hnrnpa1	26.0885	26.2117	26.988	26.8271	25.8915	27.1704	26.8884	26.8094	27.1709	27.7176	27.0998	26.9059	1.1489	0.694789	No	1.21825	0.348144	No
Hnrnpa2b1	25.9061	26.3696	26.7534	26.1715	25.3963	26.6633	26.5026	26.5454	26.8265	26.9484	26.6237	26.5514	0.831627	0.580369	No	1.05921	0.62893	No
Hnrnpab	23.405	24.6645	25.2433	24.5174	23.2532	24.7107	24.6567	24.2913	25.0165	25.1314	24.8427	24.3625	0.825222	0.71599	No	1.08978	0.706682	No
Hnrnpc	28.6016	28.7682	29.44	28.5429	28.778	28.8492	29.4764	29.4288	29.6166	29.1501	29.4017	29.3036	0.862635	0.477682	No	0.857267	0.0740191	No
Hnrnpf	24.7598	25.2582	26.1123	24.7107	24.604	25.1524	25.2793	25.1383	25.5559	25.3308	25.4068	25.0981	0.68095	0.26594	No	0.968682	0.780258	No
Hnrnph1	24.9923	25.9637	25.9803	25.2514	26.0514	26.0965	25.9844	26.0137	26.2237	26.1934	26.0863	25.9001	1.11291	0.735822	No	0.990315	0.908001	No
Hnrnpk	25.0542	25.4851	25.6013	24.7411	24.9351	24.65	25.0346	25.0452	25.2793	25.5157	25.3665	25.3939	0.657563	0.031563	Yes	1.23596	0.0293982	Yes
Hnrnpl	25.7957	25.8951	26.7119	25.6227	25.4001	25.8294	26.011	25.979	26.2826	26.1763	26.4917	25.9173	0.698903	0.176852	Yes	1.07492	0.616069	No
Hnrnpm	28.4851	28.8501	28.6526	28.678	29.2265	28.9487	28.9833	29.0499	29.3516	29.348	29.091	29.3728	1.22134	0.204046	No	1.1037	0.381107	No
Hnrnpu	28.262	28.4679	28.8625	28.8169	28.7294	29.0215	28.8767	28.8398	29.1835	29.3835	29.2425	28.909	1.25277	0.172993	No	1.15802	0.299997	No
Hnrnpul2	23.165	23.5462	23.9886	23.0847	23.0218	23.8909	23.5728	23.5003	23.7461	23.8985	23.7674	23.4658	0.850183	0.558478	No	1.07485	0.518899	No
Hsp90aa1	27.073	26.7103	26.2762	27.1565	28.2851	28.4922	26.4136	26.4026	26.1647	26.5592	26.4881	27.5807	2.44776	0.0529407	Yes	1.46313	0.204089	Yes
Hsp90ab1	28.0062	27.9107	26.5077	27.8148	28.5909	28.574	27.5654	27.364	27.3541	27.4126	27.06	28.3082	1.80462	0.195009	Yes	1.12173	0.683592	No
Hsp90b1	22.9352	23.0431	22.6921	22.9658	22.8473	22.5877	23.0858	23.1178	22.6864	21.6607	21.3316	23.5602	0.939614	0.587276	No	0.582693	0.333041	Yes
Hspa4	22.0119	23.3707	21.4652	21.2359	22.5762	23.0619	NA	NA	NA	NA	NA	NA	1.00609	0.991644	No	NA	NA	NA
Hspa5	28.9086	29.6332	29.5404	28.9276	29.2944	28.9717	28.7207	29.1251	29.3058	28.9017	29.2734	28.4978	0.814399	0.310562	No	0.895286	0.602936	No
Hspa8	31.2253	31.7261	31.9165	32.7666	32.2018	32.5771	31.1144	31.3174	31.6673	31.5372	31.8936	31.5088	1.85643	0.0279768	Yes	1.21434	0.240532	No
Hspa9	27.4683	28.265	27.4665	27.7354	28.2219	27.427	27.289	27.3071	27.4246	27.3129	27.2991	27.4571	1.04357	0.869907	No	1.01122	0.819449	No
Hspb1	25.4063	26.2502	25.1894	25.7221	25.9413	25.3905	25.187	25.2298	25.2034	25.019	24.788	25.5157	1.04921	0.857115	No	0.933556	0.668573	No
Hspd1	25.8997	26.7372	25.9334	27.5019	27.2709	26.6846	25.7375	25.7734	25.7138	25.6396	24.9936	25.8742	1.94847	0.0583155	Yes	0.847246	0.416034	No
Hspe1	21.8295	24.8028	23.0179	23.7135	22.7033	20.9589	21.717	23.1569	23.2466	22.898	21.3383	22.4604	0.591235	0.555702	No	0.719667	0.523218	No
Hspg2	23.4221	22.6405	21.0884	22.6977	23.318	22.8968	23.5804	23.8623	24.1449	22.2995	22.4394	25.3875	1.50231	0.45457	No	0.713461	0.65788	No
Hsph1	23.2452	23.234	23.1672	23.4495	23.6989	23.2157	22.6424	23.0469	20.5623	22.8	23.0476	23.1092	1.18036	0.166496	No	1.86833	0.309525	Yes
Huwe1	24.7154	24.1942	20.4001	25.6327	24.2886	24.7183	24.0714	22.2574	22.3462	21.1193	24.2072	24.1226	3.42623	0.278051	Yes	1.19583	0.8369	No
Iars	24.0207	21.2315	24.0178	25.1426	23.1769	24.8528	23.6001	24.2139	23.633	27.253	25.6132	24.757	2.46357	0.307448	Yes	4.16619	0.0533837	Yes
Ide	26.817	26.4668	26.9788	26.0448	25.3009	25.3203	25.3487	26.0363	26.6387	26.1342	26.499	26.1922	0.435616	0.0140588	Yes	1.20351	0.530278	No
Igf2bp1	29.3022	28.312	28.9299	29.6166	28.6676	29.5437	29.2973	29.1911	29.5325	29.9822	29.8018	29.6937	1.34526	0.36586	No	1.40012	0.0209122	Yes
Igf2bp2	21.841	20.5812	22.9364	22.293	22.2416	23.1916	23.7116	23.1977	23.5921	23.791	23.9825	23.7602	1.72812	0.350384	Yes	1.26939	0.113107	Yes
Igf2bp3	23.7504	20.7126	21.7966	23.6855	22.0206	23.8877	23.7073	23.7525	23.7517	24.0678	24.4954	23.7459	2.16052	0.356696	Yes	1.28868	0.167935	No
Ighg1	27.4246	27.0801	27.7343	27.4686	26.8186	27.156	27.4023	28.3863	27.6353	26.905	27.6581	27.2771	0.832029	0.375528	No	0.693562	0.224716	Yes
Ik	29.2643	31.2022	30.817	28.9203	30.8324	30.4267	30.1358	30.3073	30.5437	30.4758	30.512	29.2958	0.774841	0.680456	No	0.850049	0.603765	No
Ilf2	22.0162	22.9001	20.7822	22.4141	22.6494	21.2715	NA	NA	NA	NA	NA	NA	1.15843	0.79054	No	NA	NA	NA
Ilf3	24.3602	24.7889	25.0182	24.7633	24.3971	24.4887	25.096	25.3727	25.4235	25.2211	25.4432	25.1961	0.887161	0.480029	No	0.992711	0.938503	No
Immt	23.4269	23.9474	22.2214	24.1564	24.5292	23.7168	25.8295	25.2286	25.5079	24.2037	24.4228	26.8249	1.91266	0.171587	Yes	0.772974	0.687128	No
Imp3	25.8516	24.9115	24.0848	25.8062	25.8233	24.9035	26.2708	26.2478	25.9573	25.6967	25.5197	27.0613	1.47599	0.397858	No	0.955223	0.900707	No
Imp4	26.9866	25.9094	25.5328	26.7603	26.4578	25.9036	27.416	27.1173	27.2358	26.6483	26.5274	27.9495	1.17363	0.669758	No	0.861766	0.66735	No
Ina	26.3414	27.0153	25.989	26.6175	27.1779	26.3412	27.9089	27.5602	27.4706	26.3272	26.5968	27.9569	1.2005	0.534992	No	0.621457	0.258756	Yes
Incenp	27.8278	26.9649	26.636	27.4283	27.1796	26.5455	28.009	28.0145	28.1322	27.233	27.2845	28.4393	0.938383	0.845687	No	0.758042	0.3698	No
Isg20l2	25.8678	24.6041	24.4673	25.0565	24.7822	24.4803	26.071	25.6795	25.6246	24.4742	25.188	25.9895	0.86649	0.686342	No	0.671529	0.279528	Yes
Isy1	24.4944	26.1111	25.9157	24.4178	25.8575	25.78	25.8338	25.8252	25.9044	25.7276	25.826	24.8565	0.897946	0.833304	No	0.766091	0.281552	No
Jade1	23.4282	24.5051	22.463	22.7879	24.2985	22.4379	22.2057	21.2183	21.7954	22.8502	22.3164	22.5009	0.817543	0.741164	No	1.76054	0.0667495	Yes
Jarid2	26.8662	25.6568	25.8237	26.9408	25.8354	26.6492	26.3068	26.0873	26.2659	26.8723	26.2973	26.439	1.28304	0.51387	No	1.24507	0.163692	No
Kars	26.0185	24.0853	25.8677	26.5515	24.025	26.1776	25.7963	25.8449	25.545	27.8126	27.2778	25.9179	1.19823	0.807532	No	2.41832	0.0897142	Yes
Khsrp	22.3179	24.0471	23.5144	22.2705	22.2884	22.3536	22.8995	22.5837	23.0015	23.1803	23.1149	22.3011	0.503849	0.12555	Yes	1.02611	0.91016	No
Kiaa0020	26.9974	26.242	25.3459	26.7131	26.4967	25.7674	27.6122	27.2448	27.02	26.3543	26.4293	27.9348	1.09476	0.825965	No	0.765138	0.516186	No
Kiaa1429	21.3281	24.6997	25.1798	21.5208	24.4575	24.234	24.1572	24.2187	23.8819	24.462	24.292	23.4182	0.79456	0.839561	No	0.980387	0.936967	No
Kif20a	22.5086	22.3285	22.5811	22.3545	22.0637	21.683	22.2098	21.3599	21.86	22.2117	22.0997	22.0254	0.737639	0.102925	Yes	1.23317	0.29721	No
Kif22	24.0623	23.5106	19.9805	24.2484	23.3542	23.6154	23.8137	23.711	23.7234	24.0273	23.2351	24.6141	2.33195	0.402533	Yes	1.15627	0.628885	No
Kif23	26.6566	26.4222	26.0582	26.7647	26.7598	26.3424	27.3309	27.475	27.5688	26.7423	26.9508	27.7798	1.18368	0.337327	No	0.811897	0.406399	No
Kif4	25.5376	25.6369	26.098	24.9464	25.2211	25.3408	24.9937	25.1581	25.5507	25.2341	25.4633	25.1069	0.665247	0.0477691	Yes	1.02383	0.8704	No
Kin	22.4081	24.7652	25.0304	21.6116	23.641	24.179	23.275	23.4371	23.5999	24.0092	23.9126	22.8269	0.527023	0.46405	No	1.10615	0.728233	No
Klhl13	21.1968	25.2477	27.0778	32.4829	32.9749	33.4433	26.5183	24.4894	22.2643	29.8632	30.1812	29.6715	352.05	0.00859909	Yes	44.6704	0.0114261	Yes
Knop1	27.2637	26.7272	26.6316	27.3289	27.2023	27.1739	27.4384	27.4381	27.4168	27.2836	27.3367	27.8826	1.28418	0.149215	No	1.04961	0.733855	No
Kpna1	23.4535	22.3712	22.5843	21.3982	22.8087	21.5787	22.3055	22.2947	22.5017	20.8525	22.2475	22.647	0.545465	0.189061	Yes	0.731217	0.456249	No
Kpna2	27.6244	27.7595	27.6482	27.3438	27.3902	27.0155	27.5941	27.6376	27.6957	27.1962	27.0951	28.1085	0.74353	0.0268112	Yes	0.885226	0.615681	No
Kpna3	24.2276	25.4323	25.6111	24.0198	25.1215	24.7839	24.688	24.9329	25.2068	24.5377	24.7808	24.6495	0.732763	0.455231	No	0.819865	0.158436	No
Kpna4	22.9419	23.7476	24.0213	21.1309	23.3407	21.7106	23.1901	23.4279	23.4682	23.2425	21.4654	23.0781	0.351221	0.109758	Yes	0.587751	0.252254	Yes
Kpnb1	25.9987	24.9511	21.5861	26.0359	25.7753	24.3751	25.8383	25.7072	25.8105	25.3199	25.0996	26.9278	2.32436	0.442001	Yes	0.998014	0.996277	No
Kri1	25.0019	23.7612	23.7899	24.7041	24.2944	23.7898	25.0409	24.837	25.0645	24.1507	24.388	25.4099	1.05587	0.879835	No	0.794843	0.446709	No
Krr1	26.4051	25.5811	25.1252	26.0055	25.9093	25.2158	26.7071	26.3372	26.5625	25.7984	25.8186	27.1801	1.00443	0.989372	No	0.829349	0.596281	No
Ktn1	23.3733	22.0108	21.5258	21.7824	21.7483	21.9904	22.5296	22.2026	20.5893	23.4578	22.0734	21.7258	0.725501	0.453498	No	1.56389	0.465051	No
L1td1	29.3655	28.2981	28.6207	29.5394	29.0527	29.6885	29.6164	29.5881	29.5275	30.1025	29.9503	30.1783	1.58606	0.146343	Yes	1.41392	0.00226091	Yes
Larp1	24.5866	23.6603	21.2703	25.2025	24.047	24.6183	22.3487	21.6249	20.9373	24.8229	23.7972	23.6312	2.73256	0.236657	Yes	5.45223	0.0114126	Yes
Larp4	26.7432	23.5392	24.7348	26.6581	23.9543	25.6846	23.3444	23.4589	23.3605	26.0837	25.0976	23.8812	1.34408	0.745067	No	3.10138	0.0626678	Yes
Larp7	25.6237	26.1704	25.1691	25.6116	26.0679	25.5192	25.8327	25.787	25.7517	25.8141	25.6213	26.2602	1.0559	0.826536	No	1.07777	0.601162	No
Lars	21.3099	21.1146	22.6443	24.9205	22.5785	24.9362	24.3353	23.0951	23.899	27.28	25.8673	24.8474	5.48497	0.0556983	Yes	4.66458	0.0487833	Yes
Las1l	25.5681	24.7446	24.3469	25.604	24.8302	24.662	25.6888	25.3449	25.1154	25.2704	24.6412	25.9158	1.10615	0.768481	No	0.928389	0.80383	No
Lbr	25.7362	25.071	24.4355	25.9643	25.3677	25.3795	24.5941	24.2965	24.4442	25.7094	24.8444	24.4815	1.40404	0.31254	No	1.48129	0.204392	Yes
Ldha	22.2142	23.1848	21.18	21.2399	20.4692	20.9772	NA	NA	NA	NA	NA	NA	0.406813	0.105069	Yes	NA	NA	NA
Lima1	26.3359	26.3345	25.8236	26.1674	26.5941	25.8012	27.4176	27.3277	27.5849	26.0576	26.529	27.9195	1.01597	0.940048	No	0.65608	0.341616	No
Llph	22.2481	24.3165	24.1048	25.5402	21.0063	21.7787	24.9572	25.2036	21.3592	19.8852	24.549	24.5135	0.581794	0.640012	No	0.55192	0.688096	No
Lmna	25.8228	24.9496	24.9976	25.1301	24.6831	24.3327	25.8896	25.89	25.9483	24.8245	25.1851	26.3555	0.687142	0.212675	Yes	0.729902	0.381662	No
Lmnb1	30.4899	29.7588	29.851	30.3958	30.0596	29.7228	31.2311	31.0535	31.2224	30.5166	30.3496	31.7601	1.01828	0.934981	No	0.815901	0.548692	No
Lmnb2	27.0304	26.5551	26.6621	26.8151	26.4674	25.8208	27.7015	27.5119	27.5085	26.8178	26.8647	27.9485	0.767659	0.305524	No	0.77719	0.386881	No
LRWD1	23.4646	24.0099	21.5129	23.7537	23.9656	23.2205	24.0094	24.0222	23.7735	23.3572	22.9118	24.3831	1.57003	0.4562	No	0.766124	0.434608	No
Lsm12	25.6376	23.7818	24.9877	26.3129	23.9946	25.7093	24.1065	24.1477	24.2549	26.131	25.7897	24.4824	1.45054	0.575743	No	2.45895	0.0617386	Yes
Lsm2	27.1366	29.1549	28.7928	27.2481	29.1039	29.0854	28.5258	28.8589	29.0499	28.8395	28.8984	28.1371	1.08499	0.899456	No	0.878731	0.553253	No
Lsm3	27.5674	29.3989	29.1835	27.0373	28.4614	28.532	28.2027	28.5167	28.7259	28.4104	28.5424	27.547	0.612864	0.402859	No	0.80378	0.415419	No
Lsm4	25.5818	27.5137	27.7305	25.6079	27.4724	27.3706	26.6999	27.2273	27.4205	27.3519	27.4428	26.4138	0.916992	0.897652	No	0.968377	0.911817	No
Lsm5	27.4679	29.6602	29.0618	27.491	28.0574	27.6264	28.815	28.4424	28.704	28.1285	28.9461	21.2719	0.498269	0.211376	Yes	0.172146	0.356212	Yes
Lsm6	26.2677	28.3096	28.2724	26.3924	28.2435	28.2219	27.6879	27.9413	28.3024	28.0866	28.1069	27.2817	1.00188	0.997775	No	0.899939	0.664162	No
Lsm7	25.4195	27.4588	28.1445	25.325	27.0646	26.1827	26.4325	26.4484	26.7779	26.2967	26.7679	24.5982	0.567683	0.442846	No	0.630524	0.375879	No
Lsm8	27.7941	29.8267	29.9786	27.1974	29.0162	28.9835	28.8007	28.9526	29.2837	29.0456	29.4169	27.9736	0.574047	0.435831	No	0.870372	0.682899	No
Ltv1	21.9581	21.1576	21.594	22.4273	22.0194	22.1239	NA	NA	NA	NA	NA	NA	1.53718	0.0768444	Yes	NA	NA	NA
Luc7l	26.1923	24.9	25.5671	25.9522	24.1113	24.4094	24.5688	25.1094	25.1507	24.9616	25.3692	24.1602	0.603386	0.345198	Yes	0.924897	0.793013	No
Luc7l2	28.6024	27.2638	28.0021	28.8869	26.9903	27.2871	27.3175	27.9441	27.8567	27.5782	27.9214	26.8592	0.849881	0.75589	No	0.839042	0.530562	No
Luc7l3	29.3477	28.3718	29.1318	29.4718	28.2138	28.8551	28.6581	28.955	28.9751	28.8282	29.2499	27.9275	0.930756	0.835929	No	0.874071	0.655294	No
Lyar	27.7638	27.1904	27.3707	27.9013	27.3816	27.7216	28.1399	28.0382	27.8127	27.8365	27.7321	28.0262	1.17003	0.376186	No	0.912554	0.365505	No
Mad1l1	20.8955	22.4827	23.1493	22.6199	22.8825	20.5114	23.6642	23.3889	23.0843	21.2571	20.9894	24.6576	0.888091	0.87299	No	0.473767	0.417208	Yes
Magoh;Magohb	24.9036	25.9595	26.1274	25.0903	26.5252	26.7517	26.3585	26.2879	26.3163	26.4666	26.5137	26.1615	1.37452	0.516662	No	1.04227	0.622925	No
Mak16	26.8608	26.1691	25.4842	26.6933	26.6009	25.5626	27.4397	27.323	27.2708	26.5849	26.4807	27.8149	1.08238	0.842227	No	0.766135	0.423247	No
Mark2	23.3561	21.8959	20.666	24.1491	22.8829	22.8835	22.7715	23.218	23.0381	23.7714	23.272	23.0372	2.51839	0.206463	Yes	1.27546	0.236651	No
Mars	23.7472	22.6562	23.6905	24.8489	22.6024	25.0194	23.7997	23.3744	23.7607	26.5702	25.9322	24.6343	1.73177	0.40694	No	4.19112	0.0242125	Yes
Matr3	25.5208	25.8119	25.9541	25.5298	25.5884	25.5982	26.0898	25.987	26.304	26.0433	26.306	26.0752	0.87652	0.215374	No	1.01013	0.912834	No
Mcm3	22.9758	23.7436	21.9005	21.6079	23.5715	28.0238	23.618	23.6914	22.2887	22.0489	21.3714	24.5626	2.88344	0.481702	Yes	0.688525	0.642	No
Mdk	26.433	27.2618	27.4151	26.6171	26.837	27.6585	26.9886	27.105	26.8677	27.6122	27.7533	26.3666	1.00064	0.998437	No	1.19493	0.59535	No
Mdn1	23.7461	23.5995	22.2569	24.3358	23.5146	22.2901	23.9245	23.7705	23.8694	23.4903	23.3876	25.0756	1.13236	0.825078	No	1.09407	0.824597	No
Med19	28.0302	29.6931	30.2745	28.6656	29.7234	29.9403	29.3211	29.6758	29.8879	29.7996	29.9365	29.267	1.07958	0.894125	No	1.02768	0.888069	No
Med26	21.9532	23.3865	24.1091	21.1795	19.9841	23.3294	23.2201	23.5387	23.806	23.6363	23.8492	22.8929	0.318205	0.229455	Yes	0.957849	0.862176	No
Mki67	29.9889	28.9163	28.4628	29.586	29.3657	28.6678	30.1647	30.1453	30.0778	29.3042	29.4101	30.5507	1.05982	0.882083	No	0.771503	0.402312	No
Mlf2	23.1795	23.6392	23.5335	24.1726	24.2684	24.2497	23.5829	23.5935	24.168	23.5226	24.1008	24.0628	1.71655	0.00537468	Yes	1.08218	0.693381	No
Mmtag2	29.6735	30.0645	30.8597	29.4249	29.6599	29.9218	30.0495	30.4572	30.6119	30.0789	30.5929	29.6386	0.692392	0.232621	Yes	0.829661	0.450868	No
Morf4l2	24.0829	23.247	23.7812	23.8995	22.9356	23.8663	23.2228	22.967	23.3056	24.113	23.2373	23.3441	0.909683	0.749612	No	1.31919	0.245686	No
Mov10	24.5172	24.1279	24.613	25.1784	24.2156	25.3071	25.3461	25.1418	25.0131	25.3361	25.5312	26.0257	1.39572	0.268849	No	1.37935	0.110425	Yes
Mphosph10	27.0119	25.9265	25.7823	26.9532	26.7004	26.0683	27.2017	27.2654	27.3003	26.4971	26.3352	27.969	1.26025	0.515938	No	0.799933	0.569602	No
Mphosph6	23.8764	23.4152	22.7196	24.0589	23.3516	22.9078	24.3239	23.916	24.3813	23.8151	23.5371	24.3252	1.07354	0.839822	No	0.804066	0.313858	No
Mrto4	25.3361	25.0456	23.9205	25.7814	25.5459	25.0646	26.0109	25.4135	25.7862	25.4239	25.0092	27.0651	1.62067	0.220694	Yes	1.0687	0.890133	No
Msh6	23.2392	23.4083	22.6363	22.7989	23.242	22.5391	22.1764	22.9261	22.8457	21.6757	21.5921	22.9443	0.84991	0.493182	No	0.669571	0.309699	No
Mtdh	26.8989	25.2672	26.3325	27.2991	25.7087	27.1821	25.2136	25.5115	24.758	27.1567	26.5007	25.6911	1.47811	0.466038	No	2.44269	0.0540743	Yes
Mybbp1a	30.5447	29.3901	29.2785	30.5828	29.8643	30.2132	30.8373	30.7002	30.7118	30.5748	30.3777	31.3134	1.39699	0.348713	No	1.00386	0.985537	No
Myef2	24.3356	23.8404	24.0311	24.252	24.264	24.3528	24.4713	24.46	24.5241	24.7412	24.4581	24.7611	1.16519	0.209572	No	1.12374	0.166985	No
Myh10	21.3153	23.481	21.1124	23.3145	23.7328	23.0054	25.2181	24.8324	25.0115	23.2064	23.6712	25.5914	2.60513	0.153975	Yes	0.549289	0.306762	Yes
Myh9	24.0762	24.2213	22.709	23.5984	24.0654	22.8797	24.4144	24.2447	24.2176	23.4453	24.2034	25.0798	0.898557	0.80736	No	0.966355	0.922417	No
Myl6	26.2248	24.318	22.9511	24.96	25.3913	24.7208	26.0102	25.7612	25.5219	24.7534	24.8951	26.2419	1.43996	0.616198	No	0.723153	0.398137	No
Naca	23.3303	23.9758	23.8915	23.9435	21.8723	23.5064	NA	NA	NA	NA	NA	NA	0.648353	0.398514	No	NA	NA	NA
Nap1l1	21.5384	21.9933	21.9808	21.846	23.013	22.9424	NA	NA	NA	NA	NA	NA	1.69697	0.13362	Yes	NA	NA	NA
Nasp	23.8618	23.8563	22.6208	22.9026	21.4524	21.9582	22.2067	23.321	22.6025	21.3052	21.6086	22.4596	0.394505	0.0861995	Yes	0.528913	0.125241	Yes
Nat10	28.49	27.521	26.8422	28.0098	27.9516	27.2681	28.8672	28.6978	28.642	27.8178	27.9658	29.3528	1.09084	0.825862	No	0.780838	0.509603	No
Ncbp2	23.8272	25.6529	25.344	23.4998	24.8703	24.5564	24.6015	24.3081	24.2314	24.5389	24.1129	23.3534	0.645055	0.417374	No	0.769178	0.357707	No
Ncl	30.786	30.6837	29.9084	30.9657	31.0192	30.1327	31.0676	30.8823	31.0439	30.796	30.5056	31.7578	1.18633	0.570063	No	1.01528	0.957173	No
Nedd4	22.3689	22.2749	20.3308	21.5667	22.5979	20.2806	NA	NA	NA	NA	NA	NA	0.884853	0.860744	No	NA	NA	NA
Ngdn	26.3907	25.3319	24.4503	25.9183	25.7627	25.062	26.7107	26.3891	26.3519	25.708	25.8873	27.1616	1.14079	0.7744	No	0.851695	0.649067	No
Nhp2	26.2965	25.4899	21.2613	26.1372	25.9187	24.3435	25.5897	25.4992	25.3469	24.651	25.0315	26.1583	2.16927	0.537939	No	0.871549	0.687327	No
Nhp2l1	29.0664	28.3936	27.8241	28.9043	29.1239	28.1654	29.1109	29.1375	29.019	28.4002	28.3319	29.7917	1.23387	0.54705	No	0.842151	0.630751	No
Nifk	28.6198	27.9785	27.1561	28.2848	28.2282	27.3906	29.2895	29.0889	28.9552	28.1497	28.2459	29.5887	1.0351	0.92737	No	0.732139	0.396835	No
Nip7	25.7009	21.672	22.3717	25.647	25.2035	25.2471	26.3801	26.572	26.6509	25.5571	26.2706	27.7948	4.33997	0.165718	Yes	1.00453	0.99265	No
Nkap;Nkapl	28.028	28.7226	29.3467	27.6556	28.1608	28.6087	28.8342	28.8047	29.0299	28.7057	29.1914	28.1844	0.67952	0.301193	No	0.873079	0.548547	No
Nkrf	25.6	24.7469	24.3782	25.3745	24.8231	24.6674	25.6741	25.6566	25.4596	25.2498	25.1	26.0943	1.03287	0.917023	No	0.923142	0.734335	No
Nle1	23.3832	23.1238	21.2408	23.4289	23.2966	20.5471	24.1658	23.764	23.5987	23.5471	23.2083	24.2305	0.895994	0.897672	No	0.882211	0.627505	No
Noc2l	27.0461	26.078	25.7661	26.8923	26.8433	26.1561	27.8221	27.769	27.3927	26.6535	26.8603	28.2025	1.2603	0.501903	No	0.74612	0.449032	No
Noc3l	26.8315	25.957	24.6218	26.798	26.5952	25.5776	27.2716	27.4452	27.1442	26.4477	26.373	27.9305	1.43415	0.523597	No	0.773806	0.511966	No
Noc4l	22.793	20.3462	20.7695	22.9552	22.7524	21.2819	23.7887	23.1357	23.1159	22.7558	22.8426	21.6554	2.03771	0.327249	Yes	0.525287	0.103172	Yes
Nol10	26.6359	25.7366	25.1462	26.3985	26.1945	25.3793	26.7546	26.7511	26.6209	25.8918	25.9126	27.3012	1.11049	0.790899	No	0.789874	0.50779	No
Nol11	24.7344	24.8008	23.7038	25.499	25.5456	24.7035	26.5233	26.2157	26.453	25.7487	25.694	27.1722	1.78556	0.135379	Yes	0.875164	0.716119	No
Nol12	21.8594	22.0073	21.4893	23.468	23.3876	23.2977	21.7074	20.3867	23.6586	23.7847	21.9203	23.9608	3.02954	0.000586933	Yes	2.46971	0.321156	Yes
Nol6	26.1348	25.2246	20.8394	26.0823	25.9781	25.16	26.5906	26.4428	26.1799	25.6981	25.7838	27.1828	3.1907	0.37046	Yes	0.880938	0.731032	No
Nol7	25.9612	24.6822	24.4866	24.75	25.3642	24.8972	25.7591	25.7928	26.0425	25.4293	25.1577	26.535	0.97296	0.94053	No	0.896614	0.733149	No
Nol8	25.9497	25.0759	23.714	25.8769	25.8298	24.4421	26.7019	26.4838	26.4412	25.6599	25.9048	27.1222	1.38486	0.589916	No	0.804785	0.532594	No
Nol9	24.7616	23.7945	21.9256	24.8213	24.1549	24.2189	24.8256	24.821	24.6149	24.601	24.2087	25.1393	1.87188	0.351766	Yes	0.930335	0.7274	No
Nolc1	28.8632	28.1742	27.4031	28.367	28.6958	27.3735	29.4369	29.1311	29.3191	28.2718	28.4822	29.6705	0.999053	0.998231	No	0.713259	0.334303	No
Nom1	25.2977	24.2526	24.0368	24.9173	24.1161	23.849	25.1662	25.153	24.8378	24.3913	24.4882	25.2911	0.849748	0.665783	No	0.796218	0.341302	No
Nono	21.6666	22.2571	21.9645	23.2542	22.7713	22.5503	24.3365	23.6308	24.4154	24.0851	23.054	25.7182	1.86076	0.0290215	Yes	1.11588	0.855517	No
Nop10	25.1171	23.3836	20.4815	25.3598	25.559	20.0282	22.5974	23.0889	22.1509	22.7283	20.5685	22.9168	1.57455	0.786414	No	0.687188	0.536065	No
Nop14	27.4792	26.3975	25.9804	27.1283	27.0797	26.1178	27.5304	27.7388	27.5764	26.8116	26.9767	28.3011	1.11437	0.792198	No	0.839703	0.624191	No
Nop16	26.9563	26.0427	25.701	26.9518	26.8309	26.6319	27.0083	26.9197	27.3126	26.8846	26.6043	27.6172	1.48607	0.212936	Yes	0.969398	0.896791	No
Nop2	30.0439	29.1392	28.6429	29.9906	29.5256	29.3021	30.4741	30.2764	30.0803	29.7258	29.6696	30.7494	1.25771	0.509675	No	0.853394	0.568826	No
Nop56	30.0737	29.3118	28.5051	29.8877	29.8847	28.9408	30.3983	30.3915	30.2438	29.396	29.5005	30.9317	1.20935	0.645238	No	0.756937	0.465012	No
Nop58	29.2667	28.4249	27.7245	29.1454	29.2977	28.3093	29.897	29.8449	29.6088	28.8209	29.0275	30.4235	1.36172	0.456903	No	0.779379	0.520463	No
Nop9	23.4122	22.422	22.2042	23.4386	22.8776	22.7054	23.6744	23.5121	23.3881	23.5959	22.8593	24.038	1.25499	0.490989	No	0.981379	0.942558	No
Npat	22.2785	22.2108	22.3622	19.5425	19.2639	19.1512	19.7012	19.5689	20.3685	20.78	19.4905	20.8812	0.128104	1.83041e-05	Yes	1.41846	0.379947	No
Npm1	31.5336	30.0066	30.2105	31.5346	30.8523	30.6722	31.6051	31.3911	31.8563	31.2789	31.224	32.3514	1.35298	0.469127	No	1.00042	0.99885	No
Npm3	27.0612	25.4668	21.9165	26.6517	26.1541	25.9445	27.2147	21.7341	26.8219	26.4449	26.7944	27.952	2.70433	0.402675	Yes	3.49886	0.377674	Yes
Nsa2	26.4108	25.6946	24.8388	26.0304	25.9679	25.1176	26.6528	26.4266	26.5069	25.8795	25.7442	27.219	1.04049	0.920864	No	0.842142	0.629573	No
Nsd1	24.7254	23.6352	23.5648	25.1469	23.7105	24.8002	23.3218	24.2338	22.9738	24.9805	24.2205	23.9488	1.49217	0.370663	No	1.83205	0.146885	Yes
Nsrp1	24.5627	24.2391	25.2307	24.4385	24.0746	24.2201	24.6121	25.089	25.2011	24.7276	25.5353	24.4595	0.740665	0.235516	No	0.959336	0.87936	No
Nudcd3	22.6126	21.761	21.9943	29.942	29.9642	30.5138	21.5287	21.1196	21.0315	28.212	28.5629	28.0832	259.094	1.42403e-05	Yes	133.382	4.65226e-06	Yes
Nufip1	22.3785	22.5363	22.6914	21.5187	22.4219	22.9572	22.4266	21.0042	22.3327	23.2472	22.5437	21.9716	0.849017	0.611616	No	1.58704	0.321214	Yes
Nufip2	28.5963	26.2797	27.6379	29.0334	26.4246	28.4334	26.8675	27.0259	26.9873	28.7203	28.4915	27.1889	1.37477	0.680599	No	2.25529	0.0706042	Yes
Numa1	25.5208	27.0527	24.0537	25.7808	27.3162	24.2698	23.2065	22.5253	22.0786	24.5676	22.761	23.4007	1.18635	0.851413	No	1.96282	0.192982	Yes
Nup107	25.378	24.5552	22.2329	24.4319	25.0339	18.0304	25.7572	25.8334	25.0315	24.407	24.5988	26.2018	0.339948	0.55676	Yes	0.721211	0.491764	No
Nup133	24.6327	24.5085	22.9754	24.6224	24.9741	21.0414	25.3091	25.2025	25.0662	24.0636	23.8492	25.9956	0.710596	0.736248	No	0.679945	0.462828	No
Nup153	27.3397	26.4343	25.3186	26.8694	26.7277	25.2748	27.4323	27.3259	27.2555	26.3095	26.5132	27.7925	0.950279	0.928969	No	0.723885	0.374615	No
Nup160	20.9659	21.606	21.5404	21.8379	22.5274	20.0384	21.9484	21.9592	22.2788	22.3007	21.9579	23.2646	1.06963	0.905632	No	1.36189	0.333907	No
Nup214	24.7212	24.0613	22.8517	24.0371	24.4983	20.7829	24.5881	24.4527	24.7489	23.4859	23.2416	25.089	0.585619	0.582072	No	0.633882	0.324287	Yes
Nup35	24.2238	24.2788	21.4123	24.1053	24.543	21.7631	24.6026	25.0434	24.9326	23.9235	23.8524	25.5906	1.12155	0.903432	No	0.75574	0.526509	No
Nup37	24.0708	24.0826	22.5456	23.0765	23.5092	22.5082	25.1216	25.1777	25.0722	23.1925	23.2373	25.4993	0.690134	0.413541	No	0.451426	0.20666	Yes
Nup43	22.9794	24.6012	22.8312	24.5811	23.7967	19.9728	24.0569	24.1358	20.8023	21.0401	21.2592	25.4306	0.621118	0.677075	No	0.746543	0.826441	No
Nup50	26.4742	24.7814	24.4166	26.2622	25.2301	24.0868	26.001	25.9334	25.8531	24.7292	25.2387	26.3034	0.978719	0.973927	No	0.704456	0.338849	No
Nup93	24.0608	23.8256	22.8747	24.1545	24.4718	22.3635	24.4478	24.7531	24.7176	23.4185	23.936	25.4646	1.05428	0.923881	No	0.775684	0.587265	No
Nup98	26.3542	25.5105	20.7032	25.8355	25.8548	24.1398	26.329	26.4515	26.4812	25.2185	25.3857	26.9665	2.12487	0.588175	No	0.676598	0.370239	No
Nusap1	25.0385	24.2565	24.226	25.0514	24.7033	25.103	25.0335	24.8225	24.9402	25.2079	24.6443	25.4369	1.36185	0.204249	No	1.12063	0.536467	No
Nvl	26.5855	25.5224	25.2721	26.4872	25.9343	26.1529	26.7854	26.5215	26.4063	26.5465	26.3727	27.1711	1.31779	0.410413	No	1.09101	0.662575	No
Nxf1	25.2536	24.8641	21.6221	25.1454	25.8923	24.154	26.3705	25.7544	25.9527	24.8164	24.6928	26.9472	2.22006	0.411579	Yes	0.687563	0.513104	No
Orc1	25.3623	24.9606	23.6689	25.1798	25.1394	24.031	25.1529	24.9156	24.6428	24.5911	24.3125	25.6259	1.08635	0.859802	No	0.958866	0.893722	No
Orc2	23.8306	23.618	23.0515	23.6517	23.9418	22.8354	23.7519	23.8445	23.8276	23.2152	23.4427	23.8896	0.98373	0.95617	No	0.816658	0.218054	No
Otud4	21.6289	22.164	21.521	21.7695	22.0377	21.6554	21.2316	21.9295	20.3259	21.8531	22.3353	21.3998	1.03497	0.839054	No	1.62495	0.262174	Yes
P4hb	21.7947	23.9703	23.9989	20.9847	23.3669	22.9802	21.0112	23.3602	23.0816	22.9471	20.6113	22.5262	0.570103	0.478478	No	0.728934	0.681427	No
Pa2g4	23.427	22.0982	21.8907	22.4549	21.1437	22.4998	22.0371	22.0966	21.9721	21.4345	21.678	22.892	0.737544	0.539418	No	0.976862	0.944048	No
Pabpc1	28.1004	26.5216	26.8242	28.8522	27.2173	28.1432	26.435	26.6492	26.4688	27.9435	27.2777	27.0858	1.89495	0.244708	Yes	1.88951	0.0267331	Yes
Pabpc4	24.9297	23.576	23.4212	25.5822	23.7169	25.1726	23.4359	23.136	23.5978	25.155	24.26	23.8775	1.80033	0.316463	Yes	2.05756	0.0607198	Yes
Pabpn1;Gm20521	24.1112	24.6515	25.1466	24.2148	24.1175	24.5593	24.9716	24.6283	24.9798	24.8529	24.9595	24.4487	0.790466	0.359026	No	0.928995	0.61296	No
Paics	23.7558	24.4035	24.1694	24.057	23.9386	23.3655	22.7892	23.8653	23.0155	23.359	22.2324	23.5247	0.799631	0.321514	No	0.879877	0.741273	No
Pak1ip1	26.0391	24.7114	24.0599	25.4386	25.1883	24.584	26.2759	25.9834	25.9602	25.1784	25.4052	26.9103	1.09694	0.843826	No	0.845628	0.684315	No
Papd5	23.1213	22.4757	22.4255	22.6678	22.8831	22.1469	23.5962	23.4103	22.9738	22.4016	22.5945	23.4085	0.927706	0.746842	No	0.694871	0.21781	Yes
Parp1	23.2034	25.5825	23.2401	25.0496	26.6196	23.8537	22.7339	22.9093	23.1327	22.9043	22.9678	23.7726	2.24325	0.357863	Yes	1.22228	0.39243	No
Paxbp1	27.5702	27.1392	27.3294	27.4845	27.0729	26.7699	26.4378	26.8611	27.1154	26.8728	26.9874	26.0268	0.848401	0.382061	No	0.885303	0.652421	No
Pcbp1	31.2038	31.1865	31.4113	31.5125	30.8635	30.8709	30.6606	30.8082	30.8835	30.9706	31.1006	30.102	0.879699	0.46088	No	0.959447	0.861119	No
Pcbp2;Pcbp3	27.8791	27.0915	27.8667	28.0508	26.7771	26.7975	26.7401	26.6061	26.5391	26.6101	26.884	26.2031	0.755747	0.460402	No	0.957463	0.776459	No
Pcm1	22.1272	21.6046	21.1599	21.6564	23.0872	23.4326	21.7118	23.3581	23.6443	24.0208	24.1366	23.5229	2.13592	0.147807	Yes	1.98441	0.192143	Yes
Pcnp	25.6966	24.8655	24.5417	25.4088	24.1465	23.532	23.558	23.8767	24.4504	23.9646	23.9745	23.4042	0.627557	0.360012	No	0.882329	0.604816	No
Pdcd11	29.0521	28.1015	27.5492	28.701	28.8229	27.9384	29.4566	29.46	29.1675	28.408	28.5533	29.9818	1.19182	0.651163	No	0.768281	0.498417	No
Pdhb	22.7176	23.4073	22.2431	23.579	23.987	23.6449	NA	NA	NA	NA	NA	NA	1.9287	0.058429	Yes	NA	NA	NA
Pdia3	24.0645	23.4354	22.219	22.2254	23.3212	21.5573	23.4363	23.7887	23.3725	22.0609	22.67	24.2047	0.546516	0.307986	Yes	0.681134	0.442601	No
Pdzd4	24.3162	23.2943	22.3928	23.9174	24.3677	23.3337	25.0416	24.645	24.6877	23.8407	23.6288	25.3385	1.45245	0.441594	No	0.696342	0.398205	No
Peg10	22.3224	20.361	21.2377	22.5894	22.1329	22.4979	21.6543	21.6319	21.0579	21.4353	22.3178	22.393	2.14313	0.13288	Yes	1.51645	0.174417	Yes
Pelp1	25.0362	23.9464	23.5681	25.267	24.596	24.4733	24.8807	24.6811	25.1738	24.8175	24.7908	25.166	1.51067	0.303469	No	1.00901	0.948235	No
Pes1	27.3178	26.3066	25.7495	26.9626	27.0233	26.0504	27.5163	27.3593	27.4408	26.8345	26.6532	27.9584	1.16537	0.711817	No	0.817859	0.519005	No
Pgam5	26.0498	25.5572	25.6595	25.9152	24.9593	25.1712	25.1564	25.0431	25.287	25.5781	25.6958	24.8474	0.754221	0.280518	No	1.15799	0.483877	No
Pgk1	22.5663	23.7738	20.6782	22.3184	21.9291	20.7764	22.0002	22.6068	22.1775	20.2116	21.8348	23.0332	0.630761	0.547393	No	0.674413	0.534501	No
Phb	22.8108	23.9186	21.8242	21.8138	22.3582	21.3136	22.4077	21.6626	21.8738	21.7135	21.2157	22.1208	0.492206	0.204869	Yes	0.813353	0.433887	No
Phb2	23.0752	23.6868	22.4619	23.0537	20.6761	20.4108	23.0992	22.8138	21.6716	23.0987	23.3735	23.4963	0.308978	0.136608	Yes	1.73461	0.153368	Yes
Phf5a	26.8721	28.1408	27.5446	26.7715	27.6319	27.372	27.2719	26.8266	27.2408	27.236	27.2678	26.2509	0.8347	0.590557	No	0.873641	0.620131	No
Phf6	24.2879	23.9738	23.0205	23.847	23.3856	23.7047	24.2087	23.8362	23.9596	23.6487	23.9412	23.6173	0.923432	0.790547	No	0.831742	0.152021	No
Phrf1	23.6297	23.0706	23.8218	23.0085	22.5598	22.4772	22.9731	23.0861	23.0496	22.7352	23.1863	22.1683	0.564271	0.041736	Yes	0.790216	0.315671	No
Pinx1	25.2743	24.5419	24.7198	24.5587	24.3747	24.0867	24.9883	25.1944	24.7901	24.7203	24.6033	25.024	0.704498	0.123689	Yes	0.865491	0.290592	No
Pkm	23.629	25.2891	23.9139	24.3102	23.7487	23.8297	23.5043	23.81	23.7228	23.1224	22.7994	24.1602	0.804143	0.592647	No	0.801985	0.491106	No
Plec	26.03	26.8654	23.5881	26.5377	26.7919	25.7216	28.3482	27.858	27.6996	25.9906	26.3565	28.5107	1.80997	0.45466	No	0.494502	0.278071	Yes
Plekha7	31.892	21.7904	20.8902	32.1811	32.0586	32.6194	32.0274	32.3046	32.0996	21.5778	31.6518	32.465	172.306	0.103194	Yes	0.08368	0.364615	Yes
Plrg1	27.5815	29.4244	28.9743	27.1664	29.0252	28.7349	28.236	28.7006	28.8668	28.6934	28.935	27.8764	0.783914	0.683537	No	0.933317	0.80209	No
Pml	23.3279	22.9922	21.6601	23.0603	23.0085	21.6501	23.3619	23.1823	23.0458	22.7049	22.6579	24.8257	0.941417	0.905292	No	1.14831	0.795633	No
Pnisr	24.9664	26.7225	25.7043	24.4679	26.1724	25.0201	24.774	24.9156	24.7484	25.0669	25.1028	23.9143	0.6701	0.464542	No	0.92145	0.779306	No
Pnn	27.7106	28.7141	28.5184	27.3446	28.1327	28.1095	28.3271	28.1807	28.5648	28.1389	28.5047	27.4211	0.730987	0.323374	No	0.792244	0.375661	No
Pno1	26.0145	25.0671	24.5013	26.0655	25.4148	24.839	26.3985	26.4454	26.1547	25.4557	25.5619	26.6996	1.18546	0.686913	No	0.743748	0.354457	No
Poldip3	26.2955	27.0939	27.117	26.0124	26.6804	26.5574	26.6823	26.7556	26.6218	26.6611	26.6812	25.9991	0.748087	0.284633	No	0.847084	0.35182	No
Polr1a	25.5089	26.209	25.5797	25.1193	25.928	25.6187	26.2369	26.0489	26.082	25.8772	25.7391	26.4096	0.864224	0.55132	No	0.924013	0.62	No
Polr1b	23.7769	24.6266	23.7371	24.0272	24.5465	24.2701	24.8671	24.056	24.6814	24.6561	24.3374	24.8494	1.17642	0.512643	No	1.05662	0.795746	No
Polr1c	24.1747	24.8701	24.3393	24.7241	25.3037	25.0623	25.2568	25.0662	24.9411	25.1173	24.6317	25.7346	1.48315	0.101886	Yes	1.05201	0.836446	No
Polr1d	23.2206	24.4113	24.3515	23.3399	24.2669	24.0616	23.9718	23.9603	24.3961	24.4001	24.3691	24.2847	0.929803	0.837072	No	1.18255	0.176287	No
Polr1e	25.4361	26.2898	25.7051	24.9882	25.8653	25.3403	26.465	26.1996	26.2505	25.8105	25.6826	26.4771	0.751376	0.313941	No	0.803855	0.291389	No
Polr2a	23.5997	24.911	24.5837	23.651	24.6969	24.1363	24.6127	23.5327	23.828	24.4424	24.4976	23.9718	0.868495	0.703066	No	1.24213	0.43727	No
Polr2b	22.8123	24.3235	23.9097	20.8374	24.3463	23.9814	23.6446	23.7118	22.1101	23.9271	23.7007	23.4325	0.647618	0.62948	No	1.44518	0.382678	No
Polr2c	22.7886	23.9876	22.272	22.2213	22.5991	22.3325	22.1841	21.9685	21.9701	22.0156	22.3851	21.9162	0.645384	0.291496	Yes	1.04586	0.706042	No
Polr2e	23.7916	24.9628	23.9614	24.0439	25.2057	24.6093	24.6658	24.5362	24.9275	24.7331	24.679	25.2141	1.30227	0.485216	No	1.12162	0.465267	No
Polr2h	23.5354	22.4237	23.6668	23.0132	23.895	23.6191	24.587	24.6891	23.8826	23.8688	23.9685	24.4977	1.23156	0.559388	No	0.826717	0.439219	No
Pom121	23.4509	22.9999	22.15	23.1239	23.5912	21.695	24.3703	24.3126	24.4638	23.448	23.6428	25.0378	0.95689	0.930628	No	0.790376	0.536495	No
Pop1	25.4657	24.5191	24.2172	25.2931	24.7053	24.5075	25.4103	25.342	25.0166	24.9485	24.7764	25.6247	1.07273	0.830716	No	0.907626	0.650482	No
Ppan	27.3643	26.2627	26.1255	27.0915	26.9787	26.2456	27.8588	27.3541	27.45	26.8778	26.9191	27.9472	1.13903	0.711779	No	0.808734	0.468138	No
Ppia	26.0976	25.4445	24.3049	25.7804	25.6365	24.7815	25.9533	26.284	26.0205	24.9406	24.7863	26.6393	1.08456	0.857006	No	0.64593	0.354133	No
Ppib	23.5505	23.4134	23.5192	21.2228	23.5897	23.1335	23.4408	23.5391	23.723	22.4055	23.3199	23.7366	0.556435	0.3089	Yes	0.750743	0.361354	No
Ppie	23.589	22.892	24.8242	22.9511	24.4653	24.1089	24.5979	24.987	24.8967	24.3376	24.7259	23.8272	1.05217	0.92444	No	0.692409	0.136868	Yes
Ppig	24.6749	25.6237	25.6177	24.5352	25.0876	24.9548	25.1535	25.3233	25.2228	25.0511	25.6663	25.094	0.733955	0.278917	No	1.02616	0.864168	No
Ppil1	25.6651	26.4275	26.3269	25.1067	25.8153	25.334	24.9782	25.793	25.7591	25.0766	25.5071	24.0418	0.6066	0.0856062	Yes	0.643982	0.280956	Yes
Ppil2	24.4951	26.1161	25.5449	23.9283	25.4118	24.9834	25.1428	25.3272	25.449	25.3011	25.6177	24.2854	0.654806	0.399075	No	0.847759	0.593698	No
Ppil4	24.9001	24.5279	25.4582	24.8127	24.4138	24.6555	25.1484	25.4249	25.4671	25.083	25.8123	24.5461	0.792944	0.318751	No	0.870753	0.627308	No
Ppp1ca	25.8488	26.9795	26.9223	25.5631	26.6253	26.2561	26.2361	26.2271	26.3537	26.0268	25.9063	26.1819	0.739525	0.417362	No	0.850316	0.0593277	No
Ppp1cb	24.0903	24.7483	24.3086	24.7312	24.9495	24.4342	24.4851	25.0626	24.6004	24.3564	23.9551	25.6644	1.25053	0.257443	No	0.960987	0.921232	No
Ppp1cc	24.7933	23.5274	23.4008	21.5337	23.5687	23.0405	24.6828	24.4555	24.3924	23.5801	23.8162	24.9495	0.437429	0.189055	Yes	0.760504	0.41205	No
Ppp1r8	23.9668	27.23	26.9773	23.6005	26.7345	26.8905	25.7861	26.0553	26.5174	26.3658	25.9059	25.3696	0.803214	0.843272	No	0.847233	0.54112	No
Ppwd1	22.9307	23.8334	24.1108	22.6422	23.4629	23.7564	23.562	23.534	23.8624	23.8223	23.8073	22.8593	0.791261	0.526875	No	0.897192	0.665069	No
Pqbp1	28.4314	30.3027	30.048	27.9365	29.8508	29.6241	29.1023	29.4536	29.4891	29.522	29.2789	28.526	0.728546	0.615969	No	0.847101	0.501275	No
Prc1	24.6717	24.7841	24.6752	24.9138	24.4269	25.0877	24.2975	24.7504	24.8125	25.1255	25.0757	25.1819	1.07114	0.64792	No	1.42165	0.037196	Yes
Prdx1	22.7893	24.3169	22.6442	23.4777	23.5871	22.7081	22.8198	22.4394	23.1193	22.6386	22.3644	22.9364	1.00524	0.990617	No	0.903526	0.599284	No
Prpf19	29.2467	31.3885	31.382	29.4914	31.5103	31.3043	30.7235	30.9141	30.8199	30.9684	30.9771	30.2828	1.06899	0.924875	No	0.94842	0.762815	No
Prpf3	27.7468	28.8326	28.9528	27.547	28.6221	28.6337	28.3241	28.4616	28.4994	28.6658	28.7859	27.725	0.844884	0.66802	No	0.975254	0.920354	No
Prpf31	25.467	27.1157	27.0963	25.4922	27.1156	26.989	26.4854	26.5949	26.5714	26.8347	26.8333	26.0354	0.981166	0.972764	No	1.01203	0.951795	No
Prpf38a	26.3704	27.9597	27.9648	26.5825	28.0465	28.0503	27.0694	27.3059	27.7033	27.6497	27.6411	27.1591	1.09283	0.867702	No	1.08958	0.641208	No
Prpf38b	26.7767	26.4275	26.9016	27.2785	26.4916	26.8158	26.6661	27.0266	26.7162	26.8982	27.5381	26.1693	1.11732	0.583652	No	1.04645	0.881147	No
Prpf4	26.5497	27.9063	28.2571	26.7403	27.7376	27.7827	27.2472	27.4612	27.5696	27.6364	27.7107	26.6232	0.90075	0.82033	No	0.931366	0.791693	No
Prpf40a	28.3675	28.609	28.799	28.3364	28.4332	28.5644	28.4539	28.6235	28.6097	28.5884	28.684	28.0518	0.903036	0.356392	No	0.919562	0.585262	No
Prpf4b	28.2797	30.8327	30.0994	28.2613	31.032	30.1707	29.0799	29.1833	29.4256	29.6299	29.695	28.7263	1.06	0.94359	No	1.08736	0.732001	No
Prpf6	27.2748	29.0059	28.8023	27.0851	28.7859	28.5957	28.3023	28.2262	28.4114	28.558	28.6788	27.6525	0.867271	0.801994	No	0.988397	0.961551	No
Prpf8	29.6229	31.6914	30.9318	30.0445	31.9131	31.5728	30.8636	30.9058	30.867	31.0054	31.0174	30.2794	1.34549	0.634655	No	0.92572	0.672301	No
Prrc2a	24.483	22.0952	23.7071	25.28	23.3138	24.9068	22.93	23.2947	23.2954	25.3219	25.0793	23.6694	2.10197	0.311646	Yes	2.86153	0.0456852	Yes
Prrc2c	27.6868	26.1014	27.0181	27.9882	26.296	27.7635	25.7156	26.1809	26.1295	27.9236	27.3611	26.1233	1.3322	0.587187	No	2.1846	0.110534	Yes
Psma1	21.9799	24.9816	20.7053	22.4783	24.1737	19.6547	NA	NA	NA	NA	NA	NA	0.730343	0.816405	No	NA	NA	NA
Psma4	21.8301	23.1589	20.3343	22.6106	23.5071	20.0956	NA	NA	NA	NA	NA	NA	1.22831	0.831566	No	NA	NA	NA
Psma6	22.7741	23.9682	22.6382	20.7476	23.67	20.2662	NA	NA	NA	NA	NA	NA	0.337844	0.243098	Yes	NA	NA	NA
Psma7;Psma8	21.0989	24.64	22.1004	21.7709	24.384	19.581	NA	NA	NA	NA	NA	NA	0.615081	0.708058	No	NA	NA	NA
Psmc1	22.1184	22.552	22.9461	20.7917	23.4171	23.4866	23.3723	21.4461	22.712	22.7906	22.529	23.1777	1.01841	0.978519	No	1.25033	0.617197	No
Psmc2	21.2853	22.3298	21.4433	21.9091	22.2411	22.1904	22.1388	21.5993	22.0301	21.8674	22.3456	22.0694	1.34479	0.278403	No	1.12616	0.470451	No
Psmc3	21.606	22.5335	22.4835	22.2215	22.4154	21.6465	22.3621	21.9098	20.2548	21.292	22.264	22.1698	0.924535	0.780328	No	1.31921	0.604213	No
Ptbp1	24.0272	23.8322	23.8964	24.2176	23.5519	23.6256	23.9421	24.211	24.2575	24.6952	24.0538	24.4623	0.920012	0.611079	No	1.20324	0.275843	No
Ptma	22.107	25.0451	22.0969	22.6798	20.4898	21.2506	NA	NA	NA	NA	NA	NA	0.32769	0.241731	Yes	NA	NA	NA
Puf60	32.8295	32.0532	32.8673	32.8177	31.6593	31.9642	32.1854	32.5353	32.6564	32.0465	32.6139	31.8303	0.739042	0.374166	No	0.814799	0.339988	No
Pwp1	22.8412	21.9896	21.9476	22.9594	22.8383	22.1078	22.4691	22.4698	22.4595	22.1233	22.0384	22.671	1.29749	0.394626	No	0.877477	0.395408	No
Pwp2	26.3874	25.4269	24.7957	25.9823	25.9421	24.8373	26.7009	26.7691	26.4714	25.8108	25.7349	27.126	1.03565	0.936468	No	0.745736	0.410021	No
Rabl6	26.2357	28.5268	29.4172	26.0637	28.3153	28.5676	28.2792	28.8121	28.9717	28.5894	28.8031	27.7259	0.752115	0.75649	No	0.803931	0.464977	No
Racgap1	26.5359	25.8277	25.745	26.3707	26.1064	25.9073	26.8073	26.953	26.8888	25.9925	26.2506	27.2668	1.06581	0.762846	No	0.768567	0.386664	No
Raly	27.1768	26.9039	27.5675	26.6331	26.8284	26.7448	27.6188	27.5178	27.7438	27.2104	27.3186	27.3608	0.716676	0.0747827	Yes	0.795427	0.0140668	Yes
Ran;1700009N14Rik	25.699	26.4139	25.5414	25.1087	26.1412	25.0141	26.7839	26.7442	26.5612	25.6983	25.4601	27.0597	0.725261	0.361129	No	0.648985	0.282701	Yes
Ranbp2	28.0311	27.4348	26.1282	27.6499	27.6563	26.1693	28.3672	28.1394	28.1089	26.9778	27.2286	28.7231	0.972964	0.960407	No	0.677354	0.36529	No
Rangap1	25.7757	25.2756	24.8142	24.6656	25.237	24.0395	25.6334	25.5047	25.6005	24.4419	24.7177	26.1101	0.641213	0.221797	Yes	0.712216	0.397829	No
Rars	22.6582	20.8267	21.6152	23.6568	21.6977	24.0038	23.482	21.8727	21.0163	26.0939	24.3504	23.9996	2.67475	0.186986	Yes	6.45746	0.0501786	Yes
Rbbp4	25.5934	25.4544	25.27	26.0215	25.562	25.3655	24.9355	24.9158	25.0159	25.5225	24.787	25.3745	1.15702	0.384742	No	1.20769	0.296029	No
Rbbp6	30.6678	32.2936	32.1426	30.5595	32.0447	31.7704	31.0544	31.3904	31.5648	31.6193	31.6745	30.5788	0.844902	0.742603	No	0.968817	0.911594	No
Rbm10	27.081	26.7414	27.1395	26.8677	26.4092	26.32	26.6838	26.8025	26.8574	26.7436	26.9651	25.99	0.729528	0.0964324	Yes	0.861528	0.512516	No
Rbm14	26.7879	26.7044	26.9543	26.7824	26.2488	26.6151	27.4725	27.3237	27.2326	27.0158	27.1365	27.5056	0.831204	0.199747	No	0.917882	0.490602	No
Rbm15	26.0359	27.7039	27.7712	25.9865	27.0098	27.1884	26.9623	26.9669	26.9139	27.2702	27.2872	26.2447	0.736065	0.551005	No	0.990554	0.970255	No
Rbm17	30.4731	29.7091	30.4493	30.3824	29.5694	29.7559	29.7088	30.0931	30.03	29.8321	30.1625	29.2136	0.807786	0.430089	No	0.865819	0.529762	No
Rbm19	26.0028	25.1133	24.3766	25.7369	25.4541	24.898	26.7699	26.0762	26.1059	25.4129	25.8015	26.8854	1.1477	0.727077	No	0.821293	0.59709	No
Rbm22	27.6159	29.9123	29.73	27.6155	29.6018	29.421	28.8875	29.0147	29.0639	29.2634	29.2506	28.122	0.866565	0.842091	No	0.926559	0.787586	No
Rbm25	29.5839	29.587	30.0239	29.5851	29.2203	29.4318	29.4007	29.635	29.5665	29.4174	29.806	28.7574	0.801483	0.151508	No	0.866262	0.54539	No
Rbm28	27.6413	26.8059	26.0525	27.2089	27.0945	26.3652	27.924	27.6846	27.7447	27.0398	27.0946	28.1914	1.03979	0.920453	No	0.788666	0.420499	No
Rbm3	22.4274	20.649	21.5518	22.9825	20.5032	22.6683	NA	NA	NA	NA	NA	NA	1.42271	0.614711	No	NA	NA	NA
Rbm34	26.9826	25.9648	25.059	26.5015	26.1766	25.4073	27.0156	26.9822	26.6694	26.0435	26.1675	27.3301	1.01842	0.969318	No	0.770914	0.426373	No
Rbm39	31.4652	31.0876	31.6523	31.5481	30.853	30.9775	30.7749	31.1383	31.2484	30.895	31.5036	30.4037	0.826161	0.366612	No	0.920318	0.748547	No
Rbm42	22.7302	22.2754	23.1924	21.0838	23.8683	21.8477	21.634	22.5871	22.3587	22.1022	22.5613	21.1513	0.723935	0.621264	No	0.837967	0.640035	No
Rbm5	27.9613	27.1857	27.8729	27.6624	26.9055	27.0849	27.104	27.6308	27.5497	27.2899	27.7349	26.6176	0.729164	0.245391	No	0.862131	0.587836	No
Rbm6	21.197	23.5367	23.875	21.6533	22.2131	22.8761	23.2466	23.2026	23.4007	23.066	22.997	21.8287	0.64972	0.533083	No	0.636094	0.183109	Yes
Rbm7	24.3761	26.1736	24.7485	24.1632	25.3896	24.0224	23.62	22.6268	24.1387	24.1049	24.221	22.8583	0.671587	0.457384	No	1.20268	0.690688	No
Rbm8a	27.1534	28.2547	28.2147	27.1412	27.9139	27.7783	27.8301	27.8583	28.2799	27.9768	28.1573	27.4326	0.833285	0.575523	No	0.911384	0.636197	No
Rbmx2	24.8443	25.9253	25.8933	24.0067	25.0599	25.0302	25.0498	24.9475	25.0161	25.0701	25.5749	24.0089	0.552711	0.159664	Yes	0.920293	0.808333	No
Rbmxl1	27.6713	29.0019	28.7395	27.5787	28.5431	28.2311	28.3286	28.4	28.5656	28.3263	28.5571	27.7226	0.782811	0.515917	No	0.852983	0.424967	No
Rbmxl2	27.6091	28.7904	28.748	27.5866	28.3781	28.2112	28.272	28.2309	28.4572	28.3273	28.6003	27.6087	0.79891	0.516519	No	0.90673	0.666146	No
Rcc1	22.1882	20.8465	21.7175	23.1718	21.4636	22.2956	21.822	22.4476	22.1129	21.713	22.2644	21.7788	1.65436	0.3136	Yes	0.865264	0.451968	No
Rcl1	26.041	25.0161	24.5167	25.9514	25.7371	25.474	26.672	26.4746	26.6421	25.8854	25.8884	27.3429	1.44352	0.322316	No	0.856186	0.670802	No
Rexo4	25.9402	24.8865	24.0107	25.5111	25.6288	24.2837	26.2216	26.3603	26.0847	25.1116	25.1767	26.8983	1.14502	0.795229	No	0.710383	0.450382	No
Rif1	28.0616	27.2555	26.5978	28.0089	27.6705	26.7627	28.3732	28.2469	28.002	27.9512	27.5957	28.4686	1.12955	0.770741	No	0.869205	0.504143	No
Riok1	21.5343	23.9039	24.7505	22.2408	22.702	23.5636	23.7211	24.1415	24.4464	24.0897	24.532	23.2523	0.677965	0.61762	No	0.904406	0.753051	No
Rnf113a1	22.226	24.883	23.9483	21.648	23.5316	23.176	23.3303	21.1452	21.5364	23.9415	22.8335	21.3142	0.535668	0.405381	Yes	1.61601	0.532997	No
Rnps1	27.2785	27.7841	27.8168	27.0045	27.919	27.4507	27.0146	27.7799	27.9625	27.6618	27.9326	27.2972	0.889837	0.622691	No	1.03161	0.902421	No
rp9	27.1354	26.9447	27.274	27.109	26.6845	26.9932	26.7753	27.0818	27.7157	27.2821	27.5873	26.8131	0.877137	0.299083	No	1.02564	0.923403	No
Rpf1	26.2803	25.1792	23.8579	25.532	25.0186	24.3437	26.4283	26.0803	25.9155	25.1263	25.225	26.5159	0.906863	0.86534	No	0.697883	0.333748	No
Rpf2	27.4245	26.549	26.048	27.2768	26.8083	26.3033	27.9606	27.8952	27.3605	26.9498	27.0106	28.1482	1.08846	0.81548	No	0.774195	0.442433	No
Rpl10	29.6583	28.3492	28.9856	30.6442	29.5002	30.4886	28.1543	28.4969	28.6621	30.2964	29.3241	29.09	2.31865	0.0802651	Yes	2.19218	0.0467812	Yes
Rpl10a	30.2526	29.1243	29.615	31.1285	29.9885	30.8473	29.0673	29.4729	29.2866	30.5526	29.843	29.884	1.98728	0.104569	Yes	1.76249	0.033953	Yes
Rpl11;Gm10036	30.6547	29.6461	29.9531	31.7012	30.4796	31.4269	29.5709	29.6169	29.8198	31.2277	30.4589	30.1287	2.17033	0.0783958	Yes	1.91308	0.0488863	Yes
Rpl12	31.1256	29.885	30.2456	31.6273	30.3823	31.2644	30.0064	29.9532	30.1035	31.3562	30.6244	30.1714	1.5939	0.267024	Yes	1.62033	0.115977	Yes
Rpl13	31.8418	30.5722	30.7857	32.3704	31.2401	32.0268	30.5213	30.6011	30.5577	31.9652	31.4096	30.9582	1.75636	0.190225	Yes	1.84588	0.0388897	Yes
Rpl13a	31.0543	29.3463	30.0923	31.5431	30.2507	31.2253	29.4123	29.7361	29.5841	30.9414	30.414	30.03	1.79259	0.251663	Yes	1.84588	0.0343334	Yes
Rpl14	30.2577	29.358	29.8982	31.3874	30.5207	31.2017	29.281	29.4981	29.5925	31.0204	30.2574	29.9478	2.29523	0.0320008	Yes	1.93368	0.0455941	Yes
Rpl15	30.1621	29.114	29.4353	30.9723	30.1242	30.8488	29.1031	29.1146	29.2886	30.6831	29.9525	29.6756	2.11103	0.0572673	Yes	1.91187	0.0379853	Yes
Rpl17	29.5727	28.2649	28.66	30.1816	29.5121	30.2383	28.3501	28.5331	28.6202	30.0401	29.5272	29.1406	2.21117	0.064489	Yes	2.09674	0.0172335	Yes
Rpl18	31.7932	30.4936	30.9963	32.4565	31.0475	32.0673	30.7517	30.7858	30.7595	31.9632	31.53	31.3475	1.69667	0.24864	Yes	1.79993	0.00975651	Yes
Rpl18a	30.0572	28.7522	29.2007	30.842	29.7878	30.7263	28.7897	29.1597	28.9162	30.4353	29.8012	29.5093	2.16643	0.0930715	Yes	1.94541	0.0309553	Yes
Rpl19	30.373	29.0808	29.5922	30.9083	30.0194	31.0118	28.906	29.0535	28.9428	30.6057	29.8369	29.6304	1.95145	0.120531	Yes	2.08049	0.0243858	Yes
Rpl21	30.2943	29.2805	29.7081	31.333	30.082	31.0486	29.1242	29.6137	29.4609	30.877	30.2595	29.8794	2.08526	0.0914052	Yes	1.91723	0.0444655	Yes
Rpl22	29.8401	28.9844	28.7019	30.8486	29.8664	30.6081	29.089	29.0499	29.1253	30.2824	29.3531	29.7087	2.40421	0.0488633	Yes	1.61701	0.0631205	Yes
Rpl22l1	26.2095	24.9076	25.377	26.5879	25.3679	26.0891	25.0763	25.3417	25.2204	26.3816	25.6449	25.4611	1.43089	0.376398	No	1.533	0.101994	Yes
Rpl23	30.5077	29.2846	29.8789	30.9883	29.7848	30.8905	29.254	29.2637	29.5686	30.9247	30.1803	29.8981	1.58467	0.273026	Yes	1.96193	0.0396016	Yes
Rpl23a	30.8344	29.8749	30.1903	31.462	30.4228	31.2618	29.6062	29.8093	30.0979	31.252	30.7205	30.2027	1.68067	0.153153	Yes	1.84969	0.0569848	Yes
Rpl24	30.138	28.7779	29.432	30.938	29.8683	30.5691	28.508	28.8112	28.8285	30.3993	29.8159	29.2636	2.01273	0.1151	Yes	2.15898	0.032043	Yes
Rpl26	30.0301	28.9053	29.3299	30.928	30.1094	30.7628	28.7642	29.1314	29.476	30.7182	29.9721	29.833	2.26304	0.046041	Yes	2.07134	0.0376057	Yes
Rpl27	30.4779	29.2138	29.8617	31.2702	30.1672	30.9666	29.6226	29.9077	29.8236	30.904	30.2343	30.3126	1.93216	0.125236	Yes	1.62336	0.0372901	Yes
Rpl27a	30.0441	28.7655	29.0607	30.7287	29.8784	30.9038	28.835	28.9895	29.1314	30.5697	30.1242	29.6917	2.319	0.0720939	Yes	2.20882	0.0129167	Yes
Rpl28	30.4488	29.3203	29.6808	31.2795	30.1684	31.0209	29.0066	28.9413	29.4574	31.0428	30.2637	29.601	2.00876	0.100326	Yes	2.24607	0.059364	Yes
Rpl3	31.0459	30.0127	30.3107	31.9517	31.0355	31.8725	30.0239	30.1651	30.2268	31.671	30.9754	30.7439	2.23998	0.0518509	Yes	1.98827	0.0253659	Yes
Rpl30	29.7219	28.6989	28.7403	30.5094	29.5689	30.7017	29.028	28.8285	29.1339	30.5435	29.7649	29.6203	2.30742	0.0673158	Yes	1.97169	0.031053	Yes
Rpl31	30.5648	29.2831	29.8593	30.9046	29.6744	30.4688	28.9166	29.0983	29.4744	30.5591	30.1888	29.4477	1.36308	0.435957	No	1.86877	0.0691865	Yes
Rpl32	29.6251	28.3277	28.6784	30.6187	29.5911	30.4249	28.3732	28.9224	28.6945	30.179	29.3543	29.2686	2.52191	0.0557053	Yes	1.91487	0.0473063	Yes
Rpl34	29.7197	28.6884	29.0323	30.149	29.1014	29.947	28.4915	27.8699	28.5199	30.0419	29.2104	28.6738	1.50075	0.255283	Yes	2.02082	0.0875922	Yes
Rpl35;Gm10269	30.5111	29.0833	29.4544	30.8098	29.685	30.4671	29.074	29.3002	29.249	30.2352	29.7892	29.4367	1.5559	0.304549	No	1.52905	0.063834	Yes
Rpl35a	29.3138	28.2872	28.5648	30.0396	29.0368	29.8317	28.0446	28.1759	28.4895	29.9358	29.1369	28.7452	1.88442	0.102278	Yes	2.05043	0.0504838	Yes
Rpl36	29.7936	28.4328	29.1294	30.6539	29.3547	30.1846	28.3566	28.7341	28.6246	30.0831	29.4266	29.1709	1.92625	0.158537	Yes	1.98404	0.0282199	Yes
Rpl36a;Gm6525	28.2185	26.8798	27.521	28.6951	27.2606	28.425	26.5872	26.1622	26.3931	28.259	27.3198	26.4877	1.50229	0.372875	No	1.9652	0.137605	Yes
Rpl37	22.15	22.6843	21.8256	23.4679	22.7284	23.3998	NA	NA	NA	NA	NA	NA	1.97068	0.0466372	Yes	NA	NA	NA
Rpl37a	28.8197	27.8777	28.1455	30.2332	29.4435	30.2754	27.4849	27.9002	28.2016	30.0007	28.8799	28.2229	3.25597	0.0119459	Yes	2.25361	0.104027	Yes
Rpl38	27.9528	27.0923	28.4417	28.2439	28.2342	28.5098	27.4344	28.2044	27.8892	28.6684	27.9686	28.134	1.41452	0.283916	No	1.33271	0.249068	No
Rpl39	27.1622	25.3338	26.1707	27.5904	26.6125	27.5098	25.1066	25.8692	25.2196	27.5156	25.8124	25.8256	2.02131	0.173774	Yes	1.98078	0.183227	Yes
Rpl4	32.2249	31.0036	31.4741	32.8318	31.8322	32.6691	31.0579	31.3505	31.2869	32.512	31.9451	31.7864	1.83632	0.13651	Yes	1.80178	0.0232289	Yes
Rpl5	28.84	28.0193	27.699	29.6978	28.9593	29.3891	27.7714	27.848	28.2605	29.1401	27.7676	28.9611	2.23863	0.0443481	Yes	1.58333	0.220306	Yes
Rpl6	31.714	30.2257	30.7591	32.1416	31.1562	32.0409	30.4815	30.629	30.6947	31.9216	31.3543	31.0851	1.84035	0.176108	Yes	1.80491	0.0286229	Yes
Rpl7	31.5183	30.1964	30.6113	32.1947	30.8842	31.9088	30.2521	30.4381	30.4574	31.8135	31.0957	31.0377	1.84964	0.186616	Yes	1.90939	0.0223997	Yes
Rpl7a	31.9008	30.678	31.0101	32.5147	31.4461	32.2839	30.7567	30.835	30.8728	32.066	31.5768	31.2975	1.84717	0.144176	Yes	1.77186	0.0221024	Yes
Rpl7l1	25.1275	24.4749	23.0705	24.8415	25.0612	24.0938	25.7433	25.5527	25.5975	24.6515	24.6349	26.3418	1.35773	0.548365	No	0.74653	0.499832	No
Rpl8	30.7451	29.7432	30.2031	31.5787	30.6443	31.3739	29.5346	29.7602	29.721	31.2016	30.5901	30.3002	1.95673	0.075198	Yes	2.03546	0.0202329	Yes
Rpl9	30.8734	29.7526	30.3726	31.6784	30.3036	31.1695	29.5345	29.6657	29.7169	30.99	30.6139	30.3083	1.64445	0.236584	Yes	1.99782	0.0081455	Yes
Rplp0	29.4393	28.7323	28.9147	30.5319	29.5177	30.7564	28.4538	28.4476	28.4756	30.4709	29.4617	29.3023	2.36184	0.0466871	Yes	2.43844	0.02459	Yes
Rplp1;Gm10073	28.5374	27.7409	27.5042	29.7999	28.6713	29.6837	27.7912	27.7776	27.5459	29.8706	28.7883	28.0997	2.74631	0.0374782	Yes	2.32083	0.0803328	Yes
Rplp2	29.9292	29.1807	29.014	30.8758	29.7275	30.8042	28.8161	28.6774	28.457	30.4851	29.6332	29.2892	2.13544	0.0786064	Yes	2.2227	0.0358709	Yes
Rpp25	22.0392	21.209	20.6114	21.8706	21.8709	20.9064	22.7591	22.2873	22.0879	21.7269	21.6497	22.7067	1.19978	0.642452	No	0.784394	0.424259	No
Rps10	28.3218	26.8795	27.2609	28.638	28.2452	28.6526	26.2208	26.3825	26.5627	28.4262	27.3228	27.0527	2.03434	0.0858757	Yes	2.31633	0.0484152	Yes
Rps11	31.2225	29.8698	30.4324	31.68	30.6022	31.4384	29.7581	29.8847	29.8137	31.3282	30.5586	30.3473	1.66088	0.224879	Yes	1.89982	0.0368241	Yes
Rps12	26.9415	25.6978	25.3112	27.3627	26.5965	26.4807	25.2461	25.2527	25.5763	26.162	24.7093	26.2474	1.77742	0.215398	Yes	1.27265	0.533327	No
Rps13	30.3222	29.309	29.3639	30.975	30.0589	30.7166	29.2858	29.3281	29.2631	30.634	29.8502	29.8869	1.89015	0.0980279	Yes	1.77937	0.0314772	Yes
Rps14	30.1807	28.8715	29.2652	30.5906	29.7975	30.3854	28.9369	29.0296	29.1882	30.4358	29.5695	29.5563	1.76378	0.146252	Yes	1.74388	0.0555965	Yes
Rps15	27.7521	26.702	27.1356	28.8376	28.0204	28.1321	25.26	26.7021	26.7503	28.3319	27.567	27.1461	2.19388	0.0464327	Yes	2.72104	0.0736709	Yes
Rps15a	28.5248	27.2097	27.7446	29.6358	28.2467	29.5573	27.5792	27.3902	27.6666	29.151	28.0096	28.5779	2.49699	0.0890628	Yes	2.04795	0.0381522	Yes
Rps16	30.3266	29.0526	29.2867	30.7662	29.8844	30.5779	28.8518	29.0508	29.102	30.3547	29.522	29.8675	1.80776	0.146226	Yes	1.88318	0.0226551	Yes
Rps17	30.323	29.1154	29.4406	30.8876	29.801	30.5893	28.6332	28.7978	28.868	30.4874	29.7214	29.4613	1.74064	0.17454	Yes	2.17904	0.0236099	Yes
Rps19	29.633	28.6323	28.6298	29.9987	29.3008	29.933	27.8831	27.9056	28.3743	29.7513	28.7703	28.4371	1.71613	0.124164	Yes	1.90778	0.0937962	Yes
Rps19bp1	26.1795	25.3736	25.2611	25.5932	25.3257	25.3325	26.3747	26.2691	26.2698	25.5632	25.7546	26.5197	0.878075	0.568538	No	0.779868	0.28987	No
Rps2;Gm8225	30.268	29.003	29.2946	30.9567	29.7172	30.6697	28.7479	28.944	28.893	30.3476	29.5966	29.4321	1.90003	0.158717	Yes	1.90591	0.031897	Yes
Rps20	29.4417	28.1043	28.0605	29.7862	28.6867	29.1404	26.7924	27.2408	27.4276	29.0606	27.6242	28.197	1.58989	0.293977	Yes	2.20437	0.0675148	Yes
Rps21	25.0199	22.9022	22.8412	24.6483	22.2945	22.6323	22.6638	21.6207	23.1015	24.0574	21.108	22.3396	0.759938	0.719185	No	1.0279	0.969047	No
Rps23	29.0365	27.6842	28.0157	29.6692	28.8565	29.5975	27.2606	27.6656	28.1898	29.3181	28.6146	28.3193	2.18699	0.0795098	Yes	2.06382	0.0592657	Yes
Rps24	29.0726	28.0681	28.4062	29.8688	29.1186	29.6912	27.6521	27.9627	27.834	29.6009	28.4758	28.7467	2.06182	0.0484656	Yes	2.18077	0.0326996	Yes
Rps25	30.0994	28.8058	29.1701	30.4427	29.2294	30.1769	28.3375	28.4849	28.51	29.8347	29.0234	28.8646	1.50654	0.329366	No	1.73717	0.0593906	Yes
Rps26	29.2603	27.7446	28.0201	29.5996	28.3951	29.2308	27.5013	27.303	27.8204	29.0815	28.47	27.9203	1.6626	0.27943	Yes	1.93053	0.0612582	Yes
Rps27	28.6845	26.3402	27.4367	28.2929	27.0957	28.2099	26.9357	26.5531	26.8035	28.486	27.4739	27.0183	1.30046	0.652226	No	1.85997	0.116337	Yes
Rps27a	27.014	25.9789	26.0866	28.1396	27.0581	27.6421	25.7606	25.3392	25.7119	27.4551	26.4685	25.8171	2.38402	0.0506409	Yes	1.96746	0.119493	Yes
Rps27l	24.7595	23.1671	21.1515	24.8925	23.6256	24.764	23.3385	23.3141	23.3357	25.0278	24.4015	24.2802	2.64142	0.278642	Yes	2.3626	0.00587998	Yes
Rps28	28.7685	27.2091	27.0147	28.9529	27.724	27.9888	25.9103	26.2011	26.8231	27.5816	26.176	27.044	1.47207	0.45124	No	1.53938	0.272964	Yes
Rps29	26.9124	25.1575	25.1772	27.8606	26.6938	27.8899	24.4932	24.7339	25.2613	27.6526	25.6196	26.3075	3.32281	0.0692484	Yes	3.24248	0.056547	Yes
Rps3	30.8945	29.7056	29.8265	31.5432	30.3813	31.1019	29.1665	29.1284	29.4039	30.8417	29.8219	29.8091	1.82337	0.162783	Yes	1.8982	0.0587373	Yes
Rps3a	30.8518	29.8461	29.8411	31.4096	30.5383	31.1865	29.5175	29.4653	29.5843	31.059	30.2876	30.0904	1.82153	0.111929	Yes	1.94083	0.0324279	Yes
Rps4x;Gm15013	30.0776	29.0667	29.3013	30.829	29.8793	30.7012	29.0107	29.032	29.0776	30.4041	29.7083	29.7689	1.98342	0.0814292	Yes	1.89253	0.0146129	Yes
Rps5	28.8188	27.5989	27.4838	29.5184	28.5752	28.9465	27.6399	27.448	28.0208	29.0265	27.9191	28.3571	2.06506	0.108339	Yes	1.6602	0.114438	Yes
Rps6	30.9618	29.9104	30.2554	31.708	30.5727	31.4182	29.5911	29.8341	29.9103	31.3761	30.6546	30.2729	1.81136	0.135985	Yes	1.98531	0.0427422	Yes
Rps7;Gm9493	30.476	29.3153	29.7912	31.1046	29.9568	30.691	29.1298	29.4792	29.2202	30.4938	29.799	29.6556	1.65092	0.202895	Yes	1.63173	0.0646653	Yes
Rps8	31.5107	30.4323	30.7599	32.2796	30.9924	31.8799	30.2406	30.3011	30.2231	31.7557	30.9215	30.6598	1.76091	0.175534	Yes	1.81184	0.060792	Yes
Rps9	29.9185	28.8605	28.8924	30.6686	29.6242	30.4133	28.7144	28.5827	28.6475	30.1752	29.2512	29.2553	2.01606	0.0970288	Yes	1.88209	0.0421363	Yes
Rpsa	25.4693	25.2277	24.0372	25.4589	24.1367	24.3961	24.226	24.206	24.8502	24.9503	23.3592	25.0544	0.842367	0.700963	No	1.01907	0.965244	No
Rrbp1	27.3565	26.0894	26.6508	27.4363	26.0554	27.321	26.3323	26.2898	26.5096	28.035	27.5424	26.7372	1.1799	0.699141	No	2.08632	0.0507589	Yes
Rrp1	25.1465	24.7555	20.8719	24.7733	24.6546	23.7786	25.8986	25.5781	25.3926	24.7147	24.9146	26.1604	1.75428	0.593499	No	0.779236	0.491568	No
Rrp12	27.3325	26.4208	25.7492	27.1083	26.7877	26.1772	27.5202	27.4817	27.3805	26.7759	26.8409	27.9179	1.14093	0.739658	No	0.822134	0.490537	No
Rrp15	24.7632	23.6589	23.0087	24.797	24.0919	23.4314	25.1232	25.1887	25.2409	24.5225	22.2704	25.479	1.22816	0.670233	No	0.468569	0.314514	Yes
Rrp1b	28.3728	27.416	27.1681	28.1444	27.5778	27.6076	28.4507	28.3707	28.2905	27.9648	27.8731	28.7872	1.08998	0.777301	No	0.893651	0.610824	No
Rrp36	22.2673	21.802	21.7392	22.2687	22.1322	19.8831	23.1665	22.4949	22.6335	22.2087	22.377	23.5413	0.703115	0.555649	No	0.961935	0.91022	No
Rrp7a	26.416	25.5731	24.887	26.3064	26.4128	25.2898	27.0745	26.8263	26.6146	26.1837	25.9735	27.5601	1.29921	0.543104	No	0.8316	0.632687	No
Rrp8	25.1183	23.6353	22.7716	24.0221	23.7115	23.4153	25.384	25.0319	24.6484	23.6656	21.6443	25.5588	0.916718	0.867836	No	0.379312	0.290796	Yes
Rrp9	27.4539	26.7029	25.9249	27.1582	27.0971	26.2084	27.7763	27.515	27.4925	26.7664	26.7272	28.0125	1.09226	0.824434	No	0.744358	0.379773	No
Rrs1	27.9904	27.1766	26.805	27.7961	27.8102	27.1152	28.3974	28.4807	28.3636	27.7129	27.6947	28.9374	1.18905	0.582696	No	0.812896	0.509051	No
Rsbn1	22.5049	24.1541	23.8631	22.4808	22.9517	23.0545	22.8427	23.1934	23.0271	22.9899	22.8939	22.4193	0.624883	0.275914	Yes	0.838939	0.280883	No
Rsbn1l	22.0008	24.898	24.8051	21.5934	23.9413	23.5	23.6176	20.8016	23.5361	23.9179	23.5858	23.0412	0.539704	0.49714	No	1.81906	0.419418	Yes
Rsl1d1	30.0495	28.9775	28.5783	29.7033	29.8584	29.0063	30.3411	30.2489	30.2783	29.4214	29.4861	30.8671	1.24913	0.564394	No	0.776706	0.483235	No
Rsl24d1;Gm20509	26.0225	25.2079	25.0653	25.6333	25.2835	24.5694	26.2561	26.119	25.9156	25.3331	25.4744	26.4857	0.829428	0.566399	No	0.79416	0.426709	No
Rsrc1	28.4781	27.4112	27.765	27.8202	26.6538	26.5194	26.9397	27.5601	27.2855	26.6894	27.3672	26.3277	0.540744	0.162428	Yes	0.723474	0.257112	No
Rsrc2	30.1898	28.3948	29.3483	29.9672	28.1617	28.3419	28.647	29.1743	29.3212	28.7312	29.2886	28.2708	0.713302	0.562868	No	0.82132	0.472566	No
Rtcb	22.4466	22.6987	21.3679	23.8507	23.0501	22.984	NA	NA	NA	NA	NA	NA	2.17932	0.0852975	Yes	NA	NA	NA
Ruvbl1	24.5859	25.7194	25.6875	25.4202	25.759	26.0202	25.4006	25.6346	25.8114	25.9987	25.803	25.6189	1.32152	0.383325	No	1.14177	0.302651	No
Ruvbl2	26.4422	27.3343	27.4048	26.9358	27.2467	27.3623	26.8156	27.0417	27.2749	27.4356	27.2067	26.8783	1.08763	0.735801	No	1.09389	0.569371	No
Safb	24.4949	24.8624	25.0204	23.8886	24.4808	24.1762	24.2883	24.3384	23.7441	24.5054	24.7302	23.8139	0.65488	0.057503	Yes	1.16977	0.536515	No
Safb2	21.581	22.6802	22.8275	22.1539	21.4847	21.6809	21.7983	21.309	22.0526	22.1146	22.1675	21.3512	0.664479	0.251735	Yes	1.11556	0.668822	No
Sap18	24.2359	26.2042	25.7442	24.2142	25.7958	25.6958	25.1613	25.1907	25.9065	25.7811	25.864	24.9377	0.895347	0.848763	No	1.07781	0.791923	No
Sap30bp	23.1388	24.008	24.2414	23.697	24.3687	23.6558	23.3124	24.183	23.6972	23.9677	23.5287	23.2286	1.08005	0.798555	No	0.897589	0.662154	No
Sarnp	25.0858	25.9917	26.4793	25.1335	25.0143	25.319	24.4727	25.1451	25.7241	25.1041	24.5718	24.7235	0.616994	0.170727	Yes	0.804323	0.470672	No
Sart1	28.5583	29.6794	29.99	28.2524	29.3537	29.3295	29.0098	29.2127	29.2477	29.3185	29.509	28.4614	0.741892	0.489413	No	0.958988	0.863888	No
Scaf1	22.3039	23.5492	23.428	22.5742	22.7679	22.9038	23.3503	22.7812	23.5	22.6702	23.3045	22.4648	0.787256	0.445107	No	0.759271	0.300487	No
Scaf11	22.9228	23.504	23.1459	21.7464	23.1227	22.6174	23.1064	23.0123	22.2496	23.0094	23.2554	20.9128	0.617549	0.186086	Yes	0.75948	0.642264	No
Scml2	22.0213	23.5298	21.9445	24.6651	24.159	24.6316	23.6532	22.0433	22.8111	24.7257	23.8765	23.8555	3.96335	0.0213948	Yes	2.49093	0.0734818	Yes
Sdad1	28.1766	26.9478	26.7653	28.0855	27.6908	27.8362	27.9282	27.6502	28.1559	28.0405	27.7402	28.7026	1.48886	0.278127	No	1.18895	0.478405	No
Seh1l	22.6717	22.8535	22.8375	23.3321	23.632	22.6598	23.077	23.1598	23.6556	22.9926	22.0585	24.2466	1.33829	0.224999	No	0.871637	0.778625	No
Senp1	22.0092	21.8784	21.128	21.6402	21.6128	20.7492	22.1125	21.8842	22.8353	21.3862	21.6838	22.7902	0.791256	0.447202	No	0.79889	0.563056	No
Senp3	26.234	25.329	24.7171	26.5079	25.6878	25.8287	26.2078	26.0308	25.9161	25.9863	25.7127	26.6334	1.49631	0.316376	No	1.04191	0.845974	No
Serbp1	28.644	26.3978	27.273	28.5076	26.2686	27.768	25.9089	25.4634	26.1234	28.2811	26.5853	26.0883	1.05442	0.938299	No	2.2238	0.170843	Yes
Sf1	23.4156	23.2605	24.1832	23.6403	22.7132	20.651	23.5902	23.4376	23.9953	23.568	24.2598	23.0058	0.410381	0.238533	Yes	0.957144	0.881832	No
Sf3a1	30.4515	31.4795	31.5968	30.2474	31.1285	31.0603	30.8095	31.1042	31.2671	31.0811	31.2775	30.1515	0.77709	0.474039	No	0.856413	0.580333	No
Sf3a2	26.8001	28.3824	28.015	27.0658	28.5774	28.3932	27.6466	27.8845	27.929	28.0897	28.1934	27.3294	1.21387	0.699847	No	1.0358	0.867866	No
Sf3a3	28.7353	29.9031	29.639	28.5173	29.6064	29.4681	29.1886	29.2902	29.3574	29.3756	29.4503	28.3621	0.853492	0.666495	No	0.860884	0.574909	No
Sf3b1	30.9881	31.842	31.8825	31.0301	31.7686	31.7417	31.3106	31.5458	31.5778	31.5799	31.7033	30.6396	0.960973	0.886841	No	0.888566	0.648367	No
Sf3b2	30.6264	31.7413	31.6189	30.8085	31.927	31.5904	31.014	31.4583	31.4575	31.5291	31.5615	30.7022	1.08158	0.826698	No	0.968829	0.892621	No
Sf3b3	29.7161	31.3144	30.8983	30.1903	31.4082	31.1471	30.487	30.7078	30.7147	30.7868	30.6885	30.018	1.2077	0.676092	No	0.908323	0.612484	No
Sf3b4	26.2032	27.2869	27.4086	25.3274	26.6031	26.3691	25.7232	26.0295	26.2565	26.5223	26.7561	24.8497	0.54853	0.189194	Yes	1.02788	0.952042	No
Sf3b5	26.7648	28.0157	27.8602	27.6097	28.9169	28.3749	27.3017	27.7475	28.0878	28.1027	27.6834	27.2383	1.68596	0.240038	Yes	0.974318	0.916871	No
Sf3b6	26.9576	28.9086	29.126	27.4768	28.0355	27.9098	27.7579	27.8872	27.9312	27.9623	28.1235	26.9606	0.695769	0.501906	No	0.884783	0.655909	No
Sfpq	25.0659	24.3437	24.9161	25.6149	24.5024	24.6966	24.9204	25.401	26.1713	25.9432	25.7052	26.5338	1.11941	0.710091	No	1.47751	0.269521	Yes
Sfswap	27.2092	27.5237	28.023	27.1027	27.3167	27.5128	27.168	27.5442	27.672	27.4755	27.4451	26.7796	0.826726	0.358585	No	0.853823	0.450424	No
Sgol2	26.3377	24.9963	24.738	25.8945	25.1394	25.6034	26.1792	26.0652	26.0073	26.1254	26.0939	26.4729	1.13952	0.745797	No	1.10717	0.326629	No
Sh3pxd2a	21.9042	21.5849	21.8892	21.2198	21.992	21.5554	NA	NA	NA	NA	NA	NA	0.868312	0.455133	No	NA	NA	NA
Shmt2	22.3375	22.983	22.9586	22.766	23.0822	20.3789	22.8058	22.4775	21.5692	22.4211	22.2199	23.6954	0.622451	0.479973	No	1.409	0.450224	No
Skiv2l2	26.1374	26.799	25.6816	26.0778	26.6728	25.9245	26.4026	26.2302	26.3716	26.0275	26.0134	26.8182	1.01328	0.964022	No	0.966999	0.866995	No
Skp1	21.1397	21.7641	22.4107	22.8318	20.6621	22.5915	22.0156	22.2957	22.2936	24.6427	25.0423	23.3185	1.19496	0.757938	No	4.38589	0.0157263	Yes
Slc25a3	23.2901	21.0245	20.9521	23.0485	24.1862	23.4265	NA	NA	NA	NA	NA	NA	3.47774	0.0982484	Yes	NA	NA	NA
Slc25a5	28.9074	29.1236	28.5658	29.6081	30.0897	29.6647	28.9614	28.7959	29.077	29.6206	29.2236	29.1166	1.89458	0.0143184	Yes	1.2973	0.0966356	Yes
Sltm	26.4867	27.3413	27.3568	26.1669	27.1598	26.9618	26.6983	27.0007	27.194	27.0086	27.1493	26.3768	0.81293	0.514199	No	0.920544	0.689502	No
Slu7	24.733	25.4225	25.8513	24.3909	25.0086	25.0775	25.2956	25.3096	25.6236	25.3235	25.7024	24.8821	0.702254	0.263317	No	0.928578	0.702136	No
Smarca4	26.6338	28.2389	28.3429	26.414	28.031	27.6118	27.3442	27.7804	27.7004	27.6048	27.8653	26.9809	0.765104	0.627143	No	0.917229	0.694048	No
Smarca5	25.5993	26.6502	24.8727	25.673	26.4759	25.31	25.139	25.2251	25.1011	25.1874	24.6918	25.3034	1.08091	0.865215	No	0.936775	0.647795	No
Smarcc1	25.6436	26.4508	26.5869	25.0964	26.4352	26.1073	25.6773	25.6826	25.9519	25.8216	26.05	25.1773	0.785941	0.524509	No	0.94106	0.767181	No
Smarcd1	22.6633	24.7457	24.4118	21.2452	24.3218	24.5955	23.5878	23.9009	23.9631	24.0659	24.1915	20.1928	0.681728	0.681971	No	0.499809	0.489918	Yes
Smndc1	26.092	26.0308	26.3753	25.6047	25.5946	26.2946	25.9604	26.412	26.4405	26.3939	26.3921	25.255	0.792916	0.259225	No	0.836667	0.564356	No
Smu1	27.8969	30.1358	29.2177	28.2379	30.196	29.5128	28.9136	28.8149	28.938	29.0254	29.1307	28.0501	1.17456	0.802116	No	0.899088	0.68033	No
Snip1	24.4729	26.471	26.1796	23.931	25.8641	25.5217	25.4671	25.8543	25.7326	25.4066	25.7888	24.5681	0.658745	0.523265	No	0.742174	0.318853	No
Snrnp200	29.532	31.6436	31.5338	29.608	31.6922	31.4734	30.7486	30.9511	30.9991	31.1433	31.1281	30.2085	1.01494	0.983163	No	0.950694	0.830071	No
Snrnp27	25.4246	24.9723	25.3496	25.6078	24.456	24.6049	24.19	25.0322	25.0781	24.8078	25.4207	24.1099	0.779568	0.406672	No	1.00884	0.980005	No
Snrnp40	26.4907	29.5353	28.9939	27.4012	29.8686	29.5995	28.7985	29.0294	29.0201	29.2268	28.8979	28.2885	1.53312	0.640103	No	0.904432	0.63792	No
Snrnp70	24.9204	25.3272	25.632	24.9199	24.7286	25.2411	25.0159	24.8599	25.0584	25.1528	25.5679	24.6563	0.795526	0.26468	No	1.10771	0.614159	No
Snrpa1	29.4399	29.6094	30.2474	29.1073	29.3498	29.6561	29.4282	29.7359	29.7363	29.5336	29.7277	28.8712	0.760751	0.248916	No	0.837409	0.410525	No
Snrpb	26.8066	27.5356	25.7982	27.0855	27.4645	26.2874	25.7454	26.079	25.9832	25.6846	26.2518	25.1798	1.17473	0.723354	No	0.852337	0.517478	No
Snrpb2	27.0228	27.4257	27.8077	26.5636	26.9762	26.8949	26.4972	26.7684	27.2511	26.8545	27.232	26.1159	0.65648	0.0792775	Yes	0.929942	0.8039	No
Snrpd1	27.2654	28.2065	26.7338	27.5333	27.9328	26.5557	26.8003	27.1336	26.3617	26.2103	26.7268	26.6109	0.958411	0.922778	No	0.841349	0.412676	No
Snrpd2	28.0794	28.708	28.1323	28.0372	28.9507	28.1916	28.0456	28.0978	28.1046	27.3017	28.0934	27.5021	1.06188	0.815028	No	0.731898	0.131882	Yes
Snrpd3	28.1269	28.3946	27.0058	27.9631	28.2464	27.207	26.6499	27.0731	26.8209	26.6362	27.088	25.9061	0.974729	0.947448	No	0.809686	0.451678	No
Snrpe	27.4558	27.7267	26.3913	27.1653	27.5194	26.2453	25.7756	26.2498	26.209	25.885	26.6457	25.4126	0.861766	0.719619	No	0.934987	0.81582	No
Snrpf	25.8681	26.7959	25.7806	26.1563	27.0141	25.7642	25.6174	25.5962	25.2694	25.2794	25.623	25.0812	1.11986	0.756426	No	0.890997	0.439672	No
Snrpg	22.0956	26.1668	22.7258	25.0162	26.1473	24.5249	NA	NA	NA	NA	NA	NA	2.96242	0.311392	Yes	NA	NA	NA
Snw1	30.4077	32.3504	32.1378	30.1359	32.0474	31.7274	31.3718	31.682	31.7568	31.6609	31.7392	30.7113	0.796424	0.719886	No	0.850815	0.54272	No
Son	29.2427	30.5319	31.0713	29.0782	29.9841	30.3733	30.1554	30.2736	30.6139	30.3112	30.4582	29.5169	0.721926	0.518305	No	0.839572	0.478483	No
Spats2	22.8991	20.9606	22.8722	23.4825	22.0425	23.5524	22.2862	22.368	21.5197	23.0182	23.2975	21.7771	1.71929	0.388406	No	1.55797	0.301575	Yes
Spen	23.2999	24.5353	24.2196	21.681	23.8691	23.3086	23.5381	23.6119	23.3893	23.5577	23.7656	21.7061	0.477842	0.230332	Yes	0.705482	0.486862	No
Srek1	28.41	28.0935	28.9204	28.4793	28.295	28.2841	28.2887	28.5052	28.7734	28.3009	28.7175	28.0762	0.91905	0.650457	No	0.896566	0.538403	No
Srfbp1	25.5601	24.3189	23.7762	24.8326	24.3013	24.0088	25.887	25.4639	25.6281	24.5345	24.8458	25.8506	0.888346	0.783185	No	0.667716	0.233705	Yes
Srpk1	25.5507	26.3051	25.9338	25.8329	26.1853	26.3317	25.2995	25.8379	25.7959	26.1368	26.126	25.5909	1.13822	0.517263	No	1.23696	0.286602	No
Srpk2	24.5641	26.0509	25.5005	24.8951	25.4926	25.0589	24.4069	24.386	24.5274	24.9569	25.0143	24.389	0.856777	0.659347	No	1.27158	0.16512	No
Srrm1	27.5497	29.0766	28.8061	27.1561	28.4921	28.4977	28.1492	28.6194	28.6398	28.6314	28.9797	27.7044	0.742861	0.54455	No	0.978781	0.943864	No
Srrm2	32.0675	33.3208	33.9531	31.7529	32.9365	32.796	33.1184	33.6575	33.5084	33.2983	33.9014	32.694	0.65127	0.406846	No	0.913727	0.751563	No
Srrt	23.4242	26.27	24.0987	23.0805	25.7592	24.0126	22.8986	22.3001	22.985	23.6885	22.7522	22.248	0.804669	0.800877	No	1.12373	0.740378	No
Srsf1	24.6803	24.1742	24.0268	25.2016	22.9467	23.1233	23.5026	23.4283	23.9362	23.4067	23.6938	24.1768	0.689405	0.514173	No	1.09939	0.645099	No
Srsf10	23.76	25.1033	24.7267	23.8131	24.1094	24.1613	24.1758	23.9316	23.8849	24.7753	24.2825	24.0802	0.706111	0.292479	No	1.30306	0.165253	No
Srsf11	30.9717	30.2036	30.9217	31.0332	30.2633	30.7204	30.4702	31.0242	31.1203	30.6984	31.1789	30.3644	0.981669	0.94014	No	0.917423	0.710004	No
Srsf2	25.5948	23.5664	23.1816	25.4704	22.7168	21.232	22.6293	23.1397	23.941	22.72	21.3752	23.5705	0.508894	0.538296	No	0.623545	0.411761	No
Srsf3;Gm12355	25.7332	25.0161	25.3984	26.0734	24.5647	25.2098	25.2996	25.3095	25.4061	25.272	25.173	25.5528	0.933067	0.846374	No	0.995983	0.963329	No
Srsf5	25.073	23.0187	21.407	23.1354	22.9158	22.9422	22.8363	22.5797	23.1453	23.0349	22.7235	23.275	0.889827	0.881812	No	1.11523	0.528974	No
Srsf6	26.9841	25.8061	25.8682	27.1522	25.3118	25.4036	25.6406	25.6649	25.9465	25.4594	25.8279	25.8065	0.832999	0.729481	No	0.964104	0.750195	No
Srsf7	25.3168	24.0642	24.0221	25.1498	23.6369	24.1665	23.6574	23.7725	23.8308	23.7531	23.5602	24.2451	0.901274	0.819023	No	1.07118	0.661511	No
Ssb	26.645	26.2682	25.8101	26.9542	26.6061	26.5063	25.9136	25.6868	25.9781	26.421	26.0516	26.0624	1.36389	0.181253	No	1.24733	0.100898	No
Ssrp1	21.8862	21.6512	22.8077	23.1909	23.3957	23.7184	21.238	24.1973	24.3782	23.9032	24.0648	21.6079	2.49659	0.026545	Yes	0.946579	0.954008	No
Sssca1	22.2517	21.453	22.1233	22.6771	22.539	22.886	NA	NA	NA	NA	NA	NA	1.69119	0.0471072	Yes	NA	NA	NA
Stau1	24.321	23.9707	24.0283	25.0501	23.9751	24.5157	23.6505	23.8466	23.8604	24.495	24.3342	23.8335	1.32593	0.283394	No	1.35195	0.107484	Yes
Stip1	21.3853	21.663	21.6765	20.7445	22.8246	22.2721	22.3035	23.183	21.6362	21.6481	21.6851	21.484	1.29424	0.586103	No	0.587041	0.164441	Yes
Strap	22.9047	22.9054	21.6451	22.9727	22.4218	22.9252	23.0357	22.9169	22.8714	22.6382	22.8733	22.6564	1.2211	0.561267	No	0.859335	0.0719555	No
Sugp1	24.1834	25.3001	24.459	24.4769	25.01	24.0181	24.4627	24.0763	24.3731	24.1459	24.0432	23.6978	0.903836	0.757694	No	0.789118	0.128742	No
Sumo1	24.0309	23.5652	22.1618	23.8119	24.2891	22.8399	24.2315	24.4704	24.1955	23.042	23.0989	24.7794	1.31431	0.605915	No	0.633306	0.316656	Yes
Sun1	24.1944	20.0781	21.3044	23.7263	23.4326	23.1221	24.9181	23.9786	24.3892	23.2473	23.2087	24.6201	2.96499	0.272248	Yes	0.600155	0.242767	Yes
Supt16h	25.1325	25.6395	26.2388	25.366	25.3987	25.7009	25.8572	25.9162	26.2162	25.938	26.3297	25.6259	0.88164	0.61834	No	0.978049	0.896877	No
Supt5h	23.775	24.4007	24.404	23.9319	24.2654	23.9636	24.1769	24.6706	24.3115	23.7814	24.4211	24.204	0.907774	0.583785	No	0.840404	0.352658	No
Supt6h	23.5368	23.9084	24.4286	23.3325	23.7849	23.593	23.4324	23.9272	23.9415	23.529	23.9276	23.008	0.764283	0.252027	No	0.824252	0.425369	No
Surf6	26.652	25.5314	25.0321	26.3499	25.8445	25.1232	26.9593	26.8266	26.7568	25.6579	25.9369	27.3446	1.02387	0.957247	No	0.690419	0.366531	No
Suz12	23.8162	23.4725	23.3426	24.1561	23.5854	23.8711	23.0723	22.6344	20.9098	24.3287	23.4316	23.3909	1.25453	0.206198	No	2.85113	0.106323	Yes
Svil	23.3885	23.5498	21.7587	23.1135	23.4416	20.8914	24.6087	24.2599	24.4113	22.7348	23.4059	25.1021	0.749077	0.693743	No	0.624574	0.394004	No
Syf2	24.7225	26.038	26.6718	24.8717	25.7269	25.5768	25.8802	26.217	26.4188	25.9315	26.3077	25.0644	0.747963	0.543464	No	0.75569	0.369739	No
Taf1	25.6453	28.1739	27.8097	25.9793	28.1672	27.6311	26.6294	26.8625	26.9492	27.1126	27.0253	26.1345	1.03497	0.963835	No	0.961766	0.8717	No
Taf10	26.8534	28.3621	28.1855	25.8716	27.8179	27.6742	26.7599	26.91	27.2705	27.3413	27.2527	26.3666	0.624551	0.436685	No	1.00468	0.985397	No
Taf11	23.4358	26.0077	25.8235	23.1441	25.5306	24.6378	24.0927	23.7976	24.2716	23.9857	24.2659	23.3992	0.636619	0.579556	No	0.888608	0.588832	No
Taf12	22.7342	26.6964	26.6562	23.728	26.2898	25.8197	25.1625	24.523	25.2403	25.399	25.7446	23.9798	0.943988	0.959312	No	1.04673	0.91587	No
Taf2	21.8823	24.1719	23.456	21.6093	24.2869	24.3633	23.0026	23.1721	23.2112	23.585	23.7169	23.2603	1.189	0.835925	No	1.3123	0.0591971	Yes
Taf3	22.4081	26.192	26.0726	21.2244	25.4133	24.896	23.9982	24.9177	25.4688	24.955	25.2027	23.8838	0.484206	0.594457	No	0.923795	0.855698	No
Taf4a	27.2526	29.7651	29.5539	27.248	29.3273	28.9456	28.2648	28.3158	28.4985	28.5488	28.5448	27.4749	0.78445	0.750356	No	0.888701	0.664597	No
Taf4b	24.2102	26.8435	26.711	23.3363	26.4909	26.1149	24.7815	25.319	25.4148	25.4991	25.5376	23.9539	0.656314	0.667556	No	0.885844	0.769477	No
Taf5	25.1808	28.8009	28.554	25.8639	28.3623	28.1317	27.047	27.2629	27.3324	27.7693	27.4045	26.1534	0.959766	0.968584	No	0.929795	0.842917	No
Taf6	25.9699	28.5189	28.3521	25.819	28.1039	27.8707	26.9147	26.8275	27.2305	27.2654	27.2719	26.2381	0.785118	0.766406	No	0.955434	0.865636	No
Taf7	25.2066	27.4581	27.1265	24.766	26.8231	26.6175	25.5073	25.8387	26.0355	25.9364	25.7981	24.9055	0.693417	0.611236	No	0.842548	0.52781	No
Taf8	25.1774	27.3415	27.2785	25.2515	26.9523	26.6645	25.9799	26.2137	26.4179	26.3081	26.4347	25.1595	0.806809	0.74382	No	0.848866	0.607623	No
Taf9	26.3786	28.8269	28.611	26.218	28.4145	28.1766	27.1556	27.5511	27.7087	27.7338	27.7588	26.7547	0.79235	0.76454	No	0.961922	0.88679	No
Tardbp	24.9325	25.5472	25.9966	24.8283	24.7783	25.0848	25.5716	25.3745	25.5894	25.5273	25.7069	25.074	0.662042	0.13898	Yes	0.948841	0.724721	No
Tbl3	24.6809	24.2513	22.5297	24.5842	24.4109	23.3199	25.3083	24.0566	24.9104	24.066	24.3936	25.6891	1.21787	0.729704	No	0.971173	0.948836	No
Tbp;Tbpl2	22.9341	25.15	24.7827	22.9947	24.7047	24.5078	23.4185	23.8575	23.9318	24.2487	24.1119	22.9168	0.858657	0.813556	No	1.01619	0.9616	No
Tcea3	23.8908	23.1796	23.7	22.9023	23.1367	22.9085	22.9954	23.212	23.0873	23.6784	23.3581	23.0034	0.656276	0.0547937	Yes	1.18792	0.291822	No
Tcerg1	24.8527	26.9085	26.6558	25.2852	26.6732	26.5186	26.022	25.8659	26.1289	26.4778	26.3685	25.1732	1.01395	0.980843	No	1.00063	0.998407	No
Tcof1	29.7733	31.996	32.2396	29.5982	31.6168	31.7069	31.6776	31.7302	32.1075	31.8392	31.9199	30.9584	0.777882	0.745967	No	0.831676	0.473463	No
Tcp1	24.2374	24.8028	21.5648	30.5597	30.2245	30.3757	24.226	24.1914	24.1408	24.1722	25.1785	25.9206	115.491	0.00240389	Yes	1.87169	0.149182	Yes
Tdrd3	22.3865	21.6635	20.2629	24.2641	19.7943	23.4831	22.4824	23.1177	21.6308	23.5377	23.5034	21.7741	2.10845	0.516116	No	1.44196	0.506351	No
Tefm	22.4565	22.0223	23.4637	22.66	21.9377	22.3935	22.3091	22.6361	22.2325	22.6219	22.4613	23.1452	0.802688	0.5419	No	1.27475	0.219412	No
Tex10	23.4247	23.0178	22.5732	24.0738	21.4803	20.1379	23.2336	23.1165	23.2103	20.4031	23.0371	23.5759	0.46397	0.401321	Yes	0.555515	0.435999	Yes
Tfip11	28.2604	27.8529	27.9538	28.0429	27.6751	27.6817	27.2725	27.7163	27.6125	27.5349	27.7357	26.7603	0.857112	0.266872	No	0.87651	0.591202	No
Thoc1	25.038	26.4625	26.0289	25.0707	26.2138	25.9875	25.9864	25.9681	26.0819	26.1532	26.1847	25.5281	0.942267	0.883094	No	0.9614	0.806222	No
Thoc2	24.4213	25.381	25.338	23.6748	24.8511	24.2837	25.0982	24.5644	24.859	25.1406	25.2387	23.6734	0.583606	0.167819	Yes	0.897315	0.782423	No
Thoc3	22.0534	24.2244	23.3723	23.7207	23.7813	23.8413	23.3355	24.0372	23.8586	23.809	24.0717	23.4	1.47877	0.422638	No	1.01149	0.956999	No
Thoc5	22.324	22.8968	20.881	22.041	22.9265	22.7271	22.1198	22.4234	21.4362	23.2737	23.3032	22.1994	1.44488	0.46429	No	1.90831	0.115983	Yes
Thoc7	23.8282	24.1694	24.499	20.4575	24.0598	24.0075	24.267	24.2136	24.2945	24.3217	24.3815	23.5659	0.399449	0.334569	Yes	0.88966	0.556965	No
Thrap3	29.5246	29.8252	29.8835	29.0709	29.4066	29.5428	29.4722	29.6457	29.6963	29.334	29.644	28.8781	0.755589	0.0867299	Yes	0.801433	0.241652	No
Tjp1	22.5854	20.9143	21.7229	22.9195	22.7834	21.6487	23.2636	23.3332	23.0439	21.9358	22.7549	24.361	1.63539	0.322014	Yes	0.872767	0.797938	No
Tmpo	24.7497	24.3742	24.0137	24.0106	23.7016	23.6517	24.6049	24.5016	24.2329	24.3964	21.4441	24.7794	0.66377	0.0696675	Yes	0.533481	0.440476	Yes
Toe1	24.3311	25.1452	24.994	23.1508	24.5311	24.5818	24.1015	23.7428	23.5997	24.4566	24.1971	22.8714	0.600581	0.238424	Yes	1.01891	0.960519	No
Top1	30.4485	32.1028	32.1849	30.6703	32.3598	32.1275	31.9411	32.429	32.381	32.068	32.4283	31.724	1.10223	0.864896	No	0.884587	0.527242	No
Top2a	29.2428	29.2112	28.1294	29.5186	29.8903	28.5936	29.8583	29.7183	29.5025	29.2988	29.0388	30.487	1.38803	0.423812	No	0.942893	0.861949	No
Top2b	21.8444	21.7835	22.1548	23.8461	23.6674	21.8918	23.8741	23.5684	23.6291	23.3803	23.5852	24.3921	2.30942	0.129681	Yes	1.06833	0.782281	No
Tpi1	24.1229	24.5893	23.0917	23.4663	23.7353	22.6213	24.1989	23.5292	24.1124	23.0276	23.2825	23.8501	0.632734	0.300179	Yes	0.678276	0.156396	Yes
Tpm3-rs7	22.6141	22.7396	21.1169	22.675	22.7166	21.2105	23.1539	23.0943	23.2126	21.8951	22.3736	24.7548	1.03085	0.954306	No	0.903906	0.877171	No
Tpr	27.6248	27.2506	25.1542	27.3341	27.5891	25.5779	28.0177	28.0933	27.7121	26.6966	26.8693	28.5501	1.11511	0.882167	No	0.674057	0.398434	No
Tpx2	22.9006	23.0369	21.6552	23.3362	23.3952	22.568	22.9756	22.7834	20.8835	24.137	20.8015	23.1309	1.48339	0.330488	No	1.39051	0.71033	No
Tra2a	24.163	25.4755	24.9038	24.3304	25.0109	25.0848	24.8253	24.4443	24.6425	24.9568	24.4198	24.4955	0.973494	0.935427	No	0.990803	0.950226	No
Tra2b	25.9631	26.509	26.2801	25.783	25.8329	25.909	25.6095	25.5464	26.0227	25.9896	25.6422	25.4463	0.7531	0.0654916	Yes	0.977017	0.885191	No
Trim21	24.3259	24.3819	24.6982	25.2172	24.4878	25.3815	25.4085	25.7584	25.6587	25.2668	25.4649	25.6547	1.47446	0.133404	Yes	0.903523	0.392571	No
Trim28	27.8606	27.8476	27.4466	27.848	28.0296	27.7581	27.2595	27.4127	27.2081	27.6138	27.1839	27.8474	1.11753	0.366668	No	1.19326	0.279205	No
Trip12	25.9155	25.449	24.9033	25.9996	25.2444	25.6502	25.6205	25.1138	25.1798	25.882	25.2303	25.413	1.15574	0.597799	No	1.15162	0.46253	No
Tsr1	22.5553	21.7238	21.8837	22.7172	22.0792	22.335	22.0404	21.5623	21.7092	22.1359	21.7234	22.3339	1.25085	0.363339	No	1.22583	0.268384	No
Tuba1b	27.3666	27.3694	26.8418	27.5717	28.0141	27.702	27.3958	27.311	27.3683	27.2063	27.1542	27.9424	1.48453	0.059934	Yes	1.05404	0.781311	No
Tubb4b;Tubb4a	25.5746	25.871	25.2028	26.1319	26.3541	26.1615	25.6539	25.8349	25.7375	25.5155	25.3343	26.1841	1.58708	0.0315852	Yes	0.95652	0.819787	No
Tubb5	27.8448	28.1139	27.3743	28.2022	28.5576	28.1185	27.8847	27.7788	27.8923	27.6504	27.5434	28.3827	1.42909	0.113125	Yes	1.0048	0.980533	No
Twistnb	23.1149	22.9499	22.0021	21.952	22.8004	22.8694	23.8344	23.1139	23.8691	22.8896	23.2339	23.9412	0.90229	0.760868	No	0.84037	0.560283	No
U2af1	22.4314	21.2862	21.4862	20.497	22.4643	22.7263	21.5564	20.8554	22.3608	22.8567	22.1319	22.2472	1.11824	0.84772	No	1.76679	0.168822	Yes
U2af2	25.1629	25.3215	25.841	25.941	25.2212	25.6271	25.3569	25.3241	25.1232	25.506	25.6446	24.7221	1.11312	0.62468	No	1.01594	0.942318	No
U2surp	29.7974	29.3464	29.9603	29.6675	29.4549	29.552	29.2927	29.7132	29.7349	29.6076	29.9119	28.886	0.905464	0.500379	No	0.925453	0.756472	No
Uba1	24.1639	23.4756	21.5009	23.4611	22.4546	22.4672	23.0653	22.4332	22.7574	19.9012	20.6242	23.8719	0.839452	0.784868	No	0.410019	0.356326	Yes
Uba52;Gm8797;Ubb;Ubc	21.7014	21.4127	23.1436	22.8033	21.9222	22.1803	21.9721	19.9855	23.049	22.2513	21.4263	20.0452	1.16152	0.735293	No	0.743328	0.718084	No
Ubap2	26.1735	24.4397	25.3464	26.2706	24.7439	25.8043	24.6234	24.4664	24.5012	26.4325	26.0425	24.8397	1.2196	0.692888	No	2.36396	0.0615454	Yes
Ubap2l	25.2578	23.3962	23.8001	25.5805	23.8796	24.8551	24.0168	23.3224	24.1222	25.608	25.0628	24.3819	1.53725	0.454633	No	2.29281	0.0510788	Yes
Ubl5	24.3133	27.5232	26.9287	24.5322	27.3546	26.9351	26.2989	26.3214	26.3501	26.3662	26.3712	24.7605	1.01317	0.989287	No	0.711614	0.411849	No
Ubr5	22.7881	20.9875	21.8383	21.0354	22.0902	20.9957	NA	NA	NA	NA	NA	NA	0.708342	0.474944	No	NA	NA	NA
Ubtf	25.8754	26.0475	24.2975	26.1347	27.1375	25.1923	25.7595	25.6816	25.4616	25.0317	24.9904	26.4096	1.67953	0.397798	No	0.896886	0.757487	No
Upf3b	21.6621	22.9672	22.174	22.9692	22.9615	22.9518	23.0464	23.0792	21.9127	23.0957	22.9791	21.4119	1.61671	0.141982	Yes	0.880366	0.795814	No
Urb1	25.2999	24.4423	23.6813	25.0538	25.0667	24.1587	25.9634	25.6642	25.8	24.8693	24.9792	26.28	1.21858	0.634895	No	0.740691	0.400935	No
Urb2	24.7912	23.7987	21.3847	24.6193	24.48	23.7556	25.4506	24.81	24.9376	24.2562	24.2826	25.6087	1.94547	0.410746	Yes	0.784439	0.512214	No
Usp10	26.8219	23.6344	26.0325	27.1722	24.1827	26.9634	24.4243	24.3637	24.7826	26.8851	26.2183	25.1434	1.52607	0.676875	No	2.94599	0.0409318	Yes
Usp19	22.2533	22.3645	20.7208	24.6942	23.861	24.1009	NA	NA	NA	NA	NA	NA	5.42324	0.0140625	Yes	NA	NA	NA
Usp36	24.8637	23.4031	21.2843	24.2161	24.0907	23.1746	25.2504	24.8735	24.7761	24.0096	24.5898	25.5929	1.56204	0.586625	No	0.84916	0.651852	No
Usp39	25.2196	27.2219	26.4979	25.4261	27.4104	27.2963	26.5505	26.7257	26.7025	26.5517	26.8299	26.1993	1.31753	0.671105	No	0.912159	0.524715	No
Utf1	29.9181	29.1398	28.4844	29.6987	29.5831	28.6993	30.2392	30.1136	30.1096	29.2767	29.4465	30.5932	1.1067	0.792804	No	0.767356	0.410022	No
Utp11l	26.2185	25.2292	24.7819	25.9354	25.9519	25.009	26.5561	26.4798	26.2805	25.3831	25.5536	27.0118	1.16656	0.694629	No	0.729022	0.432771	No
Utp14a	28.4933	27.6153	27.1558	28.21	27.9563	27.3631	28.7694	28.7484	28.6046	28.0242	28.0069	29.2095	1.06316	0.858765	No	0.815669	0.504556	No
Utp15	26.1253	25.0084	23.9939	26.0445	25.8288	24.7355	26.6473	26.2582	25.9186	25.3083	25.4856	26.9946	1.40807	0.539545	No	0.787182	0.580564	No
Utp18	27.754	26.8159	26.073	27.612	27.3489	26.7229	27.9928	27.9374	27.76	27.0954	27.0101	28.4552	1.27185	0.564625	No	0.770308	0.470956	No
Utp20	27.6447	26.5123	25.7262	27.3302	26.972	26.1551	28.0304	27.8634	27.7421	27.0312	27.0213	28.4876	1.14183	0.785174	No	0.77629	0.500829	No
Utp23	23.6969	22.8567	20.6601	23.9206	23.2037	22.868	23.85	23.731	23.8491	23.7243	23.0376	24.1984	1.90028	0.387972	Yes	0.897141	0.668396	No
Utp3	27.4045	26.3779	25.9471	27.0578	26.6535	26.0674	27.5683	27.4317	27.5195	26.796	26.8552	27.8475	1.01143	0.976316	No	0.789903	0.37785	No
Utp6	25.7681	24.2814	23.0588	24.8993	25.3647	23.8093	25.9015	24.8512	25.1386	24.3926	24.7091	26.6207	1.24977	0.741273	No	0.961758	0.944786	No
Vcp	27.1519	26.0722	26.3742	26.5932	24.9517	25.3838	26.0275	26.3705	26.448	26.4639	26.9618	26.6029	0.539652	0.204203	Yes	1.31419	0.115639	Yes
Vim	30.4861	31.2773	29.9369	31.1761	31.8965	30.9684	32.182	31.9298	31.9916	31.0093	30.8871	32.6735	1.71744	0.179389	Yes	0.701652	0.428739	No
Wbp11	28.1904	30.2105	29.995	27.7985	29.9756	29.6194	29.1015	29.2181	29.6466	29.5609	29.5322	28.4165	0.793274	0.737545	No	0.899895	0.730357	No
Wbp4	22.1122	23.5151	24.4981	21.2901	23.0439	23.2412	23.696	23.9556	23.8589	23.6157	24.1277	22.3024	0.554746	0.412122	No	0.712897	0.423945	No
Wdr12	24.9635	23.7745	21.6349	24.8732	24.8619	23.4689	24.9517	24.7206	24.6724	23.2633	23.4271	25.3158	1.92345	0.431452	Yes	0.582565	0.305651	Yes
Wdr18	23.8001	23.1617	22.6782	24.0109	23.3839	23.2863	23.6273	23.3819	23.4002	23.5608	23.5028	24.047	1.27194	0.430673	No	1.17587	0.285528	No
Wdr3	26.4056	25.6776	24.7315	26.2925	26.3958	25.2485	27.0799	26.9923	26.9984	26.2073	26.3811	27.7071	1.29596	0.571469	No	0.836053	0.615059	No
Wdr33	24.7155	25.9966	26.1885	24.4461	25.3481	25.2627	25.2531	25.383	25.5899	25.6474	25.8088	24.4983	0.653137	0.322114	No	0.939183	0.841408	No
Wdr36	26.7781	26.2125	25.0486	26.6952	26.5507	25.6446	27.2651	27.0011	27.0323	26.2416	26.3339	27.857	1.21739	0.663984	No	0.81865	0.615132	No
Wdr43	27.4476	26.3777	25.6798	27.1678	27.3097	25.9754	27.5231	27.4349	27.5576	26.8053	26.9247	28.2107	1.24483	0.659851	No	0.875591	0.692942	No
Wdr46	26.9338	26.2508	25.5022	26.7341	26.7135	25.519	27.4367	27.1893	27.0955	26.3136	26.3094	27.6122	1.06678	0.879301	No	0.709347	0.328281	No
Wdr74	25.9986	25.3576	24.7213	25.7187	25.706	24.9983	26.5777	26.415	26.2793	25.7812	25.542	26.9519	1.08307	0.806021	No	0.794258	0.495866	No
Wdr75	26.1023	25.6082	24.7251	26.0538	25.8559	24.9677	26.8154	26.4765	26.5345	25.9046	25.947	27.5328	1.10746	0.792354	No	0.902884	0.800543	No
Wdr83	26.8525	27.0841	27.9959	27.1444	26.699	27.371	27.0068	27.2128	27.2817	26.9823	27.4188	26.1438	0.84713	0.58272	No	0.801749	0.452166	No
Wtap	26.6716	28.1969	28.1567	26.2462	27.3949	27.3283	27.2945	27.4423	27.2652	27.4274	27.6585	26.2735	0.621912	0.334433	No	0.862041	0.64598	No
Xab2	26.113	27.5229	27.3712	25.9608	27.2585	27.3237	27.16	27.2259	27.3061	27.5481	27.4383	26.4986	0.898338	0.818088	No	0.953284	0.847148	No
Xrn2	25.9602	25.4392	24.9424	25.7151	25.6045	24.8908	26.2225	25.8308	25.8769	25.3908	25.6148	26.2798	0.970105	0.916275	No	0.861582	0.505477	No
Ybx1	27.7408	28.1018	27.8143	27.9752	27.475	27.584	27.4569	27.6955	27.7985	27.7455	27.7889	26.9978	0.865976	0.33056	No	0.907811	0.63976	No
Ybx3	26.8924	27.1092	27.3917	27.0421	26.8335	26.4724	26.2182	26.5806	27.2018	27.0263	26.87	26.0607	0.785445	0.189107	No	0.989984	0.973747	No
Ythdc1	24.782	25.9414	25.7513	24.6411	25.6649	25.4161	24.897	24.9257	25.0427	25.5302	25.1724	24.2697	0.840387	0.624061	No	1.02499	0.929411	No
Ythdf2	23.2822	23.249	23.2711	24.1524	22.9483	23.7054	22.5708	22.5961	22.4904	24.6067	24.0617	22.6987	1.26101	0.395121	No	2.35637	0.0951724	Yes
Ywhaq	23.6067	21.2858	21.0173	24.1504	21.3516	23.1085	23.5826	23.7213	23.3433	23.5709	23.2266	23.9079	1.86642	0.480588	No	1.01357	0.935439	No
Ywhaz	25.224	25.1908	24.393	24.803	24.646	24.6004	24.8209	24.9657	24.8488	24.3209	24.0336	25.2221	0.839283	0.415409	No	0.782994	0.383309	No
Zc3h11a	24.6996	25.0031	25.2577	24.178	24.5124	24.5707	24.6335	24.9605	24.9345	24.8578	25.0042	24.1342	0.675283	0.0489327	Yes	0.88427	0.572025	No
Zc3h13	24.3905	26.6239	26.7471	23.7849	26.1319	25.8323	25.2387	25.5179	25.4028	25.9135	25.9914	24.3475	0.628126	0.562299	No	1.02174	0.957052	No
Zc3h14	24.5634	25.3657	25.3404	24.1223	24.3881	24.41	24.8261	24.5201	24.9445	24.6421	25.0191	23.5805	0.581142	0.0485223	Yes	0.78475	0.47945	No
Zc3h18	25.6944	27.4792	26.6044	26.2838	27.0148	26.4354	26.0562	25.822	26.0264	26.1287	26.1117	24.9404	0.989884	0.980405	No	0.845995	0.579028	No
Zc3h4	22.6872	22.4645	22.6461	22.5257	22.5349	22.3024	22.231	22.2765	22.5627	22.3404	22.6437	21.7796	0.904413	0.229355	No	0.931616	0.727697	No
Zcchc17	27.3855	27.4815	28.1801	27.3542	27.4478	27.6094	27.4647	27.994	27.8765	27.5895	27.967	27.2305	0.863412	0.462845	No	0.881049	0.530507	No
Zcchc8	22.3123	25.8382	23.1797	22.7797	25.442	23.4446	22.9839	23.1402	22.8544	23.4563	23.5213	21.8378	1.08074	0.93686	No	0.963012	0.926907	No
Zdbf2	23.8736	22.9887	21.3258	22.997	22.9742	22.0471	23.8457	23.8975	23.0656	22.7731	22.7645	23.8974	0.961525	0.947626	No	0.728018	0.378172	No
Zfp296	23.7438	22.8238	21.6053	24.5035	22.8824	23.6131	23.2386	22.9826	23.1719	23.6254	22.9977	23.6743	1.92123	0.291917	Yes	1.23239	0.261832	No
Zfr	23.4972	23.4852	24.4772	23.3476	22.7995	23.3502	24.1726	24.0289	24.0103	24.2912	24.5226	23.0351	0.635483	0.157133	Yes	0.919569	0.807569	No
Zmat2	25.8433	27.5511	27.1304	25.1963	27.1308	26.8756	26.3975	26.3027	26.8913	26.7421	26.9086	25.2442	0.736771	0.608894	No	0.851343	0.699602	No
Zmat3	25.4009	26.6486	26.5401	25.2919	26.1522	26.3044	25.6409	25.9473	25.8466	26.1089	26.0842	25.0349	0.82338	0.610728	No	0.953364	0.859553	No
Znf106	26.2171	25.1586	25.1215	25.6844	25.1874	24.9768	26.2616	26.0986	25.9897	25.4295	25.7656	26.8344	0.86082	0.630639	No	0.928663	0.816466	No
Znf281	23.4618	21.7452	20.9061	23.5748	23.6275	23.3041	23.5517	23.2017	23.279	23.9401	23.6311	23.8693	2.75957	0.125804	Yes	1.38452	0.029408	Yes
Znf326	22.7107	22.4743	22.6414	21.857	22.0253	19.8007	23.3401	22.7744	22.7384	22.3956	22.7876	22.2538	0.383926	0.126974	Yes	0.720956	0.134247	Yes
Znf593	25.7057	26.1033	26.4337	25.6966	26.0015	26.1166	25.9105	25.9524	26.1556	26.1343	26.0103	25.9571	0.905851	0.591531	No	1.01943	0.778192	No
Znf638	23.5173	23.7191	23.7515	23.4886	21.12	22.3438	23.8295	23.6594	23.2925	23.7593	21.4014	21.4388	0.393609	0.122155	Yes	0.38052	0.154694	Yes
Znf830	24.4266	26.3061	25.9786	23.5324	25.1797	24.9109	25.398	25.261	25.3922	25.0285	25.4925	23.8904	0.489906	0.253379	Yes	0.684625	0.31662	No
Znhit6	22.3539	21.5475	22.9574	22.5497	22.5161	22.9169	22.3927	22.7237	22.8099	23.5522	22.9488	22.526	1.29654	0.43089	No	1.28958	0.320456	No
Znrd1	24.2093	24.7327	24.4411	23.7469	25.0171	24.2447	25.182	24.8277	25.028	24.6504	24.705	25.1365	0.917124	0.77024	No	0.881527	0.380674	No
Zscan10	22.9542	21.2435	21.1332	23.3669	20.2545	23.5264	23.7529	23.1543	23.7249	24.0531	23.5986	24.054	1.5216	0.644951	No	1.2815	0.22109	No
Agrn	NA	NA	NA	NA	NA	NA	22.6623	22.7266	22.6296	22.9499	20.8931	23.3209	NA	NA	NA	0.820805	0.725292	No
Ahdc1	NA	NA	NA	NA	NA	NA	22.4507	20.566	22.064	22.4116	22.1995	21.7669	NA	NA	NA	1.34949	0.514419	No
Arpc2	NA	NA	NA	NA	NA	NA	22.5811	22.3965	23.5519	21.2767	21.601	24.7063	NA	NA	NA	0.803758	0.797681	No
Arpc5	NA	NA	NA	NA	NA	NA	21.5562	22.8908	22.7392	19.4931	21.4675	23.7413	NA	NA	NA	0.563273	0.558138	No
Capza1	NA	NA	NA	NA	NA	NA	23.4575	21.688	23.7162	22.5541	21.7115	24.087	NA	NA	NA	0.88903	0.865969	No
Capzb	NA	NA	NA	NA	NA	NA	21.9544	20.7431	22.3313	21.4436	21.712	22.9476	NA	NA	NA	1.28175	0.619471	No
Cdh1	NA	NA	NA	NA	NA	NA	23.4966	23.483	23.1174	21.888	22.6782	23.4605	NA	NA	NA	0.619822	0.216454	Yes
Csnk1a1	NA	NA	NA	NA	NA	NA	20.6071	20.6021	20.6027	20.9799	21.0494	20.9934	NA	NA	NA	1.32281	4.60182e-05	Yes
Ctnna1	NA	NA	NA	NA	NA	NA	24.4447	21.9805	23.5216	21.9593	21.3853	23.9493	NA	NA	NA	0.541757	0.450439	Yes
Cul3	NA	NA	NA	NA	NA	NA	21.4714	20.4943	20.6436	26.4917	27.1234	26.9734	NA	NA	NA	63.6931	7.52014e-05	Yes
Ddx31	NA	NA	NA	NA	NA	NA	23.6718	22.9095	22.9672	22.3462	22.4575	23.0452	NA	NA	NA	0.675222	0.158419	Yes
Diexf	NA	NA	NA	NA	NA	NA	23.5006	23.7026	23.6637	21.5887	23.0166	24.6524	NA	NA	NA	0.689485	0.578083	No
Dnmt3b	NA	NA	NA	NA	NA	NA	21.1142	22.0357	22.8292	22.7266	22.7627	23.533	NA	NA	NA	2.02008	0.144842	Yes
Eif3d	NA	NA	NA	NA	NA	NA	21.8777	22.7559	22.2256	22.4021	22.0231	22.9088	NA	NA	NA	1.11593	0.684554	No
Enc1	NA	NA	NA	NA	NA	NA	22.7962	20.7526	21.3122	26.1668	26.5559	25.8148	NA	NA	NA	23.5696	0.00212886	Yes
Ercc3	NA	NA	NA	NA	NA	NA	20.9924	20.6387	21.8121	22.3737	22.5477	22.3804	NA	NA	NA	2.43885	0.0217218	Yes
Fbxl17	NA	NA	NA	NA	NA	NA	21.8792	21.4467	21.8557	26.3493	26.9393	25.769	NA	NA	NA	24.6816	0.000225388	Yes
Gja1	NA	NA	NA	NA	NA	NA	24.5283	24.2902	24.2282	22.6622	21.9787	24.5954	NA	NA	NA	0.414615	0.182678	Yes
Glg1	NA	NA	NA	NA	NA	NA	22.6152	22.2017	22.0769	22.306	22.5079	22.9423	NA	NA	NA	1.22049	0.311543	No
Gtf2i	NA	NA	NA	NA	NA	NA	23.3629	23.309	21.8755	21.3686	21.3465	24.2415	NA	NA	NA	0.69243	0.648473	No
Kif14	NA	NA	NA	NA	NA	NA	23.413	21.5579	24.548	23.1901	21.4769	24.1974	NA	NA	NA	0.85965	0.862188	No
Kif2a	NA	NA	NA	NA	NA	NA	21.6577	21.4633	21.3237	21.5444	21.5747	22.0048	NA	NA	NA	1.16993	0.270947	No
Klhl21	NA	NA	NA	NA	NA	NA	21.0764	20.8915	22.7402	25.4296	25.8448	24.9538	NA	NA	NA	14.3205	0.00392097	Yes
Klhl22	NA	NA	NA	NA	NA	NA	21.6718	21.4578	21.0077	26.0734	26.5047	26.0812	NA	NA	NA	28.655	3.69102e-05	Yes
Klhl24	NA	NA	NA	NA	NA	NA	21.5977	21.7172	22.1515	22.1647	22.6274	20.7067	NA	NA	NA	1.00749	0.98661	No
Klhl26	NA	NA	NA	NA	NA	NA	22.4429	22.973	21.523	22.7446	23.5018	22.8197	NA	NA	NA	1.63476	0.219307	Yes
Klhl9	NA	NA	NA	NA	NA	NA	21.3602	23.0348	21.5567	23.5047	24.1923	22.6823	NA	NA	NA	2.78154	0.0976323	Yes
Lrrc59	NA	NA	NA	NA	NA	NA	22.0692	21.7405	21.7505	23.1173	22.2626	22.6218	NA	NA	NA	1.75788	0.0394962	Yes
Mcm3ap	NA	NA	NA	NA	NA	NA	22.7556	22.8315	22.5275	22.2003	21.0156	22.8957	NA	NA	NA	0.629519	0.296355	Yes
Mis18a	NA	NA	NA	NA	NA	NA	21.6097	22.8508	21.4683	21.2402	21.5433	22.6344	NA	NA	NA	0.888652	0.793934	No
N4bp3	NA	NA	NA	NA	NA	NA	22.7201	22.4294	22.9125	21.6795	23.6229	21.1752	NA	NA	NA	0.69345	0.524989	No
Nacc1	NA	NA	NA	NA	NA	NA	22.6382	22.7934	20.8272	21.4049	22.5118	23.4116	NA	NA	NA	1.28031	0.698893	No
Nedd8	NA	NA	NA	NA	NA	NA	22.899	22.6178	21.4554	22.6149	23.4025	23.4135	NA	NA	NA	1.76483	0.186695	Yes
Nfx1	NA	NA	NA	NA	NA	NA	22.972	21.7289	22.9766	23.0247	23.2027	22.8437	NA	NA	NA	1.3799	0.338659	No
Nid2	NA	NA	NA	NA	NA	NA	20.899	23.4215	22.6295	21.4103	22.9255	24.6354	NA	NA	NA	1.59516	0.602348	No
Nsun5	NA	NA	NA	NA	NA	NA	20.8397	20.9354	22.083	22.7117	21.0724	22.695	NA	NA	NA	1.83232	0.264994	Yes
Nup88	NA	NA	NA	NA	NA	NA	23.2126	22.8705	22.9165	22.3535	21.9923	24.225	NA	NA	NA	0.905685	0.848229	No
Nupl2	NA	NA	NA	NA	NA	NA	22.9233	21.6742	22.8958	22.4959	20.472	23.8564	NA	NA	NA	0.856792	0.84453	No
Pcnt	NA	NA	NA	NA	NA	NA	23.0581	22.5502	22.5057	22.5091	22.3823	22.9321	NA	NA	NA	0.935089	0.710569	No
Pgam1	NA	NA	NA	NA	NA	NA	24.0682	23.7323	23.3489	23.173	22.7374	23.6593	NA	NA	NA	0.694196	0.193964	Yes
Phf3	NA	NA	NA	NA	NA	NA	21.8173	21.4999	21.7643	22.1152	22.3542	21.3294	NA	NA	NA	1.18025	0.502437	No
Pkp2	NA	NA	NA	NA	NA	NA	21.979	21.8581	21.3741	20.8963	22.1524	22.5785	NA	NA	NA	1.10089	0.809221	No
Pkp4	NA	NA	NA	NA	NA	NA	22.4568	22.2676	22.2409	22.0007	20.7957	22.8064	NA	NA	NA	0.729927	0.483097	No
Ppp1r9b	NA	NA	NA	NA	NA	NA	21.8387	21.6166	21.1187	21.8887	22.4737	22.7416	NA	NA	NA	1.79423	0.0627864	Yes
Rbm15b	NA	NA	NA	NA	NA	NA	21.6677	22.4461	23.3605	22.034	21.8286	20.7486	NA	NA	NA	0.516084	0.205016	Yes
Rnf113a2	NA	NA	NA	NA	NA	NA	22.0911	22.3314	22.6995	21.0783	22.3445	22.5763	NA	NA	NA	0.771488	0.494134	No
Skt	NA	NA	NA	NA	NA	NA	22.5185	22.1176	22.3619	21.8106	22.3	22.6428	NA	NA	NA	0.945058	0.776295	No
Sptan1	NA	NA	NA	NA	NA	NA	23.5522	23.5444	23.4359	20.618	20.7317	24.4686	NA	NA	NA	0.336488	0.282202	Yes
Thoc6	NA	NA	NA	NA	NA	NA	23.3932	23.3254	23.0483	23.1309	22.9355	22.8346	NA	NA	NA	0.818674	0.102376	No
Tjp2	NA	NA	NA	NA	NA	NA	23.06	23.0607	22.9999	21.7657	20.3344	23.8176	NA	NA	NA	0.477109	0.350544	Yes
Yes1;Src	NA	NA	NA	NA	NA	NA	23.6756	23.2402	23.8322	22.1402	19.8074	24.4809	NA	NA	NA	0.36861	0.349652	Yes
