# Supplementary material for: Identification of X-chromosomal genes that drive sex differences in embryonic stem cells through a hierarchical CRISPR screening approach
Source: Genome Biol. 2021 Apr 16;22:110. doi: 10.1186/s13059-021-02321-2 (PMC8051100; doi:10.1186/s13059-021-02321-2)
Supplement: Supplementary file 8 — Additional file 8: Table S7. Proteome comparison of 1.8 XX and K13HOM mESCs (2 clones, 3 replicates), including LFQ protein intensities (log2), fold change and statistical comparison of K13HOM vs XX cells. [file 13059_2021_2321_MOESM8_ESM.xlsx]

## Sheet: Tabelle1
Gene	XX_C1_R1	XX_C1_R2	XX_C1_R3	XX_C2_R1	XX_C2_R2	XX_C2_R3	K13HOM_C1_R1	K13HOM_C1_R2	K13HOM_C1_R3	K13HOM_C2_R1	K13HOM_C2_R2	K13HOM_C2_R3	Fold change	p-value	significant
2410141K09Rik	20.9498	22.2226	21.2164	21.8633	22.6546	21.7974	22.4688	22.6189	21.8153	21.8308	21.9743	22.1816	1.28724	0.23927	No
2810408M09Rik;Tp53rk	23.6216	24.0865	22.7032	24.4564	23.844	24.124	23.8268	24.0543	23.2791	23.9313	23.9802	24.0574	1.03446	0.863077	No
4931406P16Rik	28.4913	28.1796	28.0221	28.8978	29.2368	28.7583	28.7309	22.7587	28.1686	28.4763	28.9236	29.6693	0.570488	0.455762	No
A2m	22.6776	24.2133	24.8613	24.3316	22.2741	26.4404	24.4526	24.5321	23.8715	24.8306	24.9909	24.7458	1.35428	0.509152	No
Aaas	26.2701	26.0807	26.8808	26.2763	26.1039	26.192	26.2215	25.8771	26.2425	26.3097	26.3436	26.3572	0.949112	0.604912	No
Aacs	26.2865	26.0114	26.5908	25.3644	25.9378	26.444	25.8283	25.7527	26.2157	25.5657	25.885	26.2918	0.881115	0.410814	No
Aak1	24.1964	23.9366	24.4824	24.0963	24.0284	24.4955	24.0033	24.134	23.8912	24.0391	23.9765	23.6883	0.840583	0.0535741	No
Aamp	25.9876	25.9719	24.6831	25.698	26.1098	25.5179	25.8363	26.0963	25.7766	25.6192	25.9014	25.1177	1.04477	0.809145	No
Aar2	24.8978	25.0835	25.3451	25.4287	24.8746	24.2445	25.0678	25.2227	25.042	25.0676	25.0537	24.5662	1.01698	0.903965	No
Aars	32.4477	32.4395	32.3302	32.4939	32.462	32.2901	32.2774	32.2862	32.2788	32.4176	32.3194	32.1887	0.922817	0.027243	No
Aars2	23.9179	23.9939	24.4003	23.8299	23.724	24.3246	23.7521	23.6526	23.7509	23.7394	23.6333	24.0521	0.830269	0.0609549	No
Aarsd1;Gm27029	26.0776	26.1834	26.569	25.9709	26.011	26.2707	26.4059	26.4139	26.2217	26.3373	26.4592	26.2677	1.12545	0.110728	No
Aasdhppt	25.1954	25.1625	25.505	25.1642	24.7573	25.1238	25.3271	24.8783	25.3576	25.4478	25.0438	25.3085	1.05396	0.577747	No
Aatf	28.112	27.9633	28.3073	28.006	28.0209	27.9226	28.0074	28.0127	28.1314	27.9508	27.9985	27.93	0.965777	0.447329	No
Abcb7	27.2172	27.1695	27.4417	27.1682	27.1107	27.1034	26.8623	26.9059	27.1569	27.0455	27.0592	27.0967	0.882282	0.0255912	No
Abcc1	22.7773	22.0809	21.937	22.5906	22.1979	22.263	22.7811	22.5978	22.7178	22.3862	22.3636	22.3583	1.16986	0.164789	No
Abcc4	24.6316	24.5381	24.9798	24.6756	24.7567	24.6046	25.4472	25.0088	25.6709	24.8793	24.7881	25.1574	1.37637	0.013225	Yes
Abcd3	25.3579	25.2757	25.4143	25.3082	24.7666	25.0436	25.277	24.8259	24.9929	24.88	24.8651	25.2541	0.883593	0.198053	No
Abce1	30.2944	30.2553	30.3741	30.3403	30.2841	29.9904	30.2264	30.3262	30.2446	30.2195	30.2774	30.2663	1.00253	0.951198	No
Abcf1	29.0676	29.0339	28.4164	29.0045	29.0128	28.8603	29.1716	29.2178	28.9322	29.093	29.083	28.8293	1.11359	0.215585	No
Abcf2	30.3453	30.2073	30.1941	30.3081	30.1475	30.3427	30.2554	30.3886	30.3331	30.4605	30.295	30.1969	1.04543	0.244747	No
Abcf3	26.0579	26.1982	26.4477	26.2275	26.075	26.0025	26.2529	25.9357	25.8884	26.1014	26.1888	26.0323	0.93202	0.274717	No
Abcg2	21.6614	24.1319	24.0945	23.4957	21.8205	23.6871	24.3147	24.0058	24.2608	23.9363	23.7292	24.0734	1.87234	0.0801686	No
Abhd12	23.2265	22.3041	22.2719	22.9137	22.7813	22.5625	23.1214	23.1912	23.2463	22.8608	22.9723	23.384	1.36859	0.0236136	Yes
Abi1	26.5517	26.0881	26.7679	26.3108	26.4243	26.6632	26.0627	26.1478	26.6123	26.3313	26.3552	26.3434	0.895729	0.241483	No
Abl2	24.2657	24.2534	24.2314	24.0295	24.2541	24.122	24.5095	24.4518	24.4295	24.2674	24.4275	24.4234	1.16917	0.00131042	Yes
Abr	24.3038	24.4266	24.9084	24.9865	24.5865	24.5328	24.3664	24.5052	24.7389	24.4238	24.4972	24.6159	0.933337	0.437389	No
Abracl	27.9025	28.3611	28.8417	28.3575	28.0755	28.3362	27.9563	27.8148	28.5031	28.1119	28.0615	28.6858	0.917954	0.528101	No
Abt1	25.4687	25.4612	24.7439	25.5233	24.9608	25.3514	25.7745	25.5976	25.4662	25.754	25.0511	25.7362	1.24121	0.102256	No
Acaa1a	28.2986	28.1218	28.5821	28.3019	28.2635	28.3547	28.1011	28.1357	28.1212	28.3727	28.2398	28.1494	0.911435	0.102452	No
Acaa2	23.0236	24.8567	25.6507	25.5115	24.5716	24.7074	24.866	24.3651	24.8123	24.5971	24.5501	24.6599	0.947057	0.84481	No
Acaca	27.9302	28.1308	28.5322	27.966	27.8908	28.1312	28.1765	28.1321	28.3413	28.2716	28.2308	28.3571	1.11319	0.164553	No
Acad11	24.9718	24.4908	25.369	24.9131	24.4914	24.8926	25.089	25.0478	25.2249	24.9998	24.9404	25.1354	1.16317	0.153554	No
Acad8	25.3803	25.2023	25.6865	25.5881	25.2646	25.3104	25.466	25.336	25.6688	25.5853	25.4049	25.4962	1.06254	0.365481	No
Acad9	26.7442	26.5113	25.9982	26.6544	26.7253	26.397	26.6242	26.5335	26.6044	26.5546	26.3689	26.5679	1.0261	0.764693	No
Acadl	25.3122	24.8403	25.4628	25.0774	24.5459	24.843	24.3712	24.4679	24.9933	24.552	25.004	24.4744	0.773892	0.0664503	No
Acadm	28.7962	28.5323	28.9985	28.8017	28.6334	28.6436	28.6961	28.8188	28.9857	28.832	28.6877	28.6544	1.03156	0.608227	No
Acads	27.983	28.0532	28.0656	28.081	27.6431	28.097	27.7638	27.6806	27.9261	27.9316	27.6851	27.8105	0.878119	0.04975	No
Acadsb	25.3411	25.0658	25.2237	24.9554	25.399	25.0442	24.9578	25.2401	25.2816	25.2575	25.0108	25.2114	0.991951	0.901646	No
Acadvl	25.3473	25.2389	25.7184	25.3324	25.2746	25.3529	25.258	25.2889	25.5922	25.3098	25.2675	25.3716	0.979812	0.74343	No
Acap2	23.3017	22.8196	23.4847	22.763	22.9628	22.6853	22.2716	22.9302	22.9733	22.7735	22.7658	23.193	0.879689	0.333965	No
Acat1	23.6611	23.8366	23.5427	22.822	21.4765	23.058	23.792	24.0969	24.1104	23.5692	23.9585	23.961	1.80061	0.0419039	Yes
Acat2;Acat3	28.97	28.7635	29.1711	28.8589	28.6303	28.7446	28.7413	28.6684	28.9986	28.9415	28.702	29.0299	0.993471	0.928194	No
Acbd3	25.7678	25.6788	25.7887	25.5997	25.1989	25.8568	25.6165	25.7153	25.5549	25.5048	25.5844	25.5639	0.960254	0.57658	No
Acbd6	24.5982	24.5914	24.9152	24.553	24.767	24.3074	25.1795	24.7402	24.4146	24.8113	24.8072	24.5632	1.09477	0.357894	No
Acin1	28.9283	28.9226	29.0997	29.1219	28.9773	28.886	28.8954	29.0096	29.0379	28.8554	29.0252	29.0333	0.990919	0.804535	No
Acly	31.3821	31.3842	31.6128	31.424	31.3775	31.2443	31.4129	31.3734	31.3514	31.4057	31.4292	31.4652	1.0015	0.967344	No
Aco1	26.3307	26.512	26.7648	26.3746	26.5143	26.5849	26.6074	26.5465	26.7759	26.4694	26.5192	26.7646	1.07197	0.252367	No
Aco2	30.7297	30.7218	30.9923	30.6369	30.5733	30.5386	30.8026	30.6051	30.8454	30.6833	30.5926	30.8012	1.01602	0.780695	No
Acot1;Acot2	24.3464	24.5568	24.7908	24.4984	23.9747	24.3176	24.9258	24.8541	25.2482	24.8381	24.8266	24.9596	1.44189	0.00221694	Yes
Acot7	28.0142	28.1603	28.4293	28.1384	28.028	28.2426	28.1021	28.1833	28.3632	28.2838	28.1992	28.1544	1.03206	0.549944	No
Acot8	25.2767	25.4881	26.1432	25.4022	25.8814	25.6027	25.2828	25.2579	25.2651	25.5567	25.3254	25.4714	0.82789	0.0832778	No
Acot9;Acot10	29.827	29.646	29.4365	29.5976	29.6603	29.4233	29.6413	29.3638	29.4986	29.5279	29.3953	29.1032	0.884684	0.100403	No
Acp1	28.3753	28.2984	28.5962	28.2633	27.8942	28.1886	28.2028	28.0715	28.4196	28.2472	28.5685	28.3502	1.02858	0.737966	No
Acp6	29.6751	29.6984	29.6775	29.7727	29.5725	29.5984	29.6331	29.517	29.6701	29.8383	29.6056	29.6434	0.989994	0.786777	No
Acsl1	26.6063	26.8028	27.1243	26.5303	26.5013	26.6095	26.6849	26.629	26.7482	26.6134	26.4367	26.8333	0.973896	0.737267	No
Acsl3	27.157	27.0726	27.6647	27.1431	26.986	27.2557	26.9122	26.7405	27.2197	26.9403	26.8838	27.2148	0.85384	0.0986588	No
Acsl4	26.0183	25.8832	26.1337	25.9267	26.0575	25.3279	25.7569	25.8623	25.813	25.7531	25.7728	25.9859	0.954488	0.599703	No
Acss2	23.1225	23.2376	23.4366	23.4769	22.9172	23.0198	22.9002	22.4456	22.8068	23.0269	22.5637	23.1912	0.768777	0.0271275	No
Actb	30.3918	31.3528	33.1823	30.5617	30.3218	31.1865	30.0276	31.1536	31.0845	31.0574	31.456	29.6331	0.741851	0.434883	No
Actc1;Actg2;Acta1;Acta2	31.8569	32.0091	32.1104	31.7484	31.9123	31.7852	31.6785	31.8302	32.2957	31.6652	31.895	31.6413	0.953048	0.561784	No
Actg1	35.5163	35.2368	34.8754	35.5076	35.5705	34.9679	35.3774	35.3342	34.9193	35.3866	35.2778	34.8096	0.936322	0.567936	No
Actl6a	29.214	29.1966	29.5402	29.2049	29.2244	29.2065	29.3683	29.4237	29.3107	29.574	29.3392	29.2574	1.08256	0.139965	No
Actn1	29.8667	29.9454	30.1524	29.9604	29.7877	29.8995	29.8177	29.6738	29.9611	29.7792	30.0205	29.8802	0.946079	0.291792	No
Actn3	22.6232	22.9354	24.7913	23.4129	23.1008	23.6815	23.1855	23.3052	23.4061	22.9445	22.9987	23.0851	0.829307	0.419127	No
Actn4	32.867	32.7881	32.528	32.9767	32.8698	32.4285	32.8156	32.9887	32.7242	32.9082	32.9863	32.4973	1.05485	0.52498	No
Actr10	24.6484	24.8265	25.3536	24.2195	24.4138	24.8927	24.8025	24.9848	24.9534	24.6547	24.6906	25.0743	1.09758	0.464578	No
Actr1a	27.9347	28.0399	28.1535	28.1264	28.2406	27.8755	28.1963	28.069	28.3665	27.9032	28.2878	28.2683	1.0868	0.208454	No
Actr1b	24.9754	25.0667	25.8808	25.3583	24.9696	25.4681	25.9762	24.4564	25.7054	26.1428	25.176	25.2242	1.11753	0.596035	No
Actr2	29.5058	29.3929	29.6168	29.308	29.1227	29.1429	29.442	29.2969	29.3061	29.5799	29.4268	29.3438	1.03602	0.589046	No
Actr3	29.5777	29.6352	29.8719	29.5037	29.4753	29.6518	29.3408	29.2995	29.5082	29.5516	29.512	29.5052	0.891073	0.0437586	No
Actr5	24.4323	24.4368	24.6512	24.4876	24.0663	23.9479	24.3479	24.4094	24.2757	24.1893	24.4418	25.0239	1.07998	0.513374	No
Actr8	24.2954	24.7472	24.5873	24.6557	24.6074	24.7608	24.6986	24.2061	24.5169	24.8031	24.6513	24.6751	0.988218	0.879744	No
Acy1	26.7434	26.6202	26.5245	26.6523	26.5982	26.6903	26.5371	26.6155	26.6818	26.8435	26.5962	26.5552	1.00005	0.998898	No
Acyp1	22.933	24.1452	23.8912	24.1912	23.9249	24.2621	24.4386	24.2483	24.2087	23.8553	23.9905	24.3723	1.22634	0.21197	No
Ada	25.7417	25.8255	26.3169	25.8517	25.8225	25.7144	26.1554	26.1687	26.0695	26.0697	26.1264	25.9922	1.16328	0.0431151	Yes
Adam10	24.8201	25.113	24.977	24.9085	24.3784	25.4249	24.6178	24.5095	24.9096	24.8658	24.2704	24.498	0.79823	0.0884488	No
Adam17	24.2698	25.2371	23.3138	24.4388	25.1952	23.447	25.2634	25.6171	24.4925	25.1311	24.4061	23.8275	1.38766	0.299012	No
Adar	24.4603	24.8755	25.2434	24.8437	24.5222	24.4148	24.3243	24.1787	24.6452	24.7272	24.5491	24.6607	0.863058	0.207814	No
Adat2	25.4774	25.1834	25.0978	25.3207	24.8374	25.5822	25.4677	25.3674	25.4649	25.3648	25.2391	25.469	1.10625	0.239314	No
Add1	24.2918	24.6251	25.0852	24.5858	24.0595	24.539	24.544	24.6655	24.405	24.4501	24.4461	24.658	0.997969	0.984643	No
Add3	23.7248	25.0888	25.5346	24.7606	23.3102	24.143	24.2549	24.2566	24.7002	24.1133	24.4778	24.9021	1.01663	0.949665	No
Adh5	31.3986	31.2442	31.4317	31.2292	31.4355	31.2547	31.3173	31.1996	31.4625	31.2296	31.2175	31.5298	0.995673	0.930467	No
Adi1	26.2042	26.2383	26.4989	26.3539	26.2212	26.3892	26.5647	26.4664	26.6501	26.5789	26.602	26.6308	1.20125	0.000660316	Yes
Adk	27.7167	27.6992	27.4583	27.7716	27.3227	27.5468	28.4969	28.2683	28.1924	28.1359	28.0946	28.095	1.54539	5.8845e-05	Yes
Adnp	27.7731	27.7054	27.6606	27.582	27.7811	27.6536	27.5738	27.5014	27.6403	27.5248	27.4731	27.4969	0.896532	0.00284806	No
Adnp2	23.638	23.3834	24.3839	23.9335	23.5309	23.8118	23.3846	24.0175	24.025	23.6164	23.8471	23.7275	0.99272	0.953564	No
Ado	23.2235	23.2284	24.1221	23.0833	22.8764	24.1352	23.3295	22.1766	23.4772	23.0738	23.7623	23.5566	0.861262	0.516507	No
Adpgk	25.1736	25.1009	24.7983	25.1169	24.9874	25.6819	25.1426	24.9428	25.3329	25.0537	24.8359	25.3549	0.977588	0.829157	No
Adprh	28.6766	28.2857	28.0621	28.1818	28.5759	28.3772	28.4753	28.2165	28.4945	28.4007	28.2845	28.1886	0.988601	0.88302	No
Adprhl2	25.6234	25.6324	25.7744	25.9811	25.4507	25.5187	25.8326	25.8763	25.7949	25.8388	25.8275	25.8557	1.12832	0.05127	No
Adrbk1	24.6439	24.4943	23.5423	24.4786	24.3595	24.5284	24.332	24.5709	24.4821	24.2817	24.2889	24.1019	1.0012	0.99241	No
Adsl	28.8878	28.7476	28.3817	28.77	28.9654	28.64	29.1281	29.2335	28.942	28.908	29.0455	28.7255	1.20165	0.0385738	Yes
Adss	30.6141	30.5517	30.8437	30.6667	30.32	30.3373	30.5243	30.4564	30.3617	30.648	30.4853	30.5143	0.961077	0.541116	No
Aen	25.1206	25.564	22.4483	25.2831	24.9693	24.5226	25.2243	25.2907	25.2942	25.0625	25.2945	25.3039	1.50912	0.229885	No
Aff4	24.6298	24.3513	24.6205	24.3784	24.1933	24.0526	24.3257	24.2681	23.9119	24.4232	24.4755	23.8207	0.890811	0.278461	No
Afg3l2	25.9424	26.0208	26.3426	26.2223	26.1383	26.1654	25.8473	26.1814	25.9109	26.0887	25.7723	26.0953	0.897513	0.107036	No
Aftph	23.8462	23.5691	23.9606	23.9675	23.8304	24.0374	23.9201	23.8749	24.0256	23.6791	23.9261	24.0296	1.02862	0.645457	No
Aga	25.1253	25.4252	25.89	25.2891	24.6218	25.5294	25.0632	24.9227	25.247	24.8527	24.7354	25.1361	0.800714	0.122962	No
Agfg1	27.4765	27.4062	27.6111	27.5778	27.4583	27.5098	27.3688	27.4756	27.5234	27.4439	27.7091	27.4751	0.994949	0.899375	No
Agk	26.1732	26.4293	26.8675	26.2204	26.2278	26.334	26.412	26.2082	26.4158	26.0634	26.3449	26.5041	0.965528	0.692575	No
Ago2	26.7383	26.7949	26.8323	26.8102	26.7509	26.9454	26.6002	26.2842	26.8102	26.6614	26.6036	26.3639	0.836207	0.012782	No
Agpat1	22.467	22.0697	24.0708	23.0423	22.5268	23.4189	22.9608	22.1484	22.4714	22.612	22.3868	22.7193	0.766951	0.258717	No
Agpat4	23.9364	23.2754	24.5995	24.1052	23.2541	23.969	23.9175	23.88	23.8471	23.5924	23.6751	23.1454	0.882496	0.472603	No
Agps	28.0767	28.1417	28.2356	27.9264	27.9537	28.0951	27.9943	27.9448	28.03	28.0163	28.0779	28.1944	0.980385	0.638532	No
Agrn	26.0942	26.0843	26.5993	26.3566	26.1203	26.6703	25.4563	25.3806	26.0238	25.68	26.0307	26.1849	0.693454	0.0125558	No
Ahctf1	28.5499	28.5206	28.6973	28.4181	28.2241	28.3911	28.4025	28.5282	28.4743	28.5035	28.5898	28.5078	1.02396	0.638413	No
Ahcy	32.1097	31.926	31.8071	31.8961	32.0418	31.8604	31.7733	31.7025	31.7977	31.8899	31.7784	31.6614	0.886994	0.0123476	No
Ahcyl1	27.0902	26.6866	27.0309	26.8788	26.4256	26.7265	26.7255	26.7629	26.932	26.9322	26.9617	27.0632	1.06425	0.445367	No
Ahdc1	23.4507	23.6428	23.3255	23.4807	23.5186	23.7443	23.7703	23.4561	24.0448	23.321	23.9707	23.8697	1.15801	0.142128	No
Ahnak	30.8483	30.8909	30.7603	30.915	30.7065	30.6111	30.1056	30.0977	30.1178	30.4214	30.3291	30.2671	0.675697	1.65676e-05	No
Ahsa1	30.3135	30.0439	29.9756	30.1182	30.0215	30.0305	30.007	29.9568	29.9787	30.2495	29.9328	29.8584	0.941707	0.267225	No
Ahsa2	24.6538	24.9889	25.5317	24.9108	24.5177	25.1845	25.2557	25.8359	25.881	25.2478	25.3076	25.4472	1.44523	0.0192402	Yes
Aifm1	29.9198	29.6813	29.7565	30.0645	29.8176	29.6872	29.6604	29.6635	29.8448	29.7576	29.6753	29.5735	0.916822	0.111256	No
Aimp1	29.5432	29.3226	29.3004	29.3967	29.1826	29.5516	29.3452	29.4696	29.5097	29.528	29.5566	29.4682	1.06934	0.17605	No
Aimp2	29.5287	29.38	29.7074	29.1239	29.4214	29.7946	29.2891	29.2651	29.5774	29.3099	29.2127	29.5316	0.914867	0.296352	No
Aip	26.2847	26.3415	26.7735	26.3369	26.0425	26.4671	26.3427	26.3089	26.3319	26.3002	26.5543	26.4766	1.00792	0.91738	No
Ajuba	26.7627	26.8983	26.9322	26.6125	26.9427	26.8309	26.8614	26.6983	26.7044	26.9164	26.9335	26.6859	0.979489	0.67865	No
Ak1	29.1529	28.9233	28.9989	28.9968	28.7643	28.9027	29.1737	29.1547	29.3416	29.0561	28.9373	28.9991	1.1126	0.0802357	No
Ak2	30.1194	30.0358	29.9742	30.0571	29.9549	29.9488	30.0148	29.9549	29.9854	30.0737	30.0477	29.9512	0.992788	0.766702	No
Ak4	25.1323	24.868	24.9025	25.0289	24.955	25.4268	25.3548	25.1241	25.2684	25.2899	24.4543	25.3565	1.06369	0.600845	No
Ak6	25.8441	25.5479	26.2704	25.679	25.1348	26.1592	26.0495	25.6427	25.8934	26.0692	25.3552	26.035	1.04846	0.747794	No
Akap1	28.004	28.0569	28.0164	27.9889	27.9973	28.0233	28.0605	28.0801	28.1093	27.9502	27.9598	27.9176	0.998896	0.963642	No
Akap12	32.3973	32.3256	32.5537	32.4709	32.2939	32.4239	32.4349	32.3611	32.4862	32.2727	32.4103	32.4306	0.992008	0.818849	No
Akap13	23.8097	23.8546	24.2686	23.9125	23.3964	23.557	23.6401	23.7706	24.0907	23.9211	23.8951	23.5167	1.00411	0.969261	No
Akap2	24.8571	24.7333	24.8307	25.1062	24.8775	25.1342	24.5628	24.4912	24.4278	24.8663	24.7012	24.3788	0.783586	0.00539659	No
Akap8	28.2657	28.1775	27.69	28.2585	28.2118	28.1155	28.1366	28.1678	28.1205	28.1861	28.3921	28.1364	1.04977	0.491577	No
Akap8l	24.5162	24.473	24.6257	24.4415	24.3239	24.1375	24.5127	24.3001	24.2794	24.33	24.1549	24.1495	0.912644	0.165656	No
Akr1a1	28.49	28.4769	28.8592	28.4882	28.4461	28.5964	28.5919	28.44	28.7211	28.5923	28.5348	28.7238	1.02896	0.607266	No
Akr1b1	31.6168	31.3704	30.724	31.5374	31.5497	31.0475	31.4562	31.5235	31.0297	31.5328	31.4101	30.9965	1.01198	0.923874	No
Akr1b8	22.6671	22.9099	23.4534	23.2608	21.8676	23.0132	24.2067	23.822	24.3135	23.6548	23.885	24.0357	2.17995	0.00112918	Yes
Akr7a2	24.6277	24.1818	24.1441	24.757	24.385	24.02	24.9389	24.5492	24.3115	24.7002	24.1787	24.5177	1.13294	0.293521	No
Alad	26.0061	25.9699	25.7155	25.9035	25.6648	25.8199	26.0562	26.0242	26.0185	25.8058	25.8079	25.674	1.03608	0.561102	No
Aldh16a1	26.4475	26.4019	26.0638	26.1797	26.5517	26.5898	26.3586	26.723	26.604	26.5013	26.3109	26.3194	1.06965	0.397051	No
Aldh18a1	29.3166	29.2926	29.404	29.2558	29.1712	29.2297	29.4256	29.3006	29.1146	29.3319	29.1975	29.3019	1.00026	0.994631	No
Aldh2	31.4015	31.3155	31.678	31.4961	31.3033	31.6671	31.2534	31.1459	31.4434	31.3774	31.2214	31.5419	0.903528	0.140237	No
Aldh3a2	25.289	25.3707	25.7429	25.2497	24.9591	25.3768	25.7095	25.247	25.5654	25.7856	24.7228	25.5225	1.0674	0.631438	No
Aldh4a1	26.1871	26.0684	26.0943	25.8707	25.9093	26.1836	26.1241	25.6591	26.0058	25.9682	25.7812	25.7419	0.887516	0.0895791	No
Aldh5a1	23.5395	23.6112	23.7678	23.1502	22.7799	24.1179	23.4747	22.8983	23.7297	23.2033	23.5031	23.5052	0.92742	0.640978	No
Aldh6a1	24.4218	24.2455	25.3094	24.423	24.5527	24.8275	24.4173	23.8685	24.6597	24.4374	24.0823	24.6	0.820296	0.185901	No
Aldh7a1	28.428	28.339	28.7133	28.2462	28.2743	28.5815	28.5793	28.3525	28.6383	28.4931	28.5088	28.688	1.08143	0.236167	No
Aldh9a1	30.8151	30.6137	30.9913	30.7029	30.5627	30.7142	30.6776	30.5466	30.8163	30.6814	30.632	30.8079	0.972865	0.611423	No
Aldoa;Aldoart1	33.5066	33.1123	32.8575	33.3879	33.4022	33.1669	33.4846	33.2366	33.1808	33.34	33.1439	33.1107	1.00732	0.927931	No
Aldoc	25.12	24.9499	25.7148	25.1395	24.6423	25.1777	25.4864	25.4408	26.0901	24.9484	25.259	25.6461	1.27847	0.125379	No
Alg13	27.0505	26.9441	27.0397	26.8514	26.9795	27.1878	27.2773	27.3651	27.5625	27.1726	27.165	27.2441	1.22175	0.0036331	Yes
Alkbh5	23.2367	23.9849	24.2943	23.6281	24.0058	23.5258	24.2608	24.2489	24.0174	23.7416	23.8124	24.0383	1.18151	0.210854	No
Alms1	23.426	23.3541	23.0519	22.9796	22.9714	23.9462	23.3449	23.2107	22.8805	23.1744	23.2335	22.9368	0.896232	0.375898	No
Alpl	28.3321	28.4716	28.8268	28.3215	28.4553	28.7885	28.1159	28.3488	28.6098	28.2138	28.4097	28.3037	0.871135	0.112041	No
Alyref	29.4049	29.1186	28.7707	29.4123	29.1289	29.0263	29.145	29.332	29.1757	29.1984	29.0679	28.8834	0.993169	0.933975	No
Amacr	24.8433	24.868	25.2327	24.4823	24.1939	24.6275	24.867	24.9983	24.6877	24.6882	24.8216	25.0008	1.09885	0.406545	No
Amdhd2	25.7345	25.4711	26.4027	25.3874	25.2848	26.0882	25.741	25.5981	26.0084	25.7088	25.4892	26.0309	1.02429	0.866085	No
Ampd2	26.3824	26.2874	26.6384	26.0641	26.2005	26.3146	25.8866	26.1604	26.3302	26.2066	26.2014	26.1049	0.891176	0.125069	No
Amt	28.5273	28.3761	28.5834	28.3424	28.5136	28.3809	28.3541	28.4786	28.5121	28.2319	28.225	28.3994	0.941419	0.203079	No
Anapc1	25.4674	25.512	25.6712	25.6529	25.495	25.1145	25.639	25.5374	25.4294	25.2021	25.5636	25.5722	1.00355	0.961711	No
Anapc10	23.6271	23.8705	24.4998	23.833	24.1268	23.8812	24.2378	24.0249	24.3657	24.1571	24.1287	24.012	1.13389	0.209787	No
Anapc13	21.6546	23.4464	24.0977	22.5118	23.7754	23.2721	22.756	23.1822	22.4781	23.4838	23.4315	22.6468	0.913855	0.755408	No
Anapc2	24.3669	24.0056	23.9193	24.0232	24.002	24.1524	24.3248	24.3207	24.5075	24.3988	24.2327	24.0443	1.17006	0.0329598	Yes
Anapc4	26.1481	25.8054	26.3346	26.2893	26.0347	25.9393	25.9653	26.0785	26.2102	26.2238	26.0916	26.1278	1.01699	0.797372	No
Anapc5	25.779	25.8453	25.6528	25.6442	25.6618	25.5935	25.8083	25.8729	25.952	25.5336	25.849	25.6439	1.05737	0.307877	No
Anapc7	25.9266	25.7022	26.4745	25.8279	25.6226	26.0377	26.3023	26.2882	26.3333	26.14	26.0278	26.1303	1.20726	0.0701028	No
Ank2	23.5327	23.6702	24.2094	23.4171	23.9636	23.8879	23.4051	23.2171	23.3314	23.4007	23.2917	23.0669	0.709722	0.00366803	No
Ank3	23.76	24.0168	24.0408	24.0542	23.3782	23.3801	24.2162	24.0138	24.3516	23.8844	24.393	24.6441	1.39363	0.019829	Yes
Ankfy1	25.1471	25.199	25.6889	25.1286	24.7316	24.9024	25.2436	25.1537	25.4759	25.4507	25.3977	25.5703	1.18843	0.121111	No
Ankhd1	26.3395	26.27	26.84	26.438	26.2946	26.3265	26.1684	26.2628	26.678	26.4502	26.5441	26.5724	1.01951	0.818531	No
Ankle2	26.4856	26.7743	27.1355	26.7066	26.6695	26.8604	27.0747	26.9247	26.7565	27.0234	27.0131	26.8231	1.12032	0.140557	No
Ankmy2	26.0317	25.9814	26.105	26.0981	26.1318	25.5894	25.8226	26.3435	26.3569	26.2683	26.0748	26.0348	1.11776	0.208311	No
Ankrd13a	23.9991	24.0103	24.2243	23.9282	23.744	23.667	24.1581	23.8006	24.0947	24.025	23.9417	23.8794	1.03846	0.593281	No
Ankrd17	28.2158	28.2327	28.3299	28.3077	28.1492	28.122	28.1861	28.1952	28.2342	28.3138	28.2029	28.224	0.99988	0.996526	No
Ankrd28	25.1945	25.3045	25.3473	25.5112	24.9779	25.1701	25.4747	25.4702	25.0409	25.2306	25.0548	24.8216	0.953433	0.60616	No
Ankzf1	24.5714	24.7986	24.8057	24.4486	23.9756	24.3243	24.3488	24.392	23.9493	24.4613	24.1446	24.7014	0.898464	0.376001	No
Anln	28.4549	28.4374	28.1751	28.448	28.5464	28.3067	28.1729	28.3314	28.1541	28.3568	28.2291	28.1938	0.898088	0.0361993	No
Anp32a	30.479	30.4375	30.0634	30.694	30.4266	30.0431	29.8907	29.9017	29.7795	30.0343	30.1081	29.8946	0.746158	0.00417667	No
Anp32b	30.4567	30.6402	31.1179	30.3557	30.3245	30.7462	30.3553	30.4281	30.4748	30.6765	30.4487	30.6762	0.935013	0.48573	No
Anp32e	28.7258	29.0303	29.8654	28.7689	29.1366	29.0036	29.0163	28.365	28.9272	28.7263	28.8159	29.3446	0.857057	0.323666	No
Anxa11	27.0812	27.107	27.4799	27.0587	27.0124	26.9436	27.7477	27.4822	27.8243	27.3926	27.4514	27.7322	1.40568	0.00101737	Yes
Anxa2	24.1914	24.2409	23.8855	24.4993	24.4007	23.7362	25.2518	25.2486	24.8162	24.9992	24.9079	24.6809	1.77165	0.000306137	Yes
Anxa4	22.8493	22.5675	22.91	23.3441	22.938	23.1285	23.2366	23.1135	22.9352	22.7569	22.8226	22.908	1.00411	0.964678	No
Anxa5	22.2861	21.8759	21.833	21.5043	23.3038	22.501	23.561	23.7845	24.0283	23.4452	23.5179	23.8473	2.78949	0.000321737	Yes
Anxa6	29.5853	29.4138	29.682	29.4944	29.4114	29.4814	28.9927	29.0115	29.3845	29.177	29.1944	29.3962	0.801817	0.00326449	No
Anxa7	27.4202	27.3003	27.5858	27.781	27.2775	27.4079	27.7342	27.6716	28.0859	27.8307	27.8024	27.8808	1.29425	0.00338465	Yes
Ap1b1	27.8796	27.8148	27.9169	27.8337	27.6928	27.5682	27.7173	27.734	27.8622	27.7686	27.7324	27.8107	0.990726	0.821263	No
Ap1g1	26.7703	26.8154	27.0865	26.6228	26.5257	26.4441	26.6585	26.5396	26.8292	26.7738	26.4673	26.7153	0.968035	0.679875	No
Ap1m1	26.2683	26.1282	26.2872	26.1582	26.1112	26.0041	26.2177	26.0548	26.1996	26.3288	26.1645	26.0601	1.00792	0.854234	No
Ap1s1	25.2967	25.431	25.9707	25.3981	24.8416	24.9615	25.7155	25.3033	25.3989	25.373	25.4841	25.607	1.12017	0.372	No
Ap2a1	28.6157	28.5453	28.8401	28.6509	28.5205	28.5313	28.6611	28.3723	28.6014	28.7176	28.5296	28.4765	0.960924	0.438833	No
Ap2a2	28.6324	28.6976	28.8313	28.6749	28.4674	28.5159	28.4442	28.5458	28.5943	28.5239	28.4882	28.5325	0.923338	0.0735128	No
Ap2b1	30.04	29.9886	29.9104	29.971	29.909	29.6903	29.8193	29.8669	29.7791	29.885	29.8311	29.7292	0.933171	0.100302	No
Ap2m1	28.4592	28.1554	27.8619	28.104	27.9646	27.8542	28.1121	28.0298	28.0342	28.2795	28.0277	27.7238	0.978023	0.792774	No
Ap2s1	25.0132	24.9954	25.8196	25.7599	25.2255	25.148	24.7225	25.3641	25.2536	24.9815	25.7507	24.7175	0.87341	0.402137	No
Ap3b1	28.0227	27.9025	28.0492	28.007	28.0246	27.9084	27.9197	28.0563	27.9136	27.9999	27.9044	28.0418	0.990943	0.73814	No
Ap3d1	27.3621	27.4183	27.7005	27.3672	27.3113	27.5936	27.4529	27.5285	27.4207	27.2847	27.4155	27.5531	0.988792	0.830141	No
Ap3m1	26.3471	26.2485	26.5685	26.5728	26.3167	26.313	26.2338	26.3624	26.4983	26.3696	26.345	26.3472	0.976011	0.611411	No
Ap3s2	24.4184	24.1481	25.0388	24.0339	24.0536	23.8407	24.2176	23.7558	24.4399	24.4848	24.2642	24.3102	0.992994	0.961406	No
Apeh	25.8857	25.8784	25.8394	25.428	25.8867	25.977	25.3969	25.5443	25.6607	25.5682	25.9855	25.8847	0.90596	0.265183	No
Apex1	30.8869	30.8697	30.749	31.0034	31.035	30.9674	30.7253	30.8969	30.9642	30.8811	30.9382	30.8502	0.970907	0.456599	No
Api5	30.2948	29.9286	30.2693	30.1337	29.9886	29.8601	30.0453	30.1173	30.1908	30.0835	30.2263	30.1649	1.04163	0.47418	No
Apip	25.8577	26.2284	26.5301	26.2178	26.3278	26.36	26.3353	26.1666	25.8692	26.0679	25.9671	26.2545	0.905306	0.246008	No
Aplp2	23.7786	23.4584	23.3498	23.6825	23.1893	24.2621	23.7856	23.0184	23.5938	23.636	23.6108	23.6145	0.94807	0.693786	No
Apmap	24.8066	24.4415	24.8598	24.4818	24.7481	24.991	24.3219	24.4259	24.5132	24.6046	24.4982	24.6224	0.856345	0.0488573	No
Apoa1bp	25.9731	26.4965	26.8552	26.5816	26.2615	26.0239	26.312	26.2416	26.5825	26.1672	26.4902	26.527	1.01499	0.89321	No
Apob	23.4509	24.042	24.0697	24.3819	23.5619	25.3347	23.5377	23.9645	24.1977	24.2428	24.3739	24.1808	0.961072	0.853818	No
Apobec2	26.0673	25.4953	26.2612	26.0285	25.2004	26.2427	25.3002	25.2771	25.8221	25.9634	25.4313	25.957	0.836608	0.272157	No
Apobec3	26.6337	26.409	26.405	26.4324	26.53	26.373	26.2441	26.2294	26.2156	26.4942	26.4313	26.2132	0.895508	0.034161	No
Apoe	28.655	28.4324	29.083	28.3905	28.5148	29.135	28.9503	28.4328	29.5081	28.736	28.8589	29.4427	1.21957	0.21544	No
Apoo	26.1969	25.6179	25.9084	25.9227	25.1032	24.8475	25.8324	25.7563	25.4849	26.0185	25.3724	24.0506	0.882552	0.627599	No
Apool	26.5674	26.2782	26.5178	26.4035	26.5022	26.4482	26.5997	26.8009	26.7275	26.5049	26.2288	26.3146	1.05449	0.467292	No
Appl1	25.197	25.2447	25.3258	25.2208	22.231	25.1157	25.0012	25.2619	25.5778	25.4426	25.3155	25.2055	1.493	0.279436	No
Aprt	31.3495	30.9441	31.2888	31.0196	31.2357	30.7555	30.9153	30.8889	31.1269	31.0796	30.7498	31.0182	0.91019	0.245049	No
Aqr	26.9216	26.7447	26.8916	26.8856	26.4844	26.7484	26.8768	26.6587	26.6734	26.8397	26.9133	26.7819	1.00782	0.890355	No
Araf	23.0786	22.8593	21.6083	22.4838	23.0002	22.9476	23.1989	22.9733	23.4458	23.4794	23.1435	23.0038	1.45846	0.0494982	Yes
Arcn1	29.1023	28.9896	28.3563	29.0226	29.0298	28.927	29.2797	29.3302	28.9668	29.1275	28.9104	28.8512	1.12741	0.240078	No
Arf1;Arf3;Arf2	30.1081	29.8904	29.675	30.3771	29.8886	30.0602	29.8851	29.7052	29.8427	30.093	29.8572	30.0758	0.939473	0.452562	No
Arf4	27.5694	27.3052	27.5054	27.3109	27.3755	27.6515	27.2114	27.2478	27.4898	27.3116	27.2636	27.1836	0.889863	0.045998	No
Arf5	25.9894	25.7753	25.753	25.9556	26.0542	26.1037	25.7822	25.8304	25.8965	25.6776	25.7189	25.7668	0.895139	0.038512	No
Arf6	26.5513	26.8667	27.3571	27.0302	26.8391	26.7468	26.559	26.554	26.6385	26.8823	26.7165	26.5586	0.84262	0.0740095	No
Arfgap1	26.3477	26.1676	26.4577	26.4804	26.0524	26.3917	26.0563	25.995	26.0647	26.2677	26.5518	26.0479	0.899782	0.200092	No
Arfgap2	24.9486	24.8206	24.8442	24.6997	24.5371	24.3598	24.4968	24.8055	23.9964	24.3506	24.8451	24.6522	0.884382	0.287659	No
Arfgef1	23.1734	23.337	23.0173	22.8331	22.7866	23.2014	22.9676	22.3833	22.7561	22.7591	22.8932	22.9765	0.829983	0.0599503	No
Arfgef2	26.0139	26.1994	26.4754	25.9226	25.6241	25.7549	26.142	25.8626	25.8756	25.7614	25.9248	25.9565	0.947441	0.579306	No
Arfip1	24.5821	25.3115	25.7142	24.9811	24.9334	25.0828	25.0984	25.0955	25.163	25.1126	25.031	25.5131	1.0483	0.7	No
Arfrp1	23.6409	23.5291	24.213	23.629	22.9354	23.4012	23.9754	23.1389	23.8212	23.802	23.4854	24.0638	1.11449	0.492697	No
Arglu1	25.6411	25.1799	24.8611	25.5979	25.4706	25.312	25.7608	25.6495	25.3287	25.7525	25.3801	25.4151	1.1519	0.186675	No
Arhgap1	27.7108	27.526	27.848	27.4406	27.4377	27.4869	27.4874	27.6248	27.4293	27.556	27.4997	27.6933	0.981741	0.743426	No
Arhgap12	25.7292	25.7131	25.9214	25.5616	25.6146	25.8978	25.6478	25.3981	26.0869	25.6045	25.4841	25.9767	0.972701	0.759222	No
Arhgap17	22.9614	23.9081	24.2226	24.2609	24.0242	22.2331	24.2603	23.9995	24.4966	23.9139	24.1819	24.173	1.48363	0.130718	No
Arhgap21	23.5736	23.4908	23.5057	23.6807	23.2797	23.6205	23.6001	23.52	23.4596	23.759	23.3243	23.2531	0.973241	0.687195	No
Arhgap32	24.2628	24.0654	23.818	24.2065	24.2609	24.1663	24.0026	24.0728	24.0413	24.2126	23.9776	24.1263	0.960738	0.473824	No
Arhgap35	24.4862	24.1785	24.7509	24.2187	23.9939	24.4554	23.7717	24.1553	23.6351	24.0714	24.1147	23.7725	0.743741	0.0131588	No
Arhgap5	24.6606	25.1651	25.7395	24.8998	24.1877	25.0627	24.5495	24.972	24.8424	24.929	24.418	25.1713	0.908226	0.577244	No
Arhgap8	23.4706	24.0246	24.6634	24.0672	23.7505	24.1479	23.8012	23.5043	24.3367	24.0433	23.7772	24.2235	0.950645	0.732101	No
Arhgdia	30.946	31.1637	31.3538	31.1768	30.9434	30.8974	30.8728	31.0115	31.1137	31.1839	31.207	31.067	0.997104	0.963383	No
Arhgef1	25.1555	25.1855	25.4725	25.3954	25.1179	25.3235	25.6756	25.534	25.6412	25.6706	25.6698	25.6396	1.28646	0.000169351	Yes
Arhgef18	24.5729	24.527	25.4455	24.7508	24.6243	24.9111	24.6847	24.4707	24.978	24.5007	24.6446	24.884	0.925633	0.508931	No
Arhgef2	25.5911	25.342	25.7584	25.4216	25.4555	25.6793	25.5978	25.5108	25.7199	25.3648	25.4834	25.8954	1.03818	0.605642	No
Arhgef7	24.9638	25.1975	25.4493	25.1664	25.1624	25.1677	25.1868	25.3066	25.4036	25.305	25.2879	25.1324	1.06132	0.276174	No
Arid1a	27.9259	27.7714	27.7221	27.8363	27.5827	27.7521	27.9543	27.8316	27.8541	27.9785	27.8395	27.9021	1.093	0.0371377	Yes
Arid2	23.981	23.7981	23.7062	24.0878	23.7188	24.1537	24.0064	23.7482	24.0835	23.6923	23.8715	23.5692	0.946656	0.496823	No
Arid4a	24.0376	24.3492	24.4555	24.0754	23.7951	24.04	24.2665	23.9787	24.1282	23.9346	23.9015	24.0352	0.943	0.468499	No
Arid4b	24.2539	24.092	24.4631	21.2537	23.6301	24.679	23.4291	24.3506	24.4507	24.0471	24.4948	24.2502	1.35829	0.432988	No
Arid5b	25.2636	25.1116	25.2557	25.1425	24.8843	25.0765	24.7585	24.7019	24.87	24.8014	24.9449	24.8326	0.809919	0.00103833	No
Arih1	25.2825	25.3817	25.1147	25.3804	25.2608	25.4306	25.5674	25.5027	25.0426	25.2769	25.4811	24.927	0.99389	0.941714	No
Arih2	25.1857	25.4099	24.4737	25.3842	25.3495	24.8042	24.7262	25.2223	24.7159	24.8836	24.9095	24.5237	0.828745	0.169852	No
Arl1	23.8725	25.2004	25.1483	24.5194	24.7749	23.7131	24.5804	24.7994	24.7499	24.3013	24.2142	24.502	0.99064	0.961609	No
Arl14ep	24.5669	24.8056	24.9533	24.225	24.5091	24.5832	24.6773	24.8609	25.0219	24.5539	24.6759	24.8447	1.12137	0.21088	No
Arl2	24.6811	25.0346	26.2274	25.9096	25.0355	25.9896	25.818	25.5002	25.9651	26.079	25.7054	25.6234	1.23303	0.297736	No
Arl3	25.9246	26.2613	26.7708	26.1587	25.9358	26.0503	26.237	26.1507	26.3167	26.155	26.1961	26.3073	1.03066	0.748551	No
Arl6	25.7059	25.5478	26.0143	25.4999	25.2655	26.2017	25.5218	25.5405	25.5758	25.5105	25.5222	25.6235	0.897006	0.297858	No
Arl6ip1	26.1811	25.8507	23.6171	25.9244	25.1969	25.1689	25.8	25.7765	25.0167	25.4991	25.846	24.7401	1.08915	0.777567	No
Arl8a	27.1705	27.275	27.4563	27.515	27.2049	27.5703	27.5906	27.1253	27.6019	27.4986	27.4988	27.4955	1.07411	0.324805	No
Arl8b	23.0184	22.6611	23.5537	23.9915	24.4812	22.8518	24.5051	23.5543	22.9371	24.8849	22.9968	24.6249	1.40533	0.307509	No
Armc1	25.1596	24.6703	24.8708	24.6554	23.8878	24.6936	24.6852	24.4142	24.9511	24.6424	24.4316	24.6726	0.983914	0.904548	No
Armc10	27.0077	27.1102	27.3563	27.0146	27.0178	26.7833	27.1028	27.1677	27.3165	27.359	27.2735	27.2861	1.15078	0.0392713	Yes
Armc6	25.286	25.1148	25.2267	25.2303	25.6368	24.8835	25.2923	25.3563	25.0133	25.3934	24.415	25.143	0.915422	0.49435	No
Armc8	26.1889	26.5582	26.5003	26.1412	26.1746	26.3696	26.222	26.3945	26.2952	26.0757	26.0939	26.2245	0.930134	0.264892	No
Armt1	25.5284	26.0192	26.4607	25.8397	25.7615	25.5513	26.0747	26.1949	26.0576	25.985	25.9819	26.2329	1.17096	0.154919	No
Arpc1a	26.0575	25.7309	26.2831	26.2018	25.5027	26.0051	25.5234	25.1187	25.4124	26.0575	25.4436	25.7488	0.751186	0.042808	No
Arpc1b	28.5004	28.2741	28.3808	28.3437	28.4145	28.2139	28.368	28.3246	28.683	28.4162	28.3725	28.1594	1.02295	0.694542	No
Arpc2	28.3885	28.3272	28.396	28.4406	27.9796	28.3201	28.6216	28.2783	28.4002	28.4213	28.2326	28.3256	1.05066	0.439895	No
Arpc3	28.1842	27.7427	27.2105	27.9931	27.8439	27.7387	27.9748	27.9074	27.9785	28.0048	27.9914	27.738	1.10726	0.319696	No
Arpc4	27.9966	27.9108	28.768	27.992	27.8516	28.0404	27.6961	27.7333	28.1409	27.9058	28.0189	28.494	0.936225	0.614923	No
Arpc5	27.9611	27.9595	27.7821	27.8506	27.7018	27.7831	27.5574	27.6764	27.6269	27.8484	27.6447	27.8768	0.910945	0.0746189	No
Arpc5l	26.0195	26.3515	26.6274	26.3613	26.323	26.1234	26.6889	26.3099	26.7095	26.6165	26.5222	26.6091	1.21	0.0256799	Yes
Arpp19	27.7988	27.6919	27.1905	27.5995	27.5772	27.6919	27.8045	27.7444	27.699	27.7494	27.9636	27.6404	1.12916	0.102777	No
Arrb2	23.8433	23.6024	23.8765	23.2158	22.4508	23.7205	23.7762	23.9521	23.9419	23.7962	23.9075	23.788	1.32752	0.0994289	No
As3mt	23.1275	23.9152	24.093	23.7342	23.6688	23.6495	23.2376	23.8623	24.1081	23.7061	23.6858	23.6863	1.01139	0.928225	No
Asah1	26.2078	25.6631	26.64	26.421	25.9842	26.1023	26.1264	26.1998	26.4975	26.2987	26.1455	26.2614	1.06079	0.582509	No
Ascc2	23.07	23.7777	23.7132	24.0086	23.7728	23.9164	23.4381	23.3407	23.715	23.3434	23.5498	23.9472	0.898687	0.37702	No
Ascc3	25.6014	25.4941	25.6011	25.6931	25.2582	25.4251	25.5915	25.7006	25.6404	25.5783	25.5818	25.525	1.06493	0.212306	No
Asf1a	22.0965	24.367	23.8788	23.8383	22.8334	24.4731	24.6929	24.6705	24.0483	24.0413	24.4775	23.9037	1.65236	0.104545	No
Ash2l	27.9248	27.9878	28.124	28.0425	27.7288	27.7577	27.9793	28.0243	28.1186	27.9032	28.1522	28.0816	1.08342	0.15224	No
Asl	25.6274	25.601	26.3073	25.7401	25.4423	25.7821	25.9107	25.941	25.876	25.8356	25.6659	25.6316	1.04252	0.660521	No
Asna1	29.528	29.365	29.8159	29.5052	29.2325	29.5042	29.3973	29.1444	29.3935	29.3648	29.2684	29.3574	0.888317	0.0842273	No
Asns	32.504	32.325	32.753	32.4804	32.2328	32.3667	31.823	31.6383	31.9902	32.0891	32.1301	32.2561	0.729083	0.0031263	No
Asph	26.3839	26.3714	27.1483	26.6182	26.0096	26.5166	26.1318	26.0524	26.4858	26.4454	26.3494	26.497	0.882072	0.317164	No
Aspm	24.5423	24.3743	24.1022	24.0956	24.1992	23.7758	24.1161	23.675	24.2602	24.3784	24.1947	23.8506	0.931483	0.517394	No
Aspscr1	27.0246	26.6873	27.0039	26.8765	26.8439	26.6382	27.0344	26.9958	26.6442	26.8572	26.8624	26.6788	0.999822	0.997821	No
Asrgl1	25.5547	25.7125	26.135	25.4896	25.6543	25.5035	25.4434	25.2898	25.9932	25.222	25.5504	25.7782	0.914632	0.427467	No
Ass1	31.461	31.3478	31.2907	31.5311	31.4112	31.4611	31.1506	31.0882	31.1816	31.3251	31.0767	31.2097	0.843709	0.000753998	No
Asun	25.2034	25.3557	25.5463	25.1568	25.0974	25.4574	25.3179	25.3332	25.6915	25.495	25.3386	25.5492	1.11065	0.143505	No
Atad1	26.8433	26.8604	26.8761	26.6725	26.731	26.1328	26.9748	26.932	26.9958	26.8434	26.9014	26.8872	1.17805	0.0723657	No
Atad2	25.7489	25.462	26.1205	25.456	25.284	25.7842	25.6626	25.3555	25.7722	25.5978	25.5325	25.7393	0.977647	0.818115	No
Atad2b	23.9309	24.031	24.6337	23.8728	23.338	23.9818	23.6456	23.9599	24.277	24.2072	24.2028	24.2563	1.09183	0.533383	No
Atad3	27.9576	27.8723	27.9648	27.8415	27.6617	27.5991	27.7666	27.7302	27.8628	27.7962	27.6585	27.7958	0.967412	0.501307	No
Atad5	25.3623	25.3164	25.5331	25.3701	25.1187	25.26	25.2697	25.4043	25.3589	25.3668	25.4995	25.3579	1.03486	0.455523	No
Ate1	23.6468	23.3527	23.1868	23.5043	23.5812	23.4631	23.8499	23.6539	23.3277	23.6171	23.7688	23.6424	1.13876	0.0886451	No
Atf7ip	28.3063	28.1872	28.4684	28.2095	28.0242	28.1201	28.1308	28.2379	28.301	28.2152	28.305	28.1922	1.00771	0.874807	No
Atg12	22.2105	22.4889	22.1097	22.5908	21.1673	22.2865	22.4335	22.6369	22.385	22.7174	22.5522	22.3147	1.28732	0.124786	No
Atg16l1	24.0922	24.2554	23.1586	24.0459	24.2819	23.6275	23.9922	24.3866	21.2043	24.2644	24.5107	24.5362	0.936611	0.868875	No
Atg2a	28.2472	28.3139	28.9534	28.5709	28.1211	28.1718	28.0572	28.349	28.1225	28.2181	28.1319	28.4291	0.88368	0.235782	No
Atg2b	24.6818	24.8658	25.7007	24.8361	24.6336	24.8399	24.9681	24.9198	24.8406	24.9357	24.5373	25.0806	0.968643	0.79998	No
Atg3	23.4666	24.855	25.183	24.8933	24.2953	24.3168	24.7045	24.6332	24.7916	24.6959	24.7886	24.9501	1.19661	0.333935	No
Atg5	23.8734	23.9129	24.238	23.6837	23.7108	24.1247	23.6936	23.1874	23.9037	23.9199	23.881	24.0501	0.900445	0.352142	No
Atg7	23.2265	23.3393	23.7616	23.4841	22.6096	23.046	23.4214	23.2466	23.1836	23.3124	23.0805	23.36	1.016	0.89466	No
Atic	32.0694	32.1205	32.0439	31.9536	32.0799	31.7249	32.0771	32.2477	32.1078	32.1579	32.2011	32.2107	1.12376	0.0269447	Yes
Atl2	26.2577	26.0778	25.5609	26.3599	26.2228	25.807	25.9362	26.2184	26.0657	26.0324	26.0528	25.9748	0.999331	0.994271	No
Atl3	25.3576	25.4496	26.226	25.748	25.0863	25.0336	25.6032	25.4582	25.6001	25.29	25.7436	25.7382	1.0634	0.660189	No
Atm	24.412	24.6166	25.1681	24.2122	24.0737	24.0268	24.1224	24.4504	23.0284	24.4126	24.4233	24.5222	0.836051	0.39607	No
Atox1	29.4006	29.2528	29.514	29.6086	29.0742	29.1471	29.806	29.7218	29.8473	29.4479	29.6771	29.436	1.25104	0.0163012	Yes
Atp13a1	26.8765	26.9523	27.5176	26.7163	26.3448	26.9151	26.7622	26.7387	26.6544	26.5961	26.578	26.7839	0.869614	0.235489	No
Atp1a1	30.6564	30.5535	30.5554	30.5764	30.4596	30.3713	30.6388	30.55	30.4578	30.4766	30.4094	30.4656	0.980039	0.592228	No
Atp1a3	25.6717	25.8236	25.4302	25.5249	25.7276	25.1794	25.6566	26.076	25.7776	25.7329	25.726	25.5552	1.14433	0.13427	No
Atp1b1	28.1282	28.1889	28.5634	28.1601	28.0838	28.3691	28.0304	28.0627	28.1766	28.0911	28.1693	28.2738	0.923421	0.196482	No
Atp1b3	26.7269	26.5624	25.9273	26.5521	26.5685	26.4079	26.9527	26.7784	26.7904	26.9348	26.7749	26.8303	1.30686	0.00856608	Yes
Atp2a2	30.7077	30.5927	30.4944	30.6688	30.7615	30.7246	30.4323	30.5624	30.49	30.4768	30.4798	30.4169	0.881529	0.00249112	No
Atp2b1	26.4713	26.4184	26.4479	26.5282	26.2509	26.3767	26.1686	26.5538	26.2473	26.4281	25.9497	26.4163	0.919157	0.238494	No
Atp5a1	33.1163	33.1046	33.1246	33.2135	33.0774	32.8718	33.1425	33.1572	33.0639	33.0616	33.124	33.0648	1.0123	0.730847	No
Atp5b	33.7089	33.5795	33.981	33.7874	33.547	33.8424	33.7025	33.5597	33.6618	33.9251	33.6738	33.7192	0.976701	0.691122	No
Atp5c1	29.6841	29.845	28.9751	29.7878	29.8926	29.6144	29.9321	29.8988	29.7623	29.7569	29.6625	29.5672	1.09441	0.403414	No
Atp5d	28.0543	28.1924	27.1366	28.1891	28.4075	28.0946	28.3892	28.2737	28.2491	28.2803	27.9972	27.9344	1.12889	0.393869	No
Atp5e	26.9104	26.7001	25.8261	25.8398	27.1224	25.4021	26.8815	26.7406	22.4388	26.6843	26.531	26.8397	0.823098	0.723813	No
Atp5f1	30.4336	30.4738	30.2348	30.1483	30.489	30.2634	30.4532	30.2197	30.2108	30.4583	30.1328	29.7141	0.90605	0.284128	No
Atp5h	30.096	29.8223	29.8789	29.9494	30.1015	30.0103	30.1182	30.0645	30.2189	30.0444	29.9481	29.9354	1.05594	0.246145	No
Atp5i	28.9758	29.0259	29.3777	28.937	28.9322	28.667	28.6424	28.5723	29.1075	28.8132	28.5798	28.8351	0.8541	0.100061	No
Atp5j	28.7074	28.7175	28.0454	28.8998	28.9397	28.887	28.6811	28.8529	28.685	28.9317	28.8142	28.3622	1.01517	0.894408	No
Atp5j2	28.7124	28.0676	28.5757	28.581	27.9658	28.451	28.2889	28.1784	28.3981	28.5364	28.5843	28.4819	1.01331	0.893833	No
Atp5l	29.1733	29.0592	29.5552	29.4738	29.2069	28.8316	29.0593	29.1015	29.2046	29.4057	29.0861	29.1126	0.962574	0.65903	No
Atp5o	30.6768	30.5576	30.9168	30.4738	30.3417	30.5749	30.5366	30.3363	30.7342	30.4224	30.4196	30.7022	0.955907	0.54494	No
Atp6ap1	26.6761	26.6054	26.7548	26.6188	26.3502	26.8284	26.6292	26.68	26.6802	26.8215	26.3379	26.9151	1.02695	0.722339	No
Atp6ap2	25.0281	25.0851	25.0483	24.9449	25.1548	25.384	25.1673	24.9099	24.9658	25.087	25.0614	24.9551	0.944026	0.285189	No
Atp6v0a2	23.3209	23.3592	23.7514	23.1987	22.6455	23.0306	23.753	21.6089	23.4908	23.0819	23.2853	23.8165	0.969306	0.904377	No
Atp6v0d1	26.5933	26.7961	27.1471	26.6115	26.742	26.9759	26.6729	26.3541	26.9244	26.8145	26.7331	26.9427	0.952178	0.58322	No
Atp6v1a	29.5213	29.3133	29.6438	29.2864	29.3915	29.5968	29.2059	29.4196	29.4318	29.4086	29.423	29.6763	0.978539	0.724765	No
Atp6v1b2	29.2789	29.3058	29.6433	29.3816	29.003	29.2475	29.1807	29.1272	29.2319	29.3646	29.0436	29.2848	0.93008	0.304995	No
Atp6v1c1	27.5853	27.4864	27.7463	27.5302	27.3723	27.3295	27.434	27.5026	27.5211	27.5189	27.5361	27.5619	1.00285	0.950258	No
Atp6v1d	26.1402	25.8492	26.8141	26.3535	25.9311	26.0964	26.1337	26.0652	26.4316	26.2108	26.4248	26.7277	1.09799	0.456759	No
Atp6v1e1	27.5983	27.7241	27.5748	27.6616	27.7617	27.6018	27.5901	27.4741	27.8713	27.6134	27.5527	27.8412	1.00238	0.963459	No
Atp6v1f	26.6132	26.7505	27.5895	26.7979	26.3908	27.3075	26.5939	26.2115	26.9033	26.7781	26.477	26.9951	0.841835	0.283317	No
Atp6v1g1	27.9203	27.7428	27.7133	28.274	27.8689	28.1851	28.1084	27.9461	27.8684	28.0801	27.9726	27.9171	1.02201	0.76401	No
Atp6v1h	27.6792	27.5313	28.1331	27.7349	27.637	27.1736	27.7133	27.7738	27.59	27.6221	27.6372	27.8081	1.02993	0.753536	No
Atpaf1	24.4247	24.0414	22.0939	24.0951	24.1272	23.8777	24.1128	24.3752	24.6201	24.0705	24.2845	24.1664	1.40922	0.19266	No
Atpif1	24.5009	24.1803	22.21	24.258	24.5976	23.0429	24.4999	24.9946	24.0839	24.3847	24.527	23.3511	1.42262	0.286137	No
Atr	22.6787	23.0032	22.4598	22.6758	24.5608	22.7042	23.3133	23.0266	23.1919	23.2521	22.7133	22.9436	1.04226	0.860201	No
Atrx	29.1245	29.0204	29.153	29.2305	29.1823	29.1674	29.3089	29.2213	29.2322	29.0288	29.1777	29.1122	1.02373	0.510477	No
Atxn10	29.8668	30.1017	30.2908	29.9769	30.2041	30.2571	30.4103	30.3202	30.6288	30.1296	30.2279	30.3288	1.16855	0.0439967	Yes
Atxn2	26.6956	26.5569	26.6835	26.7112	26.8724	26.7608	26.8405	26.7514	26.533	26.6589	26.7665	26.4953	0.973222	0.588902	No
Atxn2l	29.6552	29.3854	29.1744	29.4835	29.4385	29.3737	29.5992	29.5508	29.4146	29.552	29.592	29.4924	1.08301	0.131965	No
Atxn3	25.278	25.6644	25.7756	25.1993	25.3708	25.5674	25.8242	25.4531	25.7944	25.7463	25.613	25.7855	1.17029	0.0660197	No
AU018091	25.3203	24.4762	25.2543	24.8213	25.337	25.9565	24.7154	25.402	25.4265	25.6243	25.9763	25.065	1.12819	0.537988	No
Aurka	25.3703	25.4129	25.2962	25.5972	25.3768	25.3608	25.3741	25.1807	25.6777	25.4998	25.3309	25.4756	1.01451	0.802281	No
Aurkb	26.3411	26.4624	26.6323	26.3681	26.4582	26.1736	26.0991	26.3508	26.2923	26.2963	26.3735	26.6439	0.957081	0.521724	No
Aven	25.7911	25.8452	26.1712	26.107	25.88	25.6251	25.2734	25.1876	25.7907	25.4747	25.4019	25.9813	0.765791	0.0285624	No
B3galtl	25.0863	25.5278	26.0611	25.7523	25.5039	25.2227	24.8968	25.2633	25.401	25.5277	25.3415	25.3996	0.858162	0.22187	No
Babam1	24.3977	24.4357	24.131	24.4389	24.397	24.63	24.9091	24.6677	24.8451	24.8912	24.9245	24.8221	1.35495	0.000177597	Yes
Bag1	25.7321	25.6181	25.6637	25.7708	25.6646	25.6176	25.85	26.039	25.615	25.7485	25.6399	25.4691	1.03463	0.57791	No
Bag3	25.8641	25.4857	26.456	25.9182	25.5161	25.8967	25.9242	25.7176	26.0611	25.8237	25.8846	26.1916	1.05532	0.636571	No
Bag4	24.6278	24.9746	24.9703	25.035	24.6479	24.9716	24.9353	24.8225	25.166	24.8988	25.0741	24.9336	1.07216	0.292062	No
Bag5	22.8072	22.6318	24.0503	23.208	22.6714	23.2052	22.8479	22.3683	22.2395	23.2101	23.1806	22.7365	0.794525	0.251157	No
Bag6	27.8226	28.0344	27.9791	27.872	27.8295	28.0637	27.877	28.1115	27.869	28.0158	27.9098	28.0868	1.03153	0.484121	No
Baiap2	24.9381	24.6989	25.0948	25.0486	24.8796	24.5722	25.1497	24.9839	25.117	24.832	24.9774	24.9362	1.0923	0.212371	No
Banf1	30.4522	30.5873	30.7413	30.6353	30.745	30.3539	30.552	30.7625	30.9083	30.7188	30.763	30.9973	1.14697	0.0528262	No
Banp	21.6379	22.3964	21.9928	22.1099	22.2811	21.6548	22.1635	22.6485	22.5388	22.0435	22.4912	22.6477	1.32875	0.0332384	Yes
Bap18	25.7118	25.9681	25.4946	25.8376	25.2714	25.6176	25.5991	25.8665	26.2802	25.558	25.9769	26.1145	1.1884	0.137529	No
Bard1	22.1706	22.2984	22.9823	21.9711	22.2366	23.1959	22.2735	22.3949	22.2458	22.0338	21.86	22.7592	0.861789	0.387267	No
Basp1	28.8303	28.6655	28.3411	29.0228	29.0199	28.5977	28.5886	28.622	28.4587	28.4556	28.3449	28.1217	0.804229	0.0376602	No
Bax	28.5702	28.4411	28.727	28.721	27.9782	28.4689	28.6907	28.5735	28.701	28.8173	28.6027	28.1574	1.07626	0.485277	No
Baz1a	23.8727	24.8095	25.0568	24.7355	24.0383	24.8798	24.482	24.2967	24.8277	24.1492	24.629	25.3291	1.03779	0.842934	No
Baz1b	28.4081	28.4568	28.9731	28.4873	28.3599	28.5262	28.2641	28.1521	28.4958	28.4574	28.4587	28.4403	0.896799	0.171716	No
Baz2a	27.2608	27.0932	27.7661	27.2363	26.8427	27.5649	27.0913	26.9741	27.4943	27.0857	27.0811	27.4245	0.931657	0.538493	No
BC027231	23.5725	23.6235	23.183	23.5094	23.9264	23.2255	23.9387	24.1077	23.3798	23.5733	23.7124	23.1184	1.09554	0.494772	No
Bcam	25.6624	25.7431	24.441	26.07	26.1325	24.9297	24.8432	24.7275	23.4259	24.8881	24.7087	24.4296	0.502562	0.0189037	No
Bcap31	27.5835	27.2333	26.6823	27.6625	27.7246	27.1729	27.7648	27.4096	27.0281	27.4687	26.958	26.8809	0.938545	0.679991	No
Bcas2	27.0668	27.2211	27.2266	27.0278	26.9367	27.039	27.5356	27.143	27.2795	27.3842	27.2924	27.092	1.14984	0.0319966	Yes
Bcas3	25.2722	25.0952	25.5931	24.8149	24.9954	25.0997	25.2387	24.8893	25.6051	25.0885	24.9018	25.3635	1.02533	0.823037	No
Bcat1	28.6534	28.4818	28.627	28.5403	28.3744	28.4813	28.1991	28.0247	28.1821	28.4725	28.2926	28.2294	0.816218	0.00255304	No
Bcat2	27.3199	26.8997	27.1992	27.1035	27.2175	27.0811	27.171	27.3568	27.0653	27.2271	27.1605	27.1564	1.03721	0.475363	No
Bccip	27.9911	28.0322	28.4282	27.868	27.7769	27.8353	28.0365	28.0039	28.2985	28.1955	27.9175	28.141	1.07938	0.347416	No
Bckdha	26.8078	26.8274	26.6895	26.7774	26.7483	27.1092	26.9485	27.0525	27.0787	27.3732	26.817	26.9298	1.15401	0.0619443	No
Bckdhb	26.5237	26.603	27.0759	26.9847	26.0593	26.5299	26.7631	26.5756	26.5745	26.5941	26.5579	26.8884	1.02066	0.857042	No
Bcl2l13	25.1777	24.7749	23.4918	25.3016	25.3084	24.4413	25.2147	24.3526	24.6442	24.8046	24.6203	24.5072	0.960125	0.854524	No
Bclaf1	28.5188	28.3026	27.4844	28.4161	28.5316	28.2165	28.6494	28.5614	28.1954	28.3892	28.4333	27.9942	1.09087	0.519525	No
Bcr	22.4912	22.2935	22.6701	22.4092	22.5603	22.2463	21.9636	22.0716	22.1722	22.3491	21.9832	22.0514	0.786447	0.0027888	No
Bdh1	25.0314	24.7837	25.4314	24.7539	24.7306	24.8334	24.1939	24.3927	24.5908	24.6777	24.739	24.9052	0.787766	0.0463542	No
Bend3	24.9331	24.7816	25.2379	24.7225	25.0356	25.1327	25.4132	25.2529	25.1198	25.0726	24.9207	24.939	1.10633	0.22368	No
Bet1	23.3628	23.7722	22.7932	23.0855	23.4545	23.4543	22.4819	23.3034	23.9073	23.5889	22.7579	22.8242	0.884873	0.517012	No
Bid	26.8377	27.1715	27.5201	27.4774	27.0133	27.5388	27.0069	27.6121	27.0956	27.2734	27.8941	27.7341	1.12992	0.378229	No
Birc5	25.8947	26.1004	25.9736	26.4301	25.7998	25.0132	25.7402	26.1029	25.6265	26.2013	25.9653	25.6467	1.00822	0.957688	No
Birc6	29.2455	29.2732	29.3143	29.3159	29.1424	29.11	29.192	29.1011	29.0219	29.2309	29.1187	29.0886	0.927874	0.0452158	No
Bles03	23.6973	24.2241	24.6697	24.3165	23.6726	23.9019	23.9254	23.8337	23.7456	24.1651	24.3814	24.4417	1.00126	0.992915	No
Blm	26.0287	26.1033	26.4695	25.9191	25.843	25.9667	26.1925	26.1286	26.273	25.927	25.8975	26.3129	1.04741	0.57493	No
Blmh	28.5809	28.6512	28.2606	28.5343	28.5847	28.6375	28.688	28.7792	28.8986	28.8283	28.6252	28.6193	1.1473	0.0245262	Yes
Blvra	25.4297	24.925	25.8958	24.7818	24.8267	24.7911	24.4616	24.9622	25.34	23.7095	25.2442	25.0809	0.807418	0.34759	No
Blvrb	26.6494	26.4118	25.6941	26.3327	26.4527	26.0593	26.7199	27.2049	26.5091	26.4674	26.737	26.1243	1.28382	0.104675	No
Bms1	28.7984	28.7777	29.0134	28.956	28.7844	28.6102	28.7982	28.773	28.7751	28.9372	28.8218	28.7441	0.989565	0.82057	No
Bod1l	26.7908	26.6266	26.66	26.6782	26.7656	26.6103	26.7648	26.6102	26.6698	26.5573	26.6862	26.5742	0.969406	0.331367	No
Bola1	25.9007	26.0283	26.0552	25.8664	25.7652	26.0967	25.8783	25.7911	25.8656	25.9131	26.1105	26.267	1.01314	0.839049	No
Bola2	27.4393	27.6929	27.295	27.6025	27.3191	27.2675	27.6108	27.8665	27.3956	27.962	27.7116	27.5284	1.18354	0.0559983	No
Bop1	28.7615	28.8354	28.9018	28.7618	28.8134	28.6343	28.814	28.8826	28.9287	28.9071	28.805	28.7162	1.04071	0.267691	No
Bpnt1	28.2985	28.1696	28.1594	28.2317	28.1084	28.2622	28.0738	27.8861	28.1267	28.0651	28.137	28.1825	0.9161	0.0336155	No
Bptf	27.3809	27.0491	26.8158	27.1656	27.1163	27.0442	27.3913	27.2973	27.3843	27.2157	27.2814	27.2575	1.1561	0.0265105	Yes
Brca1	24.1981	24.1748	24.54	24.3696	24.091	24.4555	24.4387	24.0723	24.5747	24.237	24.0394	24.561	1.01094	0.89942	No
Brca2	23.172	23.0028	24.0304	23.652	22.5308	23.6111	23.2574	23.2809	23.3066	23.4416	23.2495	23.2135	0.971597	0.855077	No
Brcc3	24.7647	24.7215	24.7763	24.8982	24.5143	24.143	24.8558	24.7373	24.5165	24.6702	24.975	24.4828	1.04966	0.617693	No
Brd1	24.696	24.518	25.1103	24.3192	24.3646	25.0287	24.7399	24.0371	24.7479	24.5113	24.2619	24.9498	0.91288	0.516073	No
Brd2	27.9041	27.6223	27.5858	27.7398	27.7163	27.6848	27.7185	27.6261	27.7341	27.7402	27.6934	27.5185	0.974659	0.534014	No
Brd3	26.4388	26.4262	25.9847	26.2629	26.3309	26.5226	26.4309	26.3288	26.4631	26.3102	26.4731	26.4875	1.06283	0.319688	No
Brd4	28.4932	28.3669	28.3699	28.3397	28.308	28.2747	28.2135	28.2466	28.4735	28.4594	28.3879	28.4754	1.01209	0.767827	No
Brd7	22.7443	22.8369	21.6354	23.0541	22.6001	22.6227	23.1909	22.7872	22.7436	22.7923	22.6551	22.7698	1.1817	0.288834	No
Brd8	24.7188	24.9505	24.6525	24.6421	24.5254	24.4187	24.5804	24.779	24.5662	24.6235	24.5472	24.4182	0.955556	0.473737	No
Brd9	24.2502	24.3346	24.754	24.1559	23.867	24.0002	24.2512	24.5404	23.8777	24.1496	24.1153	24.0915	0.961896	0.724073	No
Bre	24.6764	24.553	25.1997	24.7021	24.7203	24.2028	24.1587	24.9365	25.1946	24.7453	24.8531	25.077	1.11098	0.46154	No
Brix1	28.5713	28.4016	28.6485	28.6023	28.6017	28.4639	28.5907	28.8759	28.8081	28.8207	28.6009	28.5786	1.12059	0.035809	Yes
Brk1	25.6843	25.1257	25.3368	25.4811	25.1143	25.4959	25.2155	25.0221	25.1777	25.1733	25.1185	25.1516	0.852699	0.0374512	No
Brox	26.4372	26.232	26.5853	26.2668	26.1148	26.2603	26.1009	26.2375	26.6497	26.4472	26.3424	26.2365	1.01371	0.854275	No
Bsg	27.6832	27.4725	27.1893	27.5764	27.5444	27.5851	27.7505	27.6923	27.6561	27.6053	27.7089	27.5782	1.11475	0.0617532	No
Bst2	22.9149	22.3155	22.6199	22.3221	22.6062	23.2967	24.0646	23.7313	23.7309	23.1021	23.5575	23.6815	1.95264	0.000694866	Yes
Btaf1	26.1461	26.3016	26.7277	26.3457	25.8456	26.2076	26.1662	26.3578	26.3232	26.4059	26.253	26.2782	1.02456	0.781068	No
Btf3	31.2579	31.1012	31.2122	31.2584	31.2739	31.0825	31.097	31.0854	31.2458	31.3836	31.3743	30.9962	0.999567	0.993487	No
Btf3l4	29.4372	29.0838	29.0818	29.0365	29.1902	28.9798	29.2812	29.3878	29.3307	29.3648	29.4697	28.8284	1.10362	0.243338	No
Bub1	25.1965	24.8664	25.4821	25.1781	24.5398	25.2085	25.0272	24.9185	25.1892	25.3061	25.0126	25.3955	1.0446	0.691444	No
Bub1b	28.0382	27.9738	28.414	27.9704	27.7292	28.0205	27.8418	27.548	28.052	27.7652	27.9714	27.8941	0.883359	0.152492	No
Bub3	29.1508	29.0284	28.8783	28.8797	28.9262	28.9322	29.1482	29.1326	29.0964	29.1354	28.8251	29.0228	1.06745	0.186932	No
Bud13	22.7081	22.8313	23.3525	23.275	22.6271	21.3478	22.9664	22.8907	22.9569	23.2185	22.7473	22.4148	1.12936	0.589107	No
Bud31	27.7742	27.9436	27.5469	27.5029	27.7932	27.5643	27.8592	27.6697	27.5521	27.8105	27.863	27.7484	1.0446	0.486101	No
Bysl	28.5122	28.4893	28.2618	28.456	28.4142	28.3995	28.2728	28.4111	28.3295	28.4589	28.3955	28.2297	0.950942	0.186535	No
Bzw1	29.6824	29.3695	29.2818	29.4944	29.4037	29.2074	29.5488	29.5304	29.4414	29.5852	29.2209	29.1363	1.00275	0.96995	No
Bzw2	28.8127	28.6421	28.4656	28.5459	28.7115	28.4754	28.7784	28.8223	28.5272	28.7964	28.6954	28.7165	1.08211	0.141942	No
C1qbp	29.5776	29.4791	29.5113	29.7975	29.2728	29.0137	29.2546	29.3158	29.3526	29.2773	29.171	29.2319	0.885893	0.153101	No
Caap1	24.9801	24.8026	25.1713	24.802	24.595	24.5495	24.8511	24.5941	24.7321	25.1619	24.5334	24.8633	0.981155	0.840305	No
Cab39	26.5686	26.4015	26.6148	26.4526	26.6122	26.1378	26.5107	26.4979	26.3385	26.3314	26.2579	26.194	0.926893	0.255136	No
Cab39l	23.865	23.8848	24.8176	23.7064	24.5898	23.6626	23.6844	23.2578	24.2799	23.5311	24.1021	23.9435	0.819085	0.282008	No
Cactin	22.8107	23.7802	23.7718	23.6246	23.2859	23.3972	23.6799	23.6258	23.0143	23.3527	21.0097	23.3483	0.737169	0.338342	No
Cacul1	23.5341	23.8051	23.1532	23.8313	23.5235	23.3331	24.2243	23.7967	23.7716	23.9968	23.6749	23.7325	1.26233	0.0337841	Yes
Cacybp	32.025	31.8596	32.0318	31.9437	31.785	31.6627	31.8508	31.889	31.7643	31.973	31.9232	31.87	0.995689	0.926303	No
Cad	30.6006	30.4053	30.6949	30.4251	30.5253	30.5515	30.5576	30.402	30.517	30.5913	30.4072	30.5382	0.978355	0.578568	No
Cadm1	24.985	25.3104	25.9269	25.4717	24.9549	25.6285	24.6571	24.3307	24.8233	25.384	25.0781	25.1704	0.720808	0.0564027	No
Calcoco2	24.2317	24.3086	24.853	24.4319	24.2772	24.6237	23.8815	24.1115	24.2761	23.9331	24.0304	23.9208	0.742883	0.0040417	No
Cald1	24.0786	24.0261	24.3841	24.2123	24.0669	24.1514	24.3842	24.0738	23.9555	24.1139	23.6748	23.8314	0.902728	0.223351	No
Calml3	32.0791	32.0204	32.1857	31.8284	31.9249	31.9527	31.7663	31.9314	32.0763	32.0159	32.2424	32.0482	1.01036	0.860472	No
Calr	31.8923	31.7515	31.2296	31.915	31.7073	31.3943	31.6188	31.6052	31.2917	31.5724	31.6073	31.1889	0.890323	0.249809	No
Calu	28.6804	29.0036	29.1643	29.1688	28.5722	28.5818	28.6607	28.5893	28.5651	28.6903	28.8965	28.6316	0.876844	0.161489	No
Camk2b	24.6637	24.9043	26.1193	24.9612	24.5453	25.7297	24.7489	24.1517	24.8615	24.9818	24.9951	24.9326	0.770943	0.221556	No
Camsap1	24.251	24.3134	24.4253	24.348	23.9347	23.8776	24.199	24.4838	24.4596	24.2459	24.6089	24.0336	1.1071	0.278357	No
Camsap3	25.2738	25.389	25.2633	25.454	25.1557	25.6687	25.8945	25.932	26.0561	25.5925	25.6417	25.84	1.37431	0.00126095	Yes
Cand1	31.2734	31.2178	31.2908	31.2104	31.203	30.9637	31.0786	31.1446	31.0274	31.2694	31.1198	31.1639	0.959785	0.337374	No
Cand2	25.6019	25.5368	25.8723	25.4779	25.4296	25.5184	25.5007	25.1455	25.5631	25.6629	25.2145	25.7984	0.938249	0.469505	No
Canx	31.8098	31.5752	31.5045	31.9412	31.6939	31.7556	31.7119	31.6768	31.8718	31.8547	31.8118	31.5971	1.02858	0.616648	No
Cap1	29.5895	29.5134	28.8937	29.4894	29.4412	29.3555	29.5155	29.4016	29.3898	29.3543	29.4632	29.2644	1.01232	0.873751	No
Capg	24.2418	24.197	24.6132	23.7206	24.1241	24.6987	25.2836	24.9261	25.2505	24.6228	24.9178	25.1116	1.68509	0.00167408	Yes
Capn1	26.8258	26.6923	27.3593	26.6461	26.4619	26.8375	26.6776	26.562	26.6207	26.7586	26.892	26.7853	0.940975	0.526359	No
Capn5	21.5332	21.5906	23.8746	23.0569	22.897	22.9168	22.2656	22.9662	23.7466	22.5404	22.3543	23.5822	1.20112	0.573207	No
Capns1	26.667	26.4099	26.5023	26.6679	26.2747	26.601	26.6263	26.4796	26.7848	26.7981	26.6732	26.959	1.14847	0.0570674	No
Caprin1	31.5407	31.5807	30.9746	31.6855	31.4967	31.2039	31.6292	31.5981	31.2202	31.5977	31.4917	30.9977	1.00607	0.955267	No
Capza1	29.1251	29.0395	28.7704	29.3348	28.9661	28.8528	28.9266	28.9535	28.9094	29.0483	28.8285	28.8347	0.934352	0.296026	No
Capza2	29.3563	29.3851	29.5561	29.369	29.2929	28.9901	29.1534	29.4231	29.1581	29.2583	29.2492	29.0347	0.925226	0.255308	No
Capzb	29.8813	29.7109	29.701	29.7444	29.7037	29.7571	29.754	29.6622	29.8288	29.8491	29.8562	29.7038	1.01816	0.563294	No
Carhsp1	24.9324	24.9819	24.9771	25.0068	25.2692	24.8581	24.8683	25.3741	25.0415	24.6117	25.5352	24.7396	1.01689	0.882122	No
Carkd	24.1582	24.7114	25.028	24.6608	24.0648	23.9645	24.8899	24.9115	24.4354	24.7342	24.7489	24.9664	1.27435	0.0977032	No
Carm1	27.6697	27.4142	27.9225	27.4813	27.5039	27.738	27.5913	27.43	27.6832	27.6607	27.3918	27.6236	0.960491	0.544973	No
Cars	30.6756	30.6326	30.7404	30.658	30.6128	30.6203	30.5797	30.4689	30.6087	30.5811	30.7141	30.6585	0.962708	0.190105	No
Cars2	23.1794	23.2963	23.1657	22.2508	22.8319	23.1205	23.5795	23.2741	23.1716	23.1255	23.0271	22.8683	1.1489	0.307237	No
Casc3	23.7841	23.7446	24.4185	24.0859	24.1326	23.9191	23.9841	24.0908	23.7825	24.0493	23.7596	24.2834	0.984512	0.866741	No
Casc5	24.2621	24.6068	25.408	24.5437	24.3573	24.2175	24.5509	24.7421	24.5429	24.6611	24.9616	24.2808	1.04054	0.782621	No
Cask	25.3577	25.194	25.2438	25.2513	25.1418	24.9972	25.3058	25.3832	25.1288	25.3492	25.0048	25.0319	1.00209	0.972185	No
Casp3	27.1158	27.0979	27.6959	27.2034	26.9291	27.2768	27.3467	27.4128	27.583	27.3716	27.3614	27.3664	1.13852	0.127306	No
Cast	25.2307	24.9171	24.9601	25.1385	24.6918	25.2847	24.9627	25.0866	24.9021	25.0518	25.3581	25.0182	1.01824	0.820137	No
Cat	27.1427	27.1	26.7723	27.0161	26.9426	27.3427	27.0328	27.0313	27.1425	26.9955	26.9523	27.1563	0.999344	0.991383	No
Cbfb	22.8936	23.0121	23.2577	22.77	23.4712	23.2961	24.0023	23.4138	22.1847	23.8099	22.9593	23.4952	1.14399	0.518451	No
Cbl	24.9388	25.1942	25.233	24.8161	24.7596	25.1483	25.0792	25.0694	25.0699	25.1424	25.4251	25.2932	1.12107	0.139738	No
Cbr1	28.5847	28.2586	28.3431	28.5273	28.3023	28.2982	28.5344	28.4724	28.497	28.5282	28.4003	28.5337	1.07821	0.0973929	No
Cbr3	27.9959	28.0302	28.0479	27.948	28.0173	27.9576	28.6117	28.7878	28.8092	28.3055	28.4761	28.7031	1.5327	1.89477e-05	Yes
Cbwd1	25.6753	25.3421	26.3282	25.6177	25.5389	25.6773	25.6747	25.5359	26.0931	25.69	25.6914	25.7737	1.03277	0.772075	No
Cbx1	29.5336	29.2463	28.6703	29.5862	28.9387	28.2122	29.5059	29.6978	28.8574	29.4207	29.3399	28.8588	1.18829	0.360231	No
Cbx3	30.2243	30.2208	30.1918	30.0735	30.1444	30.2064	30.4207	30.07	30.1141	30.1194	30.2319	30.0961	0.998949	0.980017	No
Cbx5	29.7199	29.6824	29.4172	29.6629	29.4295	29.208	29.6519	29.701	29.4238	29.6183	29.6997	29.2869	1.03067	0.693845	No
Cc2d1a	24.6861	24.3082	24.6927	24.4241	24.3521	24.2941	24.3161	24.7508	24.8246	24.2623	24.5722	24.6517	1.07432	0.408911	No
Cc2d1b	25.6864	25.6347	26.0191	25.7822	25.294	25.6152	25.8258	25.9127	26.1099	25.844	25.8526	25.8981	1.17713	0.0501855	No
Ccar1	28.3538	27.9112	28.2788	28.2099	28.0997	28.2689	28.0655	28.1245	28.1886	28.1784	28.3319	28.258	1.00284	0.95798	No
Ccar2	26.6324	26.7049	26.6931	26.7102	26.684	26.808	26.5685	26.5551	26.3964	26.5183	26.4879	26.6281	0.882882	0.00114407	No
Ccbl2	25.0084	24.613	24.4031	24.7975	24.4022	24.7632	24.7654	24.5136	24.9688	24.5703	24.4363	24.5042	0.973895	0.77112	No
Ccdc101	23.7194	23.6708	24.6535	23.5139	23.4487	23.4707	23.8541	23.6	23.6585	23.7955	23.6729	23.7706	0.985626	0.915086	No
Ccdc115	26.945	26.8185	26.5006	26.7379	26.5803	26.8727	26.7647	26.5894	26.7892	26.8365	26.9673	26.8649	1.0421	0.510277	No
Ccdc12	25.8196	25.6143	26.0807	25.9257	26.1542	25.8462	26.0227	25.7741	25.6608	25.9883	25.5215	24.2611	0.774472	0.2151	No
Ccdc124	27.3894	27.2811	26.6387	27.1571	27.4207	27.0073	27.1459	27.4521	27.0702	27.1437	27.1499	26.7787	0.982402	0.866434	No
Ccdc137	23.3272	23.4874	21.6134	23.5781	23.1799	23.091	23.492	23.4317	23.1001	23.2419	23.1816	23.0137	1.1466	0.533076	No
Ccdc160	24.0378	23.9324	23.648	23.8261	23.8202	23.6457	24.1873	24.0974	24.425	24.1002	23.9676	24.3002	1.28454	0.00279789	Yes
Ccdc22	24.2942	24.6394	25.0282	24.6213	23.5123	25.0892	24.4863	23.9877	24.3265	24.3349	24.4433	24.9066	0.922393	0.670175	No
Ccdc25	27.0207	26.8371	26.3506	26.9126	26.7572	26.5675	27.1645	27.027	26.9973	27.1803	27.0019	26.8412	1.22636	0.0254397	Yes
Ccdc43	24.1771	24.1197	24.8717	24.1396	24.1745	24.487	23.9118	24.1718	24.5216	24.3253	24.3766	24.7581	1.0111	0.927229	No
Ccdc47	25.8296	25.9226	25.3838	26.1358	25.8668	26.2924	26.3533	26.367	26.1561	25.9644	26.1942	25.9137	1.19163	0.119655	No
Ccdc58	27.9866	27.6387	27.7581	27.7019	27.7162	27.629	28.0944	28.0288	28.2136	28.0667	28.0702	27.9922	1.2651	0.00026382	Yes
Ccdc6	22.0376	24.3081	24.922	24.0365	23.7667	23.7704	23.8559	23.712	23.8064	23.5246	24.0393	24.517	1.07347	0.812078	No
Ccdc86	26.3468	26.4866	26.3387	26.4235	26.2087	25.9456	26.2041	26.3234	25.9822	26.3193	26.0949	26.1841	0.928523	0.289127	No
Ccdc93	23.998	24.4911	24.7924	24.4113	24.4189	24.5199	23.6867	24.5599	24.3326	24.3829	24.1196	24.2593	0.861488	0.211942	No
Ccdc94	23.5358	23.4893	23.6804	23.4619	24.1486	23.607	24.0621	23.8985	23.6516	23.7306	23.2873	23.4247	1.01533	0.891805	No
Ccdc97	25.4901	25.4782	25.194	25.2556	25.0472	25.3888	25.2588	25.0684	25.5904	25.0872	25.7494	25.4049	1.03589	0.709604	No
Ccna2	26.7259	26.5264	27.2693	26.854	26.3857	26.5385	26.475	26.5124	26.6767	26.6165	26.8531	26.5058	0.926568	0.455992	No
Ccnb1	28.6448	28.3856	28.0724	28.5771	28.6407	28.3659	28.524	28.5351	28.2379	28.6878	28.3452	27.9848	0.957976	0.660294	No
Ccnb2	25.356	25.381	25.4357	25.3504	24.806	25.1219	24.8794	25.3687	25.0957	25.1644	25.1129	25.2412	0.934257	0.426267	No
Ccnd3	23.0607	22.6996	24.1352	22.0566	21.1625	23.4509	23.5859	23.9809	23.7492	24.0692	24.015	23.8122	2.15518	0.0290772	Yes
Ccnh	25.2853	24.8827	25.2744	25.4205	25.4636	25.2664	25.2885	25.2418	25.4269	25.2815	25.3711	25.1694	1.02175	0.741935	No
Ccnk	24.1733	23.7869	21.4579	24.2586	23.8791	23.5081	23.7913	23.2832	23.7628	23.9153	24.2813	23.861	1.23556	0.508418	No
Ccnt2	23.8879	23.845	24.5746	23.7418	23.5616	23.8784	23.6832	23.4478	23.8019	23.7955	23.8516	24.1064	0.911428	0.439578	No
Ccs	25.6358	25.6951	25.6507	25.6499	25.3747	25.2987	25.3423	25.7016	25.7202	25.2244	25.6961	25.8011	1.02109	0.804749	No
Cct2	33.0349	32.8717	32.8414	33.0534	33.1643	32.7701	33.0177	32.9458	33.0002	33.0039	33.0171	32.8129	1.00716	0.885445	No
Cct3	32.6599	32.4329	32.4704	32.6026	32.537	32.3853	32.6449	32.6539	32.7039	32.7591	32.6769	32.4879	1.10172	0.0333739	Yes
Cct4	32.4852	32.5299	32.6731	32.4666	32.5148	32.4027	32.5549	32.5168	32.6545	32.6322	32.5378	32.577	1.0474	0.152037	No
Cct5	33.0226	32.939	32.7206	33.0201	33.0968	32.759	33.0764	33.0718	32.973	33.0772	33.0231	32.7299	1.0465	0.449639	No
Cct6a	32.7722	32.6614	32.7007	32.6017	32.6275	32.7734	32.8001	32.5778	32.7803	32.7058	32.596	32.8005	1.01437	0.695053	No
Cct7	32.3457	32.3079	32.3318	32.2572	32.3744	32.1605	32.3734	32.3412	32.4531	32.3604	32.4331	32.4898	1.08091	0.0178358	Yes
Cct8	33.1445	33.0281	33.0873	33.1079	33.1596	32.7387	33.0307	32.8771	32.9696	33.0255	33.0347	32.896	0.951256	0.328694	No
Ccz1	24.7537	24.5913	24.898	24.652	24.6382	24.4182	24.93	24.7067	24.7158	24.708	24.5597	24.6312	1.03528	0.559908	No
Cd2ap	27.3834	27.4438	27.8547	27.4587	27.3692	27.6879	27.4727	27.5392	27.8246	27.4099	27.6001	27.7363	1.0455	0.545143	No
Cd2bp2	26.2517	25.8771	26.6433	25.8932	26.4347	26.4565	26.1284	26.0973	26.4176	26.2382	26.7398	26.4737	1.06416	0.59355	No
Cd3eap	26.6158	26.471	26.5477	26.5408	26.4212	26.5	26.5175	26.2024	26.0572	26.5312	26.345	26.225	0.868721	0.0317389	No
Cd81	26.8198	26.955	27.3892	27.1654	26.8212	26.6337	26.372	26.3549	26.6678	26.628	26.929	26.5692	0.769911	0.0233507	No
Cd9	30.3839	30.1826	30.811	30.3414	30.4282	30.3968	29.7668	30.1374	30.4333	30.217	30.476	30.3698	0.876227	0.193854	No
Cdc123	27.1705	26.7745	26.9884	26.991	26.8429	26.9503	26.8912	27.0419	27.0694	27.0931	27.0846	26.8458	1.03625	0.486788	No
Cdc16	26.6389	26.5357	26.847	26.6033	26.6296	26.5379	26.7624	26.8229	26.7708	26.5731	26.6933	26.5154	1.04071	0.417215	No
Cdc20	24.9894	25.1727	21.8301	25.0746	24.7486	24.6352	24.4533	23.9313	24.8256	25.7055	24.2261	24.8767	1.19858	0.662184	No
Cdc23	26.6598	26.563	26.6246	26.6636	26.504	26.382	26.7802	26.5561	26.5969	26.7568	26.3618	26.578	1.02725	0.623044	No
Cdc26	25.6068	25.4963	25.6833	25.5971	25.2181	25.6686	25.6213	25.9467	25.4924	25.6269	25.6677	25.4089	1.0587	0.443905	No
Cdc27	26.2039	26.3496	26.7717	26.1436	26.0805	26.1359	26.472	26.3889	26.5819	26.3435	26.4143	26.3522	1.10541	0.223142	No
Cdc34	26.8441	26.9888	27.0617	27.0341	27.0583	26.846	26.7868	27.3025	26.9403	27.2861	26.9294	27.0045	1.04932	0.479967	No
Cdc37	30.0798	29.799	30.2457	29.7829	29.8525	29.6001	29.6137	29.5919	30.0046	29.795	29.965	29.6419	0.917234	0.324439	No
Cdc40	26.3781	26.1982	26.5279	26.2081	26.0556	26.2852	26.2557	26.1595	26.4223	26.1532	26.4182	26.5139	1.03166	0.632074	No
Cdc42	29.6079	29.5946	28.9935	29.5338	29.8066	28.5246	29.9081	29.6428	29.1209	29.3932	29.5928	29.1114	1.08526	0.627655	No
Cdc42bpb	24.2327	24.3216	24.4209	24.5953	24.0859	23.6614	24.9429	25.2996	24.0721	25.3092	24.5433	24.3882	1.45354	0.0525381	No
Cdc42ep4	26.1979	26.5873	26.4295	26.3817	25.8926	25.7876	26.0604	26.115	26.0375	26.2239	26.4788	26.0621	0.966061	0.740399	No
Cdc5l	29.4935	29.4275	29.6524	29.417	29.2681	29.3738	29.41	29.4144	29.4582	29.587	29.5991	29.5987	1.05154	0.289626	No
Cdc73	27.5686	27.4892	27.62	27.4398	27.4259	27.4	27.5659	27.5036	27.7003	27.5718	27.5708	27.5949	1.06731	0.0592946	No
Cdca2	27.1379	27.0118	27.2176	27.1904	26.8006	27.1745	26.7919	26.8545	26.8324	26.9312	26.9773	26.8311	0.859132	0.0113285	No
Cdca3	27.9893	27.7056	28.1148	27.748	27.9467	28.3287	27.5987	27.4133	27.5179	27.7927	27.6298	27.8371	0.789712	0.0145016	No
Cdca5	24.5346	24.2278	25.2703	24.3729	24.4081	25.12	24.2594	24.4387	24.7536	24.742	24.3697	24.3155	0.885276	0.393375	No
Cdca7	25.0769	25.2075	24.6785	25.3849	25.0197	25.1665	24.9436	25.6851	25.2978	25.5856	24.868	25.042	1.10805	0.404398	No
Cdca8	26.8823	27.214	27.3609	27.0299	26.7665	26.7383	26.672	27.0003	26.6879	26.6443	27.3959	27.0908	0.943807	0.613215	No
Cdh1	27.7624	27.9743	27.9944	27.9919	27.9047	27.8898	28.0681	28.0697	27.935	28.0762	28.0518	27.9447	1.07525	0.0432246	Yes
Cdh3	23.1014	23.2496	23.091	23.7756	23.1779	23.328	22.9711	22.7676	22.6194	23.0887	23.4233	22.8591	0.794229	0.0576353	No
Cdk1	30.2516	30.145	30.0492	30.1387	30.0702	30.3095	30.0922	30.2142	30.0389	30.2842	30.1248	30.0401	0.980565	0.635109	No
Cdk11b	27.9703	28.0237	28.2765	27.9692	27.8717	27.9461	28.1659	27.9187	28.0815	28.2108	27.9938	28.2844	1.07146	0.241915	No
Cdk12	26.3599	26.0452	26.6414	26.3954	26.2431	26.3032	26.4111	25.9313	26.3181	26.4248	26.0902	26.2315	0.935048	0.408674	No
Cdk13	23.8129	23.7009	24.2835	23.8196	23.6446	23.867	23.5092	23.6929	23.735	23.8762	23.8049	23.9394	0.936165	0.411874	No
Cdk2	28.023	27.9068	27.7321	27.9489	27.9434	28.0016	27.8558	27.8326	27.7196	27.8058	27.7573	27.9092	0.924924	0.0508015	No
Cdk4	26.9586	26.7547	27.0135	26.9776	26.9302	27.1487	26.6189	26.5746	26.4819	27.0278	26.4404	26.8644	0.814571	0.0204888	No
Cdk5	24.8678	25.2489	25.6615	24.9974	24.8321	24.3605	25.2656	24.7494	25.3462	25.1168	24.9406	25.3431	1.09601	0.530883	No
Cdk5rap2	24.9666	25.2447	24.913	25.0045	24.9072	25.139	25.2128	25.6456	25.3619	25.1517	25.0212	25.2038	1.17852	0.0458603	Yes
Cdk5rap3	24.6484	24.9329	25.1629	24.6782	24.3901	24.7112	24.6229	24.6665	25.0244	24.7224	24.727	24.9377	1.0207	0.819675	No
Cdk6	24.9272	25.0361	25.0244	24.94	24.9626	24.6008	24.4055	24.6616	24.6221	24.6948	25.1045	24.6976	0.860061	0.0842541	No
Cdk7	26.4317	26.4398	26.8416	26.8263	26.1037	26.4902	26.6861	26.4454	26.1084	26.5767	26.3762	26.6728	0.969533	0.76341	No
Cdk9	26.7992	26.6585	26.9458	26.6179	26.5453	26.3923	26.6178	26.6436	26.7813	26.636	26.7879	27.0339	1.06455	0.397306	No
Cdkal1	24.0377	23.7786	24.1814	23.7438	23.0544	24.405	23.933	23.2536	24.7997	24.195	23.5579	24.265	1.09726	0.659276	No
Cdkn2aip	25.8804	25.9029	26.2803	25.9938	25.9309	25.6923	26.0044	25.7032	26.1568	25.8711	25.9844	26.1348	1.02031	0.78739	No
Cdkn2aipnl	24.8151	25.056	25.1947	25.2354	24.544	25.0677	24.9453	24.9217	24.7891	25.2459	24.1238	25.1342	0.916713	0.531505	No
Cds2	26.254	26.4399	27.0426	25.6074	26.2589	27.0612	26.0053	25.766	25.9423	26.0289	25.5078	26.7131	0.731987	0.136534	No
Cdv3	29.488	29.3784	29.5687	29.8099	29.5555	29.5514	29.8037	29.6115	29.5358	29.438	29.6796	29.4482	1.01922	0.744112	No
Cdyl	23.4638	23.1939	22.6016	23.7157	23.5218	22.7992	24.3851	24.1786	23.7358	24.036	23.7488	23.1783	1.58129	0.0239592	Yes
Cebpz	28.3981	28.2596	28.8116	28.3335	28.1802	28.1883	28.1163	28.3475	28.302	28.1301	28.2118	28.2978	0.915332	0.247964	No
Cecr2	24.3001	24.2852	24.3429	24.2042	24.0271	22.2825	24.3289	24.3674	24.4083	24.1131	24.1806	24.4356	1.31828	0.257977	No
Cecr5	23.7201	24.1244	24.2518	23.9569	23.6187	23.152	23.7894	24.0781	23.994	23.6938	23.812	24.3233	1.10531	0.460201	No
Celf1	28.8153	28.1725	28.0489	28.5843	28.1772	28.2639	28.5185	28.608	28.2799	28.6274	28.1459	28.2216	1.03997	0.70898	No
Cenpe	25.7126	25.7899	26.0637	25.6355	25.5142	25.5573	25.7557	25.7931	25.6817	25.8482	25.9141	25.8311	1.0657	0.320004	No
Cenpf	27.1634	27.4799	27.7571	27.4067	26.9364	27.1963	27.1765	27.2737	27.3383	27.3138	27.3052	27.4475	0.99027	0.91058	No
Cenpq	22.2981	23.4549	24.0582	23.3196	23.2859	23.0292	23.248	23.2308	23.1593	22.6741	23.418	23.2479	0.947376	0.7676	No
Cenpt	22.4851	22.5126	23.6156	22.264	21.9275	21.537	22.9327	22.8266	22.806	23.0005	23.1503	22.7965	1.4424	0.101723	No
Cenpv	26.203	26.0039	26.4159	26.4233	26.3052	26.2658	26.614	26.4522	26.6495	26.2087	26.3398	26.3094	1.11686	0.127143	No
Cep131	24.2747	23.9026	24.5698	23.8712	23.7537	24.0655	23.6964	23.0908	23.7296	23.5882	23.8722	24.051	0.75705	0.0516946	No
Cep192	23.9888	23.7052	23.2747	23.9077	24.5304	24.0561	24.243	23.4979	22.8179	23.6107	24.2559	23.3665	0.824438	0.345315	No
Cep55	26.8448	26.9909	27.3916	27.0038	26.79	27.0215	26.6024	26.8574	26.9005	26.7877	26.6899	26.898	0.859901	0.0529258	No
Cep85	23.2267	20.4863	22.898	22.9778	23.2335	22.9239	23.3283	22.8388	22.8351	23.2671	23.3913	23.1741	1.42877	0.272473	No
Cep97	22.806	22.8396	21.6665	22.939	22.4901	22.8155	22.717	22.8392	22.8443	22.7073	22.6396	23.1442	1.16673	0.3114	No
Cetn2	24.4536	24.4601	24.6359	24.0495	24.5198	24.1067	24.5567	24.1904	24.5543	24.0948	24.2467	24.4044	0.979615	0.816868	No
Cetn3	23.7368	23.5974	22.8144	23.4589	23.663	23.9653	23.5608	23.9822	23.5623	23.4461	24.0225	23.8029	1.14089	0.336182	No
Cfap20	24.7266	24.6007	24.7508	24.5641	24.2346	24.5408	24.1838	22.1928	24.7947	24.8984	22.3217	22.8181	0.488121	0.0702889	No
Cfap36	25.1059	24.6612	25.1111	24.7658	24.5678	24.4798	24.8667	24.887	24.6515	24.6531	25.1087	24.9255	1.04738	0.622166	No
Cfdp1	29.2332	29.0874	28.9673	29.3072	29.1043	29.1054	29.2117	29.2006	29.3022	29.1238	29.2739	29.0402	1.04097	0.378313	No
Cfl1	33.8826	33.9435	33.914	34.0014	34.005	33.7731	33.9153	33.9463	34.006	33.8176	34.0197	33.874	1.00688	0.839067	No
Cfl2	26.5782	26.8904	26.745	26.6396	26.5092	26.3723	26.6	26.1523	26.6446	26.4368	26.3823	26.5116	0.890172	0.136238	No
Cggbp1	26.8656	26.6568	26.3561	26.7521	26.9223	26.7064	26.6228	26.7786	26.7061	26.6399	26.7471	26.604	0.981602	0.763244	No
Cgn	23.7085	22.4049	23.9947	22.2686	23.6682	23.1106	24.8798	24.2606	24.8002	23.5311	24.1081	24.5417	2.23615	0.0090072	Yes
Chaf1a	25.9156	25.9696	26.3649	25.903	25.8578	26.0655	25.6202	25.8096	25.8975	25.9718	26.0636	26.1	0.931557	0.35372	No
Chaf1b	25.7745	25.653	25.7644	25.6626	25.9834	25.5729	25.6732	25.5308	25.691	25.5561	25.6862	25.594	0.924498	0.112714	No
Champ1	26.9525	26.9673	26.8011	26.6094	26.6772	26.7954	26.7965	26.5247	26.8559	26.7167	26.6858	26.7406	0.94577	0.30598	No
Chchd1	24.2064	24.0925	23.6282	23.7745	24.2066	24.0431	23.7829	23.8338	24.1694	23.9732	24.4368	22.2525	0.840633	0.463043	No
Chchd10	22.78	28.1545	28.1261	22.0038	26.915	22.902	26.8048	26.5176	27.4746	26.5443	27.3991	27.7839	3.83826	0.136128	No
Chchd3	26.9046	26.8224	25.97	26.7317	26.9879	27.4866	26.7525	27.0289	27.1527	27.0262	27.0321	27.0528	1.14102	0.381995	No
Chchd4	27.9229	27.8551	27.1828	27.7987	27.6992	27.4712	28.0238	28.025	27.708	28.0973	28.1045	27.4672	1.18865	0.140296	No
Chchd5	23.5963	23.843	25.0275	23.1055	23.1904	23.8742	22.6096	22.9223	22.8972	21.9836	23.4618	24.1839	0.589251	0.0973306	No
Chchd6	23.353	23.607	23.3084	23.5438	23.5025	23.1521	23.3537	23.76	23.3324	23.6278	23.4874	23.1741	1.03149	0.696914	No
Chd1	27.3087	27.1695	27.534	27.2056	27.0991	27.0877	27.4509	27.3148	27.3116	27.3567	27.2993	27.3312	1.07921	0.157996	No
Chd1l	23.6279	24.0499	24.3271	24.1285	23.4015	24.0343	24.3941	24.0594	24.3487	24.0627	23.7413	24.3113	1.16856	0.223819	No
Chd4	30.5942	30.2615	30.42	30.4721	30.3866	30.2416	30.3601	30.412	30.3751	30.4825	30.3535	30.2704	0.985967	0.745756	No
Chd7	23.8036	24.1128	24.8882	23.8908	23.7061	24.0329	24.2127	24.0478	24.504	24.3234	24.0493	24.3648	1.13127	0.369112	No
Chd8	26.4278	26.4066	26.5902	26.4048	26.3399	26.4021	26.3877	26.3954	26.41	26.5403	26.3376	26.5889	1.01028	0.786019	No
Chek1	26.7178	26.6927	26.6295	26.6082	26.8463	26.6925	26.6898	26.6905	26.5945	26.6139	26.5628	26.3913	0.928273	0.0869449	No
Chek2	24.519	23.9344	24.7628	24.5463	24.5241	24.6844	24.8199	24.079	24.6107	24.4811	24.575	24.7684	1.04283	0.714869	No
Cherp	28.2575	28.2456	28.3314	28.2199	27.9102	28.1079	28.3736	28.1873	28.3605	28.3859	28.2741	28.4267	1.11415	0.0529302	No
Chka	24.8379	24.8398	24.8107	24.666	24.532	24.8977	24.4692	24.3051	24.3267	24.5482	24.5874	24.9144	0.847429	0.0491313	No
Chm	24.3422	25.021	24.777	24.8254	24.3923	24.7007	24.9291	24.8935	24.6671	24.9026	24.4062	25.3073	1.1286	0.308702	No
Chmp2a	25.5792	25.0495	25.8998	24.8853	25.412	25.5492	25.2262	25.0933	26.172	24.7762	25.8466	25.5932	1.03915	0.83532	No
Chmp2b	24.6205	23.0273	23.8133	24.0829	24.0998	24.6604	24.655	23.4955	24.55	23.9678	22.9838	24.3809	0.96915	0.903539	No
Chmp3	25.0349	24.9631	25.1242	21.9985	24.875	25.546	24.5728	24.5261	25.2953	24.5183	24.9748	25.3355	1.21435	0.62146	No
Chmp4b	27.6567	27.7976	27.0806	27.5665	27.5385	27.3436	27.826	27.4819	27.7153	27.3951	27.6406	27.7335	1.09796	0.298254	No
Chmp5	26.0237	26.2058	26.7708	25.5576	22.4614	26.3235	25.648	26.266	26.8225	26.214	26.9548	26.3669	1.76733	0.246855	No
Chmp6	24.5409	24.0677	24.5724	24.0104	24.7704	24.7563	24.3694	24.0846	24.6036	24.2658	24.6051	24.3574	0.951292	0.660612	No
Chordc1	28.2365	28.0722	28.243	28.3719	27.9522	27.7443	27.9214	27.9863	27.9623	28.3566	28.2889	27.556	0.938583	0.556232	No
Chtf18	23.9659	24.2677	23.4094	24.1677	24.515	23.7465	24.2363	24.2446	24.326	24.2549	24.0654	23.9946	1.12892	0.325796	No
Chtop	27.282	27.0685	26.7615	26.8915	27.1679	26.8368	27.1975	27.3603	27.2989	27.2336	27.144	26.9832	1.14995	0.069228	No
Ciao1	24.1949	24.3324	24.0711	24.2254	24.1739	24.1226	24.426	24.7409	24.0174	24.3025	24.3514	23.249	0.996193	0.97984	No
Ciapin1	29.1404	29.2402	28.8263	29.131	29.2166	28.9413	29.2371	29.2835	28.8661	29.2177	29.2857	28.5378	0.992181	0.937793	No
Cirbp	24.899	24.7484	24.6345	25.3456	25.1077	24.9782	24.9483	25.0212	24.5925	24.8792	24.8628	24.3705	0.886896	0.260007	No
Cirh1a	27.9037	27.982	27.8908	27.6401	27.9264	27.6626	27.8093	27.9653	27.9171	27.902	27.7203	27.8717	1.02103	0.673639	No
Cisd1	27.9681	28.0277	27.9366	28.0753	27.5427	28.1361	28.1218	28.4307	28.1045	28.1584	28.0747	27.7051	1.11071	0.264528	No
Cit	25.4597	25.3983	26.1282	25.3791	25.1117	25.512	25.0281	24.7178	25.218	25.2174	25.1464	25.1258	0.746087	0.0234075	No
Ckap2	27.1437	27.1234	26.8407	27.4332	27.3546	26.9699	27.3304	27.3535	27.1592	27.154	27.1381	26.8792	1.01736	0.833278	No
Ckap4	28.8081	28.8358	28.7201	28.9133	28.839	28.7764	28.5597	28.4402	28.7064	28.5374	28.6093	28.3878	0.82626	0.000459134	No
Ckap5	29.6143	29.4544	30.0285	29.5627	29.2737	29.4552	29.427	29.4237	29.6817	29.5284	29.5031	29.6925	0.984808	0.851685	No
Ckb	32.8869	32.8877	33.5432	32.9489	32.8443	33.28	32.8115	32.5592	33.023	32.7111	32.8953	33.0971	0.861172	0.157889	No
Cks1b;Cks1brt	26.963	26.2891	25.3861	26.7466	26.1002	25.941	26.5106	26.455	25.7451	26.7951	26.848	25.1904	1.01376	0.9567	No
Cks2	26.5829	26.3022	24.2281	26.7191	25.9252	24.4902	25.9594	26.302	24.4602	26.3194	26.2213	24.0862	0.90133	0.809244	No
Clasp1	27.3442	27.2466	27.7763	27.217	27.1187	27.5214	27.0762	26.8911	27.4045	27.0993	27.1802	27.2643	0.859688	0.103297	No
Clasp2	26.6581	26.4618	26.8599	26.5648	26.4926	26.5851	26.4738	26.4741	26.6414	26.5214	26.4341	26.6342	0.950076	0.30774	No
Clic1	27.0389	27.6502	28.5327	27.7316	27.544	27.9264	27.4447	27.1332	27.7504	27.176	27.3118	27.7643	0.808189	0.210595	No
Clic4	29.3005	29.0773	28.9642	29.3945	29.0805	29.1705	29.1357	28.9167	29.2032	29.0345	29.0118	29.1127	0.935953	0.243652	No
Clint1	26.74	26.8918	26.5413	26.8845	26.9805	26.6235	27.1892	27.242	27.1373	27.0298	27.0733	26.9036	1.24741	0.00396353	Yes
Clns1a	28.8596	28.6375	29.0371	28.6123	28.3565	28.8354	28.5341	28.651	28.9376	28.7512	28.8801	28.7377	1.01785	0.827907	No
Clpb	26.6702	26.7722	26.3719	26.7959	26.4922	26.29	26.827	26.7327	26.5058	26.7127	26.6988	26.5262	1.07313	0.335881	No
Clpp	27.5131	27.7408	27.5028	27.6505	27.5127	27.4859	27.3948	27.1983	27.8179	27.6854	27.1132	27.3793	0.909936	0.2805	No
Clptm1	26.5399	26.3654	26.5385	26.9873	26.6292	26.7459	26.8435	26.7064	27.0577	26.6436	26.5339	26.2369	1.02524	0.806925	No
Clpx	27.3703	27.3112	27.42	27.0272	27.0141	27.3318	27.2479	27.3487	27.3672	27.1764	27.0181	27.129	0.978597	0.738864	No
Clta	27.0776	26.6095	27.0989	26.6875	26.9455	27.1782	26.9325	26.8747	27.1662	27.0495	26.9327	26.9889	1.04094	0.592016	No
Cltb	26.7831	26.5284	25.8846	26.766	27.1788	26.7759	27.0813	26.862	26.9429	26.6918	26.5233	26.4969	1.0819	0.583291	No
Cltc	31.8629	31.7402	31.7227	31.9013	31.7974	31.8034	32.0451	31.8287	31.9305	31.9143	31.8254	31.7794	1.0589	0.11833	No
Cluh	28.7687	28.6211	28.6111	28.7981	28.515	28.5419	28.9751	28.9169	28.846	28.816	28.8097	28.7896	1.16171	0.00315196	Yes
Clybl	23.5942	22.4788	24.2791	23.9078	23.7696	23.4977	24.6252	23.9768	24.4098	23.8752	24.1915	24.2444	1.55037	0.0427882	Yes
Cmpk1	27.5407	27.5719	27.3036	27.4793	27.6005	27.5307	27.5132	27.7201	27.7782	27.682	27.8991	27.6155	1.14624	0.0178635	Yes
Cmss1	26.6129	26.3992	26.4937	26.5055	26.5848	26.5719	26.9148	26.8798	26.6348	26.5413	26.7429	26.5579	1.13598	0.0303485	Yes
Cmtr1	25.3462	24.7301	25.2489	24.9024	24.9887	25.0191	24.9997	24.956	24.5384	25.209	25.0689	25.2631	0.977118	0.816263	No
Cnbp	29.5904	29.5996	27.2395	29.5856	29.9024	28.5864	29.584	29.8125	28.6679	29.1443	29.2227	28.3948	1.03795	0.910569	No
Cndp2	31.9589	32.058	32.4231	32.0833	31.853	32.2552	31.6046	31.4966	31.8186	31.6703	31.8077	31.9095	0.764531	0.00416642	No
Cnn2	23.9182	23.6016	23.4704	24.3024	23.3839	22.5834	24.3973	23.3772	23.6926	23.8725	22.8347	22.9011	0.978909	0.929722	No
Cnn3	30.5784	30.4476	30.3577	30.7073	30.5588	30.4898	30.3597	30.3637	30.4864	30.4732	30.5115	30.5932	0.960177	0.361726	No
Cnnm2	24.4207	24.94	25.0892	24.9763	24.3383	24.6281	24.2402	24.2895	24.83	24.7757	24.5299	24.4189	0.859703	0.210297	No
Cnot1	29.2103	29.1436	29.3976	29.2469	29.2264	29.2177	29.1168	29.1696	29.2683	29.2397	29.2294	29.2471	0.980382	0.508271	No
Cnot10	26.6287	26.2713	26.7772	26.5191	26.539	26.6595	26.523	26.563	26.7949	26.5368	26.6553	26.5525	1.02701	0.648995	No
Cnot11	25.7936	25.8914	25.9897	25.7401	25.2705	25.5157	25.6173	25.5265	25.3309	25.7526	25.6116	25.5394	0.90934	0.287249	No
Cnot2	25.8736	25.4795	25.7249	25.7411	25.5911	26.1084	25.6371	25.4693	26.1318	25.7759	25.911	25.6789	1.00991	0.91523	No
Cnot3	27.0206	26.6171	27.2214	26.8287	26.9352	26.8965	26.7341	26.8371	27.2436	27.0335	26.8397	26.695	0.984359	0.850504	No
Cnot4	23.9577	23.8844	24.1302	24.0676	23.8337	23.8316	23.9473	23.9139	23.9862	23.9139	23.7914	24.2321	1.00922	0.869639	No
Cnot8	25.5762	25.3679	25.9724	25.6107	25.2494	25.8148	25.2658	25.3229	25.8493	25.4268	25.5012	25.5137	0.921061	0.411057	No
Cnpy2	28.1104	28.1727	28.0818	28.0684	28.1471	28.784	27.8134	27.6263	28.3919	28.0543	28.0452	28.1969	0.866896	0.221264	No
Cnpy3	25.6229	25.8002	25.7557	25.9001	25.307	25.7299	25.271	25.3092	25.5886	25.1187	25.1676	25.7954	0.806143	0.0460505	No
Coa3	25.4078	25.6491	25.1432	25.0473	24.9844	25.5975	25.4041	26.3058	25.4713	25.1632	25.9734	25.3196	1.23233	0.189015	No
Coa6	24.5584	24.0995	24.1923	24.6398	24.2298	24.066	23.8826	24.3469	24.3048	24.3702	24.0301	23.5745	0.862863	0.220794	No
Coa7	27.2946	27.2931	27.9167	27.4363	26.9759	27.3471	27.4273	27.3712	27.627	27.4523	27.5376	27.2952	1.05297	0.591117	No
Coasy	24.4798	24.5499	25.0394	24.4081	24.1554	24.5285	24.2148	23.9446	24.6275	24.0298	24.1183	24.915	0.859436	0.288894	No
Cobl	27.7997	27.7436	27.8491	27.8201	27.7583	27.8555	27.1988	27.2157	27.3796	27.5633	27.378	27.5625	0.7467	9.79369e-05	No
Cog1	24.9961	24.9928	25.5861	25.3759	24.8737	25.3334	24.6247	24.8794	25.1297	25.0285	24.9094	24.6964	0.803864	0.0458061	No
Cog2	24.4016	24.7227	25.7261	24.7377	24.6181	24.5042	24.8302	24.5309	24.8712	24.5323	24.6011	24.8653	0.946118	0.70756	No
Cog3	25.2043	24.8099	24.9659	24.8742	24.769	24.9343	25.01	24.9428	24.9599	24.8542	25.0062	24.9276	1.01668	0.73077	No
Cog4	25.4035	25.6966	26.1169	25.704	25.3003	25.6517	25.6105	25.5463	25.7605	25.3799	25.426	25.7481	0.954646	0.626167	No
Cog5	24.5295	24.5559	23.769	24.2989	24.5283	24.2742	24.6855	24.5733	24.6151	24.745	24.4972	24.7283	1.24383	0.0342484	Yes
Cog7	24.9089	25.0899	25.773	24.901	24.641	25.25	25.1079	25.0268	25.2711	25.0278	24.7777	25.2129	0.984007	0.896606	No
Coil	24.4497	24.7688	22.5978	24.8242	24.375	24.7624	25.4588	25.8653	25.621	25.3216	24.9149	24.4831	1.974	0.0355096	Yes
Col18a1	27.5464	27.2438	27.9575	27.3756	27.2325	28.3014	27.0821	26.9846	27.4788	27.3703	27.3336	27.7219	0.823009	0.20558	No
Col1a1	23.5942	24.9908	25.6817	26.1358	25.1832	27.6892	25.7413	25.644	22.5184	25.859	25.6006	26.2837	0.828557	0.737715	No
Col4a3bp	24.3576	24.537	24.2176	24.3889	23.9524	24.5232	24.1472	24.0842	24.594	24.1345	24.5172	24.4518	0.994503	0.951653	No
Colgalt1	26.9064	26.9209	27.4464	26.7657	26.7589	27.3234	26.4805	26.4845	26.4435	26.6834	26.4237	27.0676	0.745821	0.0224201	No
Commd1;Gm28048	23.3408	23.4684	22.4644	23.7143	23.5858	23.2186	23.5651	23.2608	23.4125	23.2066	23.6377	23.4501	1.08932	0.538815	No
Commd10	26.2819	26.3634	27.1746	26.5842	26.3364	26.6395	26.1727	26.499	26.4859	26.3206	26.4864	26.5669	0.906629	0.362177	No
Commd3	24.5031	24.0861	24.4699	24.0772	24.1413	24.364	24.1417	24.0283	24.0759	24.2102	23.8871	24.1865	0.879479	0.075658	No
Commd5	23.1123	22.7892	22.6014	22.8959	23.2674	23.1731	22.4796	21.8514	22.3381	22.7312	22.1641	22.3944	0.638711	0.0023531	No
Commd6	22.4306	24.9849	24.3968	24.749	24.8908	21.6672	24.8834	25.1464	24.761	24.9269	24.8998	24.8575	2.08386	0.101341	No
Commd7	24.1065	24.0497	24.2392	23.5382	23.9668	24.023	23.6731	23.9575	23.7319	23.8238	23.9016	23.9527	0.903049	0.206021	No
Commd9	23.3209	23.5071	23.988	24.0651	22.7795	23.6442	23.6731	23.4505	23.6898	23.6946	23.6832	23.5072	1.04654	0.746794	No
Comt	22.0008	21.7193	21.1703	22.3401	22.4824	22.3359	22.5201	21.8607	22.3069	22.5904	22.0521	22.8646	1.28137	0.186491	No
Comtd1	24.1648	23.7057	22.9471	23.5634	22.4765	24.0458	24.3103	23.7932	24.5057	23.9203	23.7192	23.8931	1.45374	0.0980606	No
Copa	29.9593	29.934	29.8366	29.9178	29.7859	29.9183	29.8885	29.8572	29.9056	29.8468	29.7496	29.7953	0.964936	0.184383	No
Copb1	29.4766	29.1995	29.2547	29.4101	29.3843	29.0853	29.3278	29.2299	29.2511	29.3126	29.1752	29.1957	0.963904	0.434948	No
Copb2	29.2551	29.0145	28.8686	29.3016	29.0917	28.9235	29.2919	29.0207	29.1153	29.1992	29.1807	28.9918	1.04063	0.51566	No
Cope	26.8675	27.1345	27.691	27.0796	26.832	27.1989	27.1147	26.7053	27.0879	26.9895	26.9958	27.3707	0.939567	0.572667	No
Copg1	29.8195	29.6633	29.9454	29.8379	29.6435	29.6932	29.678	29.6927	29.7946	29.8525	29.7331	29.5587	0.966691	0.462705	No
Copg2	26.2337	26.4104	26.4718	26.1965	26.0657	26.305	26.5402	26.5046	26.3619	26.321	26.1713	26.4139	1.07548	0.226402	No
Coprs	24.8262	25.404	26.0891	25.4225	25.173	25.8588	24.675	24.8581	25.4093	24.8917	25.5781	25.3982	0.797077	0.203131	No
Cops2	29.0956	28.7481	28.6262	28.8644	28.8221	28.7047	29.1157	29.0825	28.7891	29.0514	29.001	28.8765	1.12965	0.0643282	No
Cops3	28.4205	28.3818	28.0766	28.5907	28.4039	28.0543	28.3529	28.5631	28.3013	28.662	28.5889	28.2316	1.09328	0.279777	No
Cops4	29.6279	29.6052	29.5732	29.6724	29.6253	29.4563	29.6421	29.6383	29.7482	29.6317	29.6942	29.5501	1.04059	0.18953	No
Cops5	28.2459	28.2133	28.283	28.1143	27.9303	28.021	28.2929	28.3871	28.0568	28.3621	28.2411	28.1407	1.08084	0.176188	No
Cops6	27.9002	27.8312	27.7781	27.9534	27.6722	27.7087	27.9642	27.8947	27.7739	28.0524	27.8415	27.6931	1.04437	0.386383	No
Cops7a	27.1056	27.3453	26.5144	27.252	27.3405	27.5463	27.2052	27.3376	27.4661	27.3376	27.5311	27.6944	1.18482	0.162538	No
Cops8	27.3427	27.3752	27.9429	27.6003	27.469	27.5173	27.2556	27.3077	27.4748	27.4071	27.4313	27.4164	0.895594	0.125676	No
Copz1	27.7235	27.6048	27.9905	27.5213	27.7686	27.4485	27.7136	27.382	27.694	27.7836	27.696	27.7203	0.992193	0.910994	No
Coq3	23.4169	23.3414	23.3428	21.2967	23.5978	23.1828	23.362	23.3872	23.3279	22.9159	23.3221	22.8845	1.12521	0.649803	No
Coq9	22.5214	23.6332	22.3814	24.1773	23.4919	23.092	23.7051	23.8321	22.8881	24.2331	23.9708	23.1277	1.32863	0.270032	No
Coro1b	26.6898	26.5655	26.6341	26.5666	26.5888	26.5983	26.7416	26.6834	26.8342	26.7585	26.7407	26.4322	1.06532	0.159403	No
Coro1c	29.4057	29.2283	29.3517	29.3763	29.2662	29.1627	29.4434	29.3716	29.1612	29.2729	29.1798	28.9715	0.955915	0.428318	No
Coro2b	23.5254	23.6847	23.9315	24.0377	23.8341	23.5099	20.4601	23.0573	23.0881	23.5965	23.2332	23.471	0.522609	0.0837582	No
Coro7	24.9254	24.439	25.0404	24.8396	24.8158	24.7164	24.7956	24.8124	25.0265	24.6297	24.7221	24.9167	1.0147	0.840313	No
Cotl1	22.3231	23.8246	23.2361	23.5522	23.8303	23.5366	24.8988	25.166	24.9828	24.6965	24.4487	24.8418	2.74209	0.000175655	Yes
Cox17	22.2908	26.9747	25.5941	24.5973	27.1496	26.0141	27.0458	28.1967	26.3367	27.8584	26.9407	26.6043	3.31041	0.0544642	No
Cox4i1	29.3013	29.259	28.9308	29.2019	29.158	29.1529	29.372	29.5136	29.2124	29.4858	29.3006	28.8886	1.0929	0.260226	No
Cox5a	28.7486	28.7493	28.4996	28.6772	28.6329	29.0437	29.0536	28.6325	28.9371	28.9315	28.6047	29.1607	1.1184	0.200315	No
Cox5b	27.7556	27.6087	27.8443	27.5329	27.7198	27.6798	27.8869	27.796	27.9999	27.8224	27.7408	27.79	1.10893	0.0289034	Yes
Cox6b1	27.4071	27.3243	27.2211	27.4918	27.372	27.4027	27.5418	27.0498	27.7273	27.5494	27.4474	27.5618	1.07904	0.301303	No
Cox6c	26.9761	26.8033	26.5564	26.4869	26.9366	27.325	27.1633	26.9404	27.5165	26.7856	26.7117	27.5256	1.19731	0.205181	No
Cox7a2	26.9502	26.0192	26.5504	26.637	25.8768	26.0657	26.9459	26.5702	26.9311	26.4458	26.8655	26.3386	1.25961	0.133676	No
Cox7a2l	24.5394	24.5906	24.7357	24.471	24.4251	24.5565	24.7	24.4686	24.6558	21.6125	24.6947	24.5339	0.736033	0.400057	No
Cpne1	25.2083	25.4504	25.7846	25.4573	25.3608	25.9542	25.0336	25.4178	25.4307	25.2677	25.2694	25.4432	0.855266	0.114977	No
Cpne3	28.1203	27.7643	28.0643	27.669	27.8246	27.9012	27.519	27.3031	27.7483	27.7351	27.5042	27.8018	0.818656	0.02147	No
Cpox	25.5203	25.5556	25.5326	25.8561	24.1203	23.9275	25.275	25.7918	25.7297	25.4189	25.2764	25.6433	1.3539	0.243922	No
Cpsf1	26.2758	26.037	26.1058	26.138	26.0878	26.0827	26.2073	26.1297	26.376	26.1837	26.1948	26.2564	1.07435	0.0576944	No
Cpsf2	27.6286	27.5111	27.8265	27.5313	27.3307	27.4926	27.3892	27.4839	27.5509	27.4688	27.4581	27.541	0.951675	0.341255	No
Cpsf3	27.0802	27.2941	27.6788	26.727	27.0609	27.3083	27.073	27.146	27.2307	27.1949	27.1957	27.3573	1.00559	0.953855	No
Cpsf3l	23.1883	23.1266	23.3689	24.0851	23.2503	24.3122	23.4442	23.8396	22.7296	24.0603	22.765	23.646	0.906808	0.656431	No
Cpsf4	25.3695	26.0051	26.0043	25.7525	25.4497	25.511	25.6172	26.002	25.9785	25.9375	25.7958	25.9127	1.14228	0.167565	No
Cpsf6	28.2198	28.406	28.4039	28.4577	28.0727	28.2742	28.2575	28.4844	28.3282	28.6873	28.48	28.531	1.11396	0.100103	No
Cpsf7	26.1085	25.5465	25.2768	25.727	25.5039	25.6618	25.5489	25.3113	25.5592	25.5524	25.6388	25.2759	0.897312	0.253032	No
Cpt2	23.9833	24.1578	24.2708	24.3473	24.1423	24.4788	24.2706	24.3345	24.4638	23.8574	24.0097	24.5669	1.01425	0.879461	No
Crabp1	26.385	26.2728	25.9806	26.2643	25.9324	26.2911	25.8387	25.5533	26.2373	25.6598	26.1595	25.9866	0.82255	0.0621964	No
Crbn	25.1739	25.3557	26.1894	25.0119	24.8228	25.5399	24.7721	24.7892	25.5719	25.1905	25.381	25.1873	0.870376	0.415963	No
Creb1	25.6367	24.9512	25.3922	25.0935	24.6646	24.7552	25.0123	24.9027	24.9135	24.8111	25.2045	24.9842	0.926037	0.51059	No
Crebbp	25.669	25.6227	26.4184	25.7932	25.8198	25.5611	25.7317	25.2624	25.7791	25.7229	25.7124	25.8585	0.909911	0.396426	No
Creld2	26.7839	27.0701	26.8333	26.7988	27.0263	27.2355	26.7851	26.9259	26.7453	26.7468	27.18	27.2032	0.981488	0.818155	No
Crip1	25.5217	24.9882	25.4182	25.1194	24.7476	22.4069	26.8666	26.349	26.9988	26.1334	26.3991	25.6234	3.23718	0.0081588	Yes
Crip2	27.7524	27.5748	28.2241	27.5342	27.4567	27.9547	28.1084	28.0496	28.0649	27.9631	28.0042	28.1565	1.23826	0.0311408	Yes
Crk	25.7145	25.6861	25.8066	25.823	25.5093	25.9009	25.473	25.3572	25.7563	25.3127	25.5601	25.8716	0.879714	0.112763	No
Crkl	28.0816	28.1376	28.3673	27.9808	27.9301	27.8956	28.1166	27.9403	27.9449	28.1569	28.0122	28.0644	0.981941	0.748451	No
Crlf3	26.0655	26.0481	26.3659	25.9907	25.8107	26.5397	26.3126	26.1293	26.2626	26.0654	26.1728	26.191	1.03683	0.659145	No
Crmp1	27.2874	27.3927	27.7613	27.4985	27.2287	27.2512	27.6808	27.8422	28.116	27.8635	27.7502	27.8468	1.36287	0.00140845	Yes
Crnkl1	27.5538	27.3764	27.9162	27.3276	27.6218	27.7062	27.5032	27.462	27.6371	27.5283	27.6423	27.4908	0.972844	0.682231	No
Crocc	28.226	27.117	28.6453	27.0065	27.4092	28.1533	28.1158	28.0833	28.405	27.9852	27.9687	28.861	1.39181	0.152862	No
Crot	23.5039	23.4941	23.4325	23.5075	23.0929	22.8197	22.576	23.3813	23.7076	23.6973	24.0772	24.5862	1.28564	0.254775	No
Crtap	25.4437	25.5826	25.2974	25.6853	25.0746	25.4676	25.6541	25.2389	24.8962	25.2483	25.0645	25.4679	0.89282	0.275684	No
Cryz	23.541	24.5509	25.3983	24.5666	22.8049	23.6849	24.6307	24.5077	24.3003	23.7799	24.3312	25.2674	1.29994	0.395694	No
Cryzl1	25.956	25.906	25.9173	26.0536	26.193	25.8717	26.4295	26.2287	26.0218	26.1086	26.3375	26.1511	1.17277	0.0153768	Yes
Cs	30.4383	30.1866	30.1031	30.2551	30.3252	30.3435	30.5286	30.2387	30.5651	30.2804	30.2029	30.5181	1.08198	0.201927	No
Csde1	30.5724	30.4596	30.3236	30.5583	30.5585	30.5631	30.4625	30.5584	30.4938	30.6432	30.5736	30.4103	1.01236	0.744634	No
Cse1l	33.4371	33.5734	33.6348	33.4638	33.4117	33.5203	33.6677	33.4687	33.6373	33.6108	33.5078	33.5733	1.05025	0.163288	No
Csk	23.8541	23.908	23.7031	23.4702	23.7393	23.5525	23.9562	22.4705	24.1456	24.1576	23.5478	23.8604	0.989752	0.957087	No
Csnk1a1	27.0528	26.8413	27.2137	26.8522	27.0646	27.0024	26.7594	26.9143	27.3225	27.0454	26.9988	27.2453	1.03034	0.683903	No
Csnk1d;Csnk1e	24.4	25.0653	25.3635	24.8512	24.9668	25.0028	25.2278	24.9635	25.181	25.023	24.7957	25.0645	1.07251	0.498645	No
Csnk1g3;Csnk1g2;Csnk1g1	22.2443	23.4561	23.5743	23.5565	23.8277	21.7611	23.2084	23.8263	23.6691	23.4145	23.4092	23.5581	1.36066	0.243034	No
Csnk2a1	29.9621	29.7573	30.0831	30.1444	29.7755	29.856	29.9684	30.135	29.9507	30.1814	30.0628	29.9071	1.07513	0.218095	No
Csnk2a2	27.1709	27.3421	27.8339	27.4646	26.8406	27.097	27.1562	27.2558	27.2784	27.2252	27.3627	27.2858	0.97885	0.832574	No
Csnk2b	28.3325	28.2998	27.7357	28.4324	28.0794	28.1429	28.1227	28.0274	28.1564	28.2615	28.204	28.2917	1.00476	0.951083	No
Csrp1	27.0601	26.6933	26.972	26.9291	26.6699	26.9508	26.8769	26.9001	26.9173	26.6632	26.9401	26.7642	0.975642	0.660401	No
Csrp2	27.6976	27.7969	27.4534	27.8883	27.654	27.4297	27.6441	27.6622	27.4026	27.3831	27.6758	27.3556	0.912093	0.204743	No
Cst3	24.092	24.3161	24.5337	24.1506	23.9708	24.7107	24.0858	24.1684	24.5059	24.5482	24.7657	24.0786	1.04471	0.708966	No
Cstb	28.2519	28.1139	27.6412	28.1632	28.1298	28.0802	28.2364	28.5081	28.4571	28.1922	28.3802	28.0641	1.18344	0.0552579	No
Cstf1	26.5705	26.4538	26.2621	26.1314	26.0583	26.5047	26.3113	26.5846	26.7494	26.3369	26.342	26.3208	1.07974	0.354082	No
Cstf2	28.8881	28.9273	29.5038	29.0107	28.796	28.8945	28.823	29.0381	29.1679	28.9893	29.2205	28.9738	1.02245	0.79388	No
Cstf2t	24.3032	24.9858	24.8766	24.8054	24.4466	23.865	24.5727	24.5414	24.5222	24.7724	25.2448	25.0931	1.18429	0.282134	No
Cstf3	27.9166	27.7404	27.9349	27.8719	27.8605	27.8983	28.0223	27.9737	27.947	27.8467	28.0418	27.87	1.05689	0.0928318	No
Ctbp2	28.3156	28.3548	28.278	28.1716	28.233	28.3549	28.5689	28.414	28.7274	28.5506	28.3571	28.6196	1.19328	0.00227028	Yes
Ctcf	27.1055	26.9726	26.6094	27.0641	26.941	26.5513	26.932	27.1254	26.7121	26.6568	27.0107	26.4164	0.955896	0.660658	No
Ctdp1	27.5895	27.26	27.9231	27.4139	27.2542	27.5956	27.4325	27.3024	27.6632	27.3374	27.392	27.384	0.941181	0.468157	No
Ctdspl2	23.4713	23.5117	23.6113	23.7849	23.5879	23.8579	23.8742	23.3765	23.7116	24.1808	23.9266	24.0889	1.16655	0.126272	No
Cth	29.9185	29.9964	30.0201	30.1377	29.9464	29.7077	29.3332	29.4147	29.2176	29.5432	29.6845	29.5338	0.707121	0.000236046	No
Ctnna1	30.7389	30.8073	30.6896	30.8911	30.6827	30.5895	30.8651	30.6755	30.7611	30.7283	30.693	30.6695	0.999217	0.983254	No
Ctnna2	27.1187	27.0007	27.8652	26.8251	27.4127	26.6693	27.1063	27.1625	27.5884	27.2039	27.2878	27.1433	1.07184	0.612294	No
Ctnnal1	28.0807	27.9653	27.881	27.7723	27.7025	27.9096	27.6269	27.4973	27.6125	27.5765	27.723	27.6651	0.830271	0.00175695	No
Ctnnb1	29.1984	28.9703	29.0425	29.1264	28.9909	29.0602	29.2039	28.9638	29.1497	29.2653	28.911	28.9358	1.00473	0.926104	No
Ctnnbl1	27.7608	27.5681	27.8235	27.6431	27.2977	27.6716	27.743	27.6849	27.7772	27.7485	27.774	27.8436	1.09761	0.117173	No
Ctnnd1	28.838	28.7811	28.9083	28.7255	28.786	28.8261	28.8739	28.8503	29.0372	28.8865	28.8418	28.7487	1.04406	0.205674	No
Ctps1	29.2985	29.0161	29.1444	29.138	29.2081	29.2302	29.1312	29.2793	29.1957	29.1553	29.1304	29.1228	0.997629	0.942819	No
Ctps2	26.6039	26.4349	27.161	26.5447	26.4079	26.3902	26.5999	26.5347	26.7854	26.4217	26.4762	26.5504	0.980069	0.827314	No
Ctr9	27.2398	27.2253	27.1244	27.3551	26.7982	27.2462	27.3953	27.3958	27.2746	27.3052	27.3132	27.1507	1.10266	0.137883	No
Ctsa	25.7642	24.6877	26.2002	26.0809	25.4806	25.7866	25.3849	25.6939	26.152	25.6173	25.8856	26.0113	1.08984	0.629443	No
Ctsb	26.4067	26.2576	26.1768	26.2157	26.4068	26.6481	26.3802	26.2664	26.4984	26.3982	26.5227	26.6048	1.06669	0.306965	No
Ctsd	28.691	28.7335	29.0966	28.783	28.6613	28.4891	29.1159	28.6989	28.6127	28.8391	28.8656	28.7313	1.0484	0.545116	No
Ctsl	26.7144	26.6849	26.6285	26.9821	26.6883	27.0116	26.5247	26.0849	26.459	26.5802	26.5949	26.4708	0.794146	0.00889648	No
Ctsz	25.5358	25.0868	24.7056	25.1955	25.5659	25.425	25.745	25.688	25.6454	25.3611	25.0511	25.3242	1.16208	0.239479	No
Cttn	27.4172	27.3143	26.6886	27.3186	27.5165	27.4469	27.4909	27.456	27.4307	27.2735	27.3465	27.3539	1.07792	0.415843	No
Cttnbp2nl	24.3797	24.2192	24.4098	23.9205	24.042	24.4788	24.257	24.2072	24.3392	24.0527	24.2694	24.2069	0.986517	0.846969	No
Ctu2	24.3857	24.1825	23.7184	24.3725	24.0097	24.1033	24.729	24.3233	24.6197	24.3452	24.131	24.2669	1.20906	0.0743329	No
Cuedc2	23.9124	23.8682	24.5464	23.1351	23.3978	23.9865	24.0301	24.1448	24.2456	23.8791	23.4684	24.126	1.12864	0.467901	No
Cul1	28.0889	28.1002	27.9997	28.1518	27.8028	27.9686	28.1892	28.0792	27.8932	28.2413	28.0212	28.0327	1.04063	0.445744	No
Cul2	28.3417	28.0826	28.271	28.0959	28.2683	28.1512	28.1511	28.0708	28.0628	28.1479	28.0302	28.0508	0.92263	0.036971	No
Cul3	27.5689	27.4594	27.631	27.4518	27.1608	27.3527	27.3416	27.4597	27.6899	27.5799	27.6098	27.5969	1.07839	0.229281	No
Cul4a	22.5648	23.8147	24.2812	23.3003	22.7901	23.9614	23.7628	23.431	23.612	22.7776	23.1936	24.185	1.02923	0.905531	No
Cul4b	30.6234	30.4398	30.6185	30.6207	30.5061	30.5371	30.6029	30.6292	30.5375	30.5108	30.6075	30.5573	1.01158	0.657184	No
Cul5	27.9838	27.9648	28.3722	28.0165	27.8634	28.0535	27.9215	27.928	27.9916	28.1036	27.9924	28.0779	0.972741	0.617236	No
Cwc15	26.3336	26.3166	25.3366	26.2933	26.5277	25.9972	26.4915	26.023	26.1877	26.1517	26.2175	26.2624	1.06299	0.644246	No
Cwc27	26.6148	26.5172	26.7229	26.6737	26.5083	26.6767	26.7193	26.7783	26.6652	26.6029	26.707	26.7729	1.06339	0.0794943	No
Cwf19l1	26.5272	26.4506	27.0657	26.5432	26.3942	26.5144	26.8338	26.3389	26.9819	26.7192	26.5756	26.9047	1.1043	0.326381	No
Cwf19l2	25.8538	25.8435	24.7131	25.6658	25.4829	25.651	25.3594	25.2544	25.4481	25.8363	25.6888	25.3499	0.968922	0.821421	No
Cxadr	22.9296	23.054	23.9947	23.1527	22.8071	23.1974	22.6445	22.7011	23.3838	23.0884	23.0157	23.2974	0.890426	0.446399	No
Cxxc1	24.2271	24.4147	24.4237	24.4299	24.2408	24.5333	24.4114	24.3939	24.7005	24.2541	24.2913	24.4589	1.02816	0.631501	No
Cyb5a	26.884	26.6172	26.6002	26.614	26.5467	26.9204	27.0207	26.9467	27.0751	27.0832	26.9472	27.2057	1.274	0.00108432	Yes
Cyb5b	28.5767	28.5355	27.9576	28.443	28.1057	27.7556	28.2344	28.4161	27.5516	28.2795	28.3263	27.7529	0.910311	0.51256	No
Cyb5r1	23.3955	23.2943	24.2738	23.3838	23.2381	23.5833	23.7809	22.9696	23.7575	23.414	23.5918	24.0848	1.05092	0.752101	No
Cyb5r3	29.1117	29.1372	29.4994	29.1482	29.2109	29.2245	29.007	28.6782	29.4981	29.0751	29.272	29.4061	0.955368	0.637699	No
Cyc1	28.2469	27.5735	28.1235	27.9267	27.5301	27.9751	27.3443	27.053	27.6637	27.8194	27.8153	28.0256	0.826018	0.173432	No
Cycs	27.7371	26.8609	27.303	28.2368	26.8995	26.655	26.7419	26.62	26.6816	27.3154	27.3427	27.9521	0.886934	0.607689	No
Cyfip1	27.472	27.3157	27.5167	27.0945	27.3611	27.1455	27.1952	27.2914	27.2945	27.3725	27.1511	27.2659	0.962057	0.482573	No
Cyp20a1	24.6725	24.6359	25.154	24.4764	24.1038	24.4062	24.8217	24.6821	25.1811	24.6772	24.7107	24.7425	1.17099	0.191985	No
Cyp51a1	26.2328	26.354	26.8204	26.3779	26.2337	26.4933	26.3377	26.4182	26.2681	26.3981	26.5162	26.2964	0.968441	0.644001	No
D10Jhu81e	25.7802	25.5506	24.9917	25.7344	25.5863	25.3473	25.6972	25.8557	25.4622	25.1031	25.522	25.1821	0.980782	0.870908	No
D2Wsu81e	24.9882	24.6134	23.8173	25.1202	25.3008	24.2652	25.1876	25.0656	24.6074	24.8111	24.7489	24.7852	1.13558	0.474554	No
Dab2ip	24.6295	24.6206	22.2207	24.3322	24.2991	24.5487	24.7583	24.6278	24.622	24.5227	24.5154	24.7295	1.43477	0.205082	No
Dag1	24.9141	25.1744	25.6531	25.5048	25.1613	25.1307	25.0291	24.8842	25.5126	24.8866	25.0529	25.3525	0.909579	0.391349	No
Dak	27.2779	27.2416	27.3499	27.3387	27.3174	27.355	27.0192	26.9138	27.0388	27.2997	26.9743	27.1775	0.845069	0.00259095	No
Dap3	26.8261	26.6392	27.037	26.468	26.2725	26.9345	26.4861	26.6204	26.7167	26.6948	26.6632	26.614	0.95683	0.617744	No
Dapk3	23.5658	23.6953	23.4694	23.5728	23.3199	23.2515	23.3401	23.64	23.3303	23.9401	23.4721	23.5997	1.05308	0.533375	No
Dars	31.0278	30.902	30.9519	30.9287	30.846	30.9027	30.8379	30.8324	30.9149	30.9067	30.8775	30.8797	0.964811	0.0999417	No
Daxx	23.9516	24.1671	24.8658	23.9732	24.4067	24.1691	24.169	24.2722	24.6514	24.2173	24.461	24.305	1.06465	0.578779	No
Dazap1	28.6105	28.4794	28.406	28.5385	28.6016	28.7468	28.6753	28.4195	28.6022	28.5475	28.8686	28.6538	1.04538	0.429248	No
Dazl	23.9487	23.8112	23.4706	24.0205	23.7327	23.9625	24.4742	24.5585	24.4891	23.7644	24.2531	23.9398	1.3399	0.0228842	Yes
Dbi	29.3599	29.6593	30.0616	29.3516	29.3647	29.2723	29.2004	29.1668	29.2492	29.405	29.3408	29.4098	0.860807	0.127091	No
Dbn1	23.0876	22.4685	22.958	23.9853	23.1946	21.3068	23.7361	23.378	23.6157	23.8497	23.6022	23.6061	1.73848	0.0569343	No
Dbnl	27.4097	27.3697	27.424	27.4113	27.2642	27.0402	27.5737	27.6258	27.1714	27.4697	27.4598	27.3139	1.08362	0.235442	No
Dbr1	26.3176	26.351	26.4496	26.2924	26.1386	26.5562	26.5117	26.2152	26.475	26.1173	26.4067	26.4236	1.0051	0.934018	No
Dbt	26.2639	26.3437	26.6232	26.4144	26.1885	26.2012	26.125	26.24	26.3698	26.1726	26.1559	26.1978	0.914507	0.119356	No
Dcaf13	27.6917	27.6925	28.0431	27.7136	27.5459	27.9911	27.7776	27.7057	27.9998	27.9325	27.8776	27.8967	1.06093	0.367633	No
Dcaf7	24.9329	25.3258	24.4271	25.1825	25.1032	25.2044	25.4184	25.5238	25.0053	25.4412	25.1145	25.2657	1.20206	0.118604	No
Dcaf8	25.9738	26.1686	26.0729	26.2121	26.0107	25.7933	26.3059	25.9955	26.2054	26.0017	25.9078	26.1837	1.0435	0.500158	No
Dcakd	26.4192	26.268	26.2298	26.1244	26.1111	27.2122	26.4714	26.1564	26.3585	26.5227	25.8636	26.5714	0.952551	0.736186	No
Dck	24.5019	24.182	24.6998	24.5226	23.6404	24.5461	24.1272	24.0361	24.4264	24.0645	23.83	24.0781	0.837933	0.178254	No
Dclk2	25.1897	25.9882	26.1505	26	25.6246	25.874	25.1968	25.5171	25.5817	25.6622	25.621	25.6912	0.835382	0.136606	No
Dcp1a	23.961	24.4921	24.6672	24.5158	24.5993	24.8057	24.6065	24.7089	23.9829	24.7165	24.7838	24.8433	1.07186	0.580313	No
Dcps	27.8944	27.9078	28.2007	27.8273	28.0938	27.6056	27.9442	27.7299	27.706	27.8168	27.7941	27.7783	0.915923	0.19725	No
Dctd	25.0653	25.0757	24.5933	24.774	24.6733	24.6668	25.0887	24.6786	24.671	24.5967	24.9283	24.6344	0.971468	0.730314	No
Dctn1	27.423	27.4861	27.7869	27.3422	27.4186	27.3777	27.2944	27.3993	27.4027	27.3715	27.3533	27.4006	0.931649	0.164597	No
Dctn2	28.2292	28.1255	28.0256	28.279	27.7896	27.9946	28.1963	28.2004	27.9071	27.9632	28.2742	28.0099	1.01251	0.854272	No
Dctn3	26.0225	25.6687	25.1921	25.7328	25.874	25.8793	25.7872	25.4817	26.1404	25.7214	25.5422	25.9278	1.02707	0.808786	No
Dctn4	25.9312	26.1967	26.2513	26.0415	25.5698	25.9737	26.1707	26.1114	26.0094	25.9224	25.8705	26.0036	1.0144	0.853804	No
Dctn5	23.4362	24.704	25.1285	24.2963	23.9435	24.1605	24.1374	24.2754	25.1461	24.5618	24.2758	24.6779	1.17627	0.429136	No
Dctpp1	27.545	27.2242	27.1979	27.2848	27.0185	27.1369	27.271	27.3603	27.3329	27.4336	27.1303	27.3246	1.0528	0.394636	No
Dcun1d1	24.7292	25.203	25.3435	24.9039	24.4182	24.4954	25.0474	24.9064	25.2047	25.0939	25.1464	25.1814	1.18741	0.149995	No
Dcun1d5	24.6899	25.0687	25.4482	25.1406	24.8046	25.1727	25.1241	24.9797	25.1573	25.2256	24.7955	24.9088	0.984666	0.867325	No
Dda1	23.372	22.9302	23.6889	23.3545	23.836	23.1846	24.0078	23.9308	23.0431	23.2536	23.6588	23.4922	1.12506	0.42557	No
Ddah1	24.0167	24.0908	24.2328	23.4025	23.7385	23.545	24.35	24.382	24.302	24.3904	24.4322	24.6459	1.49418	0.00226852	Yes
Ddah2	26.1832	26.6632	27.0309	26.4639	26.5322	27.1443	26.4257	26.2161	26.8399	26.5553	26.7437	27.2732	1.00419	0.977712	No
Ddb1	31.3528	31.1463	31.3255	31.2199	31.088	31.1518	31.3094	31.0819	31.3149	31.3109	31.1952	31.2533	1.02117	0.609654	No
Ddi2	26.9151	26.7158	26.7652	26.822	26.9694	26.8099	26.85	27.0879	26.5046	26.9106	26.8875	26.5215	0.973169	0.709426	No
Ddost	28.5711	28.7481	28.9461	28.819	28.818	28.6813	28.64	28.4512	28.4207	28.7979	28.3782	28.5992	0.860908	0.0276914	No
Ddt	28.5682	28.4122	28.5449	28.4999	28.5401	28.9596	28.3072	28.1178	28.5408	28.3189	28.6507	28.6569	0.897878	0.217663	No
Ddx1	30.6918	30.6888	30.658	30.8007	30.7484	30.6695	30.9809	30.8306	30.845	30.9401	30.6753	30.7636	1.09408	0.0289658	Yes
Ddx10	26.838	26.9375	26.8496	26.9237	26.9987	26.75	26.9147	26.8533	26.79	26.9027	26.8559	26.6193	0.959092	0.316968	No
Ddx11	23.2318	22.788	23.375	23.2057	23.3825	23.4099	23.2072	23.3156	23.4233	23.3374	23.341	23.7671	1.12229	0.208397	No
Ddx17	30.2209	30.0545	30.1603	30.1703	30.0707	30.1077	30.0576	30.1877	30.1539	30.1924	30.3554	30.2305	1.04645	0.199266	No
Ddx18	30.4241	30.3256	29.9544	30.3498	30.2439	30.216	30.3629	30.263	30.2882	30.4609	30.3863	30.3551	1.07209	0.198716	No
Ddx19a	28.5472	28.4883	28.5061	28.5958	28.5076	28.5802	28.429	28.1676	28.4022	28.5135	28.5518	28.3406	0.909555	0.0425134	No
Ddx19b	23.2191	23.1853	23.823	23.3153	23.1191	23.4898	21.1777	23.1888	22.7932	22.8635	23.127	23.325	0.653952	0.1028	No
Ddx20	28.6069	28.3418	28.6607	28.4744	28.3757	28.498	28.4719	28.5247	28.587	28.5213	28.5654	28.4729	1.02169	0.582531	No
Ddx21	32.5621	32.4368	32.3236	32.4779	32.5307	32.3735	32.6104	32.4872	32.4764	32.555	32.4193	32.3669	1.02461	0.514442	No
Ddx23	27.6468	27.6606	27.4382	27.5345	27.6378	27.5213	27.7388	27.8775	27.5589	27.8038	27.8257	27.4819	1.10283	0.0864265	No
Ddx24	27.9162	27.7759	27.6042	27.9159	27.8794	27.74	28.0658	28.2066	27.9122	28.0256	27.863	27.6777	1.11204	0.119709	No
Ddx27	29.1768	29.1678	29.273	29.0997	28.8708	29.1385	29.3914	29.1261	29.2826	29.2179	29.0474	29.2807	1.07418	0.19687	No
Ddx28	24.5109	24.4168	25.0285	24.2567	24.0901	24.1479	24.2782	24.1818	24.4998	24.3527	24.1578	24.3675	0.931603	0.509197	No
Ddx31	24.2745	24.7756	25.3509	24.5927	24.3756	24.5315	24.7851	24.3347	24.7752	24.3465	24.843	24.8837	1.00781	0.953525	No
Ddx39a	31.1134	31.0305	31.196	31.1639	31.0843	30.9399	31.0508	31.1026	31.0314	31.2916	31.0454	30.9903	0.998183	0.964813	No
Ddx39b	30.0268	29.75	29.7297	29.9263	29.633	29.8171	29.7954	29.819	29.6371	29.9408	29.9008	29.3804	0.953787	0.521749	No
Ddx3x;D1Pas1	32.1337	31.9513	31.7608	31.9428	32.0534	31.7952	31.982	32.0314	31.7921	32.1022	31.9545	31.9581	1.02137	0.6822	No
Ddx4	23.0238	23.2478	21.6551	22.2777	22.2212	23.5489	23.2301	23.0104	23.2043	23.3296	23.4975	23.483	1.54763	0.0656116	No
Ddx41	27.0738	26.9588	27.4219	26.7535	26.6055	27.2284	26.6823	26.7402	27.3492	26.8528	26.9284	27.2343	0.970993	0.802233	No
Ddx42	28.9358	28.8991	29.1305	29.0311	28.8407	28.7282	28.8593	28.8866	28.7595	28.982	28.8883	28.9654	0.974438	0.586063	No
Ddx46	29.7902	29.5864	29.6893	29.7212	29.5123	29.6697	29.5711	29.4722	29.6935	29.6249	29.5994	29.6791	0.962716	0.317321	No
Ddx47	29.8542	30.1155	29.8312	29.5374	29.9532	29.708	29.6615	29.7488	29.7426	29.7945	29.8134	29.7183	0.941665	0.327157	No
Ddx49	25.6117	25.7936	26.5835	25.8724	25.8736	25.6263	26.1706	25.8912	26.1132	26.0924	25.6652	26.1606	1.08826	0.481657	No
Ddx5	32.8665	32.678	32.7842	32.6593	32.8057	32.6563	32.7439	32.8798	32.8273	32.7982	32.7271	32.639	1.01926	0.595113	No
Ddx50	25.8251	25.9673	26.2034	25.8691	25.9064	25.981	25.7533	25.6973	26.0071	25.7998	26.0417	26.1567	0.966357	0.606514	No
Ddx51	27.3629	27.473	27.7089	27.5908	27.241	27.4571	27.4443	27.3918	27.3283	27.4583	27.2794	27.4882	0.950085	0.347663	No
Ddx52	26.2491	26.2915	26.4786	26.4412	26.6455	26.7108	26.2849	26.1891	26.8148	26.5041	26.8061	26.2251	1.00085	0.993142	No
Ddx54	27.4698	27.2083	27.3935	27.3069	27.1083	27.3912	27.4796	27.4589	27.3848	27.3312	27.262	27.3371	1.04436	0.35357	No
Ddx55	24.2127	23.8593	22.0397	24.2296	23.8995	24.297	24.1768	23.9721	23.4641	24.0201	23.8884	24.1467	1.13951	0.618704	No
Ddx56	27.8059	27.5686	27.7698	27.6902	27.5813	27.3854	28.0356	27.8775	27.7	27.8687	27.7252	27.6751	1.13298	0.0599166	No
Ddx58	23.9619	23.7731	22.4796	21.8328	24.447	22.6982	24.7843	25.0311	25.1798	25.0533	24.8919	24.5779	3.29652	0.00221479	Yes
Ddx6	30.2201	29.9919	30.1337	30.1178	29.918	29.8901	30.1926	30.096	30.0394	30.0419	30.1172	29.9538	1.01976	0.664667	No
Def6	23.7944	24.0655	24.1805	24.4528	23.8169	24.0599	23.6676	23.1105	23.2535	23.4609	23.6799	23.3072	0.637991	0.000810647	No
Degs1	26.4759	26.4913	26.9292	26.7166	26.3114	26.3789	26.3186	26.2456	26.2664	26.1906	26.1823	26.5538	0.836453	0.040743	No
Dek	29.6135	29.5258	29.6136	29.9302	29.3795	29.3524	29.504	29.5892	29.4938	29.7033	29.8079	29.4101	1.01084	0.884742	No
Dennd4c	24.7852	24.8893	25.4639	24.83	25.2822	25.2813	24.8225	24.5031	24.8267	24.6409	24.9413	25.1754	0.829141	0.104513	No
Denr	27.9552	27.7106	27.3503	27.7715	27.8736	27.7075	27.6753	27.6529	27.7108	27.7601	27.8202	27.7247	0.997175	0.964228	No
Depdc7	22.3438	22.5387	22.7976	22.029	22.1275	22.3108	22.0813	22.1725	21.916	22.1378	22.1643	22.4212	0.865097	0.144608	No
Deptor	23.4274	23.3508	23.5929	23.4989	23.203	23.2733	23.421	22.3081	23.83	22.8323	23.1887	23.238	0.838166	0.274836	No
Dera	28.7413	28.6071	28.8407	28.7223	28.5303	28.565	28.6651	28.5533	28.6128	28.7843	28.7223	28.7037	1.00402	0.924046	No
Desi1	22.6274	22.7454	24.0753	22.0659	22.6425	22.713	21.996	23.3783	23.1458	21.7249	22.5971	22.3858	0.827265	0.485817	No
Dgcr14	22.2486	22.1897	22.0405	21.861	21.8751	21.7186	21.6021	21.8705	21.8606	21.9484	21.8116	22.4367	0.95443	0.644248	No
Dgcr8	25.2645	25.3563	25.4435	25.255	25.014	25.167	25.5081	25.4208	25.4839	25.6081	25.229	25.5534	1.16246	0.02382	Yes
Dhcr24	25.5403	25.6055	25.993	25.2613	25.1464	25.8059	25.4777	25.5225	25.5843	25.0552	25.4593	25.3342	0.899255	0.33698	No
Dhfr	28.6504	28.4422	29.187	28.6355	28.6753	28.6724	28.8473	28.417	29.1464	28.6371	28.8046	28.7963	1.0456	0.659631	No
Dhodh	26.2719	26.2264	26.6118	26.2144	26.1386	25.8551	26.3461	26.1914	26.6249	26.2654	26.1614	26.0911	1.04274	0.642421	No
Dhps	24.6415	24.2808	24.6863	24.3409	24.3044	24.6283	24.8162	24.2746	25.1087	24.5665	24.3873	24.5492	1.0994	0.371001	No
Dhrs1	25.7933	25.5363	25.8639	25.7049	25.687	25.4112	25.4745	25.6679	25.4415	25.1604	25.5514	25.7289	0.893803	0.160016	No
Dhrs7	22.1078	22.8497	22.7996	22.5349	22.0729	22.6476	22.973	22.9851	22.8035	22.5378	22.6181	22.8583	1.22594	0.090931	No
Dhtkd1	25.1061	25.0637	25.7565	25.2633	25.4827	25.458	24.6415	25.3427	25.0951	25.2096	25.2504	25.0741	0.839268	0.116127	No
Dhx15	30.6125	30.5957	30.6411	30.6235	30.4608	30.3003	30.6683	30.6468	30.4657	30.7119	30.5627	30.4507	1.03195	0.533984	No
Dhx16	24.7981	24.8739	25.2236	24.7197	24.447	24.7232	24.9533	24.6102	24.8169	24.8074	24.9443	24.922	1.03151	0.708692	No
Dhx29	26.5627	26.5509	26.6075	26.7222	26.5444	26.5133	26.6085	26.5915	26.5803	26.6862	26.5179	26.5707	1.00625	0.817031	No
Dhx30	27.8196	27.7062	27.6051	27.6315	27.6963	27.7338	27.813	27.7069	27.6692	27.6863	27.7416	27.7261	1.01757	0.517794	No
Dhx33	25.2469	25.1666	25.3051	25.0562	24.7358	24.9275	24.9294	25.1509	25.0653	25.1423	25.0253	24.3668	0.916136	0.415805	No
Dhx36	27.4187	27.3388	27.2119	27.0418	27.022	26.55	27.3852	27.1256	26.9668	27.1738	27.1279	27.0905	1.03366	0.737663	No
Dhx37	26.5138	26.4074	26.1989	26.3489	26.4087	26.3146	26.4464	26.4768	26.4027	26.5347	26.3507	26.4548	1.05628	0.147794	No
Dhx38	25.6091	25.98	25.9986	25.7247	25.6511	25.3626	25.8935	26.0295	25.8243	26.0189	25.8077	25.9495	1.14834	0.0883591	No
Dhx8	26.9212	27.0925	27.3049	26.8927	26.6315	26.6937	27.042	27.0934	27.0135	27.1558	26.9138	26.7779	1.05456	0.524242	No
Dhx9	31.5844	31.2773	31.4024	31.4972	31.467	31.4496	31.5923	31.4685	31.3777	31.5867	31.4622	31.4133	1.02607	0.51754	No
Diablo	24.4176	24.7075	24.7925	24.865	24.3645	24.6136	24.6053	24.7902	24.472	25.0057	24.5018	24.7172	1.03904	0.644032	No
Diaph1	27.8775	27.9429	28.2792	27.8928	27.8464	27.8872	28.3009	27.9468	28.3196	28.1112	28.0014	28.137	1.13433	0.0728712	No
Diaph2	25.5003	24.9428	25.4346	24.93	24.9761	25.0952	24.9558	24.8654	25.1849	25.4875	25.2172	25.0792	0.98977	0.916396	No
Diaph3	25.2353	25.039	25.1643	25.2169	24.5032	24.8717	25.0031	24.9589	25.1432	25.11	25.1379	24.6813	1.00046	0.996203	No
Dicer1	26.1279	25.755	26.3144	25.8784	25.6728	26.0096	25.9818	25.8061	26.1751	26.0051	25.7964	26.1256	1.01537	0.854645	No
Dido1	27.2878	26.9699	27.0299	27.1613	26.8721	27.1849	26.8471	27.074	26.9778	27.0074	26.9729	26.9166	0.921234	0.123624	No
Diexf	26.0582	25.8815	25.6469	25.8204	26.126	26.0501	26.0063	26.1721	26.0393	25.9819	25.9853	26.1645	1.09259	0.150804	No
Dimt1	27.5429	27.4491	27.7424	27.556	27.495	27.4324	27.5204	27.4835	27.7435	27.6082	27.5601	27.6431	1.04019	0.363058	No
Dis3	29.6397	29.6709	29.7411	29.5588	29.5159	29.5476	29.5898	29.6958	29.5799	29.7572	29.5595	29.4731	0.997842	0.955437	No
Dis3l2	24.6387	24.8162	25.1674	24.6447	24.4183	24.3946	24.5991	24.436	24.866	24.4967	24.6713	24.8393	0.980376	0.838976	No
Dkc1	29.8484	29.8465	29.5226	29.9724	29.5888	29.5384	29.8817	29.6112	29.6978	29.7129	29.702	29.5721	0.984043	0.80164	No
Dlat	28.4844	28.6684	28.8996	28.4536	28.4773	28.4764	28.6105	28.4882	28.7582	28.7106	28.6374	28.9294	1.08104	0.262177	No
Dld	28.9218	28.7741	28.9606	28.9555	28.788	28.717	28.674	28.895	28.8623	28.7159	28.6741	28.7973	0.944061	0.184735	No
Dlg1	26.9385	26.87	26.8708	26.8149	26.8113	26.7041	26.7641	26.681	26.9498	26.8536	26.9032	26.7818	0.99125	0.811148	No
Dlgap4	24.7547	24.3462	24.9329	24.2937	24.4354	24.5846	24.6562	24.2185	24.4488	24.1278	24.5733	24.4816	0.907378	0.311676	No
Dlgap5	26.8668	26.668	26.4891	26.8862	26.6717	26.9768	26.9176	26.8519	26.8339	26.7488	26.6337	26.936	1.04284	0.503313	No
Dlst	28.0358	27.9037	28.2994	28.0307	27.8317	28.0329	28.2255	27.8718	28.2436	28.0589	28.0765	28.2385	1.06938	0.300078	No
Dmap1	25.2747	25.3012	25.7246	25.0542	25.0308	25.5714	25.138	25.052	25.3537	25.1059	25.471	25.3511	0.945505	0.554975	No
Dmd	25.7591	25.7218	25.9127	25.7602	25.5139	25.7969	25.3553	25.1895	25.5962	25.4232	25.2425	25.6934	0.796962	0.00687425	No
Dmtn	26.5	26.3363	25.6833	26.4311	26.2787	26.1805	25.7898	26.0166	25.9504	26.0002	25.8111	25.8452	0.794014	0.0248266	No
Dmxl1	25.5344	25.8557	26.0142	25.2439	25.7699	26.2165	25.6127	25.3149	25.8354	25.4551	25.7652	25.7863	0.904901	0.401883	No
Dna2	25.1791	24.8668	25.7379	24.9051	24.5462	25.3643	25.1654	25.0421	25.132	25.2275	25.0296	24.995	0.999094	0.994196	No
Dnaaf5	25.9834	25.7733	26.0929	25.7757	26.1402	26.165	26.1782	25.9479	25.8642	26.1872	25.8068	26.2855	1.03998	0.61265	No
Dnaja1	30.1035	29.9303	29.7348	29.8778	30.082	29.6829	30.036	29.9734	29.92	29.847	30.0879	29.6807	1.01558	0.814558	No
Dnaja2	29.0368	28.6755	27.9371	28.9047	28.7138	28.4521	28.8082	28.8821	28.7097	28.7872	28.8519	28.549	1.1055	0.405968	No
Dnaja3	27.2044	27.3412	27.4536	27.4883	27.0122	27.204	27.1717	27.0705	27.1594	26.9658	27.2213	27.2305	0.902865	0.109782	No
Dnajb1	27.5525	27.6153	27.9994	27.5219	27.652	27.3541	27.1377	27.5826	27.649	27.5913	27.5055	27.6993	0.940635	0.479536	No
Dnajb11	26.7907	27.2598	27.6154	27.2829	26.9544	27.1978	26.8634	26.5761	26.8459	26.8129	26.9403	27.2049	0.806876	0.0561536	No
Dnajb12	25.3008	25.6064	25.914	25.6983	25.4271	25.7898	25.7462	25.6809	25.8804	25.4969	25.6377	25.9573	1.07961	0.361338	No
Dnajb6	27.4817	27.7358	28.1514	27.7011	27.2036	27.6554	27.6183	27.6673	27.7559	27.4405	27.7246	27.5638	0.981832	0.84976	No
Dnajc10	24.4076	24.0077	24.7444	24.2447	24.2872	24.8564	24.5114	23.8351	24.112	23.7756	23.825	24.172	0.765155	0.0516636	No
Dnajc11	26.7401	26.6242	27.0913	26.4781	26.5303	26.6796	26.7209	26.7085	26.8182	26.7521	26.707	26.8123	1.04431	0.509888	No
Dnajc13	27.8064	27.979	28.1626	27.9656	27.6631	27.813	27.833	27.9037	27.7969	27.8667	27.7733	27.8795	0.961857	0.466263	No
Dnajc15	24.9203	24.6972	24.7931	24.1643	24.5873	25.4082	23.084	24.3673	24.8184	22.1345	24.3688	23.8894	0.505343	0.049206	No
Dnajc17	25.0672	25.0984	25.3858	25.295	25.4982	24.9812	24.9363	25.036	24.9011	25.091	25.3696	25.359	0.929497	0.390614	No
Dnajc2	28.4293	28.3249	28.2212	28.3684	28.3107	28.4857	28.5933	28.3582	28.4817	28.4131	28.5487	28.403	1.07894	0.0667299	No
Dnajc21	28.0439	27.932	28.1266	28.2827	28.1023	28.3868	28.354	28.314	28.501	28.3415	28.4061	28.2036	1.1548	0.0242245	Yes
Dnajc24	25.6301	25.0966	24.7181	24.712	24.9185	24.8006	25.2587	25.1812	25.1294	24.9553	25.0851	25.1953	1.11332	0.323985	No
Dnajc7	29.736	29.631	29.4768	29.7023	29.8142	29.4144	29.6367	29.6674	29.6041	29.6809	29.7444	29.4473	1.00071	0.989521	No
Dnajc8	28.3735	27.9581	27.6433	28.4194	28.371	27.7699	28.3836	28.2906	27.9754	28.0012	28.2584	27.5083	0.986481	0.920304	No
Dnajc9	27.4032	27.759	27.7491	27.4536	27.2934	26.9997	27.475	27.6767	27.2067	27.5376	27.6237	27.553	1.04908	0.620985	No
Dnase2	23.2419	23.6102	23.433	23.3515	23.0393	23.3019	23.4589	23.5852	23.7641	23.5009	23.1584	22.0779	0.951271	0.788274	No
Dnm1l	29.2711	29.3274	29.3357	29.2559	29.19	29.203	29.492	29.6058	29.5449	29.4522	29.5052	29.443	1.18373	4.03897e-05	Yes
Dnm2	27.1783	26.9598	27.5605	27.1969	26.8393	27.0322	27.1017	27.1201	27.3394	27.2241	27.1063	27.2616	1.04563	0.571571	No
Dnmt1	28.7915	28.7243	28.443	28.7808	28.6392	28.656	28.7129	28.6866	28.4205	28.6489	28.5551	28.5621	0.949478	0.300687	No
Dnmt3a	25.9183	25.6948	24.7158	25.7622	25.5485	25.9116	26.5581	26.5832	26.6181	26.1242	25.9988	26.1773	1.68343	0.00583116	Yes
Dnmt3b	27.1989	27.0536	27.1995	27.3282	27.1561	26.7929	28.6506	28.6994	28.346	28.4184	28.2672	27.8487	2.37871	6.52809e-06	Yes
Dnmt3l	29.0403	28.9778	28.0622	29.0656	28.905	28.4423	29.8703	30.1764	29.5065	29.8354	29.5565	29.1013	1.89941	0.00207888	Yes
Dnpep	27.316	27.1833	27.5407	27.0933	27.0621	27.4041	27.0832	26.9873	27.1537	27.2493	27.0889	27.2847	0.916765	0.18913	No
Dnph1	25.783	25.3976	25.3528	25.8282	25.7278	26.0523	25.6169	25.4864	25.6983	25.9047	25.5148	25.4751	0.94986	0.576826	No
Dnttip2	27.6349	27.5048	27.2503	27.4569	27.7822	27.4248	27.6459	27.3123	27.3427	27.5133	27.5006	27.4596	0.968218	0.615041	No
Dock1	23.9628	24.2355	24.5735	23.2342	22.8331	24.2849	24.377	24.4895	24.5665	24.2604	24.2772	24.5018	1.47229	0.0750453	No
Dock11	24.7861	25.0862	24.9482	24.8976	24.5465	24.0842	25.0462	24.6855	25.1549	25.1809	24.7816	25.1087	1.20429	0.147068	No
Dock6	26.3075	26.1333	26.5442	26.1692	26.1779	26.402	27.0118	26.767	27.0085	26.4912	26.6281	26.6862	1.3913	0.00130332	Yes
Dock7	24.8882	25.1143	24.8129	24.5327	24.7628	25.0692	24.6966	24.8615	24.7596	24.904	24.6367	25.3319	1.00117	0.9902	No
Dock9	24.0976	24.4246	22.971	24.5078	23.7213	24.1038	24.3188	23.9051	24.1234	24.0954	23.8451	24.3285	1.09558	0.60196	No
Dohh	26.2237	26.5684	26.5369	26.1785	26.0025	26.2391	26.074	26.7132	26.0696	26.5128	26.6891	26.0762	1.04559	0.691478	No
Dpf2	26.9752	27.0515	27.1548	26.8085	26.7747	27.0744	27.0472	26.8921	26.9692	26.9528	26.8769	27.0784	0.997407	0.958616	No
Dph1	24.5943	25.0744	25.3618	24.5397	24.3161	24.7422	24.7356	24.6449	25.0593	24.8057	25.0133	24.9319	1.0671	0.593525	No
Dph3	23.1939	22.9424	23.2304	22.6324	22.6892	22.5659	22.8678	23.2505	22.8717	23.2169	22.8542	22.507	1.03692	0.755068	No
Dph5	24.286	24.4437	22.5894	24.5103	24.6375	22.2748	24.4931	24.7087	24.8103	24.7782	24.6718	24.5776	1.84423	0.0707218	No
Dpm1	25.4351	25.3151	25.8837	25.1671	25.3982	25.3323	25.6484	25.6349	25.6592	25.4021	25.2753	25.6296	1.08646	0.341447	No
Dpp3	28.779	28.9832	29.3967	28.8062	28.7244	29.0501	28.9406	28.9562	29.1982	29.0756	28.8549	29.1588	1.05272	0.536474	No
Dpp7	23.2261	23.1793	22.2305	23.5203	23.3218	24.0038	23.5365	22.6601	24.0594	23.3761	23.4869	23.9562	1.20211	0.415592	No
Dpp9	22.1086	23.4604	23.7289	23.2302	23.147	23.3972	22.4772	22.8788	23.1405	22.3649	23.2107	23.0176	0.795304	0.250018	No
Dppa2	26.7038	26.3568	26.3074	26.3866	26.4998	26.6061	26.5141	26.5078	26.5681	26.5246	26.6769	26.4157	1.04088	0.442564	No
Dppa3	26.035	25.9688	26.6413	25.8728	26.2081	26.5344	26.2405	26.0563	26.1999	25.9206	26.091	26.4821	0.969296	0.770904	No
Dppa4	28.2429	28.1072	28.5082	28.2271	28.2575	28.2927	28.1054	28.5405	28.2917	28.3192	28.0134	28.1092	0.970836	0.663192	No
Dppa5a;Dppa5b	29.4445	29.3501	29.8861	29.8632	29.2427	29.5673	29.0846	29.0241	29.4708	29.255	29.2338	29.9053	0.852603	0.207884	No
Dpy30	29.6412	30.3713	31.4339	30.8966	30.3366	30.2076	30.2674	29.991	30.5654	31.1554	30.6669	30.8029	1.06707	0.76243	No
Dpysl2	27.307	27.2624	27.6937	27.0113	26.7296	27.5753	27.1521	27.1027	27.505	27.0171	27.1038	27.4004	0.966143	0.769819	No
Dpysl3	28.8241	28.7856	28.968	28.7795	28.7359	28.7789	28.4698	28.6263	28.5592	28.6069	28.5455	28.7442	0.858575	0.00138779	No
Dpysl4	24.4623	24.5153	24.9023	24.7863	24.5015	24.3814	23.9101	23.6952	23.3372	24.279	23.8301	23.8726	0.586083	0.000449943	No
Dr1	24.7817	25.3479	25.1161	25.063	24.8521	25.3139	25.0217	24.667	25.1055	25.068	25.3306	25.1388	0.983625	0.858182	No
Drap1	25.7213	25.8684	25.1889	25.9738	25.5781	25.435	26.0954	25.8434	25.6528	26.0734	25.5763	25.6007	1.13243	0.265297	No
Drg1	29.4667	29.736	29.7825	29.5874	29.4466	29.362	29.5978	29.5369	29.5884	29.6205	29.7324	29.5985	1.03447	0.52219	No
Drg2	27.7171	27.2186	27.3172	27.4513	27.363	27.0653	27.2642	27.3617	27.6699	27.8022	27.5493	27.5167	1.12656	0.185016	No
Drosha	23.8094	24.0997	23.903	23.9581	23.9755	24.579	24.2462	24.3885	23.7673	23.9127	24.2952	24.1059	1.04621	0.670162	No
Dst	26.8219	26.9828	27.3628	26.9489	26.7758	26.9358	26.7966	26.6659	27.1102	26.9426	26.8329	27.0472	0.951238	0.521363	No
Dstn	31.5334	31.662	31.0398	31.5989	31.8409	31.3539	31.7176	31.6477	31.3647	31.3944	31.444	31.1534	0.965136	0.723831	No
Dtd1	23.4251	23.6387	23.7787	24.2251	23.8992	23.7868	24.7736	24.3483	24.4564	24.0825	23.9533	24.065	1.4021	0.01495	Yes
Dtd2	24.4615	24.6037	23.8233	24.5758	23.8758	23.743	24.4788	24.781	24.6278	24.8646	24.0306	24.4628	1.28382	0.109917	No
Dtymk	28.3493	28.2088	28.2347	28.2787	28.2535	28.4606	28.0752	28.1998	28.5941	28.2612	28.3489	28.1258	0.979353	0.731593	No
Dus2	24.0896	24.1989	23.4227	23.9351	23.4302	23.3725	24.4531	24.1632	23.6791	23.7617	24.157	24.2511	1.2623	0.116271	No
Dus3l	25.8343	25.8881	25.4508	25.6522	25.7792	25.5881	26.0401	26.426	25.6852	25.9853	25.97	25.7364	1.21001	0.0558856	No
Dusp12	24.7749	24.8398	24.798	24.8922	24.6277	24.5598	24.8384	24.8768	24.7728	24.818	25.0447	24.4092	1.0314	0.666738	No
Dusp16	24.3745	24.5195	24.6807	24.5739	23.9081	24.5081	24.2873	24.0623	24.4551	24.5955	24.6681	24.2507	0.971987	0.783736	No
Dusp3	23.1887	22.7641	23.2188	23.0507	23.4355	23.5203	22.6531	23.3529	23.1342	22.6103	23.4395	23.1972	0.912653	0.485108	No
Dusp9	29.6584	29.5994	29.4927	29.5304	29.5121	29.5311	29.4377	29.5019	29.2913	29.4841	29.4912	29.6491	0.947279	0.175287	No
Dut	29.5658	29.6728	29.8686	29.6408	29.6256	29.5447	29.6523	29.8181	29.6595	29.7218	29.6775	29.4781	1.01033	0.825637	No
Dvl2	24.8959	24.7098	25.2338	24.7596	24.8572	25.0058	24.4106	24.9558	24.9932	24.3162	24.7478	25.2997	0.918185	0.488206	No
Dync1h1	31.5314	31.4315	31.6493	31.5854	31.3785	31.5001	31.5325	31.5344	31.5474	31.5662	31.4733	31.6315	1.02445	0.462176	No
Dync1i2	27.2825	27.0692	27.2278	27.4901	27.0982	27.2641	27.2449	27.2872	27.3156	27.0963	27.2	27.145	0.983626	0.743067	No
Dync1li1	28.6238	28.7411	28.7303	28.666	28.5489	28.5967	28.7528	28.3419	28.7699	28.6141	28.7043	28.7371	1.00154	0.976316	No
Dync1li2	23.9837	24.0736	24.7042	23.8064	23.9821	22.9615	24.1547	23.8897	24.3904	23.7809	24.096	24.2087	1.12361	0.510576	No
Dynll1;BC048507	29.2711	28.1459	27.7087	28.8844	28.7686	27.6711	28.3538	28.8886	28.1452	29.2687	28.5407	27.5239	1.0318	0.904419	No
Dynll2	25.6564	24.8954	22.3474	25.3568	24.4937	25.5544	24.5785	25.2747	26.1923	25.5524	25.5434	25.4048	1.63242	0.226962	No
Dynlrb1	27.4236	28.0764	28.3069	27.6705	27.7631	27.7173	27.772	27.8021	27.867	27.7481	27.923	27.9889	1.01669	0.862191	No
Dynlt1	26.2114	26.4504	25.9883	26.4464	26.2983	26.5133	26.8153	26.5689	26.4683	26.6506	26.3233	26.0017	1.11214	0.301777	No
Dyrk1a	23.842	23.5241	24.4595	23.9318	23.5718	24.7331	23.4804	23.2552	23.8616	24.1021	23.8564	24.2816	0.868026	0.437933	No
E2f4	25.0366	24.9464	25.2902	25.1071	24.2736	24.555	25.2577	25.0857	24.5878	25.3753	25.3027	25.4196	1.234	0.159837	No
Ears2	23.1838	21.8205	23.4849	23.184	21.2567	23.5871	23.274	23.9078	23.2631	22.9165	22.8379	22.9414	1.35406	0.331181	No
Ebna1bp2	28.9472	28.8813	28.5694	28.8889	29.0445	28.9163	29.0481	29.1143	29.1109	28.9436	29.2398	29.047	1.15616	0.0215103	Yes
Ebp	25.9996	25.888	22.0944	25.9593	25.5267	25.3011	25.4784	26.0312	25.5455	25.7492	25.5794	25.1996	1.38418	0.471886	No
Ecd	25.4002	25.2455	25.3976	25.2862	25.4137	24.8222	24.9666	25.0737	25.1603	24.9689	25.4129	24.9144	0.883869	0.165315	No
Ech1	25.301	25.4546	25.9222	25.7912	25.4452	25.755	25.1738	25.1422	25.4422	25.2771	25.4869	25.3153	0.809283	0.0238325	No
Echdc2	26.0236	25.9915	26.4742	26.0847	25.6926	26.3856	25.9329	25.7574	26.0851	25.9923	25.9602	25.9608	0.894665	0.225019	No
Echs1	28.3635	27.7075	28.3601	28.1782	28.3366	28.4792	28.3066	28.1953	28.4127	28.0968	28.1355	28.2598	0.997879	0.980574	No
Eci1	26.9252	26.4516	26.7493	26.8174	26.9036	27.051	26.8388	26.986	26.9388	27.0065	26.8201	26.7292	1.04986	0.47677	No
Eci2	24.6944	24.9942	25.5826	25.0481	24.9054	24.9521	24.805	24.5045	25.1241	24.8886	24.9312	25.0667	0.905777	0.366897	No
Ecm29	27.8528	27.798	28.3063	27.792	27.5944	27.8579	27.7295	27.6645	28.0707	27.7718	27.7171	27.9878	0.970416	0.72	No
Ecsit	23.7432	23.9346	24.6935	23.8058	23.5252	24.0086	24.0008	23.609	24.0571	23.9355	23.6214	24.0203	0.947498	0.680412	No
Ect2	25.455	25.247	25.7329	25.3827	25.3437	25.3913	25.5542	25.3432	25.4843	25.5375	25.3254	25.2103	0.988784	0.8566	No
Edc3	25.9829	26.2517	25.9012	26.1757	26.4539	25.9053	26.2198	26.1756	26.054	26.1832	25.8777	25.9846	0.979885	0.786901	No
Edc4	28.2376	28.2603	28.6214	28.2371	28.0515	28.2261	28.4462	28.2982	28.4248	28.3382	28.4143	28.4789	1.0926	0.147493	No
Edf1	28.3228	28.4657	27.6638	28.1146	28.4627	28.0968	28.0313	28.2328	28.0892	28.1751	28.2313	28.0846	0.967949	0.722026	No
Edrf1	24.4862	24.318	25.0256	24.3592	24.4124	24.4279	24.7132	24.3158	24.9589	24.4095	24.4517	24.6769	1.05907	0.579708	No
Eea1	28.7724	28.8214	28.6207	28.8842	28.7051	28.7713	28.7957	28.829	28.9223	28.7586	28.7854	28.6591	1.02043	0.582282	No
Eed	28.309	27.8485	27.5865	28.1393	28.1667	27.939	28.31	28.1079	27.9548	28.1578	27.9455	27.9241	1.04863	0.591141	No
Eef1a1	36.1363	36.0461	35.8893	36.0559	36.2813	35.7944	35.8984	35.9966	35.7738	36.0258	36.027	35.6759	0.911105	0.178195	No
Eef1b	32.5842	32.5327	32.2793	32.6912	32.6672	32.416	32.5208	32.5313	32.4711	32.5983	32.5224	32.2258	0.965836	0.560788	No
Eef1d	32.785	32.6109	32.5407	32.7281	32.7499	32.6426	32.7087	32.7456	32.7098	32.7946	32.8228	32.5432	1.0314	0.439275	No
Eef1e1	27.7054	27.6547	27.2763	27.5793	27.7066	27.4393	27.5677	27.7692	27.3372	27.7735	27.6401	27.5797	1.03597	0.607397	No
Eef1g	33.1612	33.1464	32.8766	33.0688	33.0925	32.9102	33.0996	32.9598	32.7868	33.215	32.9918	32.9117	0.966956	0.54974	No
Eef2	34.7811	34.7494	34.4339	34.7349	34.8483	34.5203	34.7812	34.75	34.5661	34.8826	34.7797	34.6371	1.0387	0.513952	No
Eefsec	27.7938	27.5559	27.7902	27.751	27.7334	27.8088	27.3672	27.3664	27.6084	27.6843	27.4854	27.5816	0.85659	0.00698712	No
Efhd2	25.3943	25.5138	25.8122	25.4111	25.1746	25.5464	25.2065	25.0305	25.6254	25.1504	25.028	25.8334	0.893136	0.338219	No
Eftud1	27.0658	26.984	27.2149	27.0757	26.8815	26.8191	27.1219	27.1197	27.2281	27.1492	27.1283	27.0564	1.0921	0.0707143	No
Eftud2	30.5507	30.4158	30.5492	30.3245	30.435	30.2222	30.6133	30.6751	30.6251	30.5324	30.4318	30.4594	1.10187	0.0591877	No
Ehbp1	22.5385	22.7926	23.1588	22.8636	22.717	22.5952	22.9574	22.8006	22.7095	22.4328	22.8296	22.8494	0.990047	0.904209	No
Ehd1	29.8453	29.8637	29.8183	29.8471	29.7136	29.47	29.7113	29.7801	29.588	29.7144	29.7831	29.572	0.953858	0.368973	No
Ehd4	26.5611	26.4058	27.3262	26.463	26.2755	26.3551	26.1082	26.4136	26.8332	26.4419	26.3873	26.6581	0.939048	0.638453	No
Ehmt1	25.9783	25.8616	25.9267	26.0223	25.8381	25.953	26.1675	26.1764	26.0549	25.8621	26.0741	26.1131	1.10552	0.024972	Yes
Ehmt2	25.1343	25.1197	25.0856	25.0776	25.2525	25.6922	24.9974	25.1208	24.9993	25.0928	25.4047	25.1048	0.928525	0.370867	No
Eif1	30.0252	29.8772	29.7742	30.0016	29.7624	29.4563	30.099	30.1691	29.7297	30.0858	30.0214	29.863	1.13171	0.131292	No
Eif1ad	24.9542	24.8691	24.5364	25.1638	24.4712	24.0245	25.0486	25.4381	24.2956	25.2366	25.0229	24.9291	1.25292	0.188052	No
Eif1ax	29.313	29.2985	28.78	29.259	29.1412	28.8758	29.5206	29.4515	29.3159	29.5449	29.1373	29.1037	1.17644	0.084035	No
Eif2a	30.2909	30.0049	29.8253	30.1872	30.0596	29.9829	30.1697	30.1489	30.2002	30.2247	30.1865	30.0636	1.0771	0.15986	No
Eif2ak2	24.1899	23.9061	24.5309	24.0549	24.045	24.2195	23.8568	23.3717	23.7765	23.7621	23.7828	23.8136	0.742022	0.0035744	No
Eif2b1	27.7544	27.754	27.7354	27.5579	27.557	27.7251	27.5787	27.8791	27.7126	27.811	27.6144	27.6972	1.02444	0.579997	No
Eif2b2	27.5868	27.6301	27.3862	27.6239	27.5194	27.6702	27.4848	27.5249	27.5469	27.3728	27.5621	27.6879	0.972965	0.521414	No
Eif2b3	28.5381	28.2552	28.5843	28.4116	28.3663	28.494	28.3342	28.4232	28.6315	28.4334	28.3383	28.2574	0.973601	0.605774	No
Eif2b4	27.3317	27.2746	27.2514	27.1358	27.3033	27.6027	27.1836	26.9138	27.214	27.0887	27.2762	27.3537	0.904422	0.136474	No
Eif2b5	27.8656	27.8592	27.9289	27.8107	27.6018	27.835	28.0979	27.6274	27.8964	28.0186	27.9582	28.1228	1.09936	0.147036	No
Eif2d	27.5975	27.7612	28.2126	27.8255	27.4444	27.4452	27.7921	27.8415	27.8843	27.6919	27.9098	27.8739	1.0851	0.360503	No
Eif2s1	31.1955	31.0938	30.7761	31.148	30.9671	31.0885	31.0799	31.1092	31.1855	31.1826	31.1377	31.0558	1.05723	0.250738	No
Eif2s2	31.5757	31.3933	31.6369	31.5747	31.4835	31.5492	31.4703	31.5529	31.5756	31.6347	31.6375	31.3798	1.00434	0.909917	No
Eif2s3x;Eif2s3y	32.1375	31.8014	31.5788	31.914	31.9951	31.8332	32.0634	31.9582	31.8801	32.039	31.9494	31.7927	1.05006	0.4398	No
Eif3a	31.2335	31.0945	30.7742	31.1464	31.2389	30.8173	31.1979	31.1394	30.922	31.1871	31.0802	30.8932	1.01338	0.851506	No
Eif3b	31.1736	31.0773	30.9641	31.0992	30.9389	31.0876	31.1418	31.1263	31.0277	31.0931	31.0928	30.9267	1.00784	0.821521	No
Eif3c	30.7782	30.7169	30.3383	30.6521	30.5055	30.5149	30.6105	30.8329	30.5703	30.7222	30.786	30.2311	1.02898	0.717665	No
Eif3d	30.2946	30.2339	30.2589	30.285	30.2187	30.2725	30.122	30.2179	30.2542	30.3143	30.2331	30.2636	0.981844	0.380488	No
Eif3e	30.8725	30.7831	30.529	30.8205	30.9403	30.8941	30.8604	30.6939	30.8721	30.9645	30.7839	30.7235	1.00682	0.895653	No
Eif3f	29.9814	29.7202	30.0005	30.0483	29.6355	29.6616	30.1005	29.991	29.8777	30.2755	29.8022	30.0469	1.12849	0.121173	No
Eif3g	30.2679	30.2615	29.951	30.1901	30.1482	30.0913	30.0743	30.2853	29.9015	30.259	30.2768	30.0977	0.998224	0.974751	No
Eif3h	29.1832	29.2293	28.913	29.5199	29.6108	29.3747	29.3231	29.2772	29.3325	29.2688	29.2517	29.0357	0.961266	0.622624	No
Eif3i	29.4172	29.2795	29.1973	29.4701	29.348	29.2099	29.4295	29.244	29.3337	29.3301	29.2076	29.1165	0.970326	0.511911	No
Eif3j1;Eif3j2	29.6884	29.8192	29.1965	29.9404	29.6412	29.413	29.8214	29.7508	29.5455	29.8012	29.7239	29.6557	1.07175	0.418953	No
Eif3k	29.2485	29.2894	29.5595	29.3187	29.1216	29.2899	29.2354	29.0752	29.2536	29.3876	29.3342	29.2229	0.963835	0.483206	No
Eif3l	30.8942	30.7778	30.6697	30.8667	30.8146	30.7384	30.7525	30.893	30.7533	30.8628	30.8569	30.724	1.00944	0.768662	No
Eif3m	30.3006	30.56	30.6099	30.5938	30.3435	30.1261	30.4348	30.404	30.2923	30.5009	30.605	30.4479	1.01758	0.787032	No
Eif4a1	33.5012	33.389	33.4127	33.4247	33.4439	33.3828	33.3821	33.3968	33.3718	33.5868	33.4853	33.2831	0.994418	0.865209	No
Eif4a2	26.7354	26.6634	27.0758	26.9098	26.5815	27.1085	26.6657	26.6923	27.0653	26.9533	26.7099	27.0457	1.0067	0.936303	No
Eif4a3;Gm8994	30.7975	30.5555	30.451	30.5791	30.6066	30.6239	30.4916	30.6223	30.6385	30.6237	30.4397	30.5436	0.97106	0.474967	No
Eif4b	29.7297	29.9198	28.8915	29.908	30.2082	29.6277	30.0284	29.9978	29.6403	29.7634	29.6713	29.5098	1.03838	0.793166	No
Eif4e	29.8413	29.8424	29.3899	29.8214	29.5964	29.8093	29.7338	29.9113	29.8259	29.7894	29.7512	29.4728	1.02145	0.758826	No
Eif4e2	26.3056	26.3867	26.9534	26.3078	26.1829	25.9899	26.1554	26.1997	26.6546	26.5805	26.3518	26.3435	1.01859	0.867918	No
Eif4ebp1	27.3922	28.0073	29.4153	27.9641	27.4065	28.7285	27.3712	27.8037	28.2619	27.9354	28.1488	27.9671	0.848148	0.508571	No
Eif4ebp2	23.7063	24.2698	24.1953	23.4803	23.6589	23.0905	23.9455	23.9562	24.4185	23.9159	24.1235	24.842	1.382	0.074991	No
Eif4enif1	24.7052	24.6395	25.28	24.7267	24.4626	24.4315	24.376	24.6295	24.5798	25.0532	24.6323	24.6237	0.960243	0.712126	No
Eif4g1	30.9919	30.8648	30.7679	31.0769	30.8517	30.7799	30.8842	30.902	30.8521	30.8935	30.9946	30.7803	0.996963	0.940572	No
Eif4g2	29.8124	29.8577	29.6033	29.9164	29.73	29.5922	29.6677	29.655	29.6296	29.955	29.7655	29.7546	0.990279	0.851622	No
Eif4h	28.9318	28.8963	28.9419	28.8356	29.1412	28.8086	28.9923	29.0145	29.0057	28.9919	29.031	28.9518	1.05115	0.175487	No
Eif5	30.2915	30.2695	30.6202	30.5353	30.3499	30.3348	30.5623	30.4612	30.6001	30.4063	30.5139	30.5528	1.08364	0.106364	No
Eif5a	32.5281	32.5146	32.3761	32.3708	32.4086	32.4407	32.3028	32.1685	32.386	32.5965	32.3977	32.3172	0.947141	0.249193	No
Eif5b	29.6635	29.567	29.4814	29.5884	29.648	29.4922	29.6861	29.5673	29.4002	29.4848	29.5641	29.4762	0.970207	0.411347	No
Eif6	28.5475	28.1133	28.156	28.0694	28.5339	28.156	28.313	28.2905	28.2375	28.3183	27.9982	27.8176	0.932942	0.43357	No
Elac2	28.3827	28.3803	28.2777	28.3692	28.4666	28.4322	28.3958	28.4292	28.5385	28.5363	28.4702	28.3487	1.04851	0.124807	No
Elavl1	30.2474	29.8989	30.0897	29.9947	30.1999	30.1712	30.0629	30.2446	30.3094	30.177	30.1361	30.201	1.06306	0.201569	No
Elavl2;Elavl4	25.8217	25.7832	26.3536	25.6704	25.5948	26.0315	25.6777	25.7522	25.8342	25.7567	25.8337	26.1141	0.967416	0.719117	No
Elmo1	25.5287	25.4305	26.3633	25.3411	25.5559	25.492	25.3278	25.3954	25.8374	25.3748	25.3926	25.7928	0.934039	0.594162	No
Elmsan1	23.6652	24.1538	23.8997	23.5871	23.6035	24.1323	23.8971	23.4111	23.826	23.517	23.6718	23.6251	0.881311	0.190506	No
Elp2	26.8386	26.7788	26.7788	26.9939	26.6606	26.541	27.0445	26.726	26.8769	26.9787	26.6514	26.6819	1.0434	0.520528	No
Elp3	27.763	27.4171	27.5682	27.7093	27.4102	27.373	27.8872	27.5149	27.6204	27.7879	27.5049	27.5007	1.0687	0.34086	No
Elp4	25.7807	25.7849	26.0385	25.7176	25.6853	25.6146	25.8819	25.6523	25.4919	25.7757	25.6003	25.52	0.922365	0.203595	No
Elp5	23.4385	24.0004	24.2129	24.3598	24.1451	23.6141	24.3816	24.1294	23.8763	23.9513	23.9744	23.8694	1.0487	0.691068	No
Elp6	24.3564	24.0346	23.8746	23.9025	23.8349	24.1477	23.7613	24.173	24.3715	23.8803	24.2324	23.8639	1.01532	0.868095	No
Emb	28.0872	27.9064	27.3744	28.0845	28.3079	27.9286	28.0638	28.1909	27.9632	28.0572	28.1219	27.7982	1.06022	0.56182	No
Emc1	26.3436	26.5223	26.6051	26.3548	26.4583	26.1425	26.2225	26.201	26.6313	26.3095	26.0806	26.3011	0.924375	0.286925	No
Emc2	24.1611	23.9658	24.2154	24.019	24.2621	24.7568	24.1544	24.5581	23.9822	24.5889	24.3229	24.7712	1.12212	0.343135	No
Emc3	23.3069	24.4278	24.1838	23.9391	23.4442	23.8931	24.0767	23.751	24.1767	23.5281	20.8629	24.1956	0.740216	0.450863	No
Emc7	24.8784	25.3399	25.3271	25.7293	24.6543	21.7453	25.3262	24.7169	25.0755	25.0471	25.0685	25.0764	1.35601	0.480199	No
Emc8	27.4397	26.9457	27.0161	27.2672	26.8083	27.0103	27.1784	27.0611	27.0216	27.1046	27.3387	27.3187	1.06384	0.430315	No
Emd	28.0944	27.8551	27.3863	27.7136	27.8314	27.836	27.9486	27.9441	27.8143	27.9622	27.8707	27.8315	1.07855	0.293436	No
Emg1	28.4243	28.2479	28.2083	28.4028	28.2932	28.3256	28.3128	28.3043	28.4172	28.4169	28.3405	28.2296	1.01385	0.672169	No
Eml4	27.329	27.0902	27.2553	27.0591	27.0572	27.388	27.0518	26.92	27.4974	27.054	27.1172	27.003	0.940024	0.401664	No
Enah	29.0458	29.0367	28.644	28.7939	28.9419	28.6369	29.0285	29.0831	28.8536	28.9568	29.0151	28.8068	1.07734	0.248072	No
Eno1	35.5522	35.5372	35.451	35.4955	35.6571	35.3617	35.5952	35.5432	35.6565	35.4914	35.5179	35.5025	1.02953	0.405179	No
Eno2	22.9836	22.4536	24.4096	22.296	22.4804	23.4265	22.3044	22.1967	23.6141	22.4212	23.094	23.8611	0.937533	0.836384	No
Eno3	23.3972	23.7987	23.9447	23.7772	23.3415	23.2265	22.6938	23.5133	23.1994	22.4714	20.9285	24.2041	0.59632	0.145301	No
Enoph1	26.6921	27.2754	27.6608	27.414	26.6812	26.8466	27.0469	26.5848	27.2701	27.3342	27.2176	27.4675	1.04138	0.787062	No
Enpp3	24.0623	24.2174	24.1557	24.0812	24.0027	21.1177	26.114	25.8675	25.8829	25.6068	25.3789	25.1079	4.15102	0.00277	Yes
Eny2	26.3107	26.0086	26.3502	26.0767	26.2862	26.403	25.6354	26.2674	26.5381	25.7157	26.1695	26.1017	0.890114	0.300437	No
Ep300	24.3262	24.122	24.575	23.4187	24.1618	24.0719	24.2237	24.173	24.297	24.5078	24.4205	24.0898	1.12718	0.333752	No
Ep400	24.8028	24.9723	25.5853	24.983	24.8972	24.7925	24.9132	24.4376	24.7897	24.7022	24.8207	24.7799	0.832222	0.0833621	No
Epb41	25.7466	25.6898	25.5811	25.6518	25.615	25.7997	25.2523	25.4069	25.8825	25.4222	25.4074	25.6597	0.885462	0.104553	No
Epb41l1	25.4233	25.1795	25.781	25.3961	24.852	25.6086	25.1038	24.7141	25.288	25.1227	25.0284	25.0371	0.798627	0.0615126	No
Epb41l2	28.4027	28.3527	28.3952	28.5213	28.473	28.4036	28.4847	28.5785	28.3886	28.5092	28.427	28.3379	1.02071	0.511568	No
Epb41l5	24.2711	24.2782	24.6469	24.0518	24.1546	23.624	24.0538	24.4968	24.1644	24.1206	24.4822	23.9389	1.02696	0.821753	No
Epc2	21.6318	22.5118	23.0347	22.6938	22.0322	22.3583	22.4588	22.4972	22.2379	22.7859	22.4031	22.7721	1.10862	0.514955	No
Epcam	26.2441	26.2089	26.3521	26.2785	26.2384	25.9728	26.7474	26.3046	26.5637	26.5024	26.7316	26.394	1.2525	0.00467931	Yes
Epha2	26.8776	26.7083	26.7951	26.561	26.5845	26.7461	27.0006	26.8886	27.1394	26.8853	26.414	26.6828	1.08899	0.312072	No
Ephx1	24.3467	24.1778	24.9472	24.1151	23.955	24.1937	24.736	24.6435	25.2409	24.5615	24.4866	25.0721	1.41507	0.0232699	Yes
Ephx2	27.3627	27.0651	27.8073	27.2413	27.2246	27.564	27.7947	27.763	28.1923	27.8025	27.826	27.6788	1.3807	0.00537028	Yes
Epn1	23.307	23.1131	22.1347	23.1099	23.0276	22.7679	22.9822	23.0004	22.9981	22.1685	22.8389	22.6899	0.913595	0.559118	No
Epn2	25.4049	25.4262	25.8424	25.4873	25.2736	24.801	25.4634	25.3456	25.7226	25.658	25.5898	25.4463	1.12122	0.297391	No
Eppk1	24.5633	24.6172	25.0121	24.9794	24.7557	25.0679	24.4967	24.7365	24.6207	24.5722	25.0714	24.8193	0.924593	0.377031	No
Eprs	32.1858	32.0897	31.9155	32.1577	32.0266	31.9049	32.054	32.0379	31.9126	32.1192	32.1072	31.8883	0.981555	0.678856	No
Eps15	24.6563	24.8099	25.2723	24.7456	24.6905	25.1823	24.5142	24.8751	25.1601	24.6872	25.0688	24.9027	0.98295	0.868309	No
Eps15l1	27.6982	27.5093	28.4239	27.5563	27.4546	27.6525	27.6144	27.6525	27.9458	27.5466	27.7936	27.8511	1.01269	0.911296	No
Eps8	27.9737	27.9828	28.428	28.1841	27.8608	28.0386	28.7528	28.5855	28.6241	28.4103	28.4245	28.4701	1.3818	0.000803513	Yes
Eral1	26.885	26.9395	27.0149	26.9192	26.6705	26.6943	26.7236	26.8495	26.4148	27.1363	26.5654	26.8808	0.938106	0.454094	No
Eras	28.578	28.5144	27.628	28.6014	28.6739	27.9617	28.822	28.6953	28.5035	28.6798	28.5735	27.9241	1.15412	0.364329	No
Erc1	26.613	26.844	26.9992	26.7057	26.6733	26.5455	26.4012	26.3026	26.7287	26.5274	26.7796	26.6786	0.894757	0.15118	No
Ercc3	24.7535	24.8481	24.9205	24.669	24.8194	24.8049	25.1588	24.9771	25.1937	25.0514	25.0291	24.8881	1.18681	0.0016652	Yes
Ercc4	22.9027	23.1672	23.4162	23.2346	22.7466	22.7031	22.7082	22.8919	22.8995	22.8745	22.9452	22.8002	0.885672	0.182986	No
Ercc6l	28.1016	27.9444	28.0774	28.003	27.8873	27.8388	27.748	27.799	27.8348	28.0312	27.967	27.7855	0.923712	0.0975071	No
Erf	23.6127	23.4712	23.5519	23.6832	23.1415	23.1352	22.1555	23.3298	23.3446	21.4137	23.6235	23.2229	0.666974	0.142497	No
Ergic1	25.4923	25.22	25.6768	25.2675	25.1432	25.609	25.2032	25.4104	25.5016	25.3967	25.1661	25.6362	0.98914	0.894602	No
Erh	30.6498	30.6281	29.4585	30.4549	30.6431	30.2968	30.6663	30.7366	30.6464	30.6156	30.5089	30.0803	1.13851	0.397611	No
Eri1	25.4289	24.9996	25.1107	24.9275	25.066	25.0495	25.0185	25.3935	25.5332	24.972	25.107	25.4144	1.10398	0.260893	No
Erlin1	24.0098	24.0984	25.0625	23.7391	23.791	24.5826	23.4102	23.9201	23.8059	23.8114	24.0015	24.0111	0.764593	0.120627	No
Erlin2	27.3765	27.5496	27.7296	27.5348	27.3467	27.5917	27.398	27.4126	27.595	27.4094	27.3303	27.4951	0.945123	0.266053	No
Ermp1	24.604	22.5005	23.8606	24.7964	24.5834	24.3138	24.4761	24.935	24.3079	24.7702	24.4739	24.4349	1.37226	0.23479	No
Ero1l	26.7895	26.5546	26.5736	26.7895	26.4993	26.5929	26.7356	26.6865	26.706	26.9413	26.5168	26.637	1.05014	0.377603	No
Erp29	28.924	28.8734	29.0939	28.8618	28.8678	29.0218	28.8084	28.6014	28.9971	28.942	29.0231	29.1037	0.980875	0.74651	No
Erp44	27.1528	27.0226	26.8865	26.9945	27.0003	26.8437	26.9891	27.2026	27.1165	26.9512	27.1442	27.0633	1.06763	0.14183	No
Esco2	26.8403	26.8927	27.2217	27.0015	26.631	27.2725	27.1304	27.1928	27.517	27.0709	27.258	27.1587	1.18482	0.0648929	No
Esd	28.5309	28.4151	28.571	28.5743	28.2889	28.1598	28.3593	28.3189	28.4246	28.3503	28.2338	28.2181	0.929259	0.195881	No
Esf1	28.1398	28.1341	28.2107	28.1591	28.183	28.0867	28.0327	28.1831	28.2031	28.1494	28.2512	28.1153	1.00248	0.922194	No
Espl1	25.5403	25.6164	25.8354	25.5483	25.2445	25.6957	25.3934	25.6237	25.8452	25.6483	25.4773	25.7367	1.0286	0.707051	No
Esrp1	22.7204	21.8022	23.7857	22.846	22.2388	23.7836	24.6819	24.6425	24.7358	24.3044	24.429	24.2979	3.14372	0.000632523	Yes
Esrrb	29.7429	29.4226	29.824	29.6342	29.2828	29.6875	29.1262	28.9866	29.493	29.579	29.3788	29.4202	0.830259	0.0576436	No
Esyt1	26.1078	26.2461	26.2506	26.0844	26.0913	26.07	25.7119	25.8016	25.8197	26.0006	26.0026	26.2683	0.866002	0.0412257	No
Esyt2	23.0869	24.1401	23.7598	23.9914	23.7731	23.8029	23.8659	23.9807	23.7546	23.5414	23.513	23.9502	1.00599	0.960392	No
Etf1	30.6409	30.6344	30.8613	30.7021	30.7746	30.4999	30.5638	30.6202	30.651	30.6954	30.7576	30.711	0.986894	0.751058	No
Etfa	30.5215	30.3801	30.5768	30.5332	30.4724	30.5818	30.316	30.2503	30.6203	30.2352	30.3025	30.3724	0.894091	0.0333045	No
Etfb	29.6543	29.5508	29.8115	29.6618	29.489	29.5175	29.5964	29.5634	29.8574	29.5363	29.4713	29.5203	0.983999	0.760774	No
Etfdh	23.2441	23.0951	22.9797	21.8619	23.7655	22.615	22.8679	23.0864	23.1027	23.4549	22.8972	22.8737	1.08694	0.674683	No
Etv5	24.5583	24.4781	24.4252	24.5585	24.1628	24.3368	24.3952	24.3953	24.0622	24.6124	24.4054	24.0092	0.928726	0.366573	No
Evi5	23.9554	23.603	23.879	23.6771	23.5299	23.3588	23.7906	23.4232	23.4416	23.6442	23.4476	23.3031	0.895771	0.199967	No
Ewsr1	27.6887	27.2509	27.3481	27.3765	27.3972	27.7905	27.3815	27.6381	27.5747	27.6622	27.7029	27.3995	1.06033	0.433732	No
Exoc1	24.7712	24.3044	24.6987	24.449	24.3499	24.8889	24.8251	24.53	24.9358	24.6807	24.5948	24.5713	1.08117	0.363514	No
Exoc2	25.1912	25.0141	25.4398	24.9793	24.8832	25.0253	25.1262	24.8981	25.2013	24.9172	25.1035	25.1697	0.986587	0.844753	No
Exoc3	25.857	25.6875	25.8661	25.6407	25.6052	25.7678	25.5797	25.7572	25.6355	25.8556	25.7309	25.7448	0.986186	0.745374	No
Exoc4	26.6861	26.9101	27.1731	26.8504	26.5004	26.7242	26.7535	26.7019	26.7502	26.898	26.7987	26.7672	0.980021	0.770947	No
Exoc5	22.4068	23.5965	24.1924	23.2616	23.2805	22.9365	23.7584	23.5725	23.6953	23.4821	23.6219	23.9523	1.32077	0.146319	No
Exoc7	24.6884	24.2419	25.158	24.482	24.3899	25.1441	24.5046	24.2233	25.0575	24.4179	24.4743	24.9112	0.94217	0.684446	No
Exoc8	24.4321	24.2251	24.7147	24.1005	23.7806	24.0358	24.1239	23.892	24.1316	24.012	24.2928	24.3868	0.949383	0.63271	No
Exosc1	26.6125	26.7976	26.4176	26.7064	26.545	26.9028	27.2499	26.7965	26.846	26.8694	26.9789	26.855	1.20496	0.0215053	Yes
Exosc10	28.127	27.8852	28.2366	28.0952	28.0121	28.105	27.9515	27.8433	28.0959	28.0581	28.0216	27.9715	0.941778	0.183949	No
Exosc2	26.2237	26.8533	26.2407	26.7568	26.5022	26.8781	26.5125	26.7698	26.9091	26.9078	26.3095	26.8131	1.09264	0.433139	No
Exosc3	27.279	27.5165	27.948	27.4722	27.2534	27.2278	27.2428	27.1834	27.1949	27.5598	27.1095	27.2318	0.873105	0.157996	No
Exosc4	26.5819	26.4266	26.3397	26.5208	26.2232	27.0591	26.6255	26.3577	26.3466	26.5679	26.4662	26.7939	1.00075	0.993884	No
Exosc5	26.6404	26.709	26.7077	26.3981	26.7272	26.5205	26.5845	26.4009	26.6451	26.4584	26.2435	26.3031	0.883989	0.058775	No
Exosc6	26.2137	26.1593	25.5456	25.8594	26.0613	26.2676	26.1937	26.2731	25.8207	26.251	26.1595	26.3045	1.10899	0.287179	No
Exosc7	27.5051	27.7857	28.2979	27.8248	27.6062	27.5092	27.6089	27.6378	27.6851	27.9317	27.6281	27.5041	0.940263	0.525798	No
Exosc8	26.4993	26.4514	26.8471	26.3718	26.3819	26.4255	26.2401	26.2797	26.3364	26.3526	26.3925	26.7223	0.927291	0.307698	No
Exosc9	26.9361	26.791	27.034	26.8974	26.6418	26.4017	26.8666	26.7291	26.854	26.7682	26.6544	26.8284	0.999865	0.998478	No
Eya3	24.0005	23.8358	23.7491	23.8277	23.7757	23.7262	23.7956	23.5114	23.2802	23.7627	23.5455	23.5317	0.842078	0.0170794	No
Ezh2	27.1276	27.0809	27.4912	27.1122	27.0611	27.3454	27.1548	27.0684	27.1996	27.2955	27.2088	27.3701	1.00915	0.877812	No
Ezr	29.8929	29.8442	30.0552	29.8169	29.8678	29.9571	30.0846	29.8853	29.9942	29.8188	29.8718	29.9251	1.01696	0.656494	No
F11r	25.5375	25.2532	25.6367	25.5354	25.0232	25.3242	26.0124	25.8293	25.8776	25.5079	25.4336	25.7163	1.2697	0.0246333	Yes
Fabp3	29.9657	29.7847	29.8522	29.6457	29.835	29.9034	29.9333	29.8963	30.179	29.9997	29.9197	30.2615	1.14904	0.0258798	Yes
Fabp5	28.2516	27.6848	28.296	27.896	27.6308	28.0062	28.3738	28.0598	28.2514	28.3003	28.2904	28.2446	1.22474	0.0370247	Yes
Fads1	25.8278	25.5913	26.3567	25.7465	25.5003	26.006	25.8288	25.8129	26.0652	25.8945	25.6775	26.3685	1.07409	0.536737	No
Fads2	24.9044	24.9886	25.7294	24.9204	25.0292	25.5337	25.3302	25.4096	25.6449	24.9428	25.6135	25.4395	1.15865	0.260222	No
Faf1	27.7191	27.4699	27.9824	27.5138	27.5295	27.5137	27.4112	27.4639	27.6428	27.6391	27.5467	27.6308	0.955505	0.483249	No
Faf2	25.0825	24.9196	24.9806	25.0787	25.041	25.4786	25.286	25.2898	25.5385	25.0623	25.06	24.858	1.06113	0.513053	No
Fam107b	24.8262	24.8927	25.1166	25.0235	24.493	25.1661	24.6567	24.5997	25.0576	24.9144	24.8572	25.3039	0.985256	0.886379	No
Fam114a2	26.6468	26.5277	27.0461	26.5388	26.3223	26.766	26.6081	26.6618	26.9121	26.8022	26.7734	26.7766	1.08252	0.322608	No
Fam118b	20.9149	22.4261	21.9983	22.69	21.4091	21.9648	21.8942	22.0029	22.1263	21.5075	21.6915	22.2217	1.00473	0.981608	No
FAM120A	26.7161	26.5007	26.631	26.6606	26.8889	26.5809	26.5325	26.6487	26.4538	26.5875	26.5003	26.4239	0.90841	0.0558213	No
Fam129a	24.6959	24.7642	26.0662	25.0518	24.8261	24.8081	25.0915	24.8989	25.1397	25.1488	25.1241	25.0417	1.02721	0.860848	No
Fam129b	26.6417	26.693	26.8075	26.8322	26.5094	26.5288	26.8471	26.9148	26.9373	26.9378	26.7195	26.7883	1.13972	0.0175011	Yes
Fam136a	27.7962	27.8592	26.8688	27.8339	27.6079	27.6183	27.9071	28.0056	27.6846	27.8649	27.7745	27.249	1.10975	0.441548	No
Fam160b1	24.3492	24.1615	24.3572	24.3853	23.8817	24.1327	23.9108	23.7464	23.6141	23.6906	24.1053	24.0252	0.777814	0.00911029	No
Fam168a	21.9257	22.1472	21.3735	22.0926	22.3693	22.0416	22.6467	22.5425	22.6723	22.543	22.2562	22.4895	1.44731	0.00525529	Yes
Fam169a	25.8611	25.7793	25.6114	25.8516	26.0891	26.1031	26.0143	26.1628	26.0973	25.8285	25.9161	25.8333	1.06645	0.354066	No
Fam192a	26.8668	26.6966	27.3968	26.8344	26.4336	26.9473	26.477	26.5782	26.9371	26.8868	26.5372	27.0021	0.916254	0.449322	No
Fam206a	23.7444	24.1284	24.7229	24.1128	24.133	24.1343	24.1677	23.9655	23.9035	23.8481	24.0703	24.4699	0.938375	0.574882	No
Fam207a	25.8571	25.8264	25.349	25.7082	25.6048	25.7243	25.712	25.8682	25.6966	25.9244	25.67	25.6092	1.04859	0.466818	No
Fam208a	27.199	27.2256	27.3547	27.2564	27.0034	27.1492	27.2546	27.3238	27.4297	27.4525	27.3275	27.3979	1.12216	0.0152797	Yes
Fam21	26.0526	26.3361	26.7128	26.4543	26.0657	25.9027	26.1904	26.3201	26.2021	26.0204	26.26	26.0907	0.950379	0.588206	No
Fam213b	23.6224	23.0215	22.2841	23.1215	23.2656	23.0373	23.6483	23.4184	22.8286	22.9737	23.074	23.3676	1.11708	0.483611	No
Fam3c	24.0888	23.8417	24.5094	24.1963	23.8762	23.8102	24.6482	24.4974	24.4727	24.234	24.0959	24.0836	1.21829	0.0794927	No
Fam45a	24.5906	24.6934	24.7181	24.9928	24.5022	24.1424	24.5495	24.9568	24.2552	24.8328	24.5893	24.192	0.969978	0.799974	No
Fam49b	28.0449	27.988	28.3668	27.9111	27.3683	28.188	27.8485	27.6149	27.7671	28.0012	27.8447	28.2715	0.94179	0.613939	No
Fam50a	29.0351	28.8373	28.3514	28.7492	28.9818	29.1122	29.0517	28.8013	29.206	28.8307	29.0708	28.958	1.10335	0.296599	No
Fam60a	23.3847	24.9407	24.689	23.5518	24.5978	24.4519	24.2386	25.0573	24.8374	25.0436	25.094	24.5325	1.44518	0.105048	No
Fam63a	23.9542	23.7645	23.7694	24.3196	23.7369	23.8569	23.7522	23.9809	24.0145	23.7455	24.0732	24.0799	1.02868	0.717578	No
Fam83d	24.5557	24.2549	24.4616	24.1645	24.1187	24.0656	24.2868	24.2401	24.0599	23.9112	23.9598	24.3017	0.905256	0.20847	No
Fam96b	24.9677	24.8567	24.1793	24.7656	24.6846	24.6722	23.1891	24.8403	24.4766	24.8708	25.2087	25.1997	0.961387	0.866056	No
Fam98a	26.7744	26.7036	27.0589	26.9805	26.6903	26.5766	26.74	26.6651	26.9648	27.0748	26.6057	26.8707	1.01591	0.834059	No
Fam98b	27.0269	27.3498	27.9162	27.2977	27.2661	26.9686	27.231	27.2241	27.0626	27.129	27.0841	27.2531	0.90737	0.345379	No
Fancd2	25.2486	25.9941	25.8339	25.8735	25.1612	25.1323	25.6484	25.3957	25.2854	25.4019	25.4814	25.5255	0.94332	0.633023	No
Fanci	26.561	26.6487	27.2301	26.6738	26.3989	26.7681	26.6569	26.7335	26.644	26.6031	26.8039	26.811	0.996751	0.969705	No
Far1	27.0814	26.9616	27.493	27.1141	26.6808	26.6092	26.857	26.5831	27.0029	27.0124	26.6064	26.8162	0.884528	0.270671	No
Fars2	21.3849	23.7143	23.7108	23.7912	23.3842	23.2545	23.4308	23.6025	23.5627	23.4656	23.7508	23.5727	1.28124	0.365631	No
Farsa	29.7713	29.9278	29.6756	29.7776	29.8714	29.7431	29.8748	30.1791	30.082	29.9923	30.0301	29.842	1.15316	0.00905126	Yes
Farsb	30.0621	30.2175	30.2083	30.2082	30.1183	29.8355	30.1513	30.3416	30.2799	30.2629	30.1826	30.2294	1.09654	0.0730661	No
Fasn	32.4601	32.3493	32.2927	32.4374	32.3758	32.3396	32.4715	32.4426	32.4044	32.5346	32.3831	32.244	1.02635	0.450256	No
Fastkd2	23.6819	24.3516	24.4125	24.35	24.3279	24.0197	24.3658	24.1255	24.0621	24.215	24.0803	24.2523	0.995096	0.956167	No
Fbl	30.3992	30.0695	30.5636	30.2718	30.4333	30.2675	29.9962	30.3934	30.2921	30.4154	30.2417	30.203	0.947916	0.427497	No
Fblim1	28.2131	28.1465	27.6342	27.8892	27.8881	27.7056	27.4851	27.8938	27.3793	27.7899	28.164	27.3193	0.846243	0.175039	No
Fbxl19	25.2034	25.1695	25.5486	24.8987	24.7187	25.0122	25.5255	24.989	25.3694	25.359	25.1906	25.3239	1.14954	0.178137	No
Fbxo15	25.9867	25.9118	26.4723	25.8267	25.6269	25.7322	26.1703	25.8892	25.809	25.9289	25.4253	26.1918	0.983703	0.889633	No
Fbxo2	23.2933	23.0726	23.4681	21.4649	21.8843	23.9232	22.6129	22.7854	23.0876	22.3685	22.0906	23.5413	0.930873	0.821492	No
Fbxo22	27.1721	27.1115	26.9852	27.2896	26.8682	27.0681	27.2123	27.0183	26.9581	27.177	26.8764	26.8158	0.950806	0.429592	No
Fbxo28	22.2975	22.1699	22.8029	22.1555	22.2885	22.3506	22.4671	22.4659	22.1669	22.5469	22.1308	22.4953	1.02434	0.781608	No
Fbxo30	26.3275	26.2976	26.5141	26.244	26.0683	26.6188	25.9669	25.9754	26.4678	26.3943	26.3897	26.5371	0.96158	0.67376	No
Fbxo42	23.289	22.4923	23.3116	22.8974	23.0859	23.094	22.8793	22.7901	23.3672	23.1442	23.0233	23.1178	1.01768	0.869188	No
Fbxo5	23.9516	24.1657	24.2855	24.6826	23.8537	23.8296	24.2048	24.4134	24.0863	24.6082	24.0184	23.9968	1.06673	0.586699	No
Fbxw11	24.4079	24.3736	24.5907	23.9948	24.0773	24.7116	24.0599	23.9612	24.1289	24.3649	24.2016	23.978	0.844646	0.0907949	No
Fcf1	26.0331	25.7676	25.8731	26.2656	25.8255	25.7701	25.8534	25.8001	26.444	25.9349	25.9151	25.8065	1.02562	0.780267	No
Fcho2	24.7119	24.6249	25.5273	24.7938	24.3865	24.9728	25.1993	25.1614	25.2562	24.9715	25.1923	24.9948	1.22521	0.108469	No
Fdft1	24.91	25.0879	24.5857	25.0529	24.7506	25.1192	25.1637	25.3101	25.1558	25.1117	24.8635	24.8472	1.11543	0.19888	No
Fdps	29.9171	29.9993	29.9138	29.8668	30.253	30.0392	30.2373	30.068	30.1002	30.0069	30.1755	29.9886	1.0702	0.188261	No
Fdx1	24.1936	24.5352	24.6474	24.4757	22.5831	21.1919	24.3005	24.5391	24.41	24.3259	24.2329	24.1129	1.64234	0.244061	No
Fdxr	24.1018	24.7466	24.3103	24.62	24.3348	24.5803	24.4109	24.938	24.2255	24.5195	24.5074	24.611	1.06173	0.544144	No
Fen1	28.8419	28.6425	28.643	28.7498	28.5084	28.3303	28.7688	28.8067	28.7754	28.8078	28.7767	28.589	1.0979	0.127857	No
Fermt2	27.5865	27.3513	27.1302	27.4835	27.5387	27.4234	27.4948	27.3186	27.4455	27.4618	27.2782	27.1998	0.964258	0.538829	No
Fgd1	27.2459	27.142	27.3352	27.3361	27.1329	27.389	27.3714	27.4122	27.3038	27.1634	27.3446	27.4424	1.05418	0.232318	No
Fgf4	24.4691	24.16	23.9252	23.9032	23.9696	23.9861	23.7237	24.1288	23.3087	23.976	23.8158	23.6047	0.807054	0.0616529	No
Fgf8;Fgf17	24.9116	24.8062	24.4209	24.8936	24.8266	24.7702	24.3628	24.4287	23.8029	24.5466	24.5189	24.2948	0.73421	0.00748579	No
Fgfr1op	24.908	24.9938	25.96	24.5023	24.7399	25.3094	24.6874	24.906	24.957	24.8683	25.1732	25.3549	0.947512	0.742751	No
Fh	30.5862	30.6676	30.8012	30.5914	30.4283	30.4517	30.7568	30.6029	30.6867	30.5601	30.6538	30.7773	1.06083	0.227927	No
Fhl1	28.5199	28.1995	27.7482	28.3063	28.3432	28.4584	28.8177	28.4946	28.4793	28.3176	28.4944	28.3249	1.16918	0.125579	No
Fignl1	24.6669	23.9399	24.2637	24.4081	23.8953	24.4839	24.019	24.2075	24.5925	24.3138	24.2161	24.0928	0.975342	0.814854	No
Fip1l1	27.5903	27.3791	27.7298	27.4821	27.2231	27.4951	27.4666	27.3689	27.6501	27.5559	27.6828	27.6649	1.0582	0.373496	No
Fis1	24.8797	24.4434	24.548	24.9461	25.1026	24.7076	24.961	24.9376	24.6656	24.9446	24.9189	24.376	1.02059	0.83834	No
Fiz1	24.6927	24.5892	24.796	24.5591	24.7009	24.4061	24.3716	24.4815	24.3276	24.1707	24.3811	24.694	0.858801	0.0354621	No
Fkbp11	24.5472	24.0413	23.0113	23.973	24.2198	23.5577	23.8104	24.3365	23.9434	23.2532	24.0805	24.1957	1.03161	0.871163	No
Fkbp15	23.6552	23.5466	23.8828	23.3448	23.3015	22.8838	23.0612	23.1571	23.4608	23.2696	23.7048	23.409	0.938204	0.598614	No
Fkbp1a	28.7658	29.2878	28.8355	28.7936	28.8368	28.2584	29.0479	29.1914	28.7227	28.857	28.9738	28.7392	1.09103	0.430905	No
Fkbp2	27.9635	27.6357	28.4922	27.8707	27.986	28.2283	27.6944	27.6814	28.3155	27.684	28.1418	27.8281	0.90845	0.419653	No
Fkbp3	30.05	29.8515	29.3935	30.1209	29.9278	29.6603	29.9107	29.8178	29.6822	30.0036	29.9764	29.1871	0.951946	0.678093	No
Fkbp4	33.7214	33.4004	32.734	33.5966	33.7321	33.2232	33.6875	33.67	33.3379	33.5172	33.5215	33.0621	1.0459	0.730618	No
Fkbp5	27.7671	27.7979	27.6757	27.8266	27.7962	27.9834	27.6191	27.5754	27.975	27.7756	27.8199	27.9131	0.980689	0.720791	No
Fkbp6	24.4701	24.4452	25.2947	24.5695	24.3968	24.5177	24.2952	24.6597	24.7504	24.44	25.0301	25.0281	1.06062	0.655537	No
Fkbp8	26.5176	27.0059	27.7546	26.804	26.7456	26.684	26.822	26.7653	26.6188	26.6911	27.0227	26.4906	0.880547	0.366987	No
Fkbp9	25.8453	26.0238	26.0466	25.9503	26.0666	26.14	26.0363	25.8939	26.0144	25.6603	25.4769	26.1101	0.90325	0.208332	No
Flcn	23.3177	23.1188	23.7643	23.2036	23.0733	23.2855	23.229	23.1823	23.4343	23.175	23.3981	23.3133	0.996395	0.963554	No
Flii	24.7185	24.8327	25.2501	24.8169	25.2291	25.2814	24.906	25.1949	25.2468	25.1476	25.1051	25.0957	1.06775	0.432528	No
Flna	33.0611	33.0205	32.8735	33.0445	32.9345	32.7497	32.7552	32.7483	32.4959	32.7985	32.8513	32.5894	0.846238	0.00860806	No
Flnb	31.5204	31.4908	31.4081	31.6306	31.3593	31.2363	31.7124	31.6038	31.4041	31.4778	31.4457	31.3213	1.03761	0.523454	No
Flot2	23.8293	23.929	24.3281	24.0787	23.8197	23.7384	23.4851	23.8301	23.9039	23.8396	24.1704	23.8953	0.933161	0.447197	No
Fmr1	28.463	28.5133	28.7277	28.4536	28.5345	28.3543	28.3535	28.3026	28.5006	28.4548	28.5122	28.3939	0.940735	0.180931	No
Fn1	30.1369	30.0543	30.9613	29.9739	30.0715	30.8019	30.1511	29.9738	30.89	30.0007	30.1912	30.7317	0.992945	0.966513	No
Fn3krp	23.0971	23.2814	22.6647	23.7323	23.4937	23.3477	23.6885	23.4452	23.2533	23.3897	23.5162	23.0419	1.08646	0.508707	No
Fnbp1	24.6522	24.7075	24.7822	24.7124	24.5882	24.604	24.8035	24.9771	24.9176	24.5295	24.8803	24.7035	1.09238	0.112613	No
Fnbp1l	25.0444	24.567	24.7035	24.4959	24.7079	24.657	24.509	24.6034	24.1565	24.4447	24.4514	24.3097	0.821602	0.0183113	No
Fnbp4	25.5877	25.3958	24.8172	25.6626	25.6463	25.407	25.6308	25.8594	25.6503	25.5457	25.5732	25.4469	1.14732	0.190606	No
Fnta	25.056	25.5767	26.3525	25.9709	25.5552	24.7725	25.4702	25.6847	25.4136	25.7886	25.8038	25.7616	1.07657	0.674368	No
Fntb	25.5667	25.881	25.6922	25.7546	25.5703	25.646	25.6744	25.672	26.0642	25.7032	25.6895	25.7101	1.0476	0.418837	No
Focad	23.6434	23.6183	23.6309	23.6766	23.6064	23.9121	24.0466	23.4571	23.9824	23.9836	23.3531	23.7124	1.05308	0.578967	No
Folr1	26.1948	26.4442	26.0825	26.3759	26.3188	26.6044	25.9054	26.1887	25.7279	26.1628	25.9582	25.9593	0.782938	0.00637793	No
Foxo1	22.2791	23.1559	22.9883	22.8639	22.2456	22.4172	23.3129	23.3507	23.2821	23.4767	23.2085	23.6087	1.6414	0.00188224	Yes
Foxp4	24.1229	24.2353	24.2681	24.3522	24.1479	24.3577	23.6603	24.0716	24.0816	24.1519	24.3684	22.5851	0.74353	0.140696	No
Fpgs	24.5164	24.6438	24.4717	24.409	24.4362	24.6195	24.7512	24.9535	24.8808	24.5858	25.0304	24.5129	1.20554	0.015846	Yes
Frg1	27.0944	26.9127	27.4009	26.8162	26.9384	26.9917	27.0925	26.9271	26.9577	27.0427	26.9004	26.9313	0.965647	0.584805	No
FRRS1	24.2467	24.5547	24.4643	24.7543	21.8595	23.966	24.8383	24.3857	24.351	24.688	24.6745	24.7236	1.55393	0.182935	No
Fryl	23.474	23.4581	23.9888	23.5225	23.6556	23.4134	24.3021	23.0019	23.3569	23.9252	23.7615	23.9121	1.09019	0.562285	No
Fscn1	29.9627	29.7741	29.6874	29.9271	30.1652	29.8467	30.1074	30.2611	29.8497	30.0719	29.9487	29.7973	1.08086	0.280194	No
Fstl1	24.1534	24.5066	24.1609	24.3275	23.8049	24.4887	23.7347	23.4747	23.872	23.9446	23.7677	23.7923	0.718962	0.00354552	No
Fth1	24.6286	22.6996	24.4307	24.7818	24.0824	24.1676	25.1534	24.8901	24.8027	24.2204	24.5766	24.1363	1.41237	0.180968	No
Ftl1;Ftl2	25.0338	25.0299	25.8776	25.0038	25.1729	26.148	25.8623	25.5997	26.8238	25.2575	25.599	26.3298	1.4483	0.116229	No
Fto	26.2153	26.4728	26.7062	26.2838	25.9394	26.238	26.2316	26.2642	26.4422	26.0707	26.2232	26.4817	0.983757	0.851243	No
Ftsj1	24.6285	23.8961	22.3789	24.7826	24.1865	24.6063	24.2299	24.4717	24.511	23.8709	24.765	24.8821	1.2971	0.364619	No
Ftsj3	28.9998	29.1034	29.3975	29.0166	29.0572	29.1253	29.1335	29.0432	29.1879	29.2317	29.2198	29.2695	1.04556	0.368105	No
Fubp1	30.4949	30.3563	29.9418	30.5384	30.4056	30.4551	30.4572	30.3406	30.4484	30.4351	30.4145	30.3974	1.0354	0.59087	No
Fubp3	30.5788	30.4015	30.3656	30.4968	30.5053	30.2765	30.5835	30.5785	30.5195	30.5436	30.6885	30.3429	1.07574	0.13398	No
Fuk	23.3576	23.2041	23.9664	22.884	22.8311	23.5852	22.8032	22.9687	22.8256	23.118	23.0227	22.8316	0.770347	0.0676591	No
Fundc2	25.6832	25.7688	26.1145	25.7009	25.6175	25.2206	25.9121	25.8772	21.4959	25.6437	25.6322	25.9672	0.661499	0.433239	No
Fus	30.9962	30.7166	30.0447	30.8716	30.6527	30.8343	30.7972	30.6934	30.7984	30.8272	30.8606	30.4591	1.03765	0.729796	No
Fxn	26.645	26.3172	26.631	26.2932	26.099	26.3554	26.4517	26.435	26.6529	26.5066	26.454	26.5879	1.09016	0.212356	No
Fxr1	30.5339	30.3925	30.1958	30.591	30.4073	30.2604	30.4698	30.3598	30.4014	30.5103	30.5059	30.2805	1.01711	0.742251	No
Fxr2	27.6123	27.56	27.9878	27.6624	27.8187	27.77	27.742	27.75	27.7797	27.673	27.7133	27.672	0.990644	0.842462	No
Fyttd1	24.9422	25.5457	26.2357	25.3953	24.8343	24.9991	25.8541	25.9965	25.8786	25.9013	25.646	25.961	1.46157	0.0320761	Yes
G3bp1	31.4993	31.3053	31.1785	31.5142	31.2893	31.1627	31.5388	31.5735	31.4804	31.6697	31.4753	31.2151	1.12293	0.0870093	No
G3bp2	30.6522	30.243	29.7707	30.5351	30.5042	29.9811	30.4624	30.5271	30.182	30.4767	30.3001	29.9119	1.02028	0.868871	No
G6pdx	29.432	29.1589	29.0488	29.2059	29.2112	29.1293	29.5723	29.3717	29.4657	29.3911	29.4031	29.4728	1.1879	0.00219554	Yes
Gaa	24.3564	24.2945	25.0463	24.4036	24.5485	24.7981	24.3667	24.1215	24.3662	24.2806	24.2116	24.8723	0.867683	0.231664	No
Gab1	25.2069	24.9228	24.7394	25.1017	24.818	25.0215	26.3275	26.4615	26.0689	26.137	26.1871	25.6316	2.24578	6.52921e-06	Yes
Gabarapl2	26.7982	26.7988	26.7546	26.6513	26.6686	26.6782	26.9548	27.2356	26.8014	27.0855	26.9964	26.8502	1.19945	0.00389742	Yes
Gabpa	27.5133	27.2347	27.2696	27.187	27.1088	27.4439	27.4536	27.1089	27.326	27.2781	27.2739	27.2947	0.997453	0.963221	No
Gabpb2	24.3292	24.5068	24.4254	24.4631	24.2788	24.0335	24.2304	24.3407	24.178	24.4663	24.3654	24.0664	0.955978	0.494811	No
Gadd45gip1	25.3595	25.1487	24.276	24.9546	25.0887	24.1288	25.2596	24.9639	25.2184	24.7069	24.7439	24.7989	1.08865	0.602225	No
Gak	25.3671	25.986	26.0772	25.982	25.5221	25.7271	25.7788	25.7414	25.7352	25.9399	25.6381	25.9131	1.00986	0.912886	No
Galk1	28.1797	28.0812	28.6034	28.1665	28.0358	27.9197	28.5804	28.065	28.3586	28.421	28.1874	27.7781	1.04779	0.665381	No
Galm	24.5576	24.657	24.7342	24.3359	24.5459	24.828	24.5478	24.5198	24.743	22.066	24.4811	24.8152	0.750388	0.363339	No
Galnt1	23.2604	23.5431	24.4819	23.7717	23.1766	23.3439	23.7155	23.5163	23.8275	23.7521	23.3843	23.7949	1.04886	0.750022	No
Galnt2	23.6423	24.4425	25.5304	23.9665	23.9071	24.9779	24.2399	23.5156	24.2083	23.7109	24.2951	24.2862	0.774614	0.285251	No
Ganab	29.4132	29.3797	29.4125	29.4369	29.5764	29.1561	29.2749	29.2395	28.9884	29.2717	29.2125	29.0848	0.860248	0.0140459	No
Gap43	24.0939	23.953	24.0927	24.0339	24.1203	23.1497	22.3071	23.0554	22.3764	23.0341	23.4573	22.5084	0.460893	0.000970252	No
Gapdh	36.6213	36.4556	36.772	36.6363	36.6803	36.5847	36.407	36.1946	36.5628	36.5011	36.5355	36.4773	0.883541	0.0281495	No
Gapvd1	26.679	26.6529	26.8235	26.7037	26.6151	26.768	26.5986	26.3497	26.6699	26.5642	26.5117	26.7869	0.915826	0.0916251	No
Gar1	28.7369	28.5626	29.3577	28.6981	28.4746	28.9954	28.5301	28.771	28.8384	28.5694	28.8193	28.9132	0.956617	0.672024	No
Gars	31.1716	30.96	30.9905	31.1585	31.0898	30.8723	31.0666	30.9058	30.9745	31.1292	31.0389	30.8963	0.973597	0.5447	No
Gart	32.0029	31.814	31.8222	31.9377	32.0073	31.8653	32.306	32.195	32.1317	32.0972	32.0562	32.0118	1.16858	0.00240834	Yes
Gatad2a	27.757	27.6703	27.8413	27.6651	27.6312	27.7368	27.8269	27.7017	27.7721	27.7281	27.5904	27.6495	0.996188	0.908491	No
Gatad2b	27.5735	27.3495	27.274	27.3903	27.4398	27.2932	27.3316	27.4101	27.2435	27.4528	27.4372	27.3593	0.990118	0.800142	No
Gatsl3	24.3092	24.8655	22.6392	22.8082	24.1733	24.807	25.9619	25.3364	25.2215	25.7811	24.8592	25.1216	2.72559	0.00752464	Yes
Gba	23.5559	23.4148	23.7246	23.4475	21.9986	23.6272	23.9219	23.6728	23.488	23.666	23.3106	23.9942	1.30209	0.208937	No
Gbf1	25.9257	25.9741	26.2398	25.9222	25.8081	25.7263	26.0231	26.0784	26.0362	26.0463	25.9984	25.9604	1.06519	0.244204	No
Gcat	26.9342	26.7594	26.5145	26.6827	26.8243	26.7948	26.8464	26.8566	26.6799	26.6366	26.6495	26.3434	0.94415	0.407383	No
Gcc2	27.1205	27.2062	27.5144	26.6074	26.697	26.7811	27.0373	27.2198	26.8815	26.7551	26.6292	27.0981	0.965318	0.769946	No
Gcdh	23.8788	23.9088	22.5527	24.2199	22.306	23.6576	24.1405	24.109	24.4111	24.2331	24.0323	24.1145	1.68502	0.0446342	Yes
Gcfc2	23.1903	23.7067	23.4048	23.682	23.4189	23.5378	24.0122	23.2644	21.7582	23.7038	22.8839	24.3377	0.892931	0.681483	No
Gclc	26.3811	26.559	26.7984	26.3947	26.1922	26.2947	26.5381	26.6362	26.5518	26.6481	26.6483	26.5635	1.11804	0.104556	No
Gclm	26.2449	26.4678	26.4089	27.0675	26.5926	26.2593	26.6632	26.6078	26.7436	26.4278	26.6176	26.8001	1.09924	0.335519	No
Gcn1l1	30.5968	30.4647	30.7243	30.4877	30.5073	30.4201	30.4475	30.3714	30.4966	30.4556	30.4169	30.3973	0.931353	0.0609006	No
Gcsh	27.9198	27.565	28.7572	27.9049	27.4764	28.3762	27.3858	27.5362	27.9383	28.0558	28.0119	27.2231	0.807721	0.240339	No
Gdf3	29.2646	29.2739	28.5857	29.2227	29.3723	28.9838	28.9229	28.952	28.3419	29.1234	28.7903	28.3937	0.777462	0.0658576	No
Gdi1	28.0533	28.1727	28.7731	28.2216	27.9914	28.2186	27.9544	27.961	28.316	28.0754	28.1229	28.4151	0.934538	0.492455	No
Gdi2	32.7781	32.5925	32.7159	32.7751	32.6607	32.5618	32.6869	32.6537	32.6003	32.7585	32.7566	32.5035	0.985716	0.712362	No
Gemin2	25.8543	25.8402	26.4059	26.3838	25.9053	26.461	26.3619	26.0798	26.3519	26.0609	26.0309	25.9266	0.995589	0.965522	No
Gemin4	27.7517	27.758	27.4249	27.6773	27.5879	27.4459	27.94	27.8069	27.6617	27.811	27.7215	27.6069	1.10986	0.0808241	No
Gemin5	28.9448	28.9321	28.8297	28.7461	28.933	28.6583	28.896	29.0296	29.0709	28.9505	28.8669	28.8477	1.07394	0.121661	No
Gemin6	25.6711	25.9084	25.8845	26.1009	26.4264	25.4579	26.0706	26.2359	25.6615	26.0245	26.0854	25.968	1.07139	0.543071	No
Get4	26.9038	26.6749	26.5655	26.8357	26.5493	26.2471	27.3924	26.3441	26.7558	26.6588	26.5796	26.5507	1.06009	0.641588	No
Gfer	26.0137	26.0774	25.8539	25.9099	25.5427	25.9695	26.1802	26.1546	26.1606	26.0429	25.7823	25.8223	1.09376	0.251525	No
Gfm1	28.5153	28.4115	28.5675	28.3386	28.353	28.2995	28.3951	28.3468	28.3432	28.5022	28.4381	28.4292	0.996433	0.919748	No
Gfpt1	25.9212	25.9775	25.9429	25.8648	25.4744	25.7751	25.6348	25.4099	25.6711	25.6587	25.6681	25.6711	0.866324	0.0385381	No
Gfpt2	29.4733	29.4509	29.7748	29.7091	29.3981	29.5028	29.4455	29.2874	29.531	29.4912	29.4604	29.5226	0.93617	0.217306	No
Gga2	27.5412	27.0442	27.9217	27.3397	27.1781	27.4062	27.4302	27.3234	27.7052	27.3975	27.5073	27.4963	1.05078	0.611368	No
Gga3	26.3658	26.3469	26.5638	26.3881	26.2867	26.2155	26.2702	26.3134	26.5439	26.472	26.37	26.4166	1.02565	0.576538	No
Ggct	25.4087	25.4953	25.3539	25.3573	25.3355	25.5409	25.4711	25.2706	25.7906	25.8014	25.1482	25.3105	1.03535	0.679736	No
Ggps1	22.5914	23.5118	24.0331	22.9671	23.474	22.677	23.5358	23.5537	23.7369	23.4463	23.6921	23.8555	1.34504	0.100719	No
Gid8	26.1359	26.1313	26.0571	26.298	25.9415	26.0566	25.9791	26.3749	26.2363	26.1959	26.1681	26.1133	1.05301	0.326621	No
Gigyf1	24.0036	24.2288	25.1007	24.2149	23.9697	24.7586	23.9964	24.648	24.8072	24.3254	24.2696	24.3272	1.01135	0.942249	No
Gigyf2	27.605	27.5616	27.7441	27.4301	27.2736	27.3936	27.658	27.5613	27.4802	27.5115	27.6075	27.5459	1.04202	0.438605	No
Gins1	24.9926	24.8356	24.8779	24.7444	25.008	24.7261	24.6646	24.8999	24.9125	24.5055	24.567	24.8973	0.918297	0.201129	No
Gins2	26.0042	26.0645	26.5171	26.1122	26.2374	26.1284	26.0877	26.1486	26.2543	26.281	26.1642	26.0914	0.99579	0.942225	No
Gins3	25.2622	25.2937	25.259	25.1271	24.9958	25.3121	25.084	25.2531	25.0285	25.0684	24.951	25.0676	0.91202	0.0663352	No
Gins4	26.1019	25.7703	25.8938	25.745	25.6763	26.0163	25.9302	26.0347	25.9717	25.7746	26.0359	26.1384	1.08195	0.208869	No
Gipc1	24.2338	23.9796	23.4068	24.1013	24.3705	24.3761	23.2385	23.9494	24.4175	23.704	23.8806	24.1206	0.874833	0.401336	No
Git1	26.0464	26.1185	25.8136	25.9133	25.9227	25.96	26.1653	26.0833	26.3655	26.1551	25.9157	26.246	1.14293	0.0293291	Yes
Gja1	24.1841	24.168	23.4303	24.0927	23.523	23.9953	24.1358	24.2194	23.7814	23.6441	23.9446	23.4913	0.97976	0.872441	No
Gk	26.7512	26.8855	27.2693	26.8574	26.8861	27.1182	26.72	26.7996	27.1006	26.7599	26.9141	27.0524	0.952497	0.506175	No
Gla	25.3775	25.3306	25.9285	25.5857	24.9253	25.4482	25.5672	25.2631	25.3362	25.4948	25.5551	24.9132	0.947589	0.654196	No
Glb1	24.2609	24.5385	25.1934	24.5243	24.5298	25.0317	24.4176	24.3476	24.8116	24.5342	24.4659	24.7909	0.921155	0.490302	No
Gldc	28.7607	28.7848	28.6497	28.7386	28.7994	28.8302	29.2662	29.1312	29.4201	29.2697	29.1271	29.0633	1.36831	1.75237e-05	Yes
Gle1	24.6944	24.5017	24.7635	24.3368	24.3415	24.6147	24.1784	24.2712	24.5424	24.6261	24.5496	24.6518	0.951176	0.521807	No
Glg1	28.3341	28.2442	28.4978	28.3303	28.3463	28.4654	28.1344	28.1366	28.2202	28.2148	28.1216	28.2152	0.873054	0.00107754	No
Glmn	24.9593	25.0373	25.4139	25.1027	24.9094	24.752	25.1381	25.156	25.316	25.4092	25.1446	25.1258	1.13749	0.101991	No
Glo1	31.2137	31.17	31.3963	31.2569	31.0829	31.3186	30.9673	31.016	31.1542	31.2192	31.2318	31.2261	0.930474	0.14331	No
Glod4	29.0843	28.862	28.955	28.9988	28.8337	28.888	28.9916	29.1189	29.1672	29.1659	28.9852	28.9738	1.09439	0.0372317	Yes
Glrx3	32.1359	31.8907	31.9753	32.1118	31.9021	31.9781	32.2322	31.9955	31.898	32.0324	31.7879	31.6975	0.960319	0.523491	No
Glrx5	25.5052	25.8464	26.6497	26.5333	25.5867	25.5943	25.6227	25.7865	25.9936	26.261	26.3751	26.024	1.04095	0.812389	No
Gls	26.4677	26.2809	26.461	26.3027	26.2647	26.2418	26.4349	26.2771	26.4032	26.2392	26.1553	26.085	0.952192	0.332207	No
Gltp	25.8836	25.9775	26.0238	25.9	25.9875	26.3772	25.9912	26.2471	26.1141	25.9501	25.9157	25.8916	0.995415	0.944291	No
Gltscr1l	25.7901	25.7659	25.8502	25.8144	25.2691	25.1444	25.1057	25.0498	25.8798	25.5853	25.2136	25.3593	0.846671	0.216141	No
Gltscr2	27.1264	26.6975	26.5664	26.6033	26.6543	26.8353	26.9662	26.9847	26.9306	26.8823	26.5444	26.6393	1.05508	0.512416	No
Glud1	30.551	30.4021	30.3791	30.5713	30.2133	30.369	30.74	30.5068	30.6108	30.4754	30.2618	30.3923	1.05963	0.358333	No
Glul	27.1763	27.1773	27.1553	27.2129	27.2065	26.6248	26.9023	27.2515	26.8386	27.0328	26.9504	26.8756	0.922117	0.322243	No
Glyr1	28.3259	28.1789	28.401	28.2089	27.9897	28.2421	28.1118	27.9959	28.1423	28.0633	28.1076	28.1489	0.914184	0.0636472	No
Gm10260;Rps18	32.5207	32.178	31.604	32.2628	32.4508	32.1808	32.4398	32.4787	32.1981	32.3565	32.0003	32.0845	1.04257	0.705445	No
Gm10324	24.0303	23.9907	23.7687	23.7046	24.5477	24.1765	23.8688	24.3056	23.8325	24.0042	23.9754	23.9558	0.968596	0.752608	No
Gm13139;Gm13251;Gm13248	24.3539	24.7567	24.2336	24.7777	24.305	24.0944	24.5774	24.8864	24.505	24.7863	24.431	24.3653	1.12635	0.256105	No
Gm13695;Gm13697;Cwc22	24.888	25.1178	25.6937	25.5735	24.895	24.9902	24.9896	24.7271	25.2262	25.0876	25.0671	24.908	0.875324	0.258249	No
Gm16286;Naa11	22.6123	23.9014	23.7055	24.0141	23.6424	23.7584	24.1235	23.3806	24.2372	23.9085	24.0203	23.7174	1.22454	0.254984	No
Gm17296	23.3185	23.7593	23.6996	23.727	21.3993	23.6021	23.7302	23.9058	23.7234	23.6991	23.5973	23.6092	1.37541	0.252637	No
Gm17669;Rpl29;Gm3550	26.3303	25.3423	25.3735	25.8525	26.5825	25.9969	25.2702	25.7544	25.6535	25.2172	25.6924	25.7435	0.780372	0.146449	No
Gm20390;Nme2	33.3081	33.1567	32.6994	33.3362	33.3715	32.9107	33.426	33.3262	33.1398	33.3399	33.3207	32.7618	1.06336	0.563851	No
Gm20425;Srprb	27.0474	27.185	26.6044	26.9852	27.1176	26.7813	27.2341	27.1532	27.0882	27.2165	26.9784	27.1648	1.13736	0.0864367	No
Gm20431;Ube2v1	27.1227	27.0603	26.4877	26.8409	26.8684	26.8596	26.6794	26.857	27.1647	26.7192	26.7742	26.7175	0.962857	0.650381	No
Gm20517;Med20	23.9858	24.4744	24.2893	24.5124	24.4741	24.3017	24.0994	24.5797	24.1133	23.8604	24.5864	24.6449	0.982417	0.873943	No
Gm20604;Gm28051	24.1319	24.39	25.6831	24.4675	23.0439	24.663	24.3222	24.088	24.637	24.528	24.4471	24.6929	1.03955	0.879411	No
Gm20671;Pisd	25.104	24.7916	24.6762	24.8947	24.916	24.8587	25.6487	25.2343	25.101	25.2629	25.1463	24.2759	1.17935	0.247682	No
Gm21411;Gm13051;Gm13151;Gm13150;Zfp534;Gm13225	25.326	25.3013	24.4186	25.3741	25.688	24.754	25.002	25.3699	24.569	25.307	25.3135	24.0889	0.869362	0.492386	No
Gm2a	24.8943	24.2784	24.2902	24.6227	24.8894	24.9638	25.062	24.9638	25.3419	24.7702	24.7196	25.162	1.27171	0.0547874	No
Gm364	24.8831	24.9724	22.4614	24.4598	25.0314	24.8059	24.9181	25.0535	25.2252	24.9186	24.7131	24.8521	1.42516	0.240481	No
Gm6710	25.5062	25.2308	25.0975	25.4594	25.5459	25.4771	25.3475	25.4334	25.5303	25.4601	25.2515	25.4111	1.01361	0.819358	No
Gm6871	24.1757	24.3337	21.9658	24.2329	24.2538	24.1669	24.6396	24.2622	24.1301	24.191	24.1472	24.3477	1.34863	0.290387	No
Gm7221	24.9445	25.0696	24.9156	24.5964	25.0389	25.0002	23.1193	24.5305	24.9568	24.8132	24.8125	24.9102	0.755874	0.202138	No
Gm9	26.5119	26.1708	26.143	26.2912	25.822	26.0287	26.3367	26.3042	26.0165	26.0376	26.1725	25.9884	0.987164	0.873136	No
Gm9774;Adrm1	27.238	27.4541	27.3611	27.5199	27.4913	27.0823	27.1764	26.9834	26.9846	27.0444	26.9568	27.1296	0.805556	0.00255395	No
Gmds	24.315	24.5578	22.9382	24.3371	24.0959	22.1519	24.4615	25.0088	25.0446	24.1451	24.403	25.253	1.98162	0.0457808	Yes
Gmeb1	24.214	23.9659	24.1651	23.7194	20.7944	21.7183	24.2475	23.9274	24.1809	24.0973	23.783	23.9986	1.92242	0.148483	No
Gmeb2	22.3674	22.9201	23.1997	20.7272	21.6319	22.75	22.696	22.9033	23.0499	22.8043	22.7196	22.8665	1.48853	0.164865	No
Gmfb	26.2588	26.1164	26.7871	25.9896	26.2334	26.6428	26.5923	26.4011	26.7468	26.5711	26.7205	26.1274	1.1396	0.260558	No
Gmfg	22.3297	23.1299	24.4725	23.527	23.748	24.1862	23.3217	23.4235	23.9812	23.6649	23.7585	24.0434	1.09683	0.699561	No
Gmnn	24.7354	25.2954	24.8328	24.9658	24.5132	24.0316	24.8655	24.9385	25.3921	25.2092	24.7071	25.0639	1.23144	0.167973	No
Gmppa	25.6221	25.4321	25.8836	25.4522	25.5136	25.9364	25.5385	25.573	25.4814	25.5914	25.3724	25.6346	0.927809	0.294019	No
Gmppb	25.8906	25.5935	25.2058	25.8973	25.5724	25.8814	25.5976	25.8072	25.884	25.9218	25.6813	25.7722	1.07465	0.41648	No
Gmpr2	24.6118	24.2421	23.8579	24.7298	24.401	24.4456	24.487	24.4275	24.2274	23.8685	24.5833	24.1981	0.94427	0.624621	No
Gmps	30.988	30.8299	30.8361	30.9999	31.04	30.6603	31.0638	31.0381	30.989	30.9752	30.9052	30.769	1.04562	0.40002	No
Gna11	26.7904	26.3108	26.916	26.5574	26.4572	26.428	26.5653	26.2732	26.6151	26.5385	26.3495	26.7158	0.954575	0.577669	No
Gna13	26.3397	26.1464	27.1108	26.4649	26.4693	27.2841	26.6248	26.4707	26.5356	26.4337	26.4227	26.7525	0.935691	0.629221	No
Gnai2	28.0232	28.1502	27.6156	28.0482	28.1815	27.8755	28.2221	28.1896	27.9683	28.1354	27.9743	27.846	1.05232	0.498924	No
Gnai3	24.9856	24.8951	24.3559	25.0969	25.1683	24.8334	25.7197	25.3223	24.6562	25.1201	24.8258	24.3598	1.08034	0.640966	No
Gnas	25.8159	25.7285	25.7992	25.5414	25.6503	25.7646	25.0323	25.0358	25.5271	25.3095	25.3884	25.254	0.727594	0.000492123	No
Gnb1	28.8309	29.0586	28.8763	28.9919	29.008	28.6622	28.9979	29.1007	29.0478	29.0303	28.5487	28.7435	1.00476	0.950147	No
Gnb2	24.5381	25.5205	26.2317	25.7915	25.8073	25.4182	25.5154	25.3766	25.2045	25.3857	25.3696	26.0788	0.957413	0.817136	No
Gnb2l1	32.7788	32.8491	32.6101	32.7864	32.6862	32.5687	32.7371	32.7251	32.7131	32.7694	32.7257	32.5467	0.992836	0.854766	No
Gng2	23.8855	24.1174	24.3753	24.5469	23.3565	24.1088	24.1801	24.7513	23.7536	24.1204	23.7558	24.0101	1.02111	0.89698	No
Gnl1	27.1175	27.0301	27.5797	26.826	27.0508	27.2382	26.8369	26.979	26.8803	26.9355	26.8701	27.1968	0.876221	0.133185	No
Gnl2	27.7474	27.6686	26.8231	27.74	27.5764	27.2665	27.8906	27.8905	27.6449	27.7155	27.6575	27.3679	1.16806	0.212187	No
Gnl3	29.8911	29.7641	29.5219	29.6962	29.8755	29.763	30.0296	29.8965	29.9237	29.9314	29.7225	29.8874	1.10691	0.0582485	No
Gnl3l	28.6419	28.6226	29.0409	28.6281	28.4398	28.682	28.7139	28.5966	28.9206	28.5715	28.5601	28.7209	1.00328	0.96251	No
Gnpda1	28.4825	28.1836	28.8633	28.4527	28.0881	28.6257	28.6273	28.3318	28.8226	28.5205	28.4407	28.6142	1.07936	0.43436	No
Gnpnat1	27.378	27.6176	28.0066	27.6492	27.2053	27.2124	27.4088	27.413	27.755	27.4063	27.8329	27.5104	1.03018	0.778224	No
Gns	24.4397	24.199	25.1344	24.6768	24.0659	24.7154	24.858	24.5812	25.1688	24.5417	24.2966	24.8902	1.1362	0.38502	No
Golga2	26.8901	26.5591	26.854	26.7591	26.6595	26.8209	26.9217	26.4868	26.5405	26.1423	26.6227	26.2561	0.833871	0.0607907	No
Golga3	25.7616	26.0177	26.2076	25.9636	26.0156	26.3026	25.6877	26.1479	26.1685	25.9125	25.8774	25.8902	0.934695	0.386465	No
Golga4	25.0284	25.0081	25.7659	25.0074	25.0827	25.0628	25.1517	24.9694	25.3648	25.0592	25.2006	25.2305	1.0024	0.979929	No
Golga5	25.3985	25.2865	25.2088	25.4319	25.4527	25.5269	25.3357	25.7779	25.6737	25.4735	25.4565	25.381	1.09594	0.151581	No
Golgb1	26.9062	27.0041	27.3142	26.9926	26.7558	27.1248	26.7826	26.8782	26.9071	26.947	26.9402	27.0726	0.936259	0.29972	No
Golm1	26.1162	25.9362	26.0481	26.1261	25.9122	26.325	25.8396	25.7073	25.6026	25.7093	25.6813	25.5608	0.761097	0.000307926	No
Golph3	26.8221	26.2597	27.4666	26.5031	26.1182	26.1698	26.3696	26.3083	26.3926	26.5014	26.6061	26.7634	0.955041	0.770971	No
Golph3l	24.8317	24.804	24.8912	24.6461	24.4696	24.8611	22.7714	24.1744	24.9809	24.0902	24.3715	24.2438	0.639392	0.0597668	No
Gon4l	24.4078	24.3181	24.6317	24.2323	23.7229	24.1391	23.9017	23.8904	23.9747	24.4669	24.2234	24.3456	0.927759	0.514187	No
Gorasp2	27.0091	26.8164	27.0233	26.9108	26.9369	26.9764	27.0007	26.761	26.9772	26.8939	26.7869	26.9214	0.962397	0.300948	No
Gosr1	24.5895	24.532	24.8199	24.9125	24.525	23.7927	24.6453	24.5174	24.4277	24.5878	21.5442	24.4262	0.705238	0.357905	No
Got1	30.6574	30.4235	30.4166	30.3596	30.461	30.4579	30.5847	30.4951	30.6382	30.5088	30.507	30.4748	1.05124	0.171977	No
Got2	30.4979	30.4216	30.3098	30.2493	30.289	30.0104	30.4916	30.6084	30.4999	30.4732	30.3978	30.3058	1.12232	0.0646222	No
Gpatch1	23.6668	23.3243	22.9877	23.5906	23.1121	23.2351	23.4038	22.976	23.2032	23.4624	23.1858	22.9556	0.91914	0.40014	No
Gpatch4	24.8992	24.5346	24.5173	24.5945	24.9143	24.4561	24.9552	24.7789	24.5381	24.7834	24.7372	24.7832	1.07923	0.291573	No
Gpatch8	23.0689	23.4725	23.0554	23.819	23.8251	23.7894	24.1635	23.6407	23.7253	23.7063	23.4822	23.813	1.18932	0.187182	No
Gpc3	28.13	28.266	28.0015	28.104	27.9973	27.7923	27.548	27.3307	27.4032	27.4675	27.7723	27.2922	0.669181	0.000133182	No
Gpc4	27.628	27.5761	26.8558	27.6225	27.5079	27.133	26.8829	27.1824	26.4192	27.3975	27.141	26.668	0.7378	0.050338	No
Gpd1l	27.636	27.5216	27.3805	27.6143	27.5059	27.5943	27.6306	27.6246	27.7453	27.6982	27.7123	27.9256	1.13343	0.0121994	Yes
Gpd2	29.7614	29.7309	29.9592	29.947	29.73	29.7256	29.7422	29.8659	29.9225	29.8603	29.7618	29.6597	0.995197	0.91118	No
Gphn	24.0529	24.572	25.0784	24.3637	24.2496	24.1633	24.3474	24.3629	24.8957	24.4543	24.6715	24.7556	1.12344	0.36639	No
Gpi	31.8155	31.6324	31.5172	31.8395	31.5205	31.3083	31.8516	31.6386	31.446	31.7222	31.6778	31.2997	1.00027	0.997387	No
Gpkow	25.5731	26.0092	26.2749	26.0198	25.5953	25.5847	25.862	26.0037	25.8388	25.9508	26.0895	25.9423	1.07552	0.429763	No
Gpn1	26.0234	26.13	27.0679	26.3095	26.0632	26.2566	26.3497	26.0434	26.3882	26.2693	26.3437	26.7979	1.04024	0.767587	No
Gprasp1	25.8818	26.1468	26.1108	26.0785	25.8436	26.063	26.0215	25.8829	25.9186	25.8116	25.9582	26.0235	0.942986	0.199239	No
Gps1	27.8987	27.9084	27.698	28.0284	27.7612	27.7605	27.7145	27.9639	27.5827	27.8989	27.7786	27.6346	0.945834	0.332518	No
Gpt2	27.5193	27.355	27.6976	27.5026	27.4096	27.2924	27.1189	27.0381	27.5273	27.3634	27.2344	27.2826	0.869376	0.0536411	No
Gpx1	27.3935	27.3578	27.8611	27.3428	27.119	27.2641	26.7192	27.2129	26.8728	27.0854	26.8127	27.0431	0.741215	0.00692898	No
Gpx4	26.0736	26.5015	26.1683	26.5208	26.3608	27.0992	25.8571	26.3463	26.472	26.3608	26.5929	26.3696	0.919623	0.517413	No
Gpx7	25.9451	25.6465	25.3434	25.645	25.836	25.9481	25.2152	25.3981	25.2889	25.2927	25.3637	25.6033	0.775361	0.00734763	No
Grb2	27.8251	27.8682	27.8588	27.8001	27.7833	28.009	28.0334	28.0567	28.0763	27.9404	28.1041	27.899	1.118	0.00632788	Yes
Grb7	23.7044	23.5397	24.0128	24.3095	23.5466	24.6425	24.3331	24.2609	24.214	24.3158	24.52	24.7899	1.3626	0.0524685	No
Grcc10	27.833	27.6901	28.0021	27.6933	27.3022	27.6309	27.6284	27.1285	27.3722	27.3418	27.3314	27.4222	0.800427	0.0196232	No
Grhpr	26.1311	26.2505	26.7631	26.5377	26.3933	26.2762	26.6663	26.1632	26.4091	26.3446	25.9774	26.4413	0.960389	0.674314	No
Gripap1	24.6975	23.1609	22.7719	21.2988	23.6745	24.4806	24.6342	24.7812	24.5681	24.8117	24.6273	24.5568	2.48954	0.0276589	Yes
Grk6	24.2723	24.1486	24.2594	23.929	24.0227	24.0943	24.1592	23.8617	24.2058	24.1978	23.9982	23.7718	0.940438	0.365258	No
Grn	26.8833	26.6751	26.6359	26.8978	26.7526	27.0936	27.0765	26.9458	26.9737	26.5239	26.7889	27.2472	1.07397	0.421788	No
Grpel1	29.2884	29.2805	28.4787	29.3906	29.3026	28.7273	29.455	29.1793	28.9159	29.3411	29.1646	28.3368	0.991331	0.956589	No
Grpel2	25.1657	25.4449	26.024	25.326	25.0366	25.4061	25.011	25.236	25.278	25.3439	25.5547	25.8084	0.980407	0.876772	No
Grsf1	25.9923	25.917	26.2428	25.5977	25.3913	25.7526	25.7877	25.8257	25.9696	25.879	25.5685	25.9893	1.01469	0.881961	No
Grwd1	25.6005	25.1397	24.5121	25.7257	25.3603	25.333	25.3787	25.192	25.3282	25.6233	25.2913	25.7209	1.10483	0.475788	No
Gsk3a	25.091	25.4489	25.9066	25.5204	25.1025	25.0466	25.368	24.6429	24.7341	25.4445	24.9549	25.3376	0.827966	0.199243	No
Gsk3b	26.1767	25.8095	26.0504	25.8546	25.7152	26.0013	25.6772	25.3406	25.8107	25.7169	25.7385	25.6657	0.82569	0.017117	No
Gspt1	30.043	29.7784	29.5461	30.036	29.9203	29.5303	30.037	30.0049	29.6809	30.0441	30.0335	29.72	1.08002	0.36605	No
Gspt2	25.1385	25.0525	24.0754	25.0238	24.8332	25.0984	24.88	24.7614	25.1243	24.9838	24.9638	24.4445	0.992652	0.956641	No
Gsr	27.7958	28.1418	28.2169	28.0652	27.7821	27.819	28.5648	28.4098	28.4108	28.2985	28.2342	28.2723	1.31489	0.00175845	Yes
Gss	26.1032	26.0019	25.8958	25.7731	25.6452	25.2472	25.31	25.2822	25.1527	25.5921	25.5263	25.3353	0.75195	0.0157803	No
Gsta4	31.3578	31.1448	31.164	31.0882	31.3437	31.3212	31.1715	31.1884	31.1352	31.1771	31.2775	31.1539	0.964134	0.335265	No
Gstm1	26.8696	26.8989	27.6777	26.9991	26.7525	27.4615	27.2096	27.1225	27.434	26.8034	27.406	27.4393	1.0912	0.505752	No
Gstm2;Gstm7	27.6999	27.6089	27.9282	27.6776	27.1639	27.5146	27.7784	27.3541	27.6343	27.5305	27.4088	27.9009	1.0016	0.98669	No
Gsto1	26.938	26.946	26.8272	26.6277	26.7486	26.5252	27.1329	27.066	27.4812	26.854	26.8994	27.0446	1.24047	0.0215644	Yes
Gstp1	30.8416	30.8629	31.1522	30.7798	30.9487	31.1145	31.0522	30.8293	31.2753	30.9451	30.9342	31.0287	1.04309	0.504038	No
Gstp2	29.0248	28.5838	29.115	28.6831	28.5714	28.6037	29.2245	29.0374	29.6186	29.228	29.2254	29.3184	1.42577	0.00228684	Yes
Gtf2b	26.1418	26.2711	26.6367	25.8652	26.0632	26.2678	25.9436	25.9525	26.407	26.106	26.1998	26.5281	0.98752	0.902197	No
Gtf2e1	27.5475	27.501	27.3094	27.3765	27.5617	27.5611	27.3409	27.4845	27.5318	27.5901	27.4197	27.5136	1.0027	0.94681	No
Gtf2e2	25.9595	26.1734	26.4894	26.1833	26.2773	26.4829	26.1276	26.279	26.2269	25.8646	25.9538	26.2649	0.906587	0.223699	No
Gtf2f1	27.9785	28.1054	27.9939	27.9226	27.9899	27.8768	28.0748	27.9685	28.1168	28.2237	28.2664	27.8738	1.07884	0.141774	No
Gtf2f2	27.3699	27.6646	27.0551	27.31	27.1745	27.1565	27.3843	27.5089	27.5514	27.3627	27.4296	27.4407	1.11561	0.120583	No
Gtf2h1	24.5904	24.7719	24.8154	24.5444	24.0004	24.4114	24.9776	24.9573	24.7002	24.8309	25.0297	24.8624	1.29297	0.0174544	Yes
Gtf2h2	26.0727	26.1621	26.0572	26.0457	25.998	25.9495	26.5693	26.2503	26.9787	26.3926	26.0432	26.3608	1.30583	0.0162661	Yes
Gtf2i	27.7641	27.8866	28.2366	27.8843	27.8269	27.9259	27.7891	28.0079	28.1098	27.8948	27.9421	27.9479	1.01949	0.735989	No
Gtf3c1	24.9939	25.1465	25.1281	25.2724	25.097	25.1747	25.0531	25.1817	25.3652	25.2798	25.1896	25.3393	1.07131	0.131548	No
Gtf3c2;Gm29609	24.7311	25.3307	24.8921	24.9444	24.6999	24.8409	24.991	24.7596	25.1481	24.9439	25.2384	24.8448	1.05784	0.509655	No
Gtf3c3	24.0134	23.6778	22.5455	23.746	23.7649	23.2555	23.8454	23.7281	23.0134	23.6623	23.276	23.6391	1.01879	0.91706	No
Gtf3c4	26.3866	26.5055	26.9777	26.8018	26.066	26.4913	26.5063	26.5763	26.4418	26.374	26.6181	26.6777	0.995998	0.96753	No
Gtpbp1	27.2061	27.3798	27.213	27.379	27.1466	27.2122	27.319	27.1031	27.3061	27.1933	27.2575	27.1232	0.97328	0.494282	No
Gtpbp4	29.7235	29.4849	29.2668	29.5416	29.6335	29.2655	29.8055	29.6149	29.4632	29.6484	29.426	29.3318	1.04414	0.564249	No
Gtse1	27.7218	27.5333	27.0241	27.5781	27.7475	27.5866	27.5747	27.6076	27.6139	27.5298	27.369	27.4435	0.993926	0.940352	No
Guk1	25.5806	25.1186	25.4749	25.5027	24.8594	25.2528	25.4843	25.1932	26.0336	25.1505	25.18	25.3879	1.07679	0.560246	No
Gusb	23.9493	23.6137	24.039	23.8112	23.6033	24.0391	24.0454	23.7966	24.1643	23.7978	24.1875	24.0645	1.12252	0.153331	No
H1fx	26.1479	26.4908	27.0731	26.7264	26.1975	26.2982	26.1126	26.2046	26.6629	26.2953	26.2531	26.4031	0.890668	0.33644	No
H2afv;H2afz	30.5604	30.8664	29.8877	30.4223	30.9683	29.9461	30.2519	30.5213	30.0349	30.4601	30.5986	29.8019	0.8927	0.481663	No
H2afy	28.7191	28.7256	29.0218	28.5803	28.4937	28.7739	28.9134	28.8146	29.1945	28.7066	28.9358	29.1316	1.17313	0.0547366	No
H2afy2	23.9466	24.2762	23.9827	24.0976	23.8099	24.2236	23.8984	24.149	24.3658	23.4377	23.8749	23.9417	0.925615	0.462574	No
Hacd3	23.9998	24.1292	24.6082	24.016	23.9625	24.4177	24.0416	23.9014	24.198	23.719	23.7759	23.8323	0.824996	0.0590401	No
Hadh	27.878	27.7192	27.8161	27.89	28.0676	28.0816	27.9879	28.1362	28.3116	27.8817	27.7704	28.1247	1.09177	0.227652	No
Hadha	29.6171	29.2922	29.4186	29.4839	29.2459	29.4892	29.3901	29.2601	29.5664	29.4018	29.2772	29.4749	0.979823	0.69759	No
Hadhb	28.5134	28.2405	28.2852	28.1691	28.2826	28.3244	28.4286	28.3273	28.4703	28.4636	28.2148	27.9317	1.00244	0.971806	No
Hagh	24.9509	25.1413	23.9713	24.8551	25.0953	24.6544	24.7857	24.9141	24.3125	24.6666	24.4588	24.1531	0.852882	0.305973	No
Hars	28.9482	28.9135	29.1323	28.8498	28.9112	29.005	28.8259	28.8422	28.9036	29.1031	28.8995	28.992	0.977864	0.592687	No
Hars2	24.1315	23.7762	24.4096	23.674	23.8873	23.9577	23.8957	23.9791	23.8151	23.9066	23.92	23.9988	0.963605	0.64174	No
Hat1	30.5355	30.6191	30.365	30.3465	30.702	30.138	30.6311	30.2692	30.5334	30.4871	30.6337	30.1475	0.99952	0.995414	No
Haus1	23.7724	23.3395	23.5826	23.3875	23.6066	23.3031	23.5731	23.6663	24.129	23.9982	23.8251	23.8439	1.26634	0.0127227	Yes
Haus3	25.0195	25.3836	25.5258	24.9915	24.5258	25.0232	25.1567	24.6902	25.1829	24.9194	25.0279	25.2879	0.976657	0.8432	No
Haus4	22.9793	23.0017	22.9599	23.2881	22.8499	23.115	23.1047	22.7007	22.9338	23.1295	22.9492	22.704	0.92531	0.279921	No
Haus5	25.4505	25.7026	25.8895	25.4705	25.2244	25.6374	25.2521	25.372	25.5527	25.5258	25.5994	25.6635	0.953813	0.56051	No
Haus6	25.4616	25.662	25.8209	25.6326	25.2325	25.3875	25.6179	25.4705	25.7089	25.6702	25.56	25.5912	1.04992	0.468971	No
Haus7	25.9978	26.0027	26.2065	26.3637	25.8267	25.6601	25.5734	25.9571	25.8114	25.9357	26.3079	25.9646	0.943074	0.565038	No
Haus8	23.4079	23.4974	24.0956	23.357	23.8628	24.002	22.9079	23.0387	24.11	23.2495	23.4477	23.1801	0.767655	0.111378	No
Hax1	22.6757	23.8708	24.9073	23.8651	24.1201	24.0889	23.7367	24.0202	24.2725	24.0285	24.4496	24.1647	1.14131	0.553089	No
Hbs1l	26.1171	26.2113	26.7621	26.0697	25.8873	26.2449	26.1379	25.9022	26.2211	26.0658	26.0123	26.3604	0.933826	0.489477	No
Hccs	26.448	26.3691	26.5774	26.5826	26.4124	26.9204	26.6481	26.2344	26.5787	26.4451	26.3614	26.4175	0.930381	0.331584	No
Hcfc1	30.8078	30.6972	30.6561	30.6756	30.6697	30.5726	30.5672	30.5082	30.7697	30.726	30.7183	30.772	0.997987	0.958964	No
Hck	24.4743	24.4878	24.4431	24.6538	24.5227	24.2765	24.0728	24.454	24.5707	24.7068	24.1808	24.5792	0.966614	0.674069	No
Hdac1	29.1198	28.8199	29.2462	29.1697	28.8611	29.2651	28.9238	28.7901	29.1632	29.0563	29.0069	29.165	0.957437	0.539171	No
Hdac2	26.0752	25.7227	25.7741	25.9076	25.7887	25.7043	25.7265	25.456	25.3042	25.933	25.8185	26.0724	0.926385	0.421716	No
Hdac6	25.8912	26.1148	25.1344	26.0277	26.1017	25.4906	26.4152	26.2263	25.6282	26.0658	25.9578	25.7762	1.16329	0.301985	No
Hdgf	30.9198	30.5847	29.9596	30.9035	30.8243	30.6291	30.9065	30.9146	30.7261	30.7064	30.7707	30.3168	1.06193	0.624829	No
Hdgfrp2	26.7521	26.4082	25.9363	26.9365	26.9733	26.7447	26.5831	26.3041	26.4026	26.5976	26.2862	26.3064	0.86342	0.242488	No
Hdhd2	23.2094	23.4362	21.923	23.156	22.6103	23.2959	23.2411	23.1628	23.4012	23.6441	23.3628	23.4859	1.36086	0.0982593	No
Hdlbp	29.9566	29.9441	30.096	29.8757	29.9359	29.8361	29.8385	29.9507	29.9537	29.8765	29.978	29.8138	0.973422	0.415747	No
Heatr1	30.6687	30.57	30.7466	30.5207	30.5035	30.5166	30.6402	30.5713	30.6568	30.5933	30.6096	30.5849	1.0151	0.62217	No
Heatr3	28.2124	27.9783	28.116	28.222	28.0525	27.7659	28.2336	27.9904	28.0717	28.2165	28.0604	27.979	1.02391	0.689421	No
Heatr5b	24.1088	23.9813	24.8385	24.059	24.2184	24.4214	24.2476	24.4808	24.2002	24.75	23.9992	24.3249	1.0443	0.715573	No
Hebp1	27.7771	27.7806	27.5111	27.9037	27.7045	27.4976	27.3465	27.3932	27.4426	27.5249	27.5633	27.4278	0.843199	0.00756918	No
Hectd1	26.7724	26.8025	27.2924	26.8531	26.655	26.9165	26.6644	26.7193	26.8162	26.7433	26.6648	26.771	0.899911	0.132071	No
Helb	25.9052	25.5005	25.8425	25.6521	25.4044	26.204	25.4892	25.712	25.7305	25.5676	25.2193	25.3593	0.847637	0.130943	No
Hells	29.2251	28.9931	28.8287	29.1358	29.0923	28.9574	29.1534	29.288	29.0219	29.2139	29.1572	28.8268	1.05077	0.437713	No
Helz	26.382	26.4693	26.7248	26.321	26.1473	26.4361	26.5157	26.5789	26.5866	26.5959	26.3502	26.4948	1.07694	0.244243	No
Herc2	27.2659	27.1432	27.0359	26.9445	27.0615	26.9513	27.2201	26.9697	27.6239	26.7748	26.8946	27.4755	1.06638	0.542268	No
Herc4	28.1428	28.087	27.9825	27.9872	27.8205	28.0827	28.3115	27.9416	28.3793	28.313	28.1837	28.1729	1.1486	0.0305203	Yes
Hexa	24.4014	24.5772	25.0413	24.4561	24.4076	24.7705	25.1237	25.1739	25.1395	24.7928	24.8084	25.1576	1.3413	0.00755446	Yes
Hexb	28.476	28.1286	28.4703	28.297	28.1476	28.345	28.5504	28.2141	28.7021	28.3347	28.2266	28.7439	1.11051	0.215282	No
Hexim1	25.739	25.956	25.8712	26.1612	25.9883	25.7601	25.8537	26.0882	25.5831	26.0962	26.2038	25.6088	0.99517	0.95695	No
Hgh1	24.3687	24.1455	24.5323	24.4475	23.9608	24.4411	24.5926	23.8478	24.2893	24.3581	24.2028	24.3399	0.969807	0.747906	No
Hgs	24.9802	25.2097	24.698	25.0866	25.3997	24.3435	25.4194	25.9486	24.7883	25.4696	25.2317	24.9044	1.26639	0.171748	No
Hibadh	27.9363	27.4448	28.2935	27.8141	27.3532	28.0394	27.8207	27.7482	27.8557	27.9196	27.978	27.9276	1.04348	0.691761	No
Hibch	24.7592	25.075	25.3421	24.6673	24.4719	24.637	24.8935	24.9876	24.8958	25.1024	25.039	24.9855	1.11616	0.269656	No
Hic2	22.9423	23.2197	22.4731	22.8526	23.0715	23.4753	23.2457	22.9231	22.943	23.059	22.485	22.8024	0.935585	0.593379	No
Hint1	29.7904	29.6392	29.6592	29.6864	29.8537	29.2601	30.0663	29.8937	29.721	29.7605	30.0154	29.591	1.14325	0.117771	No
Hint2	24.9439	24.9899	25.025	24.6343	24.735	24.987	24.4766	24.7844	24.7794	24.8572	24.7004	24.3712	0.855998	0.0540546	No
Hip1	26.1834	26.1514	26.4739	26.1156	25.9561	26.2321	26.4029	26.2745	26.1218	26.012	25.9672	26.253	0.990657	0.892152	No
Hira	25.3193	25.4534	25.7658	25.1486	25.107	24.8236	24.8139	25.247	24.8778	24.6689	25.4954	24.6525	0.806436	0.135936	No
Hirip3	25.2978	24.9646	25.1398	24.8083	25.305	24.8239	25.1744	25.0405	25.0895	25.2626	25.185	24.8361	1.02915	0.714339	No
Hist1h1a	32.2679	32.1704	32.1207	32.1543	32.1862	32.1484	32.1481	32.0202	32.0133	31.9523	32.1973	31.8791	0.907774	0.0247139	No
Hist1h1b	32.6986	32.4059	32.0685	32.5177	32.596	32.7852	32.3124	32.3854	32.5917	32.5075	32.3285	32.3473	0.933143	0.400464	No
Hist1h1c	28.4148	28.7634	28.4816	28.5353	29.0119	29.4019	28.6725	28.8689	29.3438	28.7003	28.6817	29.285	1.11514	0.450726	No
Hist1h1d	32.447	32.37	32.4244	32.4024	32.3434	32.45	32.2251	32.096	32.6051	32.3096	32.2067	32.455	0.939551	0.273378	No
Hist1h1e	32.3077	32.1479	32.1297	32.1521	32.2098	32.3274	31.9614	31.9067	32.2713	31.9073	32.0667	32.078	0.882371	0.0221717	No
Hist1h2ah;Hist1h2ak;Hist1h2af;Hist3h2a;H2afj;Hist1h2aa	35.8504	35.5975	34.9521	35.4699	35.842	34.8891	35.5396	35.5776	34.9686	35.4389	35.3595	35.057	0.926614	0.597506	No
Hist1h2bk;Hist1h2bc;Hist1h2bh;Hist1h2bf;Hist1h2bp;Hist1h2bb;Hist1h2bm	36.0597	35.7645	35.0628	35.8117	36.499	35.6217	35.5792	35.6511	35.5415	35.6524	35.608	35.1319	0.82593	0.219254	No
Hist1h3b	33.6349	32.9813	32.0427	33.2303	33.3043	32.4111	33.2947	33.2352	32.8296	33.0421	32.5822	32.3991	0.974719	0.899329	No
Hist1h4a	35.8059	35.438	34.803	35.4874	35.6932	35.1649	35.5316	35.4459	35.2008	35.4308	35.0887	34.7801	0.899752	0.438654	No
Hjurp	25.3855	25.2612	25.3487	25.2679	24.8464	25.1918	25.0782	25.2291	25.2719	24.9312	25.1042	25.1638	0.941352	0.373026	No
Hk1	24.9475	24.8681	25.2751	24.9631	25.1178	24.9811	25.0708	24.9623	25.4979	25.0431	25.0486	25.5034	1.119	0.1945	No
Hk2	30.8588	30.7167	30.3696	30.8198	30.7064	30.4461	30.8323	30.736	30.4073	30.7913	30.6561	30.4584	0.995842	0.957099	No
Hltf	23.0992	24.367	24.8816	24.4612	23.7579	24.1864	24.6357	24.4181	24.0386	24.0951	24.9672	24.6909	1.27343	0.262502	No
Hmbs	26.3234	26.6417	26.2028	26.7042	26.155	26.6486	26.4127	26.6534	26.8234	26.8164	26.729	26.6193	1.17263	0.0815295	No
Hmces	28.32	28.0615	28.4688	28.5826	28.069	28.1008	28.4793	28.0831	28.7038	28.6142	28.3127	28.3825	1.11897	0.237555	No
Hmga1	29.1604	28.6531	27.9018	28.8136	29.2197	28.3277	28.697	28.8013	28.4653	28.5568	28.4665	28.2257	0.905049	0.530646	No
Hmgb1	30.9946	30.8108	29.9516	31.0068	30.9925	30.0314	31.0162	30.8752	30.3654	30.8929	30.9019	29.7251	0.998718	0.995009	No
Hmgb2	31.3499	31.1913	30.0907	31.2243	31.1019	30.6869	31.1015	30.8063	30.7454	30.9359	30.8903	30.0585	0.879934	0.466494	No
Hmgb3	28.243	28.3069	28.4346	28.2514	28.0746	27.9109	28.2075	28.2263	27.9583	28.4344	28.3678	28.2097	1.0213	0.769389	No
Hmgcl	26.2036	25.7463	25.773	26.1888	25.7235	25.9412	26.2048	25.9185	26.1661	26.079	26.1344	26.1333	1.13025	0.10456	No
Hmgcs1	29.5116	29.4243	29.3365	29.5585	29.4725	29.4966	29.4191	29.536	29.5006	29.6503	29.4475	29.4895	1.02849	0.397648	No
Hmgn1	27.5221	27.4822	23.4906	27.4851	27.3015	27.3154	27.5574	27.6542	27.5568	27.4848	27.7136	27.0192	1.66042	0.296372	No
Hmgn5	25.6671	25.3352	25.4817	25.8478	25.7685	25.219	26.3808	26.0931	26.2157	25.5561	25.9841	25.5765	1.33283	0.0361338	Yes
Hmmr	27.848	27.9884	27.6539	28.0808	28.0686	27.9278	27.7251	28.0786	27.6809	27.9309	27.9413	27.7022	0.942938	0.384983	No
Hmox1	27.4023	27.0954	27.5701	27.0995	27.0816	27.111	27.3269	27.4119	27.3307	27.5099	27.2856	27.0838	1.07038	0.363173	No
Hmox2	26.4803	26.3419	26.424	26.6895	26.6232	26.7031	26.381	26.5929	26.6939	26.3025	26.5873	26.5146	0.978314	0.718593	No
Hn1	27.8335	27.8439	28.2249	27.8312	27.3375	27.5838	27.8538	27.5436	27.7834	27.8637	27.9628	27.6463	0.999862	0.99887	No
Hn1l	28.7848	28.6524	28.396	28.7373	28.5933	28.493	28.8104	28.829	28.5401	28.7904	28.8987	28.3514	1.06722	0.393156	No
Hnrnpa0	31.3378	31.0995	31.0553	31.4672	31.2618	30.9839	31.1745	31.0987	30.9168	31.171	31.1957	31.1163	0.940351	0.329343	No
Hnrnpa1	31.8041	31.4023	30.9469	32.0127	31.7881	31.1124	31.683	31.7217	31.1287	31.6996	31.7105	31.0963	0.996919	0.983792	No
Hnrnpa2b1	32.314	32.0856	31.5939	32.3239	32.1888	32.1026	32.1022	32.2135	32.1299	32.2157	32.2573	31.853	1.01899	0.832403	No
Hnrnpa3	32.3829	32.0012	31.6836	32.4386	32.0518	31.3821	32.1699	32.0273	31.6776	32.1702	32.0444	31.3042	0.938806	0.683253	No
Hnrnpab	31.0193	31.4255	32.0329	31.0107	31.3392	31.933	31.5697	31.3342	32.0582	31.4252	31.8489	31.9897	1.18445	0.288566	No
Hnrnpc	31.8111	31.6048	31.3926	31.7188	31.8495	31.67	31.6681	31.7508	31.9002	31.9398	31.8625	31.6611	1.0887	0.171754	No
Hnrnpd	31.9284	31.8744	31.8821	31.7454	31.882	31.7953	31.8375	31.7698	31.9416	31.9485	31.9632	31.8455	1.02319	0.450334	No
Hnrnpdl	29.2163	29.4853	29.8828	29.4607	29.319	29.561	29.2967	29.6335	29.5954	29.5467	29.8302	29.6068	1.06982	0.425412	No
Hnrnpf	31.6158	31.4942	31.466	31.5549	31.5679	31.7145	31.3905	31.3076	31.5833	31.6092	31.6816	31.52	0.963602	0.451125	No
Hnrnph1	29.9893	30.0907	29.6785	30.0346	29.9629	30.3165	30.2712	30.161	29.9998	30.3482	30.3283	29.9124	1.11579	0.18831	No
Hnrnph2	26.941	26.8909	27.9598	27.109	27.6262	27.8184	27.0794	26.737	27.5406	27.3166	27.2558	27.2798	0.876998	0.41106	No
Hnrnph3	25.0937	24.2787	25.6603	23.6768	25.1069	25.7879	25.2326	25.1073	25.6108	25.0521	25.61	25.8667	1.39399	0.211272	No
Hnrnpk	32.9532	32.9406	33.0275	32.8707	32.9518	33.0577	32.8504	32.7433	32.994	32.8565	32.9756	33.0301	0.960181	0.289131	No
Hnrnpl	31.9938	31.6646	31.7806	31.9543	31.6793	31.6791	31.8802	31.8409	31.8695	31.9743	31.8057	31.7107	1.03881	0.450818	No
Hnrnpll	28.3303	28.14	28.3416	28.3605	28.2636	28.1705	28.3167	28.3188	28.3553	28.3353	28.3229	28.4674	1.06068	0.0878205	No
Hnrnpm	32.2393	31.956	31.5983	32.0001	31.9401	32.1499	32.067	32.0105	32.1164	32.1353	32.1004	32.0264	1.06834	0.327055	No
Hnrnpr	30.5715	30.5553	30.5602	30.495	30.5329	30.4713	30.4978	30.4216	30.3898	30.517	30.5417	30.3883	0.951545	0.0494239	No
Hnrnpu	32.9765	32.8738	32.6453	32.9431	32.8196	32.7609	32.9333	32.8284	32.8598	32.9871	32.847	32.7499	1.02177	0.618056	No
Hnrnpul1	28.3871	28.2886	28.4585	28.3108	28.1811	28.2521	28.3544	28.4101	28.2047	28.4411	28.3791	28.2491	1.0187	0.639444	No
Hnrnpul2	29.8019	29.5081	29.8027	29.5463	29.6749	29.6873	29.3008	29.3705	29.5885	29.5693	29.3626	29.4185	0.849599	0.00712932	No
Hook1	25.5789	25.7947	25.9522	25.4112	25.5157	25.6375	25.9052	25.6592	25.856	25.7931	25.9615	25.8612	1.14156	0.0615848	No
Hook2	24.9781	24.8379	24.3863	24.6722	24.8976	25.1711	24.877	25.0147	25.0201	24.582	25.1836	25.0698	1.09729	0.359204	No
Hp1bp3	24.2503	24.1231	24.2304	23.9722	23.7175	23.7612	24.1058	23.826	24.0792	24.3563	23.8911	24.0038	1.02423	0.782018	No
Hpcal1	25.929	25.422	25.9108	25.7317	25.4143	26.3222	25.787	25.4615	25.779	25.6387	25.5755	25.6267	0.905235	0.360553	No
Hpdl	24.1791	23.7383	23.5609	23.6121	24.2318	23.2628	23.5305	23.9717	23.5843	24.0726	23.9371	23.7004	1.02472	0.847739	No
Hprt1	31.6398	31.3008	31.2177	31.4136	31.4197	31.5194	31.8948	31.511	31.6692	31.7257	31.6174	31.6844	1.20182	0.00804794	Yes
Hras	23.622	24.138	24.3755	23.7674	23.6077	24.0014	23.6163	24.3057	23.8896	24.0535	22.0467	23.9307	0.824581	0.450745	No
Hrsp12	26.2258	25.9258	25.6111	25.8398	25.7112	26.0975	26.0372	26.0837	26.4043	26.1171	25.9805	26.2571	1.18492	0.0577527	No
Hs1bp3	25.2605	25.3222	26.0397	25.1891	25.4376	25.7139	25.0401	25.2096	25.6418	24.7531	25.3288	25.7616	0.867744	0.336191	No
Hs2st1	23.4461	23.4675	24.2208	23.6775	23.6581	23.248	23.6555	23.7326	23.648	23.4453	23.3487	23.4481	0.950465	0.63526	No
Hsbp1	26.2818	26.0432	26.561	26.1423	25.7816	25.9551	26.0761	26.0498	26.3754	26.2077	26.3636	26.5895	1.10919	0.307536	No
Hscb	23.5213	23.3099	23.0494	23.7443	23.279	22.9733	23.3264	23.7414	23.3222	23.056	21.4901	22.5079	0.75496	0.271927	No
Hsd17b10	30.0981	29.9238	30.093	29.9464	29.9997	29.9097	30.0117	29.9833	29.9695	29.8439	29.7525	29.7083	0.92216	0.0919317	No
Hsd17b11	24.1628	23.9005	24.4413	23.6939	23.5284	23.8565	23.2037	23.2915	23.7161	23.52	23.6082	23.5161	0.729685	0.0152204	No
Hsd17b12	28.0494	27.727	27.7058	27.8205	28.0673	27.7961	27.9952	27.7728	27.8418	27.7419	27.9442	27.428	0.950212	0.497225	No
Hsd17b4	28.726	28.5991	28.4277	28.7136	28.591	28.5054	28.7029	28.6797	28.6363	28.6667	28.635	28.6108	1.0435	0.241395	No
Hsd17b8	22.3425	22.5201	22.449	22.6229	22.1298	22.0024	22.2713	22.3658	22.3487	22.3795	22.3463	22.2301	0.985685	0.839363	No
Hsf1	23.152	24.702	24.7705	25.4462	21.8841	26.4535	25.3058	24.9861	25.1012	25.6656	25.6111	25.4521	1.9349	0.19062	No
Hsf2bp	22.9162	23.4743	23.188	23.2935	21.8892	21.3369	22.7138	23.4214	23.8516	23.3041	23.3456	23.5303	1.60003	0.108638	No
Hsp90aa1	35.7658	35.597	35.5186	35.8451	35.729	35.606	35.7007	35.6867	35.6311	35.6798	35.6888	35.3082	0.95859	0.463146	No
Hsp90ab1	35.0015	34.7928	34.6489	35.0365	34.8993	34.6548	34.7838	34.6499	34.6951	34.9651	34.7818	34.6098	0.93863	0.313491	No
Hsp90b1	32.9185	32.6461	32.8697	32.6876	32.7123	32.9625	32.5328	32.5067	32.7815	32.6997	32.5933	32.8018	0.90324	0.0793845	No
Hspa14	28.3178	28.3148	28.1448	28.1075	28.2925	28.1521	28.4064	28.4727	28.3874	28.4065	28.2845	28.3188	1.11558	0.0083562	Yes
Hspa1a;Hspa1b	27.7299	26.5501	26.2875	26.4897	26.182	26.481	25.7079	26.6705	26.2339	26.4365	26.3196	26.4165	0.799663	0.250809	No
Hspa4	33.4612	33.3251	33.1318	33.4828	33.4233	33.0533	33.3224	33.4195	33.2508	33.3735	33.3563	33.1395	0.998204	0.976123	No
Hspa5	32.7874	32.7966	32.9324	32.9771	32.7756	32.8747	32.661	32.6786	32.7343	32.7099	32.7374	32.7173	0.900712	0.00208125	No
Hspa8	35.5907	35.6291	35.513	35.706	35.7388	35.4282	35.6467	35.675	35.4721	35.6894	35.5502	35.3518	0.974837	0.622428	No
Hspa9	32.9438	32.7682	32.8254	32.8298	32.9693	32.6565	32.7349	32.7538	32.6832	32.7136	32.7519	32.6924	0.926257	0.0461575	No
Hspb1	31.0702	31.3187	31.4194	31.5648	31.87	31.0846	31.5701	31.5982	31.648	31.4637	31.4675	31.3823	1.09712	0.33034	No
Hspbap1	29.0417	28.853	28.9588	28.9907	28.875	29.0487	29.0798	28.9601	29.0545	28.9949	28.9819	29.1319	1.05157	0.123897	No
Hspbp1	26.0589	25.6848	25.4971	26.0091	25.8935	25.7588	25.6905	25.9101	25.8826	25.9965	25.8253	25.5913	0.999324	0.992838	No
Hspd1	34.5326	34.6279	34.5846	34.5825	34.6426	34.374	34.3238	34.4585	34.5238	34.4805	34.4351	34.4777	0.92821	0.0519374	No
Hspe1	32.8928	32.79	32.6337	32.6851	32.7731	32.6099	32.5959	32.7207	32.6203	32.7161	32.3782	32.5453	0.910893	0.0754139	No
Hspg2	28.5084	28.2659	28.6486	28.4649	28.338	28.7068	27.6847	27.6205	28.0015	27.8972	28.0877	28.2887	0.678911	0.00114027	No
Hsph1	32.0742	32.0664	31.7279	32.1152	32.1079	31.7006	31.8403	31.9966	31.637	32.0035	31.9477	31.7822	0.934672	0.348081	No
Htatsf1	27.5306	27.2484	27.3129	27.3498	27.3598	27.5237	27.3427	27.1766	27.2313	27.2813	27.2257	27.1719	0.901706	0.019869	No
Htra1	26.0903	26.0966	25.2654	25.7498	25.7758	25.1082	25.4027	25.8882	24.1462	25.7669	25.3179	24.1238	0.672038	0.143866	No
Htra2	22.5331	24.4905	24.798	24.8158	24.0098	21.6052	24.2736	24.1668	24.5289	24.6017	24.7764	24.4992	1.7002	0.196113	No
Huwe1	31.0852	30.8516	31.0667	30.9788	30.8989	30.9727	30.9181	30.872	31.0056	30.9457	31.0173	30.9692	0.985548	0.639057	No
Hyou1	30.3949	30.1408	30.4912	30.3415	30.2655	30.3239	30.2557	30.1588	30.2158	30.1886	30.1388	30.2216	0.914003	0.0304477	No
Hypk	26.2434	25.3745	25.2009	26.8364	26.7579	26.0262	26.0643	26.1286	25.9103	25.9399	25.6948	25.3824	0.858654	0.481236	No
Iah1	21.0098	25.4297	25.8415	25.0898	24.8266	25.8808	24.7918	24.4447	23.0576	25.1236	25.2148	25.2773	0.980734	0.973614	No
Iars	31.7472	31.6298	31.8836	31.761	31.6661	31.694	31.6317	31.5841	31.6335	31.7542	31.6728	31.5562	0.938533	0.0769184	No
Iars2	27.0579	26.8682	27.1892	27.0573	26.5379	26.6576	26.9489	26.8351	26.9476	26.9445	26.7846	26.9139	1.00074	0.992245	No
Ibtk	24.1028	24.3893	24.0728	24.046	23.9862	24.0885	23.6794	24.1615	23.7821	24.2423	24.3647	23.966	0.945014	0.525727	No
Icam1	26.6232	26.7724	27.1714	26.5618	26.5379	26.3574	26.332	26.4864	26.1513	26.658	26.549	26.5664	0.862427	0.149726	No
Ice1	22.5656	23.2353	23.3606	23.2114	22.2353	22.8003	22.951	23.1406	22.8779	22.9972	23.019	23.1649	1.08953	0.52262	No
Ict1	24.6882	24.7388	24.4987	21.7203	25.1821	24.2643	24.232	25.2368	24.3233	24.3847	24.5827	24.3092	1.25647	0.5484	No
Ide	28.9947	28.746	29.0445	29.0046	28.7902	28.5942	28.8669	28.85	28.9446	28.9165	28.8817	28.9585	1.02859	0.601961	No
Idh1	29.8894	29.6539	29.9415	29.4493	29.4944	29.4539	29.5969	29.276	29.5043	29.4453	29.4465	29.6045	0.889962	0.133881	No
Idh2	30.8742	30.6684	30.823	30.823	30.8591	30.915	30.131	30.3903	30.3471	30.3894	30.431	30.4064	0.718004	7.6457e-06	No
Idh3a	29.1663	29.0606	29.0718	28.9183	29.0355	29.2225	28.8117	29.0032	29.0664	29.0694	28.8897	29.1744	0.948225	0.293444	No
Idh3b	28.6541	28.4686	28.6623	28.4507	28.3288	28.6358	28.5582	28.3234	28.6486	28.5195	28.3887	28.5663	0.977666	0.672853	No
Idh3g	27.6077	27.3143	27.4327	27.8647	27.2906	27.6423	27.3851	27.4218	27.162	27.5015	27.1417	27.4932	0.886074	0.148359	No
Idi1	28.2729	28.1474	28.154	28.151	28.3504	27.9697	28.3684	28.4807	28.0734	28.2231	28.3482	28.1256	1.06856	0.275309	No
Ifitm2	28.5652	28.3898	29.0085	28.6318	28.1929	28.4392	28.3687	28.1339	28.1179	28.5444	28.4606	28.0801	0.838777	0.0980116	No
Ifitm3	27.696	27.9333	27.3574	27.543	27.6188	27.6005	27.6877	27.8659	27.5478	27.8252	27.8768	27.257	1.03663	0.687127	No
Ifrd1	23.2006	22.8081	23.2607	22.4074	22.3468	19.523	22.6271	22.9194	23.2272	22.6419	23.0848	22.9626	1.57216	0.284443	No
Ifrd2	24.0154	24.1172	24.2121	23.7019	21.9425	22.3521	23.761	23.8175	23.5659	23.8079	23.6733	23.937	1.29258	0.383373	No
Igbp1	28.2258	28.262	28.8613	28.462	28.1139	28.4785	28.2624	28.0097	28.4719	28.4649	28.431	28.4811	0.967875	0.730198	No
Igf2bp1	32.5538	32.3965	32.2274	32.4756	32.4284	32.3508	32.6002	32.4589	32.4153	32.4442	32.3762	32.2854	1.01719	0.701147	No
Igf2bp2	28.4715	28.5655	28.7163	28.552	28.456	28.53	28.6394	28.4509	28.7418	28.4671	28.4638	28.5955	1.0078	0.859088	No
Igf2bp3	29.5247	29.5711	30.1369	29.4866	29.42	29.7049	29.1686	29.1029	29.3952	29.1616	29.3539	29.5937	0.78746	0.0250632	No
Igf2r	27.7874	27.613	27.718	27.6733	27.5535	27.8666	28.111	28.1078	28.1688	27.9087	27.9408	28.0093	1.26496	0.000315092	Yes
Igfbp2	26.5005	26.1966	26.6676	26.2899	26.4975	26.671	26.5209	26.1684	26.2783	26.4038	26.4802	26.6211	0.960337	0.587667	No
Ik	27.0912	26.7352	26.6933	27.0709	27.0831	26.667	26.9499	26.6082	26.6638	26.8334	26.8832	26.4028	0.890972	0.19508	No
Ikbkap	29.5148	29.3264	29.3923	29.4654	29.4209	29.3725	29.4384	29.3821	29.4383	29.4946	29.4513	29.4407	1.01786	0.431691	No
Ilf2	29.3369	29.4743	29.7	29.6449	29.4998	29.8303	29.5389	29.4385	29.4436	29.6135	29.2586	29.6344	0.937499	0.336172	No
Ilf3	30.2364	30.2061	30.0684	30.1095	30.1264	29.9991	30.164	30.1046	30.3073	30.1321	30.2873	30.1306	1.04487	0.237761	No
Ilk	24.9918	24.8613	25.7105	25.2783	25.0718	24.8046	25.053	24.7233	24.3709	24.9923	24.8839	24.7835	0.801873	0.0888663	No
Ilkap	25.7165	25.516	25.9162	25.1507	25.653	25.6511	25.9291	25.4361	25.7359	25.5065	25.6116	25.7849	1.04738	0.615272	No
Immt	29.8274	29.7405	29.6133	29.7266	29.8402	29.6833	29.6606	29.7598	29.7651	29.7445	29.6795	29.5814	0.972597	0.402012	No
Imp3	25.0402	25.3874	25.5095	25.3138	24.9308	25.5192	25.2334	25.2338	25.2242	25.2778	25.1846	25.511	0.995835	0.957926	No
Imp4	26.1262	25.7966	26.2407	25.8877	26.3269	26.3244	26.0453	25.9003	26.4134	26.5008	26.2054	26.1627	1.06257	0.516589	No
Impa1	27.3885	27.199	27.3917	27.0366	27.057	27.2066	27.3916	27.1123	27.2706	27.3074	26.9937	27.2448	1.00473	0.938352	No
Impa2	27.7013	27.4421	27.3064	27.3394	27.4412	27.8538	25.6843	27.2707	27.6096	27.472	27.467	27.324	0.770508	0.249746	No
Impact	29.2016	28.9863	28.8676	29.2507	29.0684	28.862	29.3719	29.2581	29.0881	29.1519	29.0979	28.777	1.06049	0.443418	No
Impdh1	25.8616	26.1167	25.8044	25.806	25.8099	25.6581	25.5356	26.1615	25.7635	26.0521	25.817	25.8811	1.01795	0.818853	No
Impdh2	31.3386	31.1626	31.1648	31.1797	31.287	30.8661	31.3869	31.3669	31.1809	31.364	31.2907	31.0038	1.07108	0.299186	No
Ina	25.5011	25.1395	25.2619	25.284	25.6096	25.637	26.5225	26.3137	26.5362	26.0906	26.2118	26.3739	1.91312	6.81788e-06	Yes
Incenp	28.1294	28.1419	28.2965	28.1622	27.9813	28.1994	27.8347	27.985	28.1813	28.0377	28.0256	28.2166	0.929831	0.167532	No
Ino80	24.3301	24.5352	24.6982	24.725	24.2009	24.2039	24.4303	24.2681	24.4427	24.7666	24.4465	24.6083	1.0316	0.715164	No
Ino80b	21.2682	23.4545	22.341	23.0504	21.2925	21.4879	22.5621	22.6994	21.8324	22.1267	21.9142	22.0498	1.03407	0.909226	No
Ino80e	23.0026	23.5127	23.4405	23.052	22.5578	22.7545	23.044	23.44	23.0871	23.8252	24.0265	23.5544	1.35928	0.0730034	No
Inpp5b	23.5456	22.9213	23.0533	23.0424	23.6191	23.2531	23.4707	23.1568	22.6534	22.9374	23.0228	23.0952	0.880812	0.280806	No
Inpp5d	22.7585	22.6751	22.4076	22.9528	22.6696	23.0959	22.8159	22.8588	23.4748	23.0513	22.7938	23.3495	1.22893	0.0831911	No
Inpp5f	24.131	22.8348	23.8502	25.4995	23.5662	23.55	24.0922	22.2765	23.6333	23.4366	23.4497	23.6651	0.717117	0.302758	No
Inppl1	23.477	23.9247	24.4868	24.2442	24.0151	23.7889	22.117	23.3604	23.9199	22.7711	23.6007	23.6351	0.592375	0.0345494	No
Ints1	25.8436	25.5258	25.8326	25.5058	25.6089	25.6643	25.7456	25.591	25.6722	25.6617	25.4401	25.6898	0.979344	0.693363	No
Ints10	23.8699	23.9924	23.6981	23.6013	23.3512	23.6771	23.6777	24.0653	23.7675	23.8946	23.8378	24.2469	1.16201	0.111962	No
Ints12	25.2967	25.2597	24.8625	25.1825	25.3638	25.3033	25.3046	25.2539	25.2808	25.1185	25.38	25.0527	1.01418	0.824474	No
Ints2	24.993	25.1356	25.1307	25.2421	25.054	25.1606	24.9135	25.0679	25.0298	25.344	25.2268	25.3252	1.02236	0.696056	No
Ints3	26.1429	25.7685	25.4571	25.9632	25.9913	26.2142	25.762	25.684	25.9042	25.7365	25.9767	25.4077	0.884126	0.229129	No
Ints4	25.8877	26.0005	26.0795	25.8915	25.7837	25.9479	25.9724	26.0246	25.8139	26.0526	26.0156	25.7116	0.999988	0.999812	No
Ints6	26.4042	26.2891	26.4604	26.2071	26.152	25.9923	26.2998	26.2322	25.9779	26.2701	26.1127	26.015	0.933326	0.292044	No
Ints7	26.1708	26.3517	26.6298	26.2705	26.1904	26.3053	25.9813	26.101	26.1494	26.0172	26.3305	26.1081	0.867434	0.0354952	No
Ints8	24.9119	25.1659	25.6859	24.8592	24.6404	24.7163	24.9959	24.905	25.1884	25.0201	24.8379	25.3205	1.03385	0.78689	No
Ints9	25.9379	25.9985	26.2026	25.902	25.9876	25.7554	26.2652	26.0405	25.9366	25.9101	25.8663	26.0702	1.03585	0.559247	No
Ipo11	25.9685	25.8608	25.3871	26.0401	26.0611	25.784	26.4147	26.105	25.9583	26.1666	25.7549	25.8092	1.13642	0.226635	No
Ipo4	28.5438	28.4432	28.9049	28.3388	28.3693	28.3603	28.3422	28.3076	28.4464	28.583	28.389	28.4652	0.951877	0.478548	No
Ipo5	33.3902	33.2329	33.396	33.3838	33.313	33.0885	33.4617	33.4708	33.3965	33.5425	33.4078	33.2782	1.09091	0.0687352	No
Ipo7	29.9307	29.7509	30.0961	29.9654	29.8575	29.8687	29.8716	29.8953	29.9781	30.0421	29.9555	29.8825	1.01815	0.645754	No
Ipo8	23.6358	23.6263	24.1771	23.2022	23.9762	24.122	23.8041	23.6038	23.8988	23.2992	23.4356	23.7455	0.895777	0.394314	No
Ipo9	28.9014	28.5344	28.6503	28.6436	28.4541	28.3775	28.6236	28.4999	28.5389	28.7129	28.6209	28.4073	0.981949	0.769376	No
Iqcb1	24.5656	24.8121	25.7379	24.6951	24.1151	25.0578	24.6103	24.7026	25.2206	24.7426	24.8824	25.1283	1.03565	0.83966	No
Iqgap1	30.5625	30.5145	30.8516	30.5762	30.4646	30.5218	30.6352	30.6739	30.6815	30.5245	30.6154	30.5867	1.02646	0.551614	No
Iqgap2	25.2338	25.0622	26.2484	25.0814	24.971	25.3311	24.9111	25.0111	25.4345	24.8965	25.1731	25.1536	0.855785	0.309221	No
Iqgap3	26.1662	26.1847	26.2557	26.1199	26.0985	25.9204	26.1836	26.2669	26.1289	26.0884	26.1301	26.0882	1.01639	0.674355	No
Ireb2	25.0608	25.5474	25.7162	25.2248	25.1157	24.7192	24.9853	24.6288	24.669	23.8487	24.7259	24.5785	0.633776	0.0116654	No
Irf2bp1	25.4758	25.3853	25.6121	25.3058	25.3644	25.479	25.1464	25.2966	24.9526	25.0782	25.1426	25.2402	0.815459	0.00128094	No
Irf2bp2	24.9794	24.9486	25.3847	24.9971	24.7351	24.7933	24.4711	24.1712	25.0138	24.7458	24.4651	24.6838	0.767796	0.0295209	No
Irf2bpl	27.5437	27.4079	27.7362	27.5025	27.43	27.4679	26.8844	26.9729	26.9248	27.2226	27.2483	27.3937	0.754228	0.00194964	No
Irf3	23.4844	22.2814	23.3758	23.0963	23.3616	21.4214	23.6894	23.245	23.3442	23.6885	23.8599	23.5267	1.64964	0.0647692	No
Isca2	21.5723	23.1434	23.2536	23.9661	22.7693	23.6137	22.5054	23.1211	22.8889	23.1565	22.602	23.3464	0.922516	0.757129	No
Iscu	25.1429	24.8878	24.8814	24.6351	24.7228	24.7773	24.9134	24.6428	24.8726	25.0044	24.7016	24.7475	0.981105	0.769812	No
Isg20l2	25.8179	25.7745	25.9356	25.3335	25.7921	25.1359	25.7714	25.3614	25.8136	25.6625	25.8002	25.5081	1.01487	0.889997	No
Isoc1	26.3923	26.3454	27.0676	26.4165	26.4028	26.7001	26.5077	26.5736	26.7812	26.4569	26.6798	26.8344	1.06052	0.530725	No
Isoc2a	25.5103	25.7001	26.3049	25.7962	25.6927	25.9157	24.7018	24.9687	24.8419	25.404	25.2259	25.2913	0.595554	0.000821027	No
Ist1	25.0749	24.6472	25.4296	24.8388	24.8254	25.492	25.3302	25.1316	25.6049	25.196	24.9751	25.2787	1.14983	0.251869	No
Isy1	25.8947	25.965	25.6545	25.8406	25.9751	25.5738	25.9994	26.2051	25.8778	26.1931	26.0686	25.6144	1.12958	0.15247	No
Isyna1	28.6789	28.3942	28.4263	28.5032	28.8058	28.3057	28.7848	28.8213	28.6464	28.6354	28.5376	28.5505	1.1047	0.144549	No
Itch	23.8264	23.8853	24.0206	24.0598	23.7613	23.8775	23.9485	23.904	24.0003	24.0449	23.609	23.8227	0.988348	0.83538	No
Itga5	23.6149	23.5857	23.0542	23.3454	21.4893	20.9197	23.6141	23.8439	23.0239	23.6298	23.5956	23.4444	1.81138	0.110238	No
Itga6	28.2963	28.358	28.6824	28.3385	28.2067	28.3721	28.0643	28.0449	28.2176	28.131	28.2602	28.2263	0.859589	0.0162087	No
Itgav	23.9965	24.3693	24.9167	24.6991	24.2971	24.3597	24.1965	24.0237	24.4727	24.0256	23.8665	24.3015	0.816775	0.0972191	No
Itgb1	28.6353	28.7641	28.4551	28.6964	28.6018	28.6565	28.8045	28.6545	28.6656	28.6701	28.6167	28.6738	1.03238	0.37897	No
Itpa	27.485	27.8791	27.821	27.5115	27.7436	27.8751	27.7343	27.8674	28.4032	27.8565	28.1582	27.7993	1.18968	0.078355	No
Itpk1	27.4803	27.1187	27.7167	27.092	27.3449	27.4746	26.681	26.6987	26.7871	27.0995	27.0872	27.1555	0.730488	0.00644757	No
Itpr1	23.6273	23.362	24.0476	23.5353	22.6154	23.262	23.2809	22.5909	23.6689	23.3791	23.2663	23.3461	0.899452	0.542296	No
Itpr3	25.0753	25.0062	25.3308	25.1916	24.7884	25.238	25.6875	25.0079	25.5769	25.2766	25.0046	25.2993	1.15169	0.175735	No
Itsn1	25.4666	25.3068	25.6741	25.3922	25.5099	25.7702	25.1704	25.4066	25.6957	25.3233	25.556	25.5474	0.952602	0.518226	No
Ivd	26.5441	26.2987	26.3934	26.2064	26.1145	26.4053	25.9997	26.0292	26.4657	26.2805	26.1326	26.0858	0.894102	0.122592	No
Ivns1abp	23.3376	23.4007	23.6505	21.3448	22.8171	22.3177	23.4897	24.4024	24.2148	24.4409	24.3021	24.195	2.57175	0.00496449	Yes
Iws1	26.2514	26.2564	27.108	26.2135	26.1467	26.2161	26.0992	26.0785	26.5472	26.2157	26.258	26.5349	0.948409	0.665554	No
Jade1	27.481	27.3631	27.0981	27.1561	27.276	27.2794	27.1471	27.4572	27.1752	27.2076	27.2567	27.1252	0.967647	0.541843	No
Jade3	25.3761	25.3258	26.1147	25.4396	25.3684	25.4048	26.1204	25.9313	26.1481	25.6685	25.8664	25.813	1.33766	0.0155059	Yes
Jam2	24.5766	24.4037	24.4389	24.6048	24.1574	24.5547	23.7124	23.9953	23.7607	23.9399	24.2797	24.0547	0.707665	0.000976278	No
Jarid2	27.3858	27.3287	27.2634	27.502	27.3555	27.1546	28.0628	27.9552	27.6697	27.9315	27.6382	27.3974	1.36048	0.00276521	Yes
Jmjd1c	26.2257	26.3407	25.7309	26.3687	26.1535	26.0506	26.5776	26.6589	26.3498	26.523	26.5304	26.1298	1.24537	0.0283846	Yes
Jmjd6	25.0803	25.2277	23.6528	25.6327	22.8245	25.2028	25.2277	25.6589	23.1743	25.608	25.5889	24.7522	1.31783	0.520071	No
Jup	25.595	25.417	25.333	25.1072	25.25	25.3585	25.8112	25.7182	25.7147	25.7506	25.7208	25.8473	1.33517	0.000148522	Yes
Kank2	26.1936	25.8664	26.3955	25.7845	25.5859	25.8856	25.2867	25.0868	25.8248	25.7565	25.4825	26.0888	0.77689	0.088449	No
Kank4	24.5796	24.9409	25.15	24.8901	24.6107	25.1503	23.4553	24.0449	23.8181	23.9914	23.4934	24.3452	0.490094	0.000142525	No
Kansl3	28.5836	28.4363	27.8943	28.5297	28.0818	21.3833	29.0294	29.0988	27.7877	28.5038	27.7682	26.9917	2.06351	0.406801	No
Kars	31.0329	30.8764	30.5519	30.9124	30.8957	30.6028	31.0528	31.029	30.9395	30.9647	30.9132	30.8338	1.10459	0.119544	No
Kat6b	26.652	26.5391	26.7878	26.5294	26.4302	26.6815	26.5434	26.3819	26.49	26.3389	26.5592	26.412	0.901805	0.0419084	No
Kat7	26.1087	25.7347	25.5161	25.9695	25.6952	25.6956	26.407	26.0966	25.9581	26.0446	25.9124	25.6167	1.16415	0.140492	No
Katna1	24.6773	24.5717	25.063	24.5215	24.3481	24.8743	24.4605	24.5551	24.5352	24.6472	24.663	24.1276	0.883988	0.208051	No
Katnb1	24.4743	24.4174	25.2317	24.2277	24.3193	24.1497	24.3012	24.3691	24.8409	24.7982	24.1178	24.4141	1.00246	0.986063	No
Kbp	24.6904	24.4603	24.9244	24.6925	24.2694	24.6295	24.5133	24.6264	24.7242	24.7527	24.4665	24.9521	1.04352	0.609701	No
Kbtbd8	23.912	23.5195	24.2505	23.6849	23.8295	23.8846	24.1645	23.5388	23.8187	24.0007	24.2684	24.1115	1.09956	0.376858	No
Kdelc1	24.2049	24.474	23.9645	24.1187	24.3102	24.244	24.3004	24.1359	23.7765	24.2549	23.7536	23.7948	0.860544	0.115946	No
Kdm1a	28.3919	28.1514	28.3603	28.1992	28.3743	28.1528	28.0408	28.191	28.1914	27.9023	28.2556	28.2067	0.907281	0.0798756	No
Kdm1b	23.1775	23.6839	23.8599	23.1738	22.9925	23.2578	23.1995	23.6399	23.623	23.2815	23.0321	23.3301	0.995452	0.969703	No
Kdm2a	24.4435	24.1942	24.7098	24.1488	24.0099	24.088	24.3907	24.6012	21.2054	24.1524	24.2846	24.5754	0.759212	0.484719	No
Kdm2b	27.7878	27.9659	27.7879	28.0547	27.8863	27.3697	27.5688	28.0398	27.582	28.0463	27.9384	27.4832	0.977877	0.82691	No
Kdm3a	28.4114	28.2578	28.3522	28.3247	28.3245	28.1175	28.1931	28.4176	28.2888	28.2593	28.2054	28.1198	0.96548	0.407789	No
Kdm3b	25.5705	25.3932	24.9688	25.197	25.274	25.2731	25.3671	25.4026	25.3041	24.9168	25.4136	25.2935	1.00246	0.975303	No
Kdm4a	25.301	25.3918	25.6009	25.265	25.3528	25.2128	25.0351	24.8277	25.1588	25.2114	25.1071	24.9522	0.809255	0.00347145	No
Kdm4c	26.1193	26.2277	26.4727	26.3604	26.0562	26.1097	26.3923	26.551	26.4747	26.3147	26.3937	26.3213	1.13574	0.0367088	Yes
Kdm5b	27.8557	27.7899	28.0046	27.6851	27.6353	27.6347	27.6125	27.6763	27.7123	27.855	27.6935	27.8965	0.981779	0.729827	No
Kdm5c	26.3724	26.2448	26.6568	26.3882	26.2826	26.6014	26.038	26.1558	26.5023	26.4317	26.3182	26.2351	0.904901	0.174388	No
Kdm6a	25.4575	25.5212	25.8275	25.658	25.294	25.4924	25.3781	25.4364	25.3076	25.3936	25.644	25.4866	0.93257	0.280457	No
Kdsr	24.3606	25.1987	25.3596	24.9631	25.1803	25.3769	25.0839	25.2645	25.2737	25.2859	24.9463	25.0728	1.05797	0.633512	No
Khdc3	25.0772	24.6976	25.1908	24.7219	24.7523	24.8364	25.4371	25.5224	25.7424	25.2075	24.9145	25.2882	1.38764	0.00807171	Yes
Khdrbs1	28.4027	28.4516	28.04	28.4015	28.6514	28.0388	28.8008	28.6601	28.5369	28.5061	28.7327	28.0416	1.16101	0.179008	No
Khsrp	30.4805	30.3849	30.3166	30.4902	30.3482	30.4076	30.3778	30.4822	30.4616	30.4153	30.4438	30.4596	1.02484	0.300483	No
Kiaa0020	28.7563	28.5862	28.7263	28.6877	28.66	28.7726	28.7384	28.737	28.7011	28.9066	28.6903	28.7105	1.03465	0.282287	No
Kiaa0196	24.9589	25.164	25.6519	25.0843	24.7584	25.1841	25.0695	25.0191	25.3543	25.2246	25.2203	25.1257	1.02478	0.793973	No
Kiaa0907	23.7883	23.6731	23.7568	23.6146	23.7846	23.5234	21.8794	23.7925	24.0109	23.9203	23.5268	23.959	0.885584	0.614739	No
Kiaa1033	26.0353	25.8455	25.3377	25.8488	25.7132	25.6159	25.8676	25.723	25.873	25.6744	25.594	25.6241	0.995345	0.952212	No
Kiaa1429	25.3193	25.2889	25.3114	25.3451	24.8338	25.0888	25.1848	25.2517	25.2838	24.8842	25.3065	25.3016	1.00293	0.96887	No
Kiaa1468	23.1639	23.5524	24.219	24.0401	22.8701	23.4869	23.3576	23.4055	23.4583	22.5549	23.051	22.8293	0.734078	0.111862	No
Kiaa1524	27.0668	27.1435	27.4702	27.0733	27.0205	27.2143	27.0185	27.0999	27.0784	27.165	27.0701	26.9426	0.931514	0.195743	No
Kiaa1551	25.6951	25.8198	25.54	25.718	25.4474	25.4357	25.9235	25.8843	25.5978	25.9312	25.8297	25.5928	1.13596	0.0709298	No
Kif11	28.9158	28.9385	29.052	28.8926	28.8949	28.7805	28.8047	28.8156	28.7846	28.8	28.8758	28.881	0.942515	0.0557186	No
Kif14	24.0678	24.3206	24.3983	24.2418	24.2071	23.8992	23.8738	24.1054	23.8947	23.8961	23.7224	24.1854	0.845089	0.0370225	No
Kif15	27.4204	27.3296	27.2446	27.3817	27.4113	27.4041	27.3629	27.3325	27.3975	27.3855	27.4521	27.4458	1.02154	0.380066	No
Kif18b	22.6312	22.8681	21.7229	22.4941	21.9079	22.0885	22.6912	22.5523	22.2695	22.5635	22.4245	23.0179	1.23201	0.182672	No
Kif20a	27.3408	27.1258	27.0673	27.2584	27.2353	26.7556	27.1276	27.1395	27.0413	27.0269	27.0372	26.8369	0.935841	0.341277	No
Kif20b	26.8376	27.0845	27.3619	26.9652	26.8503	26.8486	26.9717	27.1896	26.9904	27.0843	27.0733	26.9182	1.03279	0.62655	No
Kif22	28.0434	27.7826	28.2663	27.9555	27.843	27.8301	27.8223	27.6446	27.9119	27.8218	27.8885	27.8341	0.91195	0.140238	No
Kif23	28.0761	27.7918	27.9787	27.7505	27.8891	27.9518	27.5615	27.535	27.6755	27.7689	27.6017	27.4894	0.81169	0.000911727	No
Kif2a	26.2688	26.0881	26.3893	26.135	26.0157	26.3316	26.4571	26.409	26.4654	26.3389	26.2775	26.4295	1.14191	0.0173311	Yes
Kif2c	28.8552	28.65	29.0146	28.8382	28.6073	28.7639	28.7239	28.6531	28.8463	28.6557	28.6844	28.8428	0.963362	0.464435	No
Kif4	28.7787	28.5713	28.7857	28.6556	28.4901	28.6595	28.4002	28.4267	28.382	28.4259	28.626	28.3223	0.854805	0.00499841	No
Kif5b	29.4072	29.5047	29.5585	29.5201	29.3253	29.3156	29.3322	29.3235	29.2401	29.3954	29.4054	29.2494	0.923878	0.0499001	No
Kifc5b	27.8103	27.6609	27.5586	27.866	27.8279	27.9952	27.7273	27.9535	27.6477	27.7253	27.646	27.5308	0.945164	0.36406	No
Kin	22.4889	23.9435	24.2574	23.9733	23.241	23.0144	23.7351	23.7823	23.9107	24.5342	24.0926	23.6155	1.37424	0.16879	No
Kit	26.4617	26.2924	27.022	26.4666	26.0285	26.6771	25.9006	25.8555	26.3482	26.1634	26.1777	26.2991	0.775235	0.0458154	No
Klc1	24.2221	24.6983	24.5361	24.3908	24.2406	24.416	24.3872	24.3178	24.6339	24.2425	24.2347	24.3484	0.96156	0.564592	No
Klc2	24.9609	24.7546	24.082	24.776	24.8523	25.0078	25.0238	25.0669	25.1938	24.7921	24.5736	24.9521	1.14453	0.263647	No
Klc4	24.0837	24.2453	24.8338	24.2264	23.9611	24.4457	23.9198	23.827	24.2816	24.0759	23.944	24.1399	0.83048	0.0906488	No
Klf2	24.2002	23.8847	22.072	22.1983	22.6104	22.7106	24.1693	23.7953	23.5965	23.924	24.0631	23.6611	1.895	0.0333903	Yes
Klf3	22.155	23.5139	24.3045	21.8532	23.9153	23.3962	23.8931	24.0996	24.1086	24.4209	24.1125	24.1264	1.91474	0.0431398	Yes
Klf4	24.9092	24.4972	25.1278	24.9259	24.0383	24.9942	24.3911	23.884	25.0076	24.1389	24.7412	24.9273	0.850438	0.368533	No
Klf5	26.3838	26.4265	26.7671	26.29	26.2466	26.6116	26.0754	25.865	26.1647	26.2098	26.4249	26.501	0.842365	0.0758219	No
Klhdc4	27.8891	27.8847	27.8182	27.8221	27.8004	27.8492	27.8225	27.9009	27.751	27.8897	27.8255	27.7035	0.980469	0.433119	No
Klhl13	26.7605	26.9067	27.2608	27.0536	27.2016	27.0307	21.2048	23.8976	24.073	24.2624	24.2063	24.3804	0.0970658	5.47973e-05	No
Klhl22	22.0548	22.3726	22.3043	22.2818	22.1145	22.2668	23.2251	23.0971	22.4656	22.5835	22.7207	22.4973	1.44636	0.00354268	Yes
Kmt2b	24.5843	24.9951	25.3751	24.8127	24.4316	24.7525	24.7725	24.8306	24.5819	24.8211	24.7355	24.7483	0.948096	0.595577	No
Kmt2d	23.6961	23.3229	23.2368	23.3601	23.2159	22.9939	23.4246	22.8201	23.0413	23.1178	23.1649	23.4187	0.907678	0.319519	No
Knop1	28.6464	28.386	27.6715	28.4041	28.3944	28.2134	28.1307	28.1187	27.9712	28.0923	28.2756	27.9074	0.868543	0.191694	No
Knstrn	24.4091	23.7907	24.4234	23.984	24.5497	24.4777	23.9391	24.0559	23.9791	23.917	23.9005	23.8804	0.797134	0.0291857	No
Kntc1	26.8463	26.8809	27.1803	26.8012	26.5829	26.6693	26.8912	26.9076	26.949	26.9748	26.7905	26.8961	1.05318	0.416458	No
Kpna1	27.5346	27.2374	27.783	27.4496	27.1821	27.4939	27.4983	27.3084	27.3036	27.4377	27.3307	27.4134	0.956128	0.509591	No
Kpna2	32.4288	32.2448	32.3731	32.3511	32.3401	32.4273	32.4634	32.4926	32.6385	32.5173	32.4537	32.6021	1.12277	0.00246012	Yes
Kpna3	28.3488	28.539	28.5434	28.3709	28.4178	28.3813	28.3454	28.4605	28.2771	28.6045	28.43	28.3928	0.989536	0.797746	No
Kpna4	26.5185	26.3597	25.1236	26.6517	26.3126	26.15	26.2429	26.3982	25.8743	26.4531	26.4727	25.4449	0.973784	0.893641	No
Kpna6	28.7578	28.7765	28.9432	28.7818	28.7146	28.813	28.9534	28.8012	28.922	29.0065	28.9336	28.8403	1.08049	0.0307113	Yes
Kpnb1	33.0841	33.138	32.8788	33.1203	33.0678	32.8033	33.198	33.1588	32.9837	33.1578	33.0936	32.9458	1.0528	0.318828	No
Kri1	26.092	25.2604	25.5791	25.395	25.0102	24.5759	25.833	26.1411	25.3779	25.3448	24.7383	25.6431	1.14415	0.514775	No
Krr1	28.4499	28.3405	28.7823	28.12	28.1868	28.3173	28.2659	28.1205	28.5327	28.3744	28.2754	28.3942	0.973366	0.734505	No
Kti12	26.0415	26.0439	26.0513	25.8732	25.6495	25.9092	25.4701	25.7832	26.1277	26.2508	26.3614	26.2235	1.07773	0.496328	No
Ktn1	28.8792	28.8893	28.4712	28.9859	28.9489	28.7398	28.788	28.8195	28.3553	28.7247	28.7922	28.2655	0.873665	0.156311	No
L1td1	31.8111	31.8111	31.3722	31.9336	31.8628	31.5756	31.9515	32.0127	31.8245	31.8671	31.7348	31.5975	1.07445	0.351181	No
L2hgdh	24.9004	25.0681	25.0005	24.8868	24.5401	24.8658	24.7089	25.0538	25.4255	25.0774	24.8945	25.1309	1.12628	0.193687	No
L3mbtl2	24.8512	24.7846	24.9509	24.7529	24.5045	24.8124	24.3522	24.3878	24.5267	24.5855	24.599	24.2087	0.794016	0.0034743	No
Lactb2	27.9277	27.6481	27.7798	27.8916	27.8743	27.955	27.528	27.866	28.1016	27.6738	27.8703	27.5832	0.94894	0.464784	No
Lama1	26.669	26.7062	27.7025	26.9064	26.7159	27.1627	25.636	25.7838	26.4319	26.074	26.3153	26.919	0.580835	0.0108721	No
Lama5	25.6791	25.8714	26.2429	26.0397	25.777	25.8895	25.5319	25.4912	25.545	25.4993	25.3764	25.9305	0.7823	0.010428	No
Lamb1	28.202	28.3995	28.9668	28.3298	28.0041	28.7159	27.3989	27.4841	27.8666	27.7682	27.9839	28.2992	0.643396	0.00900275	No
Lamc1	29.3553	29.4012	29.7014	29.3623	29.3935	29.4955	28.6858	28.8373	28.9074	29.0792	29.209	29.1575	0.720889	0.000752845	No
Lamp1	27.3818	27.0415	27.0901	26.9423	27.6655	27.4013	27.1645	27.1341	26.7704	26.8147	26.8082	26.9963	0.809039	0.0441131	No
Lamp2	26.5833	26.3775	27.1437	26.528	26.2441	26.4948	26.3135	26.2214	26.9029	26.2737	26.1376	26.4803	0.886574	0.329773	No
Lamtor1	26.0325	26.0411	26.5942	26.208	25.7011	25.5803	26.3939	26.1861	26.1108	26.2343	25.9473	26.1348	1.10319	0.397041	No
Lamtor2	25.27	24.7244	24.8209	25.1314	24.877	24.9235	24.983	25.1833	25.3584	25.3774	24.6438	24.9689	1.09275	0.385704	No
Lamtor3	26.6716	26.4853	25.7145	26.0028	21.2844	25.4352	26.2546	27.3556	25.9277	26.2766	26.4368	26.2952	2.2327	0.198789	No
Lamtor5	25.3292	25.3862	24.7049	25.2781	23.6308	25.4946	24.726	25.0265	22.7586	24.6581	24.443	25.2172	0.707564	0.306526	No
Lancl1	25.721	25.9184	25.976	25.3639	25.6545	25.9597	26.037	25.8381	26.3261	26.0414	25.7719	26.2101	1.20736	0.0624263	No
Lancl2	24.1981	24.9659	25.1628	24.6644	24.4855	24.4052	24.8362	24.6356	24.4802	24.7546	24.6945	24.7939	1.03683	0.746061	No
Lap3	32.2399	31.9835	31.9396	32.1561	32.0243	32.0234	31.5628	31.6998	31.7506	31.9204	31.9181	31.6377	0.805035	0.00203708	No
Larp1	28.7899	28.7732	28.5386	28.6934	28.6738	28.8053	29.0524	28.9724	29.0938	29.0414	28.9671	28.9958	1.23808	5.20697e-05	Yes
Larp4	28.7504	28.6432	28.2253	28.627	28.6246	28.6573	28.7579	28.7778	28.692	28.5904	28.7398	28.5323	1.06712	0.297131	No
Larp4b	25.9762	25.8443	26.0258	25.84	25.5213	25.8303	25.9067	25.7482	26.0304	25.9401	25.8783	25.8529	1.03751	0.528744	No
Larp7	28.386	28.3317	28.8238	28.4266	28.2669	28.5545	28.1093	28.1338	28.2537	28.3477	28.1688	28.1084	0.82476	0.0119886	No
Lars	31.9194	31.6991	31.9265	31.7974	31.7128	31.634	31.8141	31.6629	31.8086	31.8556	31.7922	31.694	0.99289	0.863427	No
Lars2	23.0993	23.1919	23.2939	23.4072	23.3918	23.325	23.4875	23.4659	23.4906	23.4984	23.2774	23.5744	1.13355	0.017179	Yes
Las1l	27.8388	28.085	28.2673	27.9556	27.8531	28.0628	27.9799	28.0347	27.9544	28.048	27.9482	28.051	0.994666	0.91315	No
Lasp1	29.316	29.2459	28.5892	29.2809	29.4871	29.3736	29.3846	29.4603	29.3454	29.3565	29.3053	29.2147	1.09355	0.358853	No
Lbr	29.1938	28.9056	28.779	28.784	28.8705	29.0368	28.9471	28.9445	29.3097	28.8725	28.7954	29.22	1.06184	0.432568	No
Ldha	33.7859	33.8808	33.6407	33.7072	33.8388	33.5226	33.8736	33.8391	33.6941	33.7756	33.6604	33.707	1.02028	0.664014	No
Ldhb	28.7027	28.4101	29.0661	28.5143	28.6767	29.0075	28.1134	27.9701	28.4099	28.2563	28.2205	28.675	0.729321	0.0110499	No
Ldlr	24.0068	24.0323	24.1874	23.9869	23.8561	23.3677	24.0508	23.8287	23.9683	24.156	24.0454	24.0928	1.08481	0.369556	No
Lefty1	24.863	24.0155	25.2965	24.6475	24.5417	25.1813	24.6676	23.865	25.2518	24.3001	24.2495	25.0269	0.872097	0.504963	No
Lemd2	24.5753	25.1238	25.4192	25.2149	24.3748	24.7981	24.75	24.5554	24.7445	24.8094	24.9187	25.0526	0.92493	0.541526	No
Lemd3	23.0305	23.9016	24.6064	24.0965	23.37	24.1433	23.7205	23.5499	23.4319	23.4169	23.6608	23.7904	0.833355	0.300667	No
Leng8	24.2588	24.2459	24.2697	24.5579	24.4364	23.9943	24.4185	24.5746	24.1446	24.225	24.4389	24.5091	1.06531	0.39948	No
Leo1	26.4974	26.2923	26.8261	25.947	26.3188	26.2704	25.9728	26.3247	26.5539	26.0747	26.3241	26.3915	0.942732	0.575682	No
Lepre1	25.4782	25.4527	25.493	25.5321	25.3743	25.1741	25.4466	25.3289	25.0772	25.1913	25.2279	24.9602	0.863305	0.0377524	No
Letm1	27.1725	27.1194	27.7025	27.2671	27.0825	26.9638	27.1385	26.9106	27.367	27.0862	27.2217	27.1653	0.952797	0.579815	No
Lgals1	27.8608	27.6807	26.8042	27.5736	27.4938	27.7181	28.9542	28.5691	28.6607	28.1539	28.6191	28.4778	2.0714	0.000212212	Yes
Lgals3	26.6772	26.2708	25.9505	26.3601	26.6027	26.5465	27.0124	27.3019	26.8707	26.8298	26.7356	26.6089	1.4063	0.00750522	Yes
Lgmn	23.1446	23.6212	23.9017	23.1662	23.2627	23.7142	24.0319	23.2044	23.749	23.2369	23.1301	24.002	1.06482	0.681576	No
Lias	25.2858	24.8153	24.9278	24.9948	24.5673	24.7973	25.1861	25.3987	25.164	25.1859	24.8305	25.0135	1.17425	0.0937858	No
Lig1	30.4123	30.2941	30.0962	30.3102	30.2738	30.2241	30.3538	30.2897	30.3607	30.2861	30.3757	30.343	1.04709	0.174571	No
Lig3	27.5463	27.6034	27.6038	27.4921	27.4058	27.7202	27.6569	27.529	27.8279	27.5472	27.7083	27.6029	1.05954	0.217257	No
Lima1	28.3033	28.0462	28.5623	28.0525	28.1442	28.4217	28.0381	27.9455	28.3274	27.8003	28.2121	28.3752	0.908389	0.297567	No
Lims1	24.717	24.5646	23.6085	24.4282	24.3325	24.1958	24.7635	24.2633	23.0221	24.5409	24.5146	24.1736	0.936437	0.757501	No
Lin28a	28.7305	28.908	28.3684	28.9523	28.918	28.5132	28.8066	28.8437	28.6821	28.8586	28.8923	28.6056	1.03509	0.658397	No
Lin7c	26.9668	27.1995	27.4506	27.1338	26.9427	27.1069	27.2325	26.8131	27.3598	26.9568	27.1041	27.5159	1.02126	0.820025	No
Llgl1	22.8849	23.0304	23.7316	23.8887	22.9031	23.1592	23.4718	23.6656	23.5238	23.6969	23.0162	23.5157	1.16098	0.315938	No
Llgl2	25.591	25.8939	26.6395	25.4387	25.6999	26.9933	25.8438	26.1674	26.0253	25.97	25.2493	26.2887	0.921061	0.697347	No
Lman1	27.2134	27.2546	27.3514	27.6636	26.9303	27.1439	27.1678	27.6619	27.2683	27.2822	27.1217	27.1519	1.01122	0.902773	No
Lman2	27.3293	27.3787	27.3735	27.1267	27.0884	27.5041	27.1886	27.2278	27.2683	27.2394	27.1264	27.612	0.984153	0.814813	No
Lmna	27.6174	27.4225	26.9984	27.534	27.4703	27.5111	27.1921	27.2333	27.3846	27.3857	27.3181	27.2478	0.912554	0.19705	No
Lmnb1	32.254	32.0833	31.8176	32.2258	32.1895	32.1804	32.0155	32.0539	32.0666	32.0959	32.102	31.9921	0.952132	0.324236	No
Lmnb2	27.3011	27.3686	27.3384	27.1822	27.2874	27.6369	27.3994	27.4614	27.2907	27.2992	27.5385	27.4695	1.04056	0.459181	No
Lmo7	25.328	25.3051	26.0059	25.3019	25.305	25.4638	24.8428	25.1597	24.892	24.9498	24.7661	25.0068	0.699606	0.00227696	No
Lmtk2	23.2587	23.487	23.8904	23.3033	23.1629	23.5788	23.7047	23.6794	24.1822	23.6771	23.9135	23.9554	1.32428	0.0140171	Yes
Lnp	25.0679	25.4029	25.2532	24.9398	24.9741	25.4321	25.1949	25.2293	25.5379	25.3701	25.2979	25.3388	1.10945	0.168394	No
Lnpep	24.2347	24.3335	24.5171	24.4056	23.9295	24.1963	24.3933	23.7357	24.1207	24.2642	23.8668	24.5594	0.924823	0.4769	No
Loh12cr1	23.5834	24.0247	24.2726	23.9421	23.6646	23.5787	24.1598	24.057	24.0304	23.9107	24.0371	24.0463	1.14541	0.132088	No
Lonp1	28.5423	28.5012	28.8188	28.6401	28.3971	28.5325	28.7803	28.5374	28.8184	28.7163	28.671	28.7802	1.10591	0.0718775	No
Lpcat1	23.9047	23.5135	23.6552	23.6626	23.1856	24.2413	23.7864	23.6391	23.8002	23.8128	23.7549	24.5564	1.14694	0.343578	No
Lpcat3	25.9323	25.4817	26.6403	25.7755	25.3396	25.9767	25.5858	25.3965	25.5747	25.6969	25.214	25.6274	0.789053	0.119283	No
Lrch2	25.5705	25.7194	26.0446	25.6242	25.5298	25.7832	25.9541	25.6643	25.8556	25.8895	25.8193	25.6561	1.06769	0.325722	No
Lrch4	21.1201	25.921	24.9223	26.3499	25.3201	25.5562	26.364	25.632	26.9244	26.2873	26.2378	25.2916	2.39156	0.151677	No
Lrpap1	28.0515	27.8485	27.7341	28.0406	27.8932	27.8146	28.0361	28.2301	27.8516	27.9695	27.8927	27.4657	1.00733	0.929349	No
Lrpprc	31.2265	31.1817	31.4584	31.1463	31.1597	31.2197	31.2061	31.2689	31.3654	31.2246	31.2173	31.214	1.01207	0.751882	No
Lrrc16a	25.1563	24.8531	25.0427	24.7183	24.8647	24.797	24.7715	25.054	24.7569	24.7426	24.9938	25.3825	1.03159	0.720207	No
Lrrc34	24.2246	24.3309	24.9285	24.2777	24.1558	24.4619	23.4193	24.1292	23.9922	23.9248	24.2303	24.318	0.76088	0.046766	No
Lrrc40	28.5316	28.4224	28.4905	28.305	28.3463	28.4459	28.7116	28.2547	28.588	28.5263	28.4287	28.5579	1.06259	0.25492	No
Lrrc47	28.1791	28.2165	28.6192	28.3058	28.1937	28.1964	28.3104	28.2138	28.2675	28.2324	28.1784	27.9505	0.937595	0.30779	No
Lrrc57	23.066	23.3652	24.1721	23.2005	22.9275	22.5885	23.3711	22.9727	23.2339	23.376	23.044	23.4759	1.01792	0.914836	No
Lrrc59	30.8514	30.8726	31.1624	30.7624	30.816	30.8819	30.7095	30.6911	30.9031	30.8447	30.695	30.7637	0.918104	0.0977298	No
Lrrc8d	22.6727	22.7538	24.2484	23.3582	22.9113	23.2232	22.353	23.1294	22.9511	23.2201	23.3746	22.8775	0.864351	0.467391	No
Lrrfip2	23.8825	24.7669	24.5799	24.5403	24.6244	24.1618	25.2109	24.6063	24.5996	24.5835	24.5983	23.9555	1.12225	0.450337	No
LRWD1	26.6991	26.432	26.9096	26.4696	26.2182	26.4363	26.6353	26.5275	26.5757	26.6951	26.5184	26.7981	1.06995	0.387826	No
Lsg1	27.8801	27.7028	27.5868	27.8632	27.7558	27.5238	27.8039	27.8013	27.5729	27.9243	27.7662	27.6351	1.02234	0.693148	No
Lsm12	26.3284	26.6427	27.0867	26.1967	26.0906	26.626	26.4588	26.2727	26.6925	26.6592	26.5283	26.0452	0.964336	0.777069	No
Lsm14a	26.0839	26.0618	26.2071	25.8948	26.0076	26.5175	25.7057	26.0495	26.229	26.0901	26.3027	26.0887	0.965139	0.683524	No
Lsm14b	26.2068	25.9595	25.7079	25.8426	25.0547	25.8631	25.5374	25.8791	25.9908	25.848	26.1356	25.578	1.03937	0.769542	No
Lsm2	27.9034	28.1335	28.1398	28.1442	27.9563	27.9562	28.1763	28.0615	28.2714	28.2206	28.1487	27.9813	1.07505	0.12792	No
Lsm3	27.0386	27.5251	28.6319	27.1969	26.8664	27.6872	27.0558	27.3484	27.5045	27.1738	27.5298	27.5155	0.909785	0.627199	No
Lsm4	26.7581	26.7586	26.2106	26.6239	25.6816	26.082	27.2087	26.8156	26.5588	27.0197	26.3124	26.3988	1.28923	0.14128	No
Lsm6	26.9801	26.7808	26.3531	26.5881	26.8731	26.9324	26.7944	26.9264	26.8525	26.9185	26.7832	26.8049	1.06835	0.367328	No
Lsm7	25.7044	26.7439	28.9636	26.0172	26.9924	26.6742	25.7728	26.1407	26.2847	24.955	25.4602	28.1038	0.603005	0.283032	No
Lsm8	27.0758	26.9308	26.873	26.7428	26.9974	26.7248	26.5589	26.8374	26.9213	27.1545	26.9409	27.1237	1.02242	0.767018	No
Lss	25.5164	25.478	25.162	25.1995	25.3079	25.4006	25.5522	25.4312	25.5461	25.4337	25.4585	25.5929	1.11603	0.0372397	Yes
Lta4h	28.2535	28.296	28.7634	28.3053	28.1748	28.1248	28.1819	28.1312	28.258	28.2312	28.2719	28.139	0.921826	0.251466	No
Ltn1	27.4939	27.3186	27.4037	27.4578	27.1501	27.4248	27.2438	27.1871	27.3194	27.4274	27.3046	27.3399	0.9519	0.271706	No
Ltv1	27.9361	28.0277	28.0481	28.0312	28.0016	28.0714	27.9598	28.0071	27.7618	27.9171	27.9362	27.9664	0.936544	0.0387861	No
Luc7l	27.9685	28.1503	27.1499	28.1689	28.2735	27.7877	27.9651	28.3695	27.7641	27.9884	28.0607	27.7043	1.04167	0.768123	No
Luc7l2	27.8342	27.7684	27.5896	27.9967	27.899	27.4974	27.8005	27.6161	27.4292	27.5825	27.7046	27.633	0.909682	0.170277	No
Luc7l3	28.3885	28.3944	28.3277	28.4951	28.6951	28.1029	28.4005	28.3902	28.0153	28.3381	28.0715	28.0527	0.877067	0.113344	No
Luzp1	26.9116	26.8733	27.283	27.0002	26.6172	26.7717	26.5568	26.5238	26.9788	26.8797	26.9407	26.7756	0.911546	0.297895	No
Ly75	27.215	26.9986	27.3715	27.5955	27.0541	27.5678	26.4928	26.1318	26.6224	26.9195	26.7812	26.7766	0.624282	0.00134372	No
Lyar	29.2144	28.8078	27.8491	29.1355	29.2275	28.8942	29.2278	29.2086	29.0049	29.1513	29.1018	28.7477	1.16388	0.353956	No
Lypla1	28.2821	27.9502	27.9727	27.8658	27.9329	27.7421	28.3715	27.6037	28.3076	28.1292	27.8276	28.3067	1.0969	0.382961	No
Lypla2	25.6943	25.1996	25.0842	25.4044	25.0327	24.9586	25.8138	25.4819	25.2331	25.3545	25.0677	25.1234	1.0843	0.479451	No
Lyplal1	24.2206	24.0696	22.0517	23.6721	23.6763	23.7047	23.8958	24.4075	23.8922	24.0364	24.2812	24.2887	1.48226	0.115867	No
Lyrm4	23.1251	23.2575	22.0148	23.7414	23.7033	21.8634	23.4089	23.3309	23.2234	23.3257	23.2798	26.0999	1.77421	0.179694	No
Lzic	25.408	25.5176	25.5112	25.3715	25.3018	25.3579	25.725	25.2735	25.5455	25.4858	25.5739	25.2547	1.04611	0.448795	No
Lztfl1	24.8077	24.8475	25.4274	25.2143	24.1107	25.0771	24.6541	24.8856	25.0753	24.6477	25.0573	25.0882	0.99121	0.951599	No
M6pr	27.8156	27.7303	28.2746	28.117	28.1284	28.0928	27.8567	28.0205	27.8669	27.9474	28.1782	27.9854	0.965534	0.615966	No
Macf1	30.3149	30.2876	30.5722	30.3864	30.2035	30.3354	30.2501	30.1171	30.1802	30.2326	30.2601	30.2843	0.914294	0.045814	No
Mad1l1	26.507	26.4017	26.7117	26.3491	26.2393	26.4845	26.2733	26.4519	26.4118	26.3749	26.4059	26.355	0.952584	0.343033	No
Mad2l1	28.3876	28.3835	28.2998	28.2924	28.1465	27.8896	28.2388	27.8945	28.042	28.0083	28.194	28.3033	0.920343	0.260417	No
Maea	24.1893	23.6476	23.3095	24.1353	23.4017	23.5105	23.8445	24.0989	23.7686	23.8618	23.795	23.4121	1.07017	0.595607	No
Mafg	22.9805	22.6072	24.0014	22.7764	23.4439	24.2809	22.7636	23.2477	23.7668	22.983	23.0733	23.4078	0.906654	0.661027	No
Maged1	25.6183	25.3235	25.8895	25.3488	25.4827	25.404	24.8986	25.1161	25.0996	25.2591	25.1096	25.1537	0.75523	0.00225713	No
Maged2	24.5496	24.7793	25.3338	24.9574	24.5032	23.6828	24.9581	24.6303	25.095	24.689	24.8455	24.6759	1.13388	0.465673	No
Mageh1	23.8763	22.7914	22.9968	23.4718	23.0511	23.2175	22.9466	22.9096	22.6308	22.9423	22.8213	22.9267	0.773111	0.0496921	No
Magoh;Magohb	29.7274	29.5976	29.3147	29.5882	29.7245	29.2691	29.487	29.5123	29.6591	29.6674	29.5979	29.3953	1.01135	0.863687	No
Mak16	28.1518	28.0564	28.1845	27.866	28.1702	28.3589	27.9584	27.9134	28.2116	28.0069	27.9135	27.9525	0.908423	0.117303	No
Man1b1	22.4993	22.4065	22.5382	22.2432	22.2219	22.2666	22.3008	21.7873	21.9891	22.3456	22.4309	22.647	0.924971	0.436788	No
Man2b1	23.4212	23.2792	23.8539	23.7561	23.3191	21.79	23.6096	23.5676	23.8194	23.0467	23.5789	23.7262	1.2496	0.344375	No
Manf	28.003	28.0689	28.2107	28.0789	28.1573	28.1361	27.885	28.0783	28.0346	27.9383	28.0003	28.1541	0.93689	0.0873427	No
Maoa	28.4848	28.3412	28.8342	28.3178	28.2761	28.3779	28.554	28.4051	28.4861	28.6231	28.387	28.3393	1.01897	0.781524	No
Maob	24.0377	23.6111	24.1809	23.5259	24.1178	24.481	24.2978	21.6996	24.3432	24.0002	23.752	24.3593	0.840674	0.586181	No
Map1a	22.9275	24.2833	21.1664	22.022	22.2359	22.8839	24.3903	24.6117	24.4526	24.1065	24.7112	24.1795	3.53602	0.00202279	Yes
Map1b	29.0896	29.1216	29.5974	29.1864	29.1424	29.3023	29.639	29.5571	29.7452	29.4649	29.5808	29.5194	1.26967	0.00275358	Yes
Map1lc3b	26.4207	25.8344	26.3115	26.0899	26.0253	26.0147	26.0546	25.9131	26.4107	25.9818	26.2145	26.4735	1.04147	0.658255	No
Map1s	26.2586	26.582	26.7745	26.3141	26.1784	26.6591	26.1259	26.7037	26.7895	26.3499	26.5219	26.7133	1.05185	0.623329	No
Map2k1	27.8742	27.7945	28.1013	28.1676	27.9279	27.8619	28.1398	27.9091	27.9497	27.9044	27.8249	27.9084	0.989519	0.841588	No
Map2k2	26.432	26.1704	26.1975	26.1123	26.2315	26.1409	26.3091	26.3732	26.4406	26.1062	25.9836	26.3737	1.03551	0.575114	No
Map2k4	26.321	26.4538	26.5678	26.6291	26.5328	26.2786	26.522	26.4898	26.4709	26.4759	26.6106	26.5419	1.03863	0.39114	No
Map2k6	24.487	24.2805	24.6405	24.1588	24.2825	24.3492	24.3051	24.364	24.4669	24.3248	24.1331	24.5863	0.9979	0.974927	No
Map2k7	23.985	22.3409	24.4676	24.1726	24.1599	24.0806	24.3919	24.0167	24.2455	24.131	24.1316	24.7839	1.3339	0.239257	No
Map3k4	24.9971	24.8003	25.1484	24.7812	24.8065	25.0313	25.1316	24.7062	25.185	24.6791	24.688	25.2355	1.00702	0.938437	No
Map3k7	24.0454	24.523	25.0617	24.5034	24.1215	24.3464	24.4481	24.3231	24.2905	24.6804	24.3563	24.426	0.991134	0.937339	No
Map4	30.535	30.4176	30.0917	30.5382	30.4704	30.505	30.1204	29.9407	30.1081	30.1323	30.0806	30.0358	0.780964	0.000801022	No
Map4k4	27.5012	27.5851	27.6594	27.5484	27.6132	27.5529	27.5272	27.6867	27.7021	27.4295	27.4499	27.5197	0.983374	0.655591	No
Map4k5	24.1343	24.0964	24.2743	24.1143	24.1074	24.2964	24.1844	24.2179	24.2538	23.755	24.217	24.4268	1.00369	0.957933	No
Map6	25.7254	25.0423	25.5943	24.651	24.5222	24.6697	24.4471	24.9359	24.5741	25.1236	24.5845	25.2828	0.864834	0.425507	No
Map7	23.2674	23.4941	23.6136	23.1869	23.2866	23.3366	23.5024	22.9835	23.4574	22.8663	23.2064	23.9121	0.970708	0.805301	No
Map7d1	23.5135	23.743	24.0961	23.4287	23.2149	23.464	23.5772	23.3367	23.3888	23.872	23.7389	23.9266	1.04487	0.701263	No
Map7d2	24.6326	24.4378	25.2596	24.4553	23.9838	24.7476	24.6914	24.4447	25.1197	24.0585	24.3923	24.7688	0.995243	0.976441	No
Mapk1	29.7913	29.7358	29.8164	29.6891	29.6373	29.7678	29.638	29.7137	30.0697	29.8876	29.9076	29.9869	1.09249	0.107039	No
Mapk14	26.747	26.6277	26.9306	26.5498	26.5322	26.5542	26.79	26.2761	26.4251	26.6543	26.5646	26.7239	0.943063	0.42341	No
Mapk3	25.5964	25.4357	25.914	25.1136	25.2723	25.7542	26.0445	25.4364	26.2201	25.9136	25.7701	26.3379	1.35602	0.0353176	Yes
Mapk8	22.6436	24.2206	24.3987	23.8566	23.9853	24.1065	23.9335	24.3627	24.4936	24.2588	24.1703	24.5459	1.34311	0.149636	No
Mapkapk3	23.3247	24.4178	24.7981	23.8778	24.0554	23.5798	23.9666	24.2956	24.1565	24.0228	24.4122	24.1246	1.11273	0.519848	No
Mapre1	29.6674	29.5685	29.3808	29.4384	29.3292	29.2772	29.4725	29.5304	29.3227	29.4582	29.6224	29.5049	1.02924	0.580445	No
Mapre2	24.5649	24.7379	24.8941	24.8183	24.3831	24.4347	24.5089	24.6545	24.5179	24.7052	24.8361	24.4016	0.976154	0.751682	No
Marc2	26.0433	25.8002	26.1281	25.81	25.7777	25.8624	25.6194	25.8365	26.0756	25.8433	25.757	26.0344	0.970917	0.652911	No
March5	24.7897	25.189	26.0028	25.2105	24.8593	25.3105	24.8635	24.9218	25.4844	24.7392	25.0562	24.5468	0.816969	0.213812	No
Marcks	27.8182	27.4936	27.3509	28.0711	28.1028	27.8604	27.5057	27.0797	27.0486	27.26	27.2066	27.282	0.681884	0.00291143	No
Marcksl1	28.7923	28.9853	28.6829	29.304	29.2509	29.1515	28.3434	28.339	28.2334	28.4203	28.2464	28.8135	0.646842	0.000903229	No
Mark2	26.2047	26.0541	26.1865	26.1817	26.1839	26.0948	26.3833	26.2395	26.2141	26.0038	26.1206	26.144	1.02333	0.578016	No
Mark3	25.1809	25.0551	24.9571	24.894	25.0425	24.8021	25.309	25.1841	25.2748	25.0772	24.925	24.8894	1.08771	0.209443	No
Mars	30.5396	30.4532	30.4807	30.3808	30.3956	30.2484	30.3103	30.2749	30.386	30.4161	30.4681	30.4545	0.978464	0.559024	No
Mastl	24.4826	24.7678	24.9267	24.7291	24.3632	24.4931	24.6969	24.6548	24.5553	24.5237	24.5377	24.6461	0.983038	0.794245	No
Mat2a	30.5657	30.4639	30.5511	30.6323	30.6043	30.1871	30.5224	30.6373	30.2794	30.6118	30.4522	30.2438	0.970692	0.662011	No
Mat2b	28.4373	28.4569	28.7593	28.4782	28.2589	28.6131	28.2414	28.4604	28.5405	28.6393	28.3906	28.6702	0.992964	0.917275	No
Matr3	31.7484	31.5362	31.3214	31.7127	31.4626	31.427	31.6953	31.7092	31.5083	31.6931	31.6591	31.3512	1.04825	0.46753	No
Mavs	26.0232	25.5529	24.9898	26.0727	25.9013	25.7227	25.546	25.4328	25.017	25.5392	25.6176	25.4551	0.825971	0.169557	No
Max	25.6633	25.5929	25.592	25.5035	25.068	25.5796	25.4535	25.4773	25.5626	25.4849	25.7296	25.1123	0.979509	0.810425	No
Maz	24.3267	23.8655	23.6555	24.6686	23.9577	23.6404	24.4917	24.4516	23.9839	24.4152	24.0832	24.1175	1.17946	0.234261	No
Mbd3	27.8392	27.8434	27.6346	27.792	27.3208	27.7749	27.8676	27.8054	27.8934	27.6755	27.9005	27.9154	1.10355	0.145492	No
Mcam	24.3164	25.1799	24.2469	25.5138	23.935	24.3623	24.7329	24.5008	23.9413	24.6148	24.9309	24.3606	0.946828	0.788646	No
Mcat	25.2692	25.1069	25.2563	25.052	25.0329	25.2764	25.2091	25.2074	25.3464	25.2882	25.1255	25.222	1.04786	0.256045	No
Mccc1	26.6039	25.9153	26.8722	26.1867	26.0641	26.6016	26.0118	25.925	26.4681	26.0083	26.1119	26.3476	0.853515	0.22249	No
Mccc2	26.0693	25.9936	26.807	26.1288	25.809	26.2583	26.1806	26.2736	26.1277	26.1227	26.049	26.0446	0.969565	0.763444	No
Mcee	23.9844	23.5827	24.5565	24.016	22.9578	23.0106	23.4521	21.2907	23.5915	22.2491	21.3777	23.1022	0.443154	0.0375043	No
Mcl1	24.6351	24.536	23.9249	24.3557	24.5556	24.8063	24.515	24.3675	24.7114	24.4347	24.5603	24.7473	1.06223	0.543348	No
Mcm10	23.3226	24.1036	23.7336	23.3561	23.5185	23.7016	23.5656	23.4291	23.7428	23.8497	23.4387	23.5374	0.980259	0.838124	No
Mcm2	30.8602	30.7651	30.9841	30.8978	30.7489	30.637	30.7101	30.6257	30.6569	30.7764	30.6853	30.6178	0.909532	0.0342948	No
Mcm3	32.0199	31.9704	32.2354	31.923	31.8299	31.8265	31.8498	31.8313	31.8429	31.9487	31.9404	31.9637	0.951718	0.310123	No
Mcm3ap	25.1559	25.1514	25.0412	25.1567	24.8867	25.1665	25.1439	24.9313	24.9933	25.0199	25.1253	24.9618	0.956738	0.29491	No
Mcm4	31.2661	31.2167	31.089	31.2427	31.1084	31.0231	31.0577	31.112	31.1406	31.1685	31.107	31.1237	0.973048	0.377281	No
Mcm5	31.5925	31.5062	31.5064	31.6036	31.5097	31.46	31.4189	31.4137	31.5333	31.5252	31.3918	31.3837	0.942593	0.0380339	No
Mcm6	31.2773	31.0221	30.7196	31.0998	31.1753	31.0889	30.9759	30.9773	30.9764	31.108	31.0262	30.9737	0.960866	0.490871	No
Mcm7	31.0285	30.9197	31.0961	31.0362	30.9866	31.1229	30.9908	31.0144	31.0164	30.8382	30.8809	31.1435	0.965299	0.36467	No
Mcmbp	27.6313	27.6946	27.7528	27.7948	27.695	27.426	27.8176	28.0141	27.4654	27.6939	27.8088	27.358	1.01904	0.81396	No
Mcrs1	23.5136	23.8739	24.0384	23.8032	23.3765	23.3025	23.6535	23.775	23.4659	23.328	23.7046	23.681	0.965909	0.726758	No
Mcts1	28.7625	28.9333	28.3103	28.9418	28.5599	28.1872	29.0283	28.9831	28.8061	28.9188	28.7191	28.6618	1.17857	0.129513	No
Mdc1	27.7137	27.926	28.5792	27.8617	27.6687	27.7848	27.8322	27.8965	27.9365	28.0096	28.1191	28.1181	1.04461	0.673565	No
Mdh1	30.3307	30.5857	29.9386	30.5171	30.5223	30.4262	30.4394	30.4797	30.3716	30.4782	30.4923	30.3284	1.03155	0.665155	No
Mdh2	33.5059	33.5241	33.6948	33.5631	33.482	33.3672	33.4048	33.4979	33.3749	33.462	33.2957	33.2926	0.910736	0.0358727	No
Mdk	24.9516	24.7465	24.6205	24.5963	24.8057	25.1478	24.6223	25.333	25.0488	24.6966	25.168	24.7892	1.0955	0.381912	No
Mdn1	29.5833	29.6988	29.8522	29.7012	29.6109	29.5393	29.8788	29.7796	29.7518	29.8548	29.7693	29.8046	1.10358	0.017733	Yes
Me1	24.9053	24.4346	25.5188	24.9735	24.728	25.5851	24.4865	24.7497	24.9129	24.1705	24.6865	24.8272	0.765606	0.102511	No
Me2	28.1574	28.0386	28.3678	28.1053	27.9024	28.1167	28.0783	27.9274	28.1611	28.1533	28.0971	28.2063	0.992551	0.887208	No
Meaf6	22.127	23.6295	24.2666	22.5066	23.6831	21.5499	23.3044	23.1382	23.6739	23.5536	23.4716	23.1551	1.34008	0.359689	No
Mecp2	23.4433	23.7684	21.6073	23.494	22.5875	22.6507	24.2477	23.8287	23.856	23.4413	23.463	23.7498	1.78909	0.0373667	Yes
Mecr	24.7135	24.7699	25.2521	24.8831	24.8214	24.7536	25.0546	24.9662	24.8176	24.7999	24.9377	25.2502	1.07581	0.342206	No
Med1	25.9001	26.0059	26.9446	26.0713	25.7484	25.9712	26.2175	26.0831	26.2501	26.0362	25.8255	26.1851	0.994938	0.969199	No
Med10	23.7857	24.3028	24.7604	23.9583	24.0007	23.9572	22.3784	24.2253	24.3307	23.6368	24.0967	24.2743	0.810107	0.390812	No
Med12	24.6454	24.006	24.6417	24.5904	23.8884	24.9256	24.8507	23.4345	25.1989	24.0091	23.8436	23.7837	0.833456	0.438041	No
Med14	23.7356	23.6557	22.2989	23.9498	23.4487	22.9624	23.6049	23.3065	23.5252	23.9464	23.3454	23.4593	1.14031	0.493821	No
Med15	23.0375	22.2696	23.5211	20.9254	23.094	23.1167	23.7057	23.2412	23.2661	22.9663	23.0862	23.007	1.46548	0.198463	No
Med16	22.5891	24.7592	24.7335	24.0402	24.3751	23.1089	24.447	24.6882	24.7602	24.1859	24.4613	24.9926	1.57447	0.118675	No
Med17	25.7971	25.7301	26.3907	25.8201	25.1507	25.658	25.8597	25.6576	26.0305	25.7854	25.7155	26.0303	1.06342	0.621495	No
Med19	24.3945	24.3756	21.3902	24.3076	24.2883	24.1912	24.1804	24.5025	24.0478	23.96	24.3302	23.8775	1.2528	0.527872	No
Med22	23.6385	23.5289	22.4778	23.1227	23.2653	23.09	23.5394	23.5942	23.3814	23.6296	23.2357	23.0432	1.1621	0.285706	No
Med23	24.5971	24.3842	24.2631	24.0235	24.5022	24.3047	24.5316	24.3474	24.8399	24.4471	23.966	24.6099	1.0801	0.460818	No
Med24	24.1998	24.3835	24.6258	24.225	24.1762	24.7734	24.3525	24.2816	24.7142	24.5347	24.2036	24.863	1.06756	0.535215	No
Med25	25.242	25.1815	25.6056	25.3401	24.9425	24.4764	25.1808	25.2816	25.3174	25.3837	25.5286	25.3809	1.16004	0.223241	No
Med29	24.5124	24.6716	24.7289	24.6939	24.3492	24.5243	24.6062	25.3753	24.4413	24.6859	24.3357	24.1988	1.019	0.882918	No
Med4	24.3206	24.8781	25.1658	24.764	24.6819	24.6913	24.471	24.4671	24.8515	24.298	24.7805	24.9332	0.922273	0.464756	No
Melk	25.452	25.4425	24.9614	25.2639	25.2401	25.6895	25.333	25.2492	25.7195	25.4723	25.291	25.8358	1.10338	0.338818	No
Men1	23.5602	23.5148	23.6213	23.6749	22.9614	23.7428	23.2804	22.97	23.2483	23.5513	23.4042	23.271	0.855565	0.137553	No
Mepce	24.6166	24.6713	24.2484	24.5115	24.7267	24.7929	24.7323	24.8838	24.3742	24.3155	24.7088	24.8106	1.03024	0.737759	No
Mesdc2	27.5517	27.4492	27.2695	27.6564	27.568	27.5191	27.5494	27.5222	27.4321	27.4181	27.3463	27.1663	0.935253	0.245325	No
Metap1	27.7694	27.8284	27.9179	27.7925	27.8843	27.5592	28.0356	27.9546	27.8073	27.9417	27.7295	28.0065	1.08717	0.12063	No
Metap2	28.4934	28.5398	28.6866	28.5119	28.4285	28.2243	28.4756	28.6411	28.4067	28.4807	28.564	28.537	1.02583	0.612686	No
Mettl1	23.8791	23.5111	23.9685	22.6181	22.8689	22.9691	23.605	22.9625	23.1268	24.2692	23.4832	23.7569	1.17403	0.456379	No
Mettl13	24.5921	24.7779	23.9404	24.5359	24.2444	24.9136	24.5695	24.679	24.9577	24.1893	24.5368	24.2153	1.0167	0.901265	No
Mettl16	27.385	27.0515	27.3556	27.2577	26.9084	27.0742	27.272	27.0752	27.3735	27.1765	27.2918	27.1421	1.0351	0.59035	No
Mettl2	24.5971	24.1486	22.9794	24.2179	24.6924	24.0054	24.895	24.7374	24.3149	24.5276	24.5634	24.3111	1.36741	0.122285	No
Mettl3	25.2208	25.2383	25.5132	25.2033	25.0745	25.2738	25.2329	25.0202	25.227	25.1994	25.2484	25.2997	0.966362	0.500996	No
Mettl5	24.6238	24.6998	24.7058	24.5209	24.737	24.413	24.8334	24.6266	24.5904	24.4738	24.4459	24.3982	0.962373	0.520124	No
Mex3a	24.5311	24.0518	24.5975	23.9019	23.9025	24.0944	23.6524	23.6298	24.0927	24.0122	23.7124	23.8841	0.78499	0.041094	No
Mfge8	26.1682	25.8619	25.8931	26.109	26.0051	26.2772	25.7234	25.8792	25.8948	25.7746	25.6761	25.8317	0.837538	0.00669947	No
Mfn1	25.4551	25.5411	25.3746	25.4206	25.2742	25.0789	25.3906	25.3385	25.4628	25.4393	25.5501	24.9294	0.996099	0.960583	No
Mga	26.9966	27.1469	27.5986	27.2023	26.8244	26.9006	26.8967	26.902	27.2289	27.0937	27.1673	27.0217	0.959357	0.646465	No
[truncated: 2,167 more rows]
